# Supplementary material for: The genetic regulation of protein expression in cerebrospinal fluid
Source: EMBO Mol Med. 2022 Dec 12;15(1):e16359. doi: 10.15252/emmm.202216359 (PMC9832827; doi:10.15252/emmm.202216359)
Supplement: Supplementary file 3 — Table EV1 [file EMMM-15-e16359-s010.xls]

## Sheet: Table EV1
Table EV1: Demographics table
Diagnosis	N	Age (mean [SD])	Sex (M/F [%F])
Alzheimer's disease	189	74.63 (8.11)	70/119 (63%)
Corticobasal syndrome	6	67.83 (4.79)	2/4 (67%)
Controls	613	71.96 (5.85)	226/387 (63%)
Dementia not specified	6	63.15 (12.19)	4/2 (33%)
Dementia with Lewy bodies	24	74.62 (8.41)	18/6 (25%)
Frontotemporal lobe dementia	5	63.71 (10.94)	2/3 (60%)
Mild cognitive impairment	280	71.58 (5.41)	164/116 (41%)
Multiple System Atrophy	27	63.44 (9.07)	14/13 (48%)
Parkinsonism not specified	11	72.45 (5.92)	6/5 (45%)
Parkinson's disease	155	65.67 (9.27)	99/56 (36%)
Parkinson's disease with dementia	30	73.22 (5.94)	22/8 (27%)
Progressive supranuclear palsy	21	71.71 (6.83)	12/9 (43%)
Subjective cognitive decline	210	70.54 (5.65)	99/111 (53%)
Vascular dementia	14	79.26 (3.88)	4/10 (71%)
All	1591	71.32 (7.10)	742/849 (53%)
