# Supplementary material for: The genetic regulation of protein expression in cerebrospinal fluid
Source: EMBO Mol Med. 2022 Dec 12;15(1):e16359. doi: 10.15252/emmm.202216359 (PMC9832827; doi:10.15252/emmm.202216359)
Supplement: Supplementary file 4 — Table EV2 [file EMMM-15-e16359-s015.xls]

## Sheet: Table EV2
Table EV2: Differences in Mendelian Randomization-implicated CSF biomarkers between diagnostic groups
Comparison	Biomarker	Beta	P
AD vs CU	APOE	0.00054	0.87
AD vs CU	CD33	-0.023	0.79
AD vs CU	GRN	0.078	0.011
Preclinical AD vs other CU	MMP10	0.12	0.0018
PD vs CU	CD38	-0.14	0.0085
PD vs CU	GPNMB	0.15	0.0084
PD vs CU	ADAM15	0.057	0.28
Linear regression models, adjusted for age and sex, biomarker as outcome, diagnostic group as predictor
Groups: AD, N=189; CU, N=823; Preclinical AD, N=235; PD, N=155
