# Supplementary material for: The genetic regulation of protein expression in cerebrospinal fluid
Source: EMBO Mol Med. 2022 Dec 12;15(1):e16359. doi: 10.15252/emmm.202216359 (PMC9832827; doi:10.15252/emmm.202216359)
Supplement: Supplementary file 5 — Dataset EV1 [file EMMM-15-e16359-s018.xls]

## Sheet: Legend
Dataset EV1 Legend
Summary of measured proteins and measurement methods

## Sheet: Dataset EV1
Biomarker	N	Method	Reference	Gene	Entrez_ID	Uniprot Entry	Protein names	Gene names Alias	Protein_Length
CSF F4B	1005	OLINK	https://www.olink.com/products-services/target/	EIF4B	1975	P23588	Eukaryotic translation initiation factor 4B (eIF-4B)	EIF4B	611
CSF 4E BP1	1553	OLINK	https://www.olink.com/products-services/target/	EIF4EBP1	1978	Q13541	Eukaryotic translation initiation factor 4E-binding protein 1 (4E-BP1) (eIF4E-binding protein 1) (Phosphorylated heat- and acid-stable protein regulated by insulin 1) (PHAS-I)	EIF4EBP1	118
CSF AARSD1	1005	OLINK	https://www.olink.com/products-services/target/	AARSD1	80755	Q9BTE6	Alanyl-tRNA editing protein Aarsd1 (Alanyl-tRNA synthetase domain-containing protein 1)	AARSD1	412
CSF ABHD14B	1005	OLINK	https://www.olink.com/products-services/target/	ABHD14B	84836	Q96IU4	Protein ABHD14B (EC 3.-.-.-) (Alpha/beta hydrolase domain-containing protein 14B) (Abhydrolase domain-containing protein 14B) (CCG1-interacting factor B)	ABHD14B CIB	210
CSF ADA	1553	OLINK	https://www.olink.com/products-services/target/	ADA	100	P00813	Adenosine deaminase (EC 3.5.4.4) (Adenosine aminohydrolase)	ADA ADA1	363
CSF ADAM15	1005	OLINK	https://www.olink.com/products-services/target/	ADAM15	8751	Q13444	Disintegrin and metalloproteinase domain-containing protein 15 (ADAM 15) (EC 3.4.24.-) (Metalloprotease RGD disintegrin protein) (Metalloproteinase-like, disintegrin-like, and cysteine-rich protein 15) (MDC-15) (Metargidin)	ADAM15 MDC15	863
CSF ADAM22	1553	OLINK	https://www.olink.com/products-services/target/	ADAM22	53616	Q9P0K1	Disintegrin and metalloproteinase domain-containing protein 22 (ADAM 22) (Metalloproteinase-disintegrin ADAM22-3) (Metalloproteinase-like, disintegrin-like, and cysteine-rich protein 2)	ADAM22 MDC2	906
CSF ADAM23	1553	OLINK	https://www.olink.com/products-services/target/	ADAM23	8745	O75077	Disintegrin and metalloproteinase domain-containing protein 23 (ADAM 23) (Metalloproteinase-like, disintegrin-like, and cysteine-rich protein 3) (MDC-3)	ADAM23 MDC3	832
CSF ADGRB3	1005	OLINK	https://www.olink.com/products-services/target/	ADGRB3	577	O60242	Adhesion G protein-coupled receptor B3 (Brain-specific angiogenesis inhibitor 3)	ADGRB3 BAI3 KIAA0550	1522
CSF AKT1S1	1005	OLINK	https://www.olink.com/products-services/target/	AKT1S1	84335	Q96B36	Proline-rich AKT1 substrate 1 (40 kDa proline-rich AKT substrate)	AKT1S1 PRAS40	256
CSF Albumin	1276	Immunoturbidimetry	PMID: 28779628	ALB	213	P02768	Albumin	ALB GIG20 GIG42 PRO0903 PRO1708 PRO2044 PRO2619 PRO2675 UNQ696/PRO1341	609
CSF ALCAM	1553	OLINK	https://www.olink.com/products-services/target/	ALCAM	214	Q13740	CD166 antigen (Activated leukocyte cell adhesion molecule) (CD antigen CD166)	ALCAM MEMD	583
CSF Alpha 2 MRAP	1553	OLINK	https://www.olink.com/products-services/target/	LRPAP1	4043	P30533	Alpha-2-macroglobulin receptor-associated protein (Alpha-2-MRAP) (Low density lipoprotein receptor-related protein-associated protein 1) (RAP)	LRPAP1 A2MRAP	357
CSF Alphasynuclein	1297	MSD	PMID: 30185816	SNCA	6622	P37840	Alpha-synuclein (Non-A beta component of AD amyloid) (Non-A4 component of amyloid precursor) (NACP)	SNCA NACP PARK1	140
CSF ANXA10	1005	OLINK	https://www.olink.com/products-services/target/	ANXA10	11199	Q9UJ72	Annexin A10 (Annexin-10) (Annexin-14)	ANXA10 ANX14	324
CSF AOC1	1005	OLINK	https://www.olink.com/products-services/target/	AOC1	26	P19801	Amiloride-sensitive amine oxidase [copper-containing] (DAO) (Diamine oxidase) (EC 1.4.3.22) (Amiloride-binding protein 1) (Amine oxidase copper domain-containing protein 1) (Histaminase) (Kidney amine oxidase) (KAO)	AOC1 ABP1 DAO1	751
CSF AP N	1553	OLINK	https://www.olink.com/products-services/target/	ANPEP	290	P15144	Aminopeptidase N (AP-N) (hAPN) (EC 3.4.11.2) (Alanyl aminopeptidase) (Aminopeptidase M) (AP-M) (Microsomal aminopeptidase) (Myeloid plasma membrane glycoprotein CD13) (gp150) (CD antigen CD13)	ANPEP APN CD13 PEPN	967
CSF AP2B1	1543	Mass spectrometry	PMID: 34180557	AP2B1	163	P63010	AP-2 complex subunit beta (AP105B) (Adaptor protein complex AP-2 subunit beta) (Adaptor-related protein complex 2 subunit beta) (Beta-2-adaptin) (Beta-adaptin) (Clathrin assembly protein complex 2 beta large chain) (Plasma membrane adaptor HA2/AP2 adaptin beta subunit)	AP2B1 ADTB2 CLAPB1	937
CSF APOE	1562	Mass spectrometry	PMID: 32054532	APOE	348	P02649	Apolipoprotein E (Apo-E)	APOE	317
CSF APP	1559	Mass spectrometry	PMID: 34180557	APP	351	P05067	Amyloid-beta precursor protein (APP) (ABPP) (APPI) (Alzheimer disease amyloid protein) (Amyloid precursor protein) (Amyloid-beta A4 protein) (Cerebral vascular amyloid peptide) (CVAP) (PreA4) (Protease nexin-II) (PN-II) [Cleaved into: N-APP; Soluble APP-alpha (S-APP-alpha); Soluble APP-beta (S-APP-beta); C99 (Beta-secretase C-terminal fragment) (Beta-CTF); Amyloid-beta protein 42 (Abeta42) (Beta-…	APP A4 AD1	770
CSF ARTN	1553	OLINK	https://www.olink.com/products-services/target/	ARTN	9048	Q5T4W7	Artemin (Enovin) (Neublastin)	ARTN EVN	220
CSF ASGR1	1005	OLINK	https://www.olink.com/products-services/target/	ASGR1	432	P07306	Asialoglycoprotein receptor 1 (ASGP-R 1) (ASGPR 1) (C-type lectin domain family 4 member H1) (Hepatic lectin H1) (HL-1)	ASGR1 CLEC4H1	291
CSF ATP6V1F	1005	OLINK	https://www.olink.com/products-services/target/	ATP6V1F	9296	Q16864	V-type proton ATPase subunit F (V-ATPase subunit F) (V-ATPase 14 kDa subunit) (Vacuolar proton pump subunit F)	ATP6V1F ATP6S14 VATF	119
CSF AXIN1	1553	OLINK	https://www.olink.com/products-services/target/	AXIN1	8312	O15169	Axin-1 (Axis inhibition protein 1) (hAxin)	AXIN1 AXIN	862
CSF AXL	1553	OLINK	https://www.olink.com/products-services/target/	AXL	558	P30530	Tyrosine-protein kinase receptor UFO (EC 2.7.10.1) (AXL oncogene)	AXL UFO	894
CSF AZU1	1553	OLINK	https://www.olink.com/products-services/target/	AZU1	566	P20160	Azurocidin (Cationic antimicrobial protein CAP37) (Heparin-binding protein) (HBP) (hHBP)	AZU1	251
CSF BA38	1591	ELISA	EUROIMMUN	APP	351	P05067	Amyloid-beta precursor protein (APP) (ABPP) (APPI) (Alzheimer disease amyloid protein) (Amyloid precursor protein) (Amyloid-beta A4 protein) (Cerebral vascular amyloid peptide) (CVAP) (PreA4) (Protease nexin-II) (PN-II) [Cleaved into: N-APP; Soluble APP-alpha (S-APP-alpha); Soluble APP-beta (S-APP-beta); C99 (Beta-secretase C-terminal fragment) (Beta-CTF); Amyloid-beta protein 42 (Abeta42) (Beta-…	APP A4 AD1	770
CSF BA40	1591	ELISA	EUROIMMUN	APP	351	P05067	Amyloid-beta precursor protein (APP) (ABPP) (APPI) (Alzheimer disease amyloid protein) (Amyloid precursor protein) (Amyloid-beta A4 protein) (Cerebral vascular amyloid peptide) (CVAP) (PreA4) (Protease nexin-II) (PN-II) [Cleaved into: N-APP; Soluble APP-alpha (S-APP-alpha); Soluble APP-beta (S-APP-beta); C99 (Beta-secretase C-terminal fragment) (Beta-CTF); Amyloid-beta protein 42 (Abeta42) (Beta-…	APP A4 AD1	770
CSF BA42	1591	ELISA	EUROIMMUN	APP	351	P05067	Amyloid-beta precursor protein (APP) (ABPP) (APPI) (Alzheimer disease amyloid protein) (Amyloid precursor protein) (Amyloid-beta A4 protein) (Cerebral vascular amyloid peptide) (CVAP) (PreA4) (Protease nexin-II) (PN-II) [Cleaved into: N-APP; Soluble APP-alpha (S-APP-alpha); Soluble APP-beta (S-APP-beta); C99 (Beta-secretase C-terminal fragment) (Beta-CTF); Amyloid-beta protein 42 (Abeta42) (Beta-…	APP A4 AD1	770
CSF BACE1	1591	ELISA	EUROIMMUN	BACE1	23621	P56817	Beta-secretase 1 (EC 3.4.23.46) (Aspartyl protease 2) (ASP2) (Asp 2) (Beta-site amyloid precursor protein cleaving enzyme 1) (Beta-site APP cleaving enzyme 1) (Memapsin-2) (Membrane-associated aspartic protease 2)	BACE1 BACE KIAA1149	501
CSF BCAN	1553	OLINK	https://www.olink.com/products-services/target/	BCAN	63827	Q96GW7	Brevican core protein (Brain-enriched hyaluronan-binding protein) (BEHAB) (Chondroitin sulfate proteoglycan 7)	BCAN BEHAB CSPG7 UNQ2525/PRO6018	911
CSF Beta NGF	1553	OLINK	https://www.olink.com/products-services/target/	NGF	4803	P01138	Beta-nerve growth factor (Beta-NGF)	NGF NGFB	241
CSF bFGF	1263	MSD	PMID: 30054439	FGF2	2247	P09038	Fibroblast growth factor 2 (FGF-2) (Basic fibroblast growth factor) (bFGF) (Heparin-binding growth factor 2) (HBGF-2)	FGF2 FGFB	288
CSF BLMhydrolase	1553	OLINK	https://www.olink.com/products-services/target/	BLMH	642	Q13867	Bleomycin hydrolase (BH) (BLM hydrolase) (BMH) (EC 3.4.22.40)	BLMH	455
CSF BMP 4	1553	OLINK	https://www.olink.com/products-services/target/	BMP4	652	P12644	Bone morphogenetic protein 4 (BMP-4) (Bone morphogenetic protein 2B) (BMP-2B)	BMP4 BMP2B DVR4	408
CSF BST2	1005	OLINK	https://www.olink.com/products-services/target/	BST2	684	Q10589	Bone marrow stromal antigen 2 (BST-2) (HM1.24 antigen) (Tetherin) (CD antigen CD317)	BST2	180
CSF CADM3	1553	OLINK	https://www.olink.com/products-services/target/	CADM3	57863	Q8N126	Cell adhesion molecule 3 (Brain immunoglobulin receptor) (Immunoglobulin superfamily member 4B) (IgSF4B) (Nectin-like protein 1) (NECL-1) (Synaptic cell adhesion molecule 3) (SynCAM3) (TSLC1-like protein 1) (TSLL1)	CADM3 IGSF4B NECL1 SYNCAM3 TSLL1 UNQ225/PRO258	398
CSF CARHSP1	1005	OLINK	https://www.olink.com/products-services/target/	CARHSP1	23589	Q9Y2V2	Calcium-regulated heat-stable protein 1 (Calcium-regulated heat-stable protein of 24 kDa) (CRHSP-24)	CARHSP1	147
CSF CASP 3	1553	OLINK	https://www.olink.com/products-services/target/	CASP3	836	P42574	Caspase-3 (CASP-3) (EC 3.4.22.56) (Apopain) (Cysteine protease CPP32) (CPP-32) (Protein Yama) (SREBP cleavage activity 1) (SCA-1) [Cleaved into: Caspase-3 subunit p17; Caspase-3 subunit p12]	CASP3 CPP32	277
CSF CASP 8	1553	OLINK	https://www.olink.com/products-services/target/	CASP8	841	Q14790	Caspase-8 (CASP-8) (EC 3.4.22.61) (Apoptotic cysteine protease) (Apoptotic protease Mch-5) (CAP4) (FADD-homologous ICE/ced-3-like protease) (FADD-like ICE) (FLICE) (ICE-like apoptotic protease 5) (MORT1-associated ced-3 homolog) (MACH) [Cleaved into: Caspase-8 subunit p18; Caspase-8 subunit p10]	CASP8 MCH5	479
CSF CCL11	1553	OLINK	https://www.olink.com/products-services/target/	CCL11	6356	P51671	Eotaxin (C-C motif chemokine 11) (Eosinophil chemotactic protein) (Small-inducible cytokine A11)	CCL11 SCYA11	97
CSF CCL15	1553	OLINK	https://www.olink.com/products-services/target/	CCL15	6359	Q16663	C-C motif chemokine 15 (Chemokine CC-2) (HCC-2) (Leukotactin-1) (LKN-1) (MIP-1 delta) (Macrophage inflammatory protein 5) (MIP-5) (Mrp-2b) (NCC-3) (Small-inducible cytokine A15) [Cleaved into: CCL15(22-92); CCL15(25-92); CCL15(29-92)]	CCL15 MIP5 NCC3 SCYA15	113
CSF CCL16	1553	OLINK	https://www.olink.com/products-services/target/	CCL16	6360	O15467	C-C motif chemokine 16 (Chemokine CC-4) (HCC-4) (Chemokine LEC) (IL-10-inducible chemokine) (LCC-1) (Liver-expressed chemokine) (Lymphocyte and monocyte chemoattractant) (LMC) (Monotactin-1) (MTN-1) (NCC-4) (Small-inducible cytokine A16)	CCL16 ILINCK NCC4 SCYA16	120
CSF CCL19	1553	OLINK	https://www.olink.com/products-services/target/	CCL19	6363	Q99731	C-C motif chemokine 19 (Beta-chemokine exodus-3) (CK beta-11) (Epstein-Barr virus-induced molecule 1 ligand chemokine) (EBI1 ligand chemokine) (ELC) (Macrophage inflammatory protein 3 beta) (MIP-3-beta) (Small-inducible cytokine A19)	CCL19 ELC MIP3B SCYA19	98
CSF CCL20	1553	OLINK	https://www.olink.com/products-services/target/	CCL20	6364	P78556	C-C motif chemokine 20 (Beta-chemokine exodus-1) (CC chemokine LARC) (Liver and activation-regulated chemokine) (Macrophage inflammatory protein 3 alpha) (MIP-3-alpha) (Small-inducible cytokine A20) [Cleaved into: CCL20(1-67); CCL20(1-64); CCL20(2-70)]	CCL20 LARC MIP3A SCYA20	96
CSF CCL23	1553	OLINK	https://www.olink.com/products-services/target/	CCL23	6368	P55773	C-C motif chemokine 23 (CK-beta-8) (CKB-8) (Macrophage inflammatory protein 3) (MIP-3) (Myeloid progenitor inhibitory factor 1) (MPIF-1) (Small-inducible cytokine A23) [Cleaved into: CCL23(19-99); CCL23(22-99); CCL23(27-99); CCL23(30-99)]	CCL23 MIP3 MPIF1 SCYA23	120
CSF CCL24	1553	OLINK	https://www.olink.com/products-services/target/	CCL24	6369	O00175	C-C motif chemokine 24 (CK-beta-6) (Eosinophil chemotactic protein 2) (Eotaxin-2) (Myeloid progenitor inhibitory factor 2) (MPIF-2) (Small-inducible cytokine A24)	CCL24 MPIF2 SCYA24	119
CSF CCL25	1553	OLINK	https://www.olink.com/products-services/target/	CCL25	6370	O15444	C-C motif chemokine 25 (Chemokine TECK) (Small-inducible cytokine A25) (Thymus-expressed chemokine)	CCL25 SCYA25 TECK	150
CSF CCL27	1005	OLINK	https://www.olink.com/products-services/target/	CCL27	10850	Q9Y4X3	C-C motif chemokine 27 (CC chemokine ILC) (Cutaneous T-cell-attracting chemokine) (CTACK) (ESkine) (IL-11 R-alpha-locus chemokine) (Skinkine) (Small-inducible cytokine A27)	CCL27 ILC SCYA27	112
CSF CCL28	1553	OLINK	https://www.olink.com/products-services/target/	CCL28	56477	Q9NRJ3	C-C motif chemokine 28 (Mucosae-associated epithelial chemokine) (MEC) (Protein CCK1) (Small-inducible cytokine A28)	CCL28 SCYA28	127
CSF CCL3	1553	OLINK	https://www.olink.com/products-services/target/	CCL3	6348	P10147	C-C motif chemokine 3 (G0/G1 switch regulatory protein 19-1) (Macrophage inflammatory protein 1-alpha) (MIP-1-alpha) (PAT 464.1) (SIS-beta) (Small-inducible cytokine A3) (Tonsillar lymphocyte LD78 alpha protein) [Cleaved into: MIP-1-alpha(4-69) (LD78-alpha(4-69))]	CCL3 G0S19-1 MIP1A SCYA3	92
CSF CCL4	1553	OLINK	https://www.olink.com/products-services/target/	CCL4	6351	P13236	C-C motif chemokine 4 (G-26 T-lymphocyte-secreted protein) (HC21) (Lymphocyte activation gene 1 protein) (LAG-1) (MIP-1-beta(1-69)) (Macrophage inflammatory protein 1-beta) (MIP-1-beta) (PAT 744) (Protein H400) (SIS-gamma) (Small-inducible cytokine A4) (T-cell activation protein 2) (ACT-2) [Cleaved into: MIP-1-beta(3-69)]	CCL4 LAG1 MIP1B SCYA4	92
CSF CD163	1553	OLINK	https://www.olink.com/products-services/target/	CD163	9332	Q86VB7	Scavenger receptor cysteine-rich type 1 protein M130 (Hemoglobin scavenger receptor) (CD antigen CD163) [Cleaved into: Soluble CD163 (sCD163)]	CD163 M130	1156
CSF CD200	1553	OLINK	https://www.olink.com/products-services/target/	CD200	4345	P41217	OX-2 membrane glycoprotein (CD antigen CD200)	CD200 MOX1 MOX2 My033	278
CSF CD200R1	1553	OLINK	https://www.olink.com/products-services/target/	CD200R1	131450	Q8TD46	Cell surface glycoprotein CD200 receptor 1 (CD200 cell surface glycoprotein receptor) (Cell surface glycoprotein OX2 receptor 1)	CD200R1 CD200R CRTR2 MOX2R OX2R UNQ2522/PRO6015	325
CSF CD244	1553	OLINK	https://www.olink.com/products-services/target/	CD244	51744	Q9BZW8	Natural killer cell receptor 2B4 (NK cell activation-inducing ligand) (NAIL) (NK cell type I receptor protein 2B4) (NKR2B4) (h2B4) (SLAM family member 4) (SLAMF4) (Signaling lymphocytic activation molecule 4) (CD antigen CD244)	CD244 2B4	370
CSF CD302	1005	OLINK	https://www.olink.com/products-services/target/	CD302	9936	Q8IX05	CD302 antigen (C-type lectin BIMLEC) (C-type lectin domain family 13 member A) (DEC205-associated C-type lectin 1) (Type I transmembrane C-type lectin receptor DCL-1) (CD antigen CD302)	CD302 CLEC13A DCL1 KIAA0022	232
CSF CD33	1005	OLINK	https://www.olink.com/products-services/target/	CD33	945	P20138	Myeloid cell surface antigen CD33 (Sialic acid-binding Ig-like lectin 3) (Siglec-3) (gp67) (CD antigen CD33)	CD33 SIGLEC3	364
CSF CD38	1553	OLINK	https://www.olink.com/products-services/target/	CD38	952	P28907	ADP-ribosyl cyclase/cyclic ADP-ribose hydrolase 1 (EC 3.2.2.6) (2'-phospho-ADP-ribosyl cyclase) (2'-phospho-ADP-ribosyl cyclase/2'-phospho-cyclic-ADP-ribose transferase) (EC 2.4.99.20) (2'-phospho-cyclic-ADP-ribose transferase) (ADP-ribosyl cyclase 1) (ADPRC 1) (Cyclic ADP-ribose hydrolase 1) (cADPr hydrolase 1) (T10) (CD antigen CD38)	CD38	300
CSF CD40	1553	OLINK	https://www.olink.com/products-services/target/	CD40	958	P25942	Tumor necrosis factor receptor superfamily member 5 (B-cell surface antigen CD40) (Bp50) (CD40L receptor) (CDw40) (CD antigen CD40)	CD40 TNFRSF5	277
CSF CD5	1553	OLINK	https://www.olink.com/products-services/target/	CD5	921	P06127	T-cell surface glycoprotein CD5 (Lymphocyte antigen T1/Leu-1) (CD antigen CD5)	CD5 LEU1	495
CSF CD6	1553	OLINK	https://www.olink.com/products-services/target/	CD6	923	P30203	T-cell differentiation antigen CD6 (T12) (TP120) (CD antigen CD6) [Cleaved into: Soluble CD6]	CD6	668
CSF CD63	1005	OLINK	https://www.olink.com/products-services/target/	CD63	967	P08962	CD63 antigen (Granulophysin) (Lysosomal-associated membrane protein 3) (LAMP-3) (Melanoma-associated antigen ME491) (OMA81H) (Ocular melanoma-associated antigen) (Tetraspanin-30) (Tspan-30) (CD antigen CD63)	CD63 MLA1 TSPAN30	238
CSF CD93	1552	OLINK	https://www.olink.com/products-services/target/	CD93	22918	Q9NPY3	Complement component C1q receptor (C1q/MBL/SPA receptor) (C1qR) (C1qR(p)) (C1qRp) (CDw93) (Complement component 1 q subcomponent receptor 1) (Matrix-remodeling-associated protein 4) (CD antigen CD93)	CD93 C1QR1 MXRA4	652
CSF CDCP1	1553	OLINK	https://www.olink.com/products-services/target/	CDCP1	64866	Q9H5V8	CUB domain-containing protein 1 (Membrane glycoprotein gp140) (Subtractive immunization M plus HEp3-associated 135 kDa protein) (SIMA135) (Transmembrane and associated with src kinases) (CD antigen CD318)	CDCP1 TRASK UNQ2486/PRO5773	836
CSF CDH15	1005	OLINK	https://www.olink.com/products-services/target/	CDH15	1013	P55291	Cadherin-15 (Cadherin-14) (Muscle cadherin) (M-cadherin)	CDH15 CDH14 CDH3	814
CSF CDH17	1005	OLINK	https://www.olink.com/products-services/target/	CDH17	1015	Q12864	Cadherin-17 (Intestinal peptide-associated transporter HPT-1) (Liver-intestine cadherin) (LI-cadherin)	CDH17	832
CSF CDH3	1553	OLINK	https://www.olink.com/products-services/target/	CDH3	1001	P22223	Cadherin-3 (Placental cadherin) (P-cadherin)	CDH3 CDHP	829
CSF CDH5	1553	OLINK	https://www.olink.com/products-services/target/	CDH5	1003	P33151	Cadherin-5 (7B4 antigen) (Vascular endothelial cadherin) (VE-cadherin) (CD antigen CD144)	CDH5	784
CSF CDH6	1553	OLINK	https://www.olink.com/products-services/target/	CDH6	1004	P55285	Cadherin-6 (Kidney cadherin) (K-cadherin)	CDH6	790
CSF CEACAM3	1005	OLINK	https://www.olink.com/products-services/target/	CEACAM3	1084	P40198	Carcinoembryonic antigen-related cell adhesion molecule 3 (Carcinoembryonic antigen CGM1) (CD antigen CD66d)	CEACAM3 CD66D CGM1	252
CSF CETN2	1005	OLINK	https://www.olink.com/products-services/target/	CETN2	1069	P41208	Centrin-2 (Caltractin isoform 1)	CETN2 CALT CEN2	172
CSF CHGA	1557	Mass spectrometry	PMID: 34180557	CHGA	1113	P10645	Chromogranin-A (CgA) (Pituitary secretory protein I) (SP-I) [Cleaved into: Vasostatin-1 (Vasostatin I); Vasostatin-2 (Vasostatin II); EA-92; ES-43; Pancreastatin; SS-18; WA-8; WE-14; LF-19; Catestatin (SL21); AL-11; GV-19; GR-44; ER-37; GE-25; Serpinin-RRG; Serpinin; p-Glu serpinin precursor]	CHGA	457
CSF CHI3L1	1553	OLINK	https://www.olink.com/products-services/target/	CHI3L1	1116	P36222	Chitinase-3-like protein 1 (39 kDa synovial protein) (Cartilage glycoprotein 39) (CGP-39) (GP-39) (hCGP-39) (YKL-40)	CHI3L1	383
CSF CHIT1	1553	OLINK	https://www.olink.com/products-services/target/	CHIT1	1118	Q13231	Chitotriosidase-1 (EC 3.2.1.14) (Chitinase-1)	CHIT1	466
CSF CLEC10A	1553	OLINK	https://www.olink.com/products-services/target/	CLEC10A	10462	Q8IUN9	C-type lectin domain family 10 member A (C-type lectin superfamily member 14) (Macrophage lectin 2) (CD antigen CD301)	CLEC10A CLECSF13 CLECSF14 HML	316
CSF CLEC1B	1553	OLINK	https://www.olink.com/products-services/target/	CLEC1B	51266	Q9P126	C-type lectin domain family 1 member B (C-type lectin-like receptor 2) (CLEC-2)	CLEC1B CLEC2 UNQ721/PRO1384	229
CSF CLM 1	1553	OLINK	https://www.olink.com/products-services/target/	CD300LF	146722	Q8TDQ1	CMRF35-like molecule 1 (CLM-1) (CD300 antigen-like family member F) (Immune receptor expressed on myeloid cells 1) (IREM-1) (Immunoglobulin superfamily member 13) (IgSF13) (NK inhibitory receptor) (CD antigen CD300f)	CD300LF CD300F CLM1 IGSF13 IREM1 NKIR UNQ3105/PRO10111	290
CSF CLM 6	1553	OLINK	https://www.olink.com/products-services/target/	CD300C	10871	Q08708	CMRF35-like molecule 6 (CLM-6) (CD300 antigen-like family member C) (CMRF35-A1) (CMRF-35) (Immunoglobulin superfamily member 16) (IgSF16) (CD antigen CD300c)	CD300C CMRF35 CMRF35A CMRF35A1 IGSF16	224
CSF CLSTN1	1005	OLINK	https://www.olink.com/products-services/target/	CLSTN1	22883	O94985	Calsyntenin-1 (Alcadein-alpha) (Alc-alpha) (Alzheimer-related cadherin-like protein) (Non-classical cadherin XB31alpha) [Cleaved into: Soluble Alc-alpha (SAlc-alpha); CTF1-alpha (C-terminal fragment 1-alpha)]	CLSTN1 CS1 KIAA0911	981
CSF CNTN1	1553	OLINK	https://www.olink.com/products-services/target/	CNTN1	1272	Q12860	Contactin-1 (Glycoprotein gp135) (Neural cell surface protein F3)	CNTN1	1018
CSF CNTN5	1553	OLINK	https://www.olink.com/products-services/target/	CNTN5	53942	O94779	Contactin-5 (Neural recognition molecule NB-2) (hNB-2)	CNTN5	1100
CSF COL1A1	1553	OLINK	https://www.olink.com/products-services/target/	COL1A1	1277	P02452	Collagen alpha-1(I) chain (Alpha-1 type I collagen)	COL1A1	1464
CSF COL4A3BP	1005	OLINK	https://www.olink.com/products-services/target/	CERT1	10087	Q9Y5P4	Ceramide transfer protein (hCERT) (Collagen type IV alpha-3-binding protein) (Goodpasture antigen-binding protein) (GPBP) (START domain-containing protein 11) (StARD11) (StAR-related lipid transfer protein 11)	CERT1 CERT COL4A3BP STARD11	624
CSF CPA1	1553	OLINK	https://www.olink.com/products-services/target/	CPA1	1357	P15085	Carboxypeptidase A1 (EC 3.4.17.1)	CPA1 CPA	419
CSF CPA2	1553	OLINK	https://www.olink.com/products-services/target/	CPA2	1358	P48052	Carboxypeptidase A2 (EC 3.4.17.15)	CPA2	419
CSF CPB1	1553	OLINK	https://www.olink.com/products-services/target/	CPB1	1360	P15086	Carboxypeptidase B (EC 3.4.17.2) (Pancreas-specific protein) (PASP)	CPB1 CPB PCPB	417
CSF CPM	1553	OLINK	https://www.olink.com/products-services/target/	CPM	1368	P14384	Carboxypeptidase M (CPM) (EC 3.4.17.12)	CPM	443
CSF CRADD	1005	OLINK	https://www.olink.com/products-services/target/	CRADD	8738	P78560	Death domain-containing protein CRADD (Caspase and RIP adapter with death domain) (RIP-associated protein with a death domain)	CRADD RAIDD	199
CSF CRIP2	1005	OLINK	https://www.olink.com/products-services/target/	CRIP2	1397	P52943	Cysteine-rich protein 2 (CRP-2) (Protein ESP1)	CRIP2 CRP2	208
CSF CRP	1262	MSD	PMID: 30054439	CRP	1401	P02741	C-reactive protein [Cleaved into: C-reactive protein(1-205)]	CRP PTX1	224
CSF CRTAM	1553	OLINK	https://www.olink.com/products-services/target/	CRTAM	56253	O95727	Cytotoxic and regulatory T-cell molecule (Class-I MHC-restricted T-cell-associated molecule) (CD antigen CD355)	CRTAM	393
CSF CSF 1	1553	OLINK	https://www.olink.com/products-services/target/	CSF1	1435	P09603	Macrophage colony-stimulating factor 1 (CSF-1) (M-CSF) (MCSF) (Lanimostim) [Cleaved into: Processed macrophage colony-stimulating factor 1]	CSF1	554
CSF CST5	1553	OLINK	https://www.olink.com/products-services/target/	CST5	1473	P28325	Cystatin-D (Cystatin-5)	CST5	142
CSF CSTB	1553	OLINK	https://www.olink.com/products-services/target/	CSTB	1476	P04080	Cystatin-B (CPI-B) (Liver thiol proteinase inhibitor) (Stefin-B)	CSTB CST6 STFB	98
CSF CTF1	1005	OLINK	https://www.olink.com/products-services/target/	CTF1	1489	Q16619	Cardiotrophin-1 (CT-1)	CTF1	201
CSF CTSC	1553	OLINK	https://www.olink.com/products-services/target/	CTSC	1075	P53634	Dipeptidyl peptidase 1 (EC 3.4.14.1) (Cathepsin C) (Cathepsin J) (Dipeptidyl peptidase I) (DPP-I) (DPPI) (Dipeptidyl transferase) [Cleaved into: Dipeptidyl peptidase 1 exclusion domain chain (Dipeptidyl peptidase I exclusion domain chain); Dipeptidyl peptidase 1 heavy chain (Dipeptidyl peptidase I heavy chain); Dipeptidyl peptidase 1 light chain (Dipeptidyl peptidase I light chain)]	CTSC CPPI	463
CSF CTSD	1553	OLINK	https://www.olink.com/products-services/target/	CTSD	1509	P07339	Cathepsin D (EC 3.4.23.5) [Cleaved into: Cathepsin D light chain; Cathepsin D heavy chain]	CTSD CPSD	412
CSF CTSF	1549	Mass spectrometry	PMID: 34180557	CTSF	8722	Q9UBX1	Cathepsin F (CATSF) (EC 3.4.22.41)	CTSF	484
CSF CTSS	1553	OLINK	https://www.olink.com/products-services/target/	CTSS	1520	P25774	Cathepsin S (EC 3.4.22.27)	CTSS	331
CSF CTSZ	1553	OLINK	https://www.olink.com/products-services/target/	CTSZ	1522	Q9UBR2	Cathepsin Z (EC 3.4.18.1) (Cathepsin P) (Cathepsin X)	CTSZ	303
CSF CX3CL1	1553	OLINK	https://www.olink.com/products-services/target/	CX3CL1	6376	P78423	Fractalkine (C-X3-C motif chemokine 1) (CX3C membrane-anchored chemokine) (Neurotactin) (Small-inducible cytokine D1) [Cleaved into: Processed fractalkine]	CX3CL1 FKN NTT SCYD1 A-152E5.2	397
CSF CXCL1	1553	OLINK	https://www.olink.com/products-services/target/	CXCL1	2919	P09341	Growth-regulated alpha protein (C-X-C motif chemokine 1) (GRO-alpha(1-73)) (Melanoma growth stimulatory activity) (MGSA) (Neutrophil-activating protein 3) (NAP-3) [Cleaved into: GRO-alpha(4-73); GRO-alpha(5-73); GRO-alpha(6-73)]	CXCL1 GRO GRO1 GROA MGSA SCYB1	107
CSF CXCL10	1553	OLINK	https://www.olink.com/products-services/target/	CXCL10	3627	P02778	C-X-C motif chemokine 10 (10 kDa interferon gamma-induced protein) (Gamma-IP10) (IP-10) (Small-inducible cytokine B10) [Cleaved into: CXCL10(1-73)]	CXCL10 INP10 SCYB10	98
CSF CXCL11	1553	OLINK	https://www.olink.com/products-services/target/	CXCL11	6373	O14625	C-X-C motif chemokine 11 (Beta-R1) (H174) (Interferon gamma-inducible protein 9) (IP-9) (Interferon-inducible T-cell alpha chemoattractant) (I-TAC) (Small-inducible cytokine B11)	CXCL11 ITAC SCYB11 SCYB9B	94
CSF CXCL16	1553	OLINK	https://www.olink.com/products-services/target/	CXCL16	58191	Q9H2A7	C-X-C motif chemokine 16 (Scavenger receptor for phosphatidylserine and oxidized low density lipoprotein) (SR-PSOX) (Small-inducible cytokine B16) (Transmembrane chemokine CXCL16)	CXCL16 SCYB16 SRPSOX UNQ2759/PRO6714	254
CSF CXCL5	1553	OLINK	https://www.olink.com/products-services/target/	CXCL5	6374	P42830	C-X-C motif chemokine 5 (ENA-78(1-78)) (Epithelial-derived neutrophil-activating protein 78) (Neutrophil-activating peptide ENA-78) (Small-inducible cytokine B5) [Cleaved into: ENA-78(8-78); ENA-78(9-78)]	CXCL5 ENA78 SCYB5	114
CSF CXCL6	1553	OLINK	https://www.olink.com/products-services/target/	CXCL6	6372	P80162	C-X-C motif chemokine 6 (Chemokine alpha 3) (CKA-3) (Granulocyte chemotactic protein 2) (GCP-2) (Small-inducible cytokine B6) [Cleaved into: Small-inducible cytokine B6, N-processed variant 1; Small-inducible cytokine B6, N-processed variant 2; Small-inducible cytokine B6, N-processed variant 3]	CXCL6 GCP2 SCYB6	114
CSF CXCL9	1553	OLINK	https://www.olink.com/products-services/target/	CXCL9	4283	Q07325	C-X-C motif chemokine 9 (Gamma-interferon-induced monokine) (Monokine induced by interferon-gamma) (HuMIG) (MIG) (Small-inducible cytokine B9)	CXCL9 CMK MIG SCYB9	125
CSF DDR1	1553	OLINK	https://www.olink.com/products-services/target/	DDR1	780	Q08345	Epithelial discoidin domain-containing receptor 1 (Epithelial discoidin domain receptor 1) (EC 2.7.10.1) (CD167 antigen-like family member A) (Cell adhesion kinase) (Discoidin receptor tyrosine kinase) (HGK2) (Mammary carcinoma kinase 10) (MCK-10) (Protein-tyrosine kinase 3A) (Protein-tyrosine kinase RTK-6) (TRK E) (Tyrosine kinase DDR) (Tyrosine-protein kinase CAK) (CD antigen CD167a)	DDR1 CAK EDDR1 NEP NTRK4 PTK3A RTK6 TRKE	913
CSF DEFB4A	1005	OLINK	https://www.olink.com/products-services/target/	DEFB4A	1673	O15263	Beta-defensin 4A (Beta-defensin 2) (BD-2) (hBD-2) (Defensin, beta 2) (Skin-antimicrobial peptide 1) (SAP1)	DEFB4A DEFB102 DEFB2 DEFB4; DEFB4B	64
CSF Dkk 4	1553	OLINK	https://www.olink.com/products-services/target/	DKK4	27121	Q9UBT3	Dickkopf-related protein 4 (Dickkopf-4) (Dkk-4) (hDkk-4) [Cleaved into: Dickkopf-related protein 4 short form]	DKK4	224
CSF DLK 1	1553	OLINK	https://www.olink.com/products-services/target/	DLK1	8788	P80370	Protein delta homolog 1 (DLK-1) (pG2) [Cleaved into: Fetal antigen 1 (FA1)]	DLK1 DLK	383
CSF DNER	1553	OLINK	https://www.olink.com/products-services/target/	DNER	92737	Q8NFT8	Delta and Notch-like epidermal growth factor-related receptor	DNER BET UNQ262/PRO299	737
CSF DPEP1	1005	OLINK	https://www.olink.com/products-services/target/	DPEP1	1800	P16444	Dipeptidase 1 (EC 3.4.13.19) (Beta-lactamase) (EC 3.5.2.6) (Dehydropeptidase-I) (Microsomal dipeptidase) (Renal dipeptidase) (hRDP)	DPEP1 MDP RDP	411
CSF DPEP2	1005	OLINK	https://www.olink.com/products-services/target/	DPEP2	64174	Q9H4A9	Dipeptidase 2 (EC 3.4.13.19)	DPEP2 UNQ284/PRO323	486
CSF DRAXIN	1553	OLINK	https://www.olink.com/products-services/target/	DRAXIN	374946	Q8NBI3	Draxin (Dorsal inhibitory axon guidance protein) (Dorsal repulsive axon guidance protein) (Neucrin)	DRAXIN C1orf187 PSEC0258 UNQ3119/PRO10268	349
CSF DSG3	1005	OLINK	https://www.olink.com/products-services/target/	DSG3	1830	P32926	Desmoglein-3 (130 kDa pemphigus vulgaris antigen) (PVA) (Cadherin family member 6)	DSG3 CDHF6	999
CSF DUSP3	1005	OLINK	https://www.olink.com/products-services/target/	DUSP3	1845	P51452	Dual specificity protein phosphatase 3 (EC 3.1.3.16) (EC 3.1.3.48) (Dual specificity protein phosphatase VHR) (Vaccinia H1-related phosphatase) (VHR)	DUSP3 VHR	185
CSF ECE1	1005	OLINK	https://www.olink.com/products-services/target/	ECE1	1889	P42892	Endothelin-converting enzyme 1 (ECE-1) (EC 3.4.24.71)	ECE1	770
CSF EDA2R	1553	OLINK	https://www.olink.com/products-services/target/	EDA2R	60401	Q9HAV5	Tumor necrosis factor receptor superfamily member 27 (X-linked ectodysplasin-A2 receptor) (EDA-A2 receptor)	EDA2R TNFRSF27 XEDAR UNQ2448/PRO5727/PRO34080	297
CSF EFNA4	1553	OLINK	https://www.olink.com/products-services/target/	EFNA4	1945	P52798	Ephrin-A4 (EPH-related receptor tyrosine kinase ligand 4) (LERK-4)	EFNA4 EPLG4 LERK4	201
CSF EGFR	1553	OLINK	https://www.olink.com/products-services/target/	EGFR	1956	P00533	Epidermal growth factor receptor (EC 2.7.10.1) (Proto-oncogene c-ErbB-1) (Receptor tyrosine-protein kinase erbB-1)	EGFR ERBB ERBB1 HER1	1210
CSF EN RAGE	1553	OLINK	https://www.olink.com/products-services/target/	S100A12	6283	P80511	Protein S100-A12 (CGRP) (Calcium-binding protein in amniotic fluid 1) (CAAF1) (Calgranulin-C) (CAGC) (Extracellular newly identified RAGE-binding protein) (EN-RAGE) (Migration inhibitory factor-related protein 6) (MRP-6) (p6) (Neutrophil S100 protein) (S100 calcium-binding protein A12) [Cleaved into: Calcitermin]	S100A12	92
CSF Ep CAM	1553	OLINK	https://www.olink.com/products-services/target/	EPCAM	4072	P16422	Epithelial cell adhesion molecule (Ep-CAM) (Adenocarcinoma-associated antigen) (Cell surface glycoprotein Trop-1) (Epithelial cell surface antigen) (Epithelial glycoprotein) (EGP) (Epithelial glycoprotein 314) (EGP314) (hEGP314) (KS 1/4 antigen) (KSA) (Major gastrointestinal tumor-associated protein GA733-2) (Tumor-associated calcium signal transducer 1) (CD antigen CD326)	EPCAM GA733-2 M1S2 M4S1 MIC18 TACSTD1 TROP1	314
CSF EPHA10	1005	OLINK	https://www.olink.com/products-services/target/	EPHA10	284656	Q5JZY3	Ephrin type-A receptor 10 (EC 2.7.10.1)	EPHA10	1008
CSF EPHB4	1553	OLINK	https://www.olink.com/products-services/target/	EPHB4	2050	P54760	Ephrin type-B receptor 4 (EC 2.7.10.1) (Hepatoma transmembrane kinase) (Tyrosine-protein kinase TYRO11)	EPHB4 HTK MYK1 TYRO11	987
CSF EPHB6	1553	OLINK	https://www.olink.com/products-services/target/	EPHB6	2051	O15197	Ephrin type-B receptor 6 (HEP) (Tyrosine-protein kinase-defective receptor EPH-6)	EPHB6	1021
CSF EREG	1005	OLINK	https://www.olink.com/products-services/target/	EREG	2069	O14944	Proepiregulin [Cleaved into: Epiregulin (EPR)]	EREG	169
CSF EZR	1553	OLINK	https://www.olink.com/products-services/target/	EZR	7430	P15311	Ezrin (Cytovillin) (Villin-2) (p81)	EZR VIL2	586
CSF FABP4	1553	OLINK	https://www.olink.com/products-services/target/	FABP4	2167	P15090	Fatty acid-binding protein, adipocyte (Adipocyte lipid-binding protein) (ALBP) (Adipocyte-type fatty acid-binding protein) (A-FABP) (AFABP) (Fatty acid-binding protein 4)	FABP4	132
CSF FAS	1552	OLINK	https://www.olink.com/products-services/target/	FAS	355	P25445	Tumor necrosis factor receptor superfamily member 6 (Apo-1 antigen) (Apoptosis-mediating surface antigen FAS) (FASLG receptor) (CD antigen CD95)	FAS APT1 FAS1 TNFRSF6	335
CSF FCAR	1005	OLINK	https://www.olink.com/products-services/target/	FCAR	2204	P24071	Immunoglobulin alpha Fc receptor (IgA Fc receptor) (CD antigen CD89)	FCAR CD89	287
CSF FcRL2	1553	OLINK	https://www.olink.com/products-services/target/	FCRL2	79368	Q96LA5	Fc receptor-like protein 2 (FcR-like protein 2) (FcRL2) (Fc receptor homolog 2) (FcRH2) (IFGP family protein 4) (Immunoglobulin receptor translocation-associated protein 4) (SH2 domain-containing phosphatase anchor protein 1) (CD antigen CD307b)	FCRL2 FCRH2 IFGP4 IRTA4 SPAP1 UNQ9236/PRO31998	508
CSF FGF 19	1553	OLINK	https://www.olink.com/products-services/target/	FGF19	9965	O95750	Fibroblast growth factor 19 (FGF-19)	FGF19 UNQ334/PRO533	216
CSF FGF 21	1553	OLINK	https://www.olink.com/products-services/target/	FGF21	26291	Q9NSA1	Fibroblast growth factor 21 (FGF-21)	FGF21 UNQ3115/PRO10196	209
CSF FGF 23	1553	OLINK	https://www.olink.com/products-services/target/	FGF23	8074	Q9GZV9	Fibroblast growth factor 23 (FGF-23) (Phosphatonin) (Tumor-derived hypophosphatemia-inducing factor) [Cleaved into: Fibroblast growth factor 23 N-terminal peptide; Fibroblast growth factor 23 C-terminal peptide]	FGF23 HYPF UNQ3027/PRO9828	251
CSF FGF 5	1553	OLINK	https://www.olink.com/products-services/target/	FGF5	2250	P12034	Fibroblast growth factor 5 (FGF-5) (Heparin-binding growth factor 5) (HBGF-5) (Smag-82)	FGF5	268
CSF FGFR2	1005	OLINK	https://www.olink.com/products-services/target/	FGFR2	2263	P21802	Fibroblast growth factor receptor 2 (FGFR-2) (EC 2.7.10.1) (K-sam) (KGFR) (Keratinocyte growth factor receptor) (CD antigen CD332)	FGFR2 BEK KGFR KSAM	821
CSF FHIT	1005	OLINK	https://www.olink.com/products-services/target/	FHIT	2272	P49789	Bis(5'-adenosyl)-triphosphatase (EC 3.6.1.29) (AP3A hydrolase) (AP3Aase) (Diadenosine 5',5'''-P1,P3-triphosphate hydrolase) (Dinucleosidetriphosphatase) (Fragile histidine triad protein)	FHIT	147
CSF FKBP5	1005	OLINK	https://www.olink.com/products-services/target/	FKBP5	2289	Q13451	Peptidyl-prolyl cis-trans isomerase FKBP5 (PPIase FKBP5) (EC 5.2.1.8) (51 kDa FK506-binding protein) (51 kDa FKBP) (FKBP-51) (54 kDa progesterone receptor-associated immunophilin) (Androgen-regulated protein 6) (FF1 antigen) (FK506-binding protein 5) (FKBP-5) (FKBP54) (p54) (HSP90-binding immunophilin) (Rotamase)	FKBP5 AIG6 FKBP51	457
CSF FKBP7	1005	OLINK	https://www.olink.com/products-services/target/	FKBP7	51661	Q9Y680	Peptidyl-prolyl cis-trans isomerase FKBP7 (PPIase FKBP7) (EC 5.2.1.8) (23 kDa FK506-binding protein) (23 kDa FKBP) (FKBP-23) (FK506-binding protein 7) (FKBP-7) (Rotamase)	FKBP7 FKBP23 UNQ670/PRO1304	222
CSF FLRT2	1553	OLINK	https://www.olink.com/products-services/target/	FLRT2	23768	O43155	Leucine-rich repeat transmembrane protein FLRT2 (Fibronectin-like domain-containing leucine-rich transmembrane protein 2)	FLRT2 KIAA0405 UNQ232/PRO265	660
CSF Flt3L	1553	OLINK	https://www.olink.com/products-services/target/	FLT3LG	2323	P49771	Fms-related tyrosine kinase 3 ligand (Flt3 ligand) (Flt3L) (SL cytokine)	FLT3LG	235
CSF FUT8	1004	OLINK	https://www.olink.com/products-services/target/	FUT8	2530	Q9BYC5	Alpha-(1,6)-fucosyltransferase (Alpha1-6FucT) (EC 2.4.1.68) (Fucosyltransferase 8) (GDP-L-Fuc:N-acetyl-beta-D-glucosaminide alpha1,6-fucosyltransferase) (GDP-fucose--glycoprotein fucosyltransferase) (Glycoprotein 6-alpha-L-fucosyltransferase)	FUT8	575
CSF G CSF	1553	OLINK	https://www.olink.com/products-services/target/	CSF3	1440	P09919	Granulocyte colony-stimulating factor (G-CSF) (Pluripoietin) (Filgrastim) (Lenograstim)	CSF3 C17orf33 GCSF	207
CSF Gal 3	1553	OLINK	https://www.olink.com/products-services/target/	LGALS3	3958	P17931	Galectin-3 (Gal-3) (35 kDa lectin) (Carbohydrate-binding protein 35) (CBP 35) (Galactose-specific lectin 3) (Galactoside-binding protein) (GALBP) (IgE-binding protein) (L-31) (Laminin-binding protein) (Lectin L-29) (Mac-2 antigen)	LGALS3 MAC2	250
CSF Gal 4	1553	OLINK	https://www.olink.com/products-services/target/	LGALS4	3960	P56470	Galectin-4 (Gal-4) (Antigen NY-CO-27) (L-36 lactose-binding protein) (L36LBP) (Lactose-binding lectin 4)	LGALS4	323
CSF gal 8	1553	OLINK	https://www.olink.com/products-services/target/	LGALS8	3964	O00214	Galectin-8 (Gal-8) (Po66 carbohydrate-binding protein) (Po66-CBP) (Prostate carcinoma tumor antigen 1) (PCTA-1)	LGALS8	317
CSF GAP43	1428	Mass spectrometry	PMID: 33279949, PMID: 30321501	GAP43	2596	P17677	Neuromodulin (Axonal membrane protein GAP-43) (Growth-associated protein 43) (Neural phosphoprotein B-50) (pp46)	GAP43	238
CSF GBP2	1005	OLINK	https://www.olink.com/products-services/target/	GBP2	2634	P32456	Guanylate-binding protein 2 (EC 3.6.5.-) (GTP-binding protein 2) (GBP-2) (HuGBP-2) (Guanine nucleotide-binding protein 2) (Interferon-induced guanylate-binding protein 2)	GBP2	591
CSF GCP5	1553	OLINK	https://www.olink.com/products-services/target/	TUBGCP5	114791	Q96RT8	Gamma-tubulin complex component 5 (GCP-5)	TUBGCP5 GCP5 KIAA1899	1024
CSF GDF 15	1553	OLINK	https://www.olink.com/products-services/target/	GDF15	9518	Q99988	Growth/differentiation factor 15 (GDF-15) (Macrophage inhibitory cytokine 1) (MIC-1) (NSAID-activated gene 1 protein) (NAG-1) (NSAID-regulated gene 1 protein) (NRG-1) (Placental TGF-beta) (Placental bone morphogenetic protein) (Prostate differentiation factor)	GDF15 MIC1 PDF PLAB PTGFB	308
CSF GDF 8	1553	OLINK	https://www.olink.com/products-services/target/	MSTN	2660	O14793	Growth/differentiation factor 8 (GDF-8) (Myostatin)	MSTN GDF8	375
CSF GDNF	1553	OLINK	https://www.olink.com/products-services/target/	GDNF	2668	P39905	Glial cell line-derived neurotrophic factor (hGDNF) (Astrocyte-derived trophic factor) (ATF)	GDNF	211
CSF GDNFR alpha 3	1553	OLINK	https://www.olink.com/products-services/target/	GFRA3	2676	O60609	GDNF family receptor alpha-3 (GDNF receptor alpha-3) (GDNFR-alpha-3) (GFR-alpha-3)	GFRA3 UNQ339/PRO538/PRO3664	400
CSF GFR alpha 1	1553	OLINK	https://www.olink.com/products-services/target/	GFRA1	2674	P56159	GDNF family receptor alpha-1 (GDNF receptor alpha-1) (GDNFR-alpha-1) (GFR-alpha-1) (RET ligand 1) (TGF-beta-related neurotrophic factor receptor 1)	GFRA1 GDNFRA RETL1 TRNR1	465
CSF GGT5	1005	OLINK	https://www.olink.com/products-services/target/	GGT5	2687	P36269	Glutathione hydrolase 5 proenzyme (EC 3.4.19.13) (Gamma-glutamyl transpeptidase-related enzyme) (GGT-rel) (Gamma-glutamyltransferase 5) (GGT 5) (EC 2.3.2.2) (Gamma-glutamyltransferase-like activity 1) (Gamma-glutamyltranspeptidase 5) (Leukotriene-C4 hydrolase) (EC 3.4.19.14) [Cleaved into: Glutathione hydrolase 5 heavy chain; Glutathione hydrolase 5 light chain]	GGT5 GGTLA1	586
CSF GM CSF R alpha	1553	OLINK	https://www.olink.com/products-services/target/	CSF2RA	1438	P15509	Granulocyte-macrophage colony-stimulating factor receptor subunit alpha (GM-CSF-R-alpha) (GMCSFR-alpha) (GMR-alpha) (CDw116) (CD antigen CD116)	CSF2RA CSF2R CSF2RY	400
CSF GM2A	1555	Mass spectrometry	PMID: 34180557	GM2A	2760	P17900	Ganglioside GM2 activator (Cerebroside sulfate activator protein) (GM2-AP) (Sphingolipid activator protein 3) (SAP-3) [Cleaved into: Ganglioside GM2 activator isoform short]	GM2A	193
CSF GPNMB	1005	OLINK	https://www.olink.com/products-services/target/	GPNMB	10457	Q14956	Transmembrane glycoprotein NMB (Hematopoietic growth factor inducible neurokinin-1 type)	GPNMB HGFIN NMB UNQ1725/PRO9925	572
CSF GRN	1553	OLINK	https://www.olink.com/products-services/target/	GRN	2896	P28799	Progranulin (PGRN) (Acrogranin) (Epithelin precursor) (Glycoprotein of 88 Kda) (GP88) (Glycoprotein 88) (Granulin precursor) (PC cell-derived growth factor) (PCDGF) (Proepithelin) (PEPI) [Cleaved into: Paragranulin; Granulin-1 (Granulin G); Granulin-2 (Granulin F); Granulin-3 (Epithelin-2) (Granulin B); Granulin-4 (Epithelin-1) (Granulin A); Granulin-5 (Granulin C); Granulin-6 (Granulin D); Granu…	GRN	593
CSF GSTP1	1005	OLINK	https://www.olink.com/products-services/target/	GSTP1	2950	P09211	Glutathione S-transferase P (EC 2.5.1.18) (GST class-pi) (GSTP1-1)	GSTP1 FAEES3 GST3	210
CSF GZMA	1553	OLINK	https://www.olink.com/products-services/target/	GZMA	3001	P12544	Granzyme A (EC 3.4.21.78) (CTL tryptase) (Cytotoxic T-lymphocyte proteinase 1) (Fragmentin-1) (Granzyme-1) (Hanukkah factor) (H factor) (HF)	GZMA CTLA3 HFSP	262
CSF HAGH	1553	OLINK	https://www.olink.com/products-services/target/	HAGH	3029	Q16775	Hydroxyacylglutathione hydrolase, mitochondrial (EC 3.1.2.6) (Glyoxalase II) (Glx II)	HAGH GLO2 HAGH1	308
CSF Hb	1297	ELISA	PMID: 22925882	HBB	3043	P68871	Hemoglobin subunit beta (Beta-globin) (Hemoglobin beta chain) [Cleaved into: LVV-hemorphin-7; Spinorphin]	HBB	147
CSF HGF	1553	OLINK	https://www.olink.com/products-services/target/	HGF	3082	P14210	Hepatocyte growth factor (Hepatopoietin-A) (Scatter factor) (SF) [Cleaved into: Hepatocyte growth factor alpha chain; Hepatocyte growth factor beta chain]	HGF HPTA	728
CSF HMOX2	1005	OLINK	https://www.olink.com/products-services/target/	HMOX2	3163	P30519	Heme oxygenase 2 (HO-2) (EC 1.14.14.18)	HMOX2 HO2	316
CSF HSP90B1	1005	OLINK	https://www.olink.com/products-services/target/	HSP90B1	7184	P14625	Endoplasmin (94 kDa glucose-regulated protein) (GRP-94) (Heat shock protein 90 kDa beta member 1) (Tumor rejection antigen 1) (gp96 homolog)	HSP90B1 GRP94 TRA1	803
CSF ICAM 2	1553	OLINK	https://www.olink.com/products-services/target/	ICAM2	3384	P13598	Intercellular adhesion molecule 2 (ICAM-2) (CD antigen CD102)	ICAM2	275
CSF IFI30	1005	OLINK	https://www.olink.com/products-services/target/	IFI30	10437	P13284	Gamma-interferon-inducible lysosomal thiol reductase (EC 1.8.-.-) (Gamma-interferon-inducible protein IP-30) (Legumaturain)	IFI30 GILT IP30	250
CSF IFN gamma	1553	OLINK	https://www.olink.com/products-services/target/	IFNG	3458	P01579	Interferon gamma (IFN-gamma) (Immune interferon)	IFNG	166
CSF IFNL1	1005	OLINK	https://www.olink.com/products-services/target/	IFNL1	282618	Q8IU54	Interferon lambda-1 (IFN-lambda-1) (Cytokine Zcyto21) (Interleukin-29) (IL-29)	IFNL1 IL29 ZCYTO21	200
CSF IGFBP 1	1553	OLINK	https://www.olink.com/products-services/target/	IGFBP1	3484	P08833	Insulin-like growth factor-binding protein 1 (IBP-1) (IGF-binding protein 1) (IGFBP-1) (Placental protein 12) (PP12)	IGFBP1 IBP1	259
CSF IGFBP 2	1553	OLINK	https://www.olink.com/products-services/target/	IGFBP2	3485	P18065	Insulin-like growth factor-binding protein 2 (IBP-2) (IGF-binding protein 2) (IGFBP-2)	IGFBP2 BP2 IBP2	325
CSF IGFBP 7	1553	OLINK	https://www.olink.com/products-services/target/	IGFBP7	3490	Q16270	Insulin-like growth factor-binding protein 7 (IBP-7) (IGF-binding protein 7) (IGFBP-7) (IGFBP-rP1) (MAC25 protein) (PGI2-stimulating factor) (Prostacyclin-stimulating factor) (Tumor-derived adhesion factor) (TAF)	IGFBP7 MAC25 PSF	282
CSF IKZF2	1005	OLINK	https://www.olink.com/products-services/target/	IKZF2	22807	Q9UKS7	Zinc finger protein Helios (Ikaros family zinc finger protein 2)	IKZF2 HELIOS ZNFN1A2	526
CSF IL 10RA	1553	OLINK	https://www.olink.com/products-services/target/	IL10RA	3587	Q13651	Interleukin-10 receptor subunit alpha (IL-10 receptor subunit alpha) (IL-10R subunit alpha) (IL-10RA) (CDw210a) (Interleukin-10 receptor subunit 1) (IL-10R subunit 1) (IL-10R1) (CD antigen CD210)	IL10RA IL10R	578
CSF IL 10RB	1553	OLINK	https://www.olink.com/products-services/target/	IL10RB	3588	Q08334	Interleukin-10 receptor subunit beta (IL-10 receptor subunit beta) (IL-10R subunit beta) (IL-10RB) (Cytokine receptor class-II member 4) (Cytokine receptor family 2 member 4) (CRF2-4) (Interleukin-10 receptor subunit 2) (IL-10R subunit 2) (IL-10R2) (CD antigen CDw210b)	IL10RB CRFB4 D21S58 D21S66	325
CSF IL 12B	1553	OLINK	https://www.olink.com/products-services/target/	IL12B	3593	P29460	Interleukin-12 subunit beta (IL-12B) (Cytotoxic lymphocyte maturation factor 40 kDa subunit) (CLMF p40) (IL-12 subunit p40) (NK cell stimulatory factor chain 2) (NKSF2)	IL12B NKSF2	328
CSF IL 15RA	1553	OLINK	https://www.olink.com/products-services/target/	IL15RA	3601	Q13261	Interleukin-15 receptor subunit alpha (IL-15 receptor subunit alpha) (IL-15R-alpha) (IL-15RA) (CD antigen CD215) [Cleaved into: Soluble interleukin-15 receptor subunit alpha (sIL-15 receptor subunit alpha) (sIL-15R-alpha) (sIL-15RA)]	IL15RA	267
CSF IL 17A	1553	OLINK	https://www.olink.com/products-services/target/	IL17A	3605	Q16552	Interleukin-17A (IL-17) (IL-17A) (Cytotoxic T-lymphocyte-associated antigen 8) (CTLA-8)	IL17A CTLA8 IL17	155
CSF IL 17C	1553	OLINK	https://www.olink.com/products-services/target/	IL17C	27189	Q9P0M4	Interleukin-17C (IL-17C) (Cytokine CX2)	IL17C UNQ561/PRO1122	197
CSF IL 17RA	1553	OLINK	https://www.olink.com/products-services/target/	IL17RA	23765	Q96F46	Interleukin-17 receptor A (IL-17 receptor A) (IL-17RA) (CDw217) (CD antigen CD217)	IL17RA IL17R	866
CSF IL 18BP	1553	OLINK	https://www.olink.com/products-services/target/	IL18BP	10068	O95998	Interleukin-18-binding protein (IL-18BP) (Tadekinig-alfa)	IL18BP	194
CSF IL 18R1	1553	OLINK	https://www.olink.com/products-services/target/	IL18R1	8809	Q13478	Interleukin-18 receptor 1 (IL-18R-1) (IL-18R1) (EC 3.2.2.6) (CD218 antigen-like family member A) (CDw218a) (IL1 receptor-related protein) (IL-1Rrp) (IL1R-rp) (Interleukin-18 receptor alpha) (IL-18R-alpha) (IL-18Ralpha) (CD antigen CD218a)	IL18R1 IL1RRP	541
CSF IL 1alpha	1553	OLINK	https://www.olink.com/products-services/target/	IL1A	3552	P01583	Interleukin-1 alpha (IL-1 alpha) (Hematopoietin-1)	IL1A IL1F1	271
CSF IL 1RT1	1553	OLINK	https://www.olink.com/products-services/target/	IL1R1	3554	P14778	Interleukin-1 receptor type 1 (IL-1R-1) (IL-1RT-1) (IL-1RT1) (EC 3.2.2.6) (CD121 antigen-like family member A) (Interleukin-1 receptor alpha) (IL-1R-alpha) (Interleukin-1 receptor type I) (p80) (CD antigen CD121a) [Cleaved into: Interleukin-1 receptor type 1, membrane form (mIL-1R1) (mIL-1RI); Interleukin-1 receptor type 1, soluble form (sIL-1R1) (sIL-1RI)]	IL1R1 IL1R IL1RA IL1RT1	569
CSF IL 1RT2	1553	OLINK	https://www.olink.com/products-services/target/	IL1R2	7850	P27930	Interleukin-1 receptor type 2 (IL-1R-2) (IL-1RT-2) (IL-1RT2) (CD121 antigen-like family member B) (CDw121b) (IL-1 type II receptor) (Interleukin-1 receptor beta) (IL-1R-beta) (Interleukin-1 receptor type II) (CD antigen CD121b) [Cleaved into: Interleukin-1 receptor type 2, membrane form (mIL-1R2) (mIL-1RII); Interleukin-1 receptor type 2, soluble form (sIL-1R2) (sIL-1RII)]	IL1R2 IL1RB	398
CSF IL 20	1553	OLINK	https://www.olink.com/products-services/target/	IL20	50604	Q9NYY1	Interleukin-20 (IL-20) (Cytokine Zcyto10)	IL20 ZCYTO10 UNQ852/PRO1801	176
CSF IL 20RA	1553	OLINK	https://www.olink.com/products-services/target/	IL20RA	53832	Q9UHF4	Interleukin-20 receptor subunit alpha (IL-20 receptor subunit alpha) (IL-20R-alpha) (IL-20RA) (Cytokine receptor class-II member 8) (Cytokine receptor family 2 member 8) (CRF2-8) (IL-20R1) (ZcytoR7)	IL20RA UNQ681/PRO1315	553
CSF IL 22RA1	1551	OLINK	https://www.olink.com/products-services/target/	IL22RA1	58985	Q8N6P7	Interleukin-22 receptor subunit alpha-1 (IL-22 receptor subunit alpha-1) (IL-22R-alpha-1) (IL-22RA1) (Cytokine receptor class-II member 9) (Cytokine receptor family 2 member 9) (CRF2-9) (ZcytoR11)	IL22RA1 IL22R	574
CSF IL 24	1553	OLINK	https://www.olink.com/products-services/target/	IL24	11009	Q13007	Interleukin-24 (IL-24) (Melanoma differentiation-associated gene 7 protein) (MDA-7) (Suppression of tumorigenicity 16 protein)	IL24 MDA7 ST16	206
CSF IL 2RB	1553	OLINK	https://www.olink.com/products-services/target/	IL2RB	3560	P14784	Interleukin-2 receptor subunit beta (IL-2 receptor subunit beta) (IL-2R subunit beta) (IL-2RB) (High affinity IL-2 receptor subunit beta) (Interleukin-15 receptor subunit beta) (p70-75) (p75) (CD antigen CD122)	IL2RB IL15RB	551
CSF IL 5R alpha	1553	OLINK	https://www.olink.com/products-services/target/	IL5RA	3568	Q01344	Interleukin-5 receptor subunit alpha (IL-5 receptor subunit alpha) (IL-5R subunit alpha) (IL-5R-alpha) (IL-5RA) (CDw125) (CD antigen CD125)	IL5RA IL5R	420
CSF IL 6RA	1553	OLINK	https://www.olink.com/products-services/target/	IL6R	3570	P08887	Interleukin-6 receptor subunit alpha (IL-6 receptor subunit alpha) (IL-6R subunit alpha) (IL-6R-alpha) (IL-6RA) (IL-6R 1) (Membrane glycoprotein 80) (gp80) (CD antigen CD126) [Cleaved into: Soluble interleukin-6 receptor subunit alpha (sIL6R)]	IL6R	468
CSF IL10	1553	OLINK	https://www.olink.com/products-services/target/	IL10	3586	P22301	Interleukin-10 (IL-10) (Cytokine synthesis inhibitory factor) (CSIF)	IL10	178
CSF IL12	1553	OLINK	https://www.olink.com/products-services/target/	IL12B	3593	P29460	Interleukin-12 subunit beta (IL-12B) (Cytotoxic lymphocyte maturation factor 40 kDa subunit) (CLMF p40) (IL-12 subunit p40) (NK cell stimulatory factor chain 2) (NKSF2)	IL12B NKSF2	328
CSF IL1223p40	1248	MSD	PMID: 30054439	IL23A	51561	Q9NPF7	Interleukin-23 subunit alpha (IL-23 subunit alpha) (IL-23-A) (Interleukin-23 subunit p19) (IL-23p19)	IL23A SGRF UNQ2498/PRO5798	189
CSF IL13	1553	OLINK	https://www.olink.com/products-services/target/	IL13	3596	P35225	Interleukin-13 (IL-13)	IL13 NC30	146
CSF IL15	1005	OLINK	https://www.olink.com/products-services/target/	IL15	3600	P40933	Interleukin-15 (IL-15)	IL15	162
CSF IL16	1248	MSD	PMID: 30054439	IL16	3603	Q14005	Pro-interleukin-16 [Cleaved into: Interleukin-16 (IL-16) (Lymphocyte chemoattractant factor) (LCF)]	IL16	1332
CSF IL18	1553	OLINK	https://www.olink.com/products-services/target/	IL18	3606	Q14116	Interleukin-18 (IL-18) (Iboctadekin) (Interferon gamma-inducing factor) (IFN-gamma-inducing factor) (Interleukin-1 gamma) (IL-1 gamma)	IL18 IGIF IL1F4	193
CSF IL2	1553	OLINK	https://www.olink.com/products-services/target/	IL2	3558	P60568	Interleukin-2 (IL-2) (T-cell growth factor) (TCGF) (Aldesleukin)	IL2	153
CSF IL2 RA	1553	OLINK	https://www.olink.com/products-services/target/	IL2RA	3559	P01589	Interleukin-2 receptor subunit alpha (IL-2 receptor subunit alpha) (IL-2-RA) (IL-2R subunit alpha) (IL2-RA) (TAC antigen) (p55) (CD antigen CD25)	IL2RA	272
CSF IL32	1005	OLINK	https://www.olink.com/products-services/target/	IL32	9235	P24001	Interleukin-32 (IL-32) (Natural killer cells protein 4) (Tumor necrosis factor alpha-inducing factor)	IL32 NK4 TAIF	234
CSF IL33	1553	OLINK	https://www.olink.com/products-services/target/	IL33	90865	O95760	Interleukin-33 (IL-33) (Interleukin-1 family member 11) (IL-1F11) (Nuclear factor from high endothelial venules) (NF-HEV) [Cleaved into: Interleukin-33 (95-270); Interleukin-33 (99-270); Interleukin-33 (109-270)]	IL33 C9orf26 IL1F11 NFHEV	270
CSF IL3RA	1005	OLINK	https://www.olink.com/products-services/target/	IL3RA	3563	P26951	Interleukin-3 receptor subunit alpha (IL-3 receptor subunit alpha) (IL-3R subunit alpha) (IL-3R-alpha) (IL-3RA) (CD antigen CD123)	IL3RA IL3R	378
CSF IL4	1553	OLINK	https://www.olink.com/products-services/target/	IL4	3565	P05112	Interleukin-4 (IL-4) (B-cell stimulatory factor 1) (BSF-1) (Binetrakin) (Lymphocyte stimulatory factor 1) (Pitrakinra)	IL4	153
CSF IL5	1553	OLINK	https://www.olink.com/products-services/target/	IL5	3567	P05113	Interleukin-5 (IL-5) (B-cell differentiation factor I) (Eosinophil differentiation factor) (T-cell replacing factor) (TRF)	IL5	134
CSF IL6	1553	OLINK	https://www.olink.com/products-services/target/	IL6	3569	P05231	Interleukin-6 (IL-6) (B-cell stimulatory factor 2) (BSF-2) (CTL differentiation factor) (CDF) (Hybridoma growth factor) (Interferon beta-2) (IFN-beta-2)	IL6 IFNB2	212
CSF IL7	1553	OLINK	https://www.olink.com/products-services/target/	IL7	3574	P13232	Interleukin-7 (IL-7)	IL7	177
CSF IL7	1248	MSD	PMID: 30054439	IL7	3574	P13232	Interleukin-7 (IL-7)	IL7	177
CSF IL8	1553	OLINK	https://www.olink.com/products-services/target/	CXCL8	3576	P10145	Interleukin-8 (IL-8) (C-X-C motif chemokine 8) (Chemokine (C-X-C motif) ligand 8) (Emoctakin) (Granulocyte chemotactic protein 1) (GCP-1) (Monocyte-derived neutrophil chemotactic factor) (MDNCF) (Monocyte-derived neutrophil-activating peptide) (MONAP) (Neutrophil-activating protein 1) (NAP-1) (Protein 3-10C) (T-cell chemotactic factor) [Cleaved into: MDNCF-a (GCP/IL-8 protein IV) (IL8/NAP1 form I…	CXCL8 IL8	99
CSF ILKAP	1005	OLINK	https://www.olink.com/products-services/target/	ILKAP	80895	Q9H0C8	Integrin-linked kinase-associated serine/threonine phosphatase 2C (ILKAP) (EC 3.1.3.16)	ILKAP	392
CSF IMPA1	1005	OLINK	https://www.olink.com/products-services/target/	IMPA1	3612	P29218	Inositol monophosphatase 1 (IMP 1) (IMPase 1) (EC 3.1.3.25) (D-galactose 1-phosphate phosphatase) (EC 3.1.3.94) (Inositol-1(or 4)-monophosphatase 1) (Lithium-sensitive myo-inositol monophosphatase A1)	IMPA1 IMPA	277
CSF ING1	1005	OLINK	https://www.olink.com/products-services/target/	ING1	3621	Q9UK53	Inhibitor of growth protein 1	ING1	422
CSF ISLR2	1005	OLINK	https://www.olink.com/products-services/target/	ISLR2	57611	Q6UXK2	Immunoglobulin superfamily containing leucine-rich repeat protein 2 (Leucine-rich repeat domain and immunoglobulin domain-containing axon extension protein)	ISLR2 KIAA1465 LINX UNQ1885/PRO4329	745
CSF ITGB2	1553	OLINK	https://www.olink.com/products-services/target/	ITGB2	3689	P05107	Integrin beta-2 (Cell surface adhesion glycoproteins LFA-1/CR3/p150,95 subunit beta) (Complement receptor C3 subunit beta) (CD antigen CD18)	ITGB2 CD18 MFI7	769
CSF JAM A	1553	OLINK	https://www.olink.com/products-services/target/	F11R	50848	Q9Y624	Junctional adhesion molecule A (JAM-A) (Junctional adhesion molecule 1) (JAM-1) (Platelet F11 receptor) (Platelet adhesion molecule 1) (PAM-1) (CD antigen CD321)	F11R JAM1 JCAM UNQ264/PRO301	299
CSF JAM B	1553	OLINK	https://www.olink.com/products-services/target/	JAM2	58494	P57087	Junctional adhesion molecule B (JAM-B) (Junctional adhesion molecule 2) (JAM-2) (Vascular endothelial junction-associated molecule) (VE-JAM) (CD antigen CD322)	JAM2 C21orf43 VEJAM UNQ219/PRO245	298
CSF KIF1BP	1005	OLINK	https://www.olink.com/products-services/target/	KIFBP	26128	Q96EK5	KIF-binding protein (KIF1-binding protein) (Kinesin family binding protein)	KIFBP KBP KIAA1279 KIF1BP	621
CSF KIR2DL3	1005	OLINK	https://www.olink.com/products-services/target/	LDLR	3949	P01130	Low-density lipoprotein receptor (LDL receptor)	LDLR	860
CSF KIRREL2	1005	OLINK	https://www.olink.com/products-services/target/	KIRREL2	84063	Q6UWL6	Kin of IRRE-like protein 2 (Kin of irregular chiasm-like protein 2) (Nephrin-like protein 3)	KIRREL2 NEPH3 UNQ5827/PRO19646	708
CSF KLB	1005	OLINK	https://www.olink.com/products-services/target/	KLB	152831	Q86Z14	Beta-klotho (BKL) (BetaKlotho) (Klotho beta-like protein)	KLB	1044
CSF KLK6	1553	OLINK	https://www.olink.com/products-services/target/	KLK6	5653	Q92876	Kallikrein-6 (EC 3.4.21.-) (Neurosin) (Protease M) (SP59) (Serine protease 18) (Serine protease 9) (Zyme)	KLK6 PRSS18 PRSS9	244
CSF KYNU	1553	OLINK	https://www.olink.com/products-services/target/	KYNU	8942	Q16719	Kynureninase (EC 3.7.1.3) (L-kynurenine hydrolase)	KYNU	465
CSF LAIR 2	1553	OLINK	https://www.olink.com/products-services/target/	LAIR2	3904	Q6ISS4	Leukocyte-associated immunoglobulin-like receptor 2 (LAIR-2) (CD antigen CD306)	LAIR2 CD306	152
CSF LAPTGF beta 1	1553	OLINK	https://www.olink.com/products-services/target/	TGFB1	7040	P01137	Transforming growth factor beta-1 proprotein [Cleaved into: Latency-associated peptide (LAP); Transforming growth factor beta-1 (TGF-beta-1)]	TGFB1 TGFB	390
CSF LAT	1553	OLINK	https://www.olink.com/products-services/target/	LAT	27040	O43561	Linker for activation of T-cells family member 1 (36 kDa phospho-tyrosine adapter protein) (pp36) (p36-38)	LAT	262
CSF LAYN	1553	OLINK	https://www.olink.com/products-services/target/	LAYN	143903	Q6UX15	Layilin	LAYN UNQ208/PRO234	382
CSF LDLreceptor	1553	OLINK	https://www.olink.com/products-services/target/	LDLR	3949	P01130	Low-density lipoprotein receptor	LDLR	860
CSF LEPR	1005	OLINK	https://www.olink.com/products-services/target/	LEPR	3953	P48357	Leptin receptor (LEP-R) (HuB219) (OB receptor) (OB-R) (CD antigen CD295)	LEPR DB OBR	1165
CSF LIF	1553	OLINK	https://www.olink.com/products-services/target/	LIF	3976	P15018	Leukemia inhibitory factor (LIF) (Differentiation-stimulating factor) (D factor) (Melanoma-derived LPL inhibitor) (MLPLI) (Emfilermin)	LIF HILDA	202
CSF LIF R	1553	OLINK	https://www.olink.com/products-services/target/	LIFR	3977	P42702	Leukemia inhibitory factor receptor (LIF receptor) (LIF-R) (CD antigen CD118)	LIFR	1097
CSF LTBP3	1005	OLINK	https://www.olink.com/products-services/target/	LTBP3	4054	Q9NS15	Latent-transforming growth factor beta-binding protein 3 (LTBP-3)	LTBP3	1303
CSF LTBR	1553	OLINK	https://www.olink.com/products-services/target/	LTBR	4055	P36941	Tumor necrosis factor receptor superfamily member 3 (Lymphotoxin-beta receptor) (Tumor necrosis factor C receptor) (Tumor necrosis factor receptor 2-related protein) (Tumor necrosis factor receptor type III) (TNF-RIII) (TNFR-III)	LTBR D12S370 TNFCR TNFR3 TNFRSF3	435
CSF LXN	1553	OLINK	https://www.olink.com/products-services/target/	LXN	56925	Q9BS40	Latexin (Endogenous carboxypeptidase inhibitor) (ECI) (Protein MUM) (Tissue carboxypeptidase inhibitor) (TCI)	LXN	222
CSF MAD1L1	1005	OLINK	https://www.olink.com/products-services/target/	MAD1L1	8379	Q9Y6D9	Mitotic spindle assembly checkpoint protein MAD1 (Mitotic arrest deficient 1-like protein 1) (MAD1-like protein 1) (Mitotic checkpoint MAD1 protein homolog) (HsMAD1) (hMAD1) (Tax-binding protein 181)	MAD1L1 MAD1 TXBP181	718
CSF MANF	1553	OLINK	https://www.olink.com/products-services/target/	MANF	7873	P55145	Mesencephalic astrocyte-derived neurotrophic factor (Arginine-rich protein) (Protein ARMET)	MANF ARMET ARP	182
CSF MATN3	1553	OLINK	https://www.olink.com/products-services/target/	MATN3	4148	O15232	Matrilin-3	MATN3	486
CSF MB	1553	OLINK	https://www.olink.com/products-services/target/	MB	4151	P02144	Myoglobin	MB	154
CSF MCP 1	1553	OLINK	https://www.olink.com/products-services/target/	CCL2	6347	P13500	C-C motif chemokine 2 (HC11) (Monocyte chemoattractant protein 1) (Monocyte chemotactic and activating factor) (MCAF) (Monocyte chemotactic protein 1) (MCP-1) (Monocyte secretory protein JE) (Small-inducible cytokine A2)	CCL2 MCP1 SCYA2	99
CSF MCP 2	1553	OLINK	https://www.olink.com/products-services/target/	CCL8	6355	P80075	C-C motif chemokine 8 (HC14) (Monocyte chemoattractant protein 2) (Monocyte chemotactic protein 2) (MCP-2) (Small-inducible cytokine A8) [Cleaved into: MCP-2(6-76)]	CCL8 MCP2 SCYA10 SCYA8	99
CSF MCP 3	1553	OLINK	https://www.olink.com/products-services/target/	CCL7	6354	P80098	C-C motif chemokine 7 (Monocyte chemoattractant protein 3) (Monocyte chemotactic protein 3) (MCP-3) (NC28) (Small-inducible cytokine A7)	CCL7 MCP3 SCYA6 SCYA7	99
CSF MCP 4	1553	OLINK	https://www.olink.com/products-services/target/	CCL13	6357	Q99616	C-C motif chemokine 13 (CK-beta-10) (Monocyte chemoattractant protein 4) (Monocyte chemotactic protein 4) (MCP-4) (NCC-1) (Small-inducible cytokine A13) [Cleaved into: C-C motif chemokine 13, long chain; C-C motif chemokine 13, medium chain; C-C motif chemokine 13, short chain]	CCL13 MCP4 NCC1 SCYA13	98
CSF MDGA1	1553	OLINK	https://www.olink.com/products-services/target/	MDGA1	266727	Q8NFP4	MAM domain-containing glycosylphosphatidylinositol anchor protein 1 (GPI and MAM protein) (GPIM) (Glycosylphosphatidylinositol-MAM) (MAM domain-containing protein 3)	MDGA1 MAMDC3	955
CSF MEPE	1553	OLINK	https://www.olink.com/products-services/target/	MEPE	56955	Q9NQ76	Matrix extracellular phosphoglycoprotein (Osteoblast/osteocyte factor 45) (OF45) (Osteoregulin)	MEPE	525
CSF MMP 1	1553	OLINK	https://www.olink.com/products-services/target/	MMP1	4312	P03956	Interstitial collagenase (EC 3.4.24.7) (Fibroblast collagenase) (Matrix metalloproteinase-1) (MMP-1) [Cleaved into: 22 kDa interstitial collagenase; 27 kDa interstitial collagenase]	MMP1 CLG	469
CSF MMP 10	1553	OLINK	https://www.olink.com/products-services/target/	MMP10	4319	P09238	Stromelysin-2 (SL-2) (EC 3.4.24.22) (Matrix metalloproteinase-10) (MMP-10) (Transin-2)	MMP10 STMY2	476
CSF MMP 2	1552	OLINK	https://www.olink.com/products-services/target/	MMP2	4313	P08253	72 kDa type IV collagenase (EC 3.4.24.24) (72 kDa gelatinase) (Gelatinase A) (Matrix metalloproteinase-2) (MMP-2) (TBE-1) [Cleaved into: PEX]	MMP2 CLG4A	660
CSF MMP 3	1553	OLINK	https://www.olink.com/products-services/target/	MMP3	4314	P08254	Stromelysin-1 (SL-1) (EC 3.4.24.17) (Matrix metalloproteinase-3) (MMP-3) (Transin-1)	MMP3 STMY1	477
CSF MMP 9	1553	OLINK	https://www.olink.com/products-services/target/	MMP9	4318	P14780	Matrix metalloproteinase-9 (MMP-9) (EC 3.4.24.35) (92 kDa gelatinase) (92 kDa type IV collagenase) (Gelatinase B) (GELB) [Cleaved into: 67 kDa matrix metalloproteinase-9; 82 kDa matrix metalloproteinase-9]	MMP9 CLG4B	707
CSF MPO	1553	OLINK	https://www.olink.com/products-services/target/	MPO	4353	P05164	Myeloperoxidase (MPO) (EC 1.11.2.2) [Cleaved into: Myeloperoxidase; 89 kDa myeloperoxidase; 84 kDa myeloperoxidase; Myeloperoxidase light chain; Myeloperoxidase heavy chain]	MPO	745
CSF MSR1	1553	OLINK	https://www.olink.com/products-services/target/	MSR1	4481	P21757	Macrophage scavenger receptor types I and II (Macrophage acetylated LDL receptor I and II) (Scavenger receptor class A member 1) (CD antigen CD204)	MSR1 SCARA1	451
CSF N CDase	1553	OLINK	https://www.olink.com/products-services/target/	ASAH2	56624	Q9NR71	Neutral ceramidase (N-CDase) (NCDase) (EC 3.5.1.-) (EC 3.5.1.23) (Acylsphingosine deacylase 2) (BCDase) (LCDase) (hCD) (N-acylsphingosine amidohydrolase 2) (Non-lysosomal ceramidase) [Cleaved into: Neutral ceramidase soluble form]	ASAH2 HNAC1	780
CSF N2DL 2	1553	OLINK	https://www.olink.com/products-services/target/	ULBP2	80328	Q9BZM5	UL16-binding protein 2 (ALCAN-alpha) (NKG2D ligand 2) (N2DL-2) (NKG2DL2) (Retinoic acid early transcript 1H)	ULBP2 N2DL2 RAET1H UNQ463/PRO791	246
CSF NAA10	1005	OLINK	https://www.olink.com/products-services/target/	NAA10	8260	P41227	N-alpha-acetyltransferase 10 (EC 2.3.1.255) (N-terminal acetyltransferase complex ARD1 subunit homolog A) (hARD1) (NatA catalytic subunit Naa10)	NAA10 ARD1 ARD1A TE2	235
CSF NAAA	1553	OLINK	https://www.olink.com/products-services/target/	NAAA	27163	Q02083	N-acylethanolamine-hydrolyzing acid amidase (EC 3.5.1.60) (Acid ceramidase-like protein) (Acylsphingosine deacylase NAAA) (EC 3.5.1.23) (N-acylsphingosine amidohydrolase-like) (ASAH-like protein) [Cleaved into: N-acylethanolamine-hydrolyzing acid amidase subunit alpha; N-acylethanolamine-hydrolyzing acid amidase subunit beta]	NAAA ASAHL PLT	359
CSF NBL1	1553	OLINK	https://www.olink.com/products-services/target/	NBL1	4681	P41271	Neuroblastoma suppressor of tumorigenicity 1 (DAN domain family member 1) (Protein N03) (Zinc finger protein DAN)	NBL1 DAN DAND1	181
CSF NCAN	1553	OLINK	https://www.olink.com/products-services/target/	NCAN	1463	O14594	Neurocan core protein (Chondroitin sulfate proteoglycan 3)	NCAN CSPG3 NEUR	1321
CSF NDRG1	1005	OLINK	https://www.olink.com/products-services/target/	NDRG1	10397	Q92597	Protein NDRG1 (Differentiation-related gene 1 protein) (DRG-1) (N-myc downstream-regulated gene 1 protein) (Nickel-specific induction protein Cap43) (Reducing agents and tunicamycin-responsive protein) (RTP) (Rit42)	NDRG1 CAP43 DRG1 RTP	394
CSF NEFL	1005	OLINK	https://www.olink.com/products-services/target/	NEFL	4747	P07196	Neurofilament light polypeptide (NF-L) (68 kDa neurofilament protein) (Neurofilament triplet L protein)	NEFL NF68 NFL	543
CSF NEP	1553	OLINK	https://www.olink.com/products-services/target/	MME	4311	P08473	Neprilysin (EC 3.4.24.11) (Atriopeptidase) (Common acute lymphocytic leukemia antigen) (CALLA) (Enkephalinase) (Neutral endopeptidase 24.11) (NEP) (Neutral endopeptidase) (Skin fibroblast elastase) (SFE) (CD antigen CD10)	MME EPN	750
CSF Neurogranin	1287	ELISA	EUROIMMUN	NRGN	4900	Q92686	Neurogranin (Ng) (RC3) [Cleaved into: NEUG(55-78)]	NRGN	78
CSF NeurograninG36	1591	ELISA	PMID: 31837067, PMID: 30244311	NRGN	4900	Q92686	Neurogranin (Ng) (RC3) [Cleaved into: NEUG(55-78)]	NRGN	78
CSF Nf Heavy	1591	ELISA	EUROIMMUN	NEFM	4741	P07197	Neurofilament medium polypeptide (NF-M) (160 kDa neurofilament protein) (Neurofilament 3) (Neurofilament triplet M protein)	NEFM NEF3 NFM	916
CSF NMNAT1	1553	OLINK	https://www.olink.com/products-services/target/	NMNAT1	64802	Q9HAN9	Nicotinamide/nicotinic acid mononucleotide adenylyltransferase 1 (NMN/NaMN adenylyltransferase 1) (EC 2.7.7.1) (EC 2.7.7.18) (Nicotinamide-nucleotide adenylyltransferase 1) (NMN adenylyltransferase 1) (Nicotinate-nucleotide adenylyltransferase 1) (NaMN adenylyltransferase 1)	NMNAT1 NMNAT	279
CSF Notch3	1553	OLINK	https://www.olink.com/products-services/target/	NOTCH3	4854	Q9UM47	Neurogenic locus notch homolog protein 3 (Notch 3) [Cleaved into: Notch 3 extracellular truncation; Notch 3 intracellular domain]	NOTCH3	2321
CSF NPM1	1005	OLINK	https://www.olink.com/products-services/target/	NPM1	4869	P06748	Nucleophosmin (NPM) (Nucleolar phosphoprotein B23) (Nucleolar protein NO38) (Numatrin)	NPM1 NPM	294
CSF NPTX1	1559	Mass spectrometry	PMID: 34180557	NPTX1	4884	Q15818	Neuronal pentraxin-1 (NP1) (Neuronal pentraxin I) (NP-I)	NPTX1	432
CSF Nr CAM	1553	OLINK	https://www.olink.com/products-services/target/	NRCAM	4897	Q92823	Neuronal cell adhesion molecule (Nr-CAM) (Neuronal surface protein Bravo) (hBravo) (NgCAM-related cell adhesion molecule) (Ng-CAM-related)	NRCAM KIAA0343	1304
CSF NRP2	1553	OLINK	https://www.olink.com/products-services/target/	NRP2	8828	O60462	Neuropilin-2 (Vascular endothelial cell growth factor 165 receptor 2)	NRP2 VEGF165R2	931
CSF NRTN	1553	OLINK	https://www.olink.com/products-services/target/	NRTN	4902	Q99748	Neurturin	NRTN	197
CSF NT 3	1553	OLINK	https://www.olink.com/products-services/target/	NTRK3	4916	Q16288	NT-3 growth factor receptor (EC 2.7.10.1) (GP145-TrkC) (Trk-C) (Neurotrophic tyrosine kinase receptor type 3) (TrkC tyrosine kinase)	NTRK3 TRKC	839
CSF NT proBNP	1553	OLINK	https://www.olink.com/products-services/target/	NPPB	4879	P16860	Natriuretic peptides B (Brain natriuretic factor prohormone) (preproBNP) (proBNP) (Gamma-brain natriuretic peptide) (Iso-ANP) [Cleaved into: NT-proBNP (NT-pro-BNP) (NT-proBNP(1-76)); proBNP(3-108); Brain natriuretic peptide 32 (BNP(1-32)) (BNP-32) (Brain natriuretic peptide) (BNP); BNP(1-30); BNP(1-29); BNP(1-28); BNP(2-31); BNP(3-32) (des-SerPro-BNP) (proBNP(79-108)); BNP(3-30); BNP(3-29); Brain…	NPPB	134
CSF NTRK2	1553	OLINK	https://www.olink.com/products-services/target/	NTRK2	4915	Q16620	BDNF/NT-3 growth factors receptor (EC 2.7.10.1) (GP145-TrkB) (Trk-B) (Neurotrophic tyrosine kinase receptor type 2) (TrkB tyrosine kinase) (Tropomyosin-related kinase B)	NTRK2 TRKB	822
CSF NTRK3	1553	OLINK	https://www.olink.com/products-services/target/	NTRK3	4916	Q16288	NT-3 growth factor receptor (EC 2.7.10.1) (GP145-TrkC) (Trk-C) (Neurotrophic tyrosine kinase receptor type 3) (TrkC tyrosine kinase)	NTRK3 TRKC	839
CSF NXPH1	1005	OLINK	https://www.olink.com/products-services/target/	NXPH1	30010	P58417	Neurexophilin-1	NXPH1 NPH1 Nbla00697	271
CSF OPG	1553	OLINK	https://www.olink.com/products-services/target/	TNFRSF11B	4982	O00300	Tumor necrosis factor receptor superfamily member 11B (Osteoclastogenesis inhibitory factor) (Osteoprotegerin)	TNFRSF11B OCIF OPG	401
CSF OPN	1553	OLINK	https://www.olink.com/products-services/target/	SPP1	6696	P10451	Osteopontin (Bone sialoprotein 1) (Nephropontin) (Secreted phosphoprotein 1) (SPP-1) (Urinary stone protein) (Uropontin)	SPP1 BNSP OPN PSEC0156	314
CSF OSM	1553	OLINK	https://www.olink.com/products-services/target/	OSM	5008	P13725	Oncostatin-M (OSM)	OSM	252
CSF PAEP	1005	OLINK	https://www.olink.com/products-services/target/	PAEP	5047	P09466	Glycodelin (GD) (Placental protein 14) (PP14) (Pregnancy-associated endometrial alpha-2 globulin) (PAEG) (PEG) (Progestagen-associated endometrial protein) (Progesterone-associated endometrial protein) (Zona-binding inhibitory factor-1) (ZIF-1)	PAEP	180
CSF PAI	1553	OLINK	https://www.olink.com/products-services/target/	SERPINE1	5054	P05121	Plasminogen activator inhibitor 1 (PAI) (PAI-1) (Endothelial plasminogen activator inhibitor) (Serpin E1)	SERPINE1 PAI1 PLANH1	402
CSF PCSK9	1553	OLINK	https://www.olink.com/products-services/target/	PCSK9	255738	Q8NBP7	Proprotein convertase subtilisin/kexin type 9 (EC 3.4.21.-) (Neural apoptosis-regulated convertase 1) (NARC-1) (Proprotein convertase 9) (PC9) (Subtilisin/kexin-like protease PC9)	PCSK9 NARC1 PSEC0052	692
CSF PD L1	1553	OLINK	https://www.olink.com/products-services/target/	CD274	29126	Q9NZQ7	Programmed cell death 1 ligand 1 (PD-L1) (PDCD1 ligand 1) (Programmed death ligand 1) (hPD-L1) (B7 homolog 1) (B7-H1) (CD antigen CD274)	CD274 B7H1 PDCD1L1 PDCD1LG1 PDL1	290
CSF PDGF R alpha	1553	OLINK	https://www.olink.com/products-services/target/	PDGFRA	5156	P16234	Platelet-derived growth factor receptor alpha (PDGF-R-alpha) (PDGFR-alpha) (EC 2.7.10.1) (Alpha platelet-derived growth factor receptor) (Alpha-type platelet-derived growth factor receptor) (CD140 antigen-like family member A) (CD140a antigen) (Platelet-derived growth factor alpha receptor) (Platelet-derived growth factor receptor 2) (PDGFR-2) (CD antigen CD140a)	PDGFRA PDGFR2 RHEPDGFRA	1089
CSF PDGFsubunitA	1553	OLINK	https://www.olink.com/products-services/target/	PDGFA	5154	P04085	Platelet-derived growth factor subunit A (PDGF subunit A) (PDGF-1) (Platelet-derived growth factor A chain) (Platelet-derived growth factor alpha polypeptide)	PDGFA PDGF1	211
CSF PECAM 1	1553	OLINK	https://www.olink.com/products-services/target/	PECAM1	5175	P16284	Platelet endothelial cell adhesion molecule (PECAM-1) (EndoCAM) (GPIIA') (PECA1) (CD antigen CD31)	PECAM1	738
CSF PFDN2	1005	OLINK	https://www.olink.com/products-services/target/	PFDN2	5202	Q9UHV9	Prefoldin subunit 2	PFDN2 PFD2 HSPC231	154
CSF PGLYRP1	1553	OLINK	https://www.olink.com/products-services/target/	PGLYRP1	8993	O75594	Peptidoglycan recognition protein 1 (Peptidoglycan recognition protein short) (PGRP-S)	PGLYRP1 PGLYRP PGRP TNFSF3L SBBI68 UNQ639/PRO1269	196
CSF PHOSPHO1	1005	OLINK	https://www.olink.com/products-services/target/	PHOSPHO1	162466	Q8TCT1	Phosphoethanolamine/phosphocholine phosphatase (EC 3.1.3.75)	PHOSPHO1	267
CSF PI3	1553	OLINK	https://www.olink.com/products-services/target/	PI3	5266	P19957	Elafin (Elastase-specific inhibitor) (ESI) (Peptidase inhibitor 3) (PI-3) (Protease inhibitor WAP3) (Skin-derived antileukoproteinase) (SKALP) (WAP four-disulfide core domain protein 14)	PI3 WAP3 WFDC14	117
CSF PLA2G10	1005	OLINK	https://www.olink.com/products-services/target/	PLA2G10	8399	O15496	Group 10 secretory phospholipase A2 (EC 3.1.1.4) (Group X secretory phospholipase A2) (GX sPLA2) (sPLA2-X) (Phosphatidylcholine 2-acylhydrolase 10)	PLA2G10	165
CSF PLC	1553	OLINK	https://www.olink.com/products-services/target/	HSPG2	3339	P98160	Basement membrane-specific heparan sulfate proteoglycan core protein (HSPG) (Perlecan) (PLC) [Cleaved into: Endorepellin; LG3 peptide]	HSPG2	4391
CSF PlGF	1263	MSD	PMID: 30054439	PIGF	5281	Q07326	Phosphatidylinositol-glycan biosynthesis class F protein (PIG-F) (GPI11 homolog)	PIGF	219
CSF PLXNB1	1553	OLINK	https://www.olink.com/products-services/target/	PLXNB1	5364	O43157	Plexin-B1 (Semaphorin receptor SEP)	PLXNB1 KIAA0407 PLXN5 SEP	2135
CSF PLXNB3	1553	OLINK	https://www.olink.com/products-services/target/	PLXNB3	5365	Q9ULL4	Plexin-B3	PLXNB3 KIAA1206 PLXN6	1909
CSF PMVK	1005	OLINK	https://www.olink.com/products-services/target/	PMVK	10654	Q15126	Phosphomevalonate kinase (PMKase) (hPMK) (EC 2.7.4.2)	PMVK PMKI	192
CSF PON3	1553	OLINK	https://www.olink.com/products-services/target/	PON3	5446	Q15166	Serum paraoxonase/lactonase 3 (EC 3.1.1.2) (EC 3.1.1.81) (EC 3.1.8.1)	PON3	354
CSF PPP3R1	1005	OLINK	https://www.olink.com/products-services/target/	PPP3R1	5534	P63098	Calcineurin subunit B type 1 (Protein phosphatase 2B regulatory subunit 1) (Protein phosphatase 3 regulatory subunit B alpha isoform 1)	PPP3R1 CNA2 CNB	170
CSF PRTFDC1	1005	OLINK	https://www.olink.com/products-services/target/	PRTFDC1	56952	Q9NRG1	Phosphoribosyltransferase domain-containing protein 1	PRTFDC1 HHGP	225
CSF PRTG	1553	OLINK	https://www.olink.com/products-services/target/	PRTG	283659	Q2VWP7	Protogenin (Protein Shen-Dan)	PRTG	1150
CSF PRTN3	1553	OLINK	https://www.olink.com/products-services/target/	PRTN3	5657	P24158	Myeloblastin (EC 3.4.21.76) (AGP7) (C-ANCA antigen) (Leukocyte proteinase 3) (PR-3) (PR3) (Neutrophil proteinase 4) (NP-4) (P29) (Wegener autoantigen)	PRTN3 MBN	256
CSF PSG1	1005	OLINK	https://www.olink.com/products-services/target/	PSG1	5669	P11464	Pregnancy-specific beta-1-glycoprotein 1 (PS-beta-G-1) (PSBG-1) (Pregnancy-specific glycoprotein 1) (CD66 antigen-like family member F) (Fetal liver non-specific cross-reactive antigen 1/2) (FL-NCA-1/2) (PSG95) (Pregnancy-specific beta-1 glycoprotein C/D) (PS-beta-C/D) (CD antigen CD66f)	PSG1 B1G1 PSBG1 PSGGA	419
CSF PSME1	1005	OLINK	https://www.olink.com/products-services/target/	PSME1	5720	Q06323	Proteasome activator complex subunit 1 (11S regulator complex subunit alpha) (REG-alpha) (Activator of multicatalytic protease subunit 1) (Interferon gamma up-regulated I-5111 protein) (IGUP I-5111) (Proteasome activator 28 subunit alpha) (PA28a) (PA28alpha)	PSME1 IFI5111	249
CSF PSP D	1553	OLINK	https://www.olink.com/products-services/target/	SFTPD	6441	P35247	Pulmonary surfactant-associated protein D (PSP-D) (SP-D) (Collectin-7) (Lung surfactant protein D)	SFTPD COLEC7 PSPD SFTP4	375
CSF pTau	1554	ELISA	EUROIMMUN	MAPT	4137	P10636	Microtubule-associated protein tau (Neurofibrillary tangle protein) (Paired helical filament-tau) (PHF-tau)	MAPT MAPTL MTBT1 TAU	758
CSF PTPN1	1005	OLINK	https://www.olink.com/products-services/target/	PTPN1	5770	P18031	Tyrosine-protein phosphatase non-receptor type 1 (EC 3.1.3.48) (Protein-tyrosine phosphatase 1B) (PTP-1B)	PTPN1 PTP1B	435
CSF PTS	1005	OLINK	https://www.olink.com/products-services/target/	PTS	5805	Q03393	6-pyruvoyl tetrahydrobiopterin synthase (PTP synthase) (PTPS) (EC 4.2.3.12)	PTS	145
CSF PVR	1553	OLINK	https://www.olink.com/products-services/target/	PVR	5817	P15151	Poliovirus receptor (Nectin-like protein 5) (NECL-5) (CD antigen CD155)	PVR PVS	417
CSF RARRES2	1553	OLINK	https://www.olink.com/products-services/target/	RARRES2	5919	Q99969	Retinoic acid receptor responder protein 2 (Chemerin) (RAR-responsive protein TIG2) (Tazarotene-induced gene 2 protein)	RARRES2 TIG2	163
CSF RBKS	1005	OLINK	https://www.olink.com/products-services/target/	RBKS	64080	Q9H477	Ribokinase (RK) (EC 2.7.1.15)	RBKS RBSK	322
CSF RETN	1553	OLINK	https://www.olink.com/products-services/target/	RETN	56729	Q9HD89	Resistin (Adipose tissue-specific secretory factor) (ADSF) (C/EBP-epsilon-regulated myeloid-specific secreted cysteine-rich protein) (Cysteine-rich secreted protein A12-alpha-like 2) (Cysteine-rich secreted protein FIZZ3)	RETN FIZZ3 HXCP1 RSTN UNQ407/PRO1199	108
CSF RGMA	1553	OLINK	https://www.olink.com/products-services/target/	RGMA	56963	Q96B86	Repulsive guidance molecule A (RGM domain family member A)	RGMA RGM	450
CSF RGMB	1553	OLINK	https://www.olink.com/products-services/target/	RGMB	285704	Q6NW40	RGM domain family member B (DRG11-responsive axonal guidance and outgrowth of neurite) (DRAGON)	RGMB	437
CSF RNF31	1005	OLINK	https://www.olink.com/products-services/target/	RNF31	55072	Q96EP0	E3 ubiquitin-protein ligase RNF31 (EC 2.3.2.31) (HOIL-1-interacting protein) (HOIP) (RING finger protein 31) (RING-type E3 ubiquitin transferase RNF31) (Zinc in-between-RING-finger ubiquitin-associated domain protein)	RNF31 ZIBRA	1072
CSF ROBO2	1553	OLINK	https://www.olink.com/products-services/target/	ROBO2	6092	Q9HCK4	Roundabout homolog 2	ROBO2 KIAA1568	1378
CSF RPS6KB1	1005	OLINK	https://www.olink.com/products-services/target/	RPS6KB1	6198	P23443	Ribosomal protein S6 kinase beta-1 (S6K-beta-1) (S6K1) (EC 2.7.11.1) (70 kDa ribosomal protein S6 kinase 1) (P70S6K1) (p70-S6K 1) (Ribosomal protein S6 kinase I) (Serine/threonine-protein kinase 14A) (p70 ribosomal S6 kinase alpha) (p70 S6 kinase alpha) (p70 S6K-alpha) (p70 S6KA)	RPS6KB1 STK14A	525
CSF RSPO1	1553	OLINK	https://www.olink.com/products-services/target/	RSPO1	284654	Q2MKA7	R-spondin-1 (Roof plate-specific spondin-1) (hRspo1)	RSPO1	263
CSF SAA	1262	MSD	PMID: 30054439	SAA1	6288	P0DJI8	Serum amyloid A-1 protein (SAA) [Cleaved into: Amyloid protein A (Amyloid fibril protein AA); Serum amyloid protein A(2-104); Serum amyloid protein A(3-104); Serum amyloid protein A(2-103); Serum amyloid protein A(2-102); Serum amyloid protein A(4-101)]	SAA1	122
CSF SCARA5	1553	OLINK	https://www.olink.com/products-services/target/	SCARA5	286133	Q6ZMJ2	Scavenger receptor class A member 5 (Scavenger receptor hlg)	SCARA5 UNQ2938/PRO28700	495
CSF SCARB2	1553	OLINK	https://www.olink.com/products-services/target/	SCARB2	950	Q14108	Lysosome membrane protein 2 (85 kDa lysosomal membrane sialoglycoprotein) (LGP85) (CD36 antigen-like 2) (Lysosome membrane protein II) (LIMP II) (Scavenger receptor class B member 2) (CD antigen CD36)	SCARB2 CD36L2 LIMP2 LIMPII	478
CSF SCARF2	1553	OLINK	https://www.olink.com/products-services/target/	SCARF2	91179	Q96GP6	Scavenger receptor class F member 2 (SRECRP-1) (Scavenger receptor expressed by endothelial cells 2 protein) (SREC-II)	SCARF2 SREC2 SREPCR	871
CSF SCF	1553	OLINK	https://www.olink.com/products-services/target/	KITLG	4254	P21583	Kit ligand (Mast cell growth factor) (MGF) (Stem cell factor) (SCF) (c-Kit ligand) [Cleaved into: Soluble KIT ligand (sKITLG)]	KITLG MGF SCF	273
CSF SCG2	1557	Mass spectrometry	PMID: 34180557	SCG2	7857	P13521	Secretogranin-2 (Chromogranin-C) (Secretogranin II) (SgII) [Cleaved into: Secretoneurin (SN); Manserin]	SCG2 CHGC	617
CSF SCGB3A2	1553	OLINK	https://www.olink.com/products-services/target/	SCGB3A2	117156	Q96PL1	Secretoglobin family 3A member 2 (Pneumo secretory protein 1) (PnSP-1) (Uteroglobin-related protein 1)	SCGB3A2 PNSP1 UGRP1 UNQ566/PRO1128	93
CSF SELE	1553	OLINK	https://www.olink.com/products-services/target/	SELE	6401	P16581	E-selectin (CD62 antigen-like family member E) (Endothelial leukocyte adhesion molecule 1) (ELAM-1) (Leukocyte-endothelial cell adhesion molecule 2) (LECAM2) (CD antigen CD62E)	SELE ELAM1	610
CSF SELP	1553	OLINK	https://www.olink.com/products-services/target/	SELP	6403	P16109	P-selectin (CD62 antigen-like family member P) (Granule membrane protein 140) (GMP-140) (Leukocyte-endothelial cell adhesion molecule 3) (LECAM3) (Platelet activation dependent granule-external membrane protein) (PADGEM) (CD antigen CD62P)	SELP GMRP GRMP	830
CSF sFlt1	1263	MSD	PMID: 30054439	FLT1	2321	P17948	Vascular endothelial growth factor receptor 1 (VEGFR-1) (EC 2.7.10.1) (Fms-like tyrosine kinase 1) (FLT-1) (Tyrosine-protein kinase FRT) (Tyrosine-protein kinase receptor FLT) (FLT) (Vascular permeability factor receptor)	FLT1 FLT FRT VEGFR1	1338
CSF sFRP 3	1553	OLINK	https://www.olink.com/products-services/target/	FRZB	2487	Q92765	Secreted frizzled-related protein 3 (sFRP-3) (Frezzled) (Fritz) (Frizzled-related protein 1) (FrzB-1)	FRZB FIZ FRE FRP FRZB1 SFRP3	325
CSF SFRP1	1005	OLINK	https://www.olink.com/products-services/target/	SFRP1	6422	Q8N474	Secreted frizzled-related protein 1 (FRP-1) (sFRP-1) (Secreted apoptosis-related protein 2) (SARP-2)	SFRP1 FRP FRP1 SARP2	314
CSF SHPS 1	1553	OLINK	https://www.olink.com/products-services/target/	SIRPA	140885	P78324	Tyrosine-protein phosphatase non-receptor type substrate 1 (SHP substrate 1) (SHPS-1) (Brain Ig-like molecule with tyrosine-based activation motifs) (Bit) (CD172 antigen-like family member A) (Inhibitory receptor SHPS-1) (Macrophage fusion receptor) (MyD-1 antigen) (Signal-regulatory protein alpha-1) (Sirp-alpha-1) (Signal-regulatory protein alpha-2) (Sirp-alpha-2) (Signal-regulatory protein alph…	SIRPA BIT MFR MYD1 PTPNS1 SHPS1 SIRP	504
CSF sICAM1	1262	MSD	PMID: 30054439	ICAM1	3383	P05362	Intercellular adhesion molecule 1 (ICAM-1) (Major group rhinovirus receptor) (CD antigen CD54)	ICAM1	532
CSF Siglec 9	1553	OLINK	https://www.olink.com/products-services/target/	SIGLEC9	27180	Q9Y336	Sialic acid-binding Ig-like lectin 9 (Siglec-9) (CDw329) (Protein FOAP-9) (CD antigen CD329)	SIGLEC9 UNQ668/PRO1302	463
CSF SIGLEC1	1553	OLINK	https://www.olink.com/products-services/target/	SIGLEC1	6614	Q9BZZ2	Sialoadhesin (Sialic acid-binding Ig-like lectin 1) (Siglec-1) (CD antigen CD169)	SIGLEC1 SN	1709
CSF SIRT2	1553	OLINK	https://www.olink.com/products-services/target/	SIRT2	22933	Q8IXJ6	NAD-dependent protein deacetylase sirtuin-2 (EC 2.3.1.286) (Regulatory protein SIR2 homolog 2) (SIR2-like protein 2)	SIRT2 SIR2L SIR2L2	389
CSF SKR3	1553	OLINK	https://www.olink.com/products-services/target/	ACVRL1	94	P37023	Serine/threonine-protein kinase receptor R3 (SKR3) (EC 2.7.11.30) (Activin receptor-like kinase 1) (ALK-1) (TGF-B superfamily receptor type I) (TSR-I)	ACVRL1 ACVRLK1 ALK1	503
CSF SLAMF1	1553	OLINK	https://www.olink.com/products-services/target/	SLAMF1	6504	Q13291	Signaling lymphocytic activation molecule (CDw150) (IPO-3) (SLAM family member 1) (CD antigen CD150)	SLAMF1 SLAM	335
CSF SMOC1	1005	OLINK	https://www.olink.com/products-services/target/	SMOC1	64093	Q9H4F8	SPARC-related modular calcium-binding protein 1 (Secreted modular calcium-binding protein 1) (SMOC-1)	SMOC1	434
CSF SMOC2	1553	OLINK	https://www.olink.com/products-services/target/	SMOC2	64094	Q9H3U7	SPARC-related modular calcium-binding protein 2 (Secreted modular calcium-binding protein 2) (SMOC-2) (Smooth muscle-associated protein 2) (SMAP-2)	SMOC2 SMAP2 MSTP117	446
CSF SMPD1	1553	OLINK	https://www.olink.com/products-services/target/	SMPD1	6609	P17405	Sphingomyelin phosphodiesterase (EC 3.1.4.12) (Acid sphingomyelinase) (aSMase)	SMPD1 ASM	631
CSF SNAP25long	1418	Mass spectrometry	PMID: 33279949	SNAP25	6616	P60880	Synaptosomal-associated protein 25 (SNAP-25) (Super protein) (SUP) (Synaptosomal-associated 25 kDa protein)	SNAP25 SNAP	206
CSF SNCG	1005	OLINK	https://www.olink.com/products-services/target/	SNCG	6623	O76070	Gamma-synuclein (Breast cancer-specific gene 1 protein) (Persyn) (Synoretin) (SR)	SNCG BCSG1 PERSYN PRSN	127
CSF SPOCK1	1553	OLINK	https://www.olink.com/products-services/target/	SPOCK1	6695	Q08629	Testican-1 (Protein SPOCK)	SPOCK1 SPOCK TIC1 TICN1	439
CSF SPON1	1553	OLINK	https://www.olink.com/products-services/target/	SPON1	10418	Q9HCB6	Spondin-1 (F-spondin) (Vascular smooth muscle cell growth-promoting factor)	SPON1 KIAA0762 VSGP	807
CSF SRP14	1005	OLINK	https://www.olink.com/products-services/target/	SRP14	6727	P37108	Signal recognition particle 14 kDa protein (SRP14) (18 kDa Alu RNA-binding protein)	SRP14	136
CSF ST1A1	1553	OLINK	https://www.olink.com/products-services/target/	SULT1A1	6817	P50225	Sulfotransferase 1A1 (ST1A1) (EC 2.8.2.1) (Aryl sulfotransferase 1) (HAST1/HAST2) (Phenol sulfotransferase 1) (Phenol-sulfating phenol sulfotransferase 1) (P-PST 1) (ST1A3) (Thermostable phenol sulfotransferase) (Ts-PST)	SULT1A1 STP STP1 OK/SW-cl.88	295
CSF ST2	1553	OLINK	https://www.olink.com/products-services/target/	IL1RL1	9173	Q01638	Interleukin-1 receptor-like 1 (EC 3.2.2.6) (Protein ST2)	IL1RL1 DER4 ST2 T1	556
CSF STAMPB	1553	OLINK	https://www.olink.com/products-services/target/	STAMBP	10617	O95630	STAM-binding protein (EC 3.4.19.-) (Associated molecule with the SH3 domain of STAM) (Endosome-associated ubiquitin isopeptidase)	STAMBP AMSH	424
CSF sTREM2	1429	Mass spectrometry		TREM2	54209	Q9NZC2	Triggering receptor expressed on myeloid cells 2 (TREM-2) (Triggering receptor expressed on monocytes 2)	TREM2	230
CSF sVCAM1	1262	MSD	PMID: 30054439	VCAM1	7412	P19320	Vascular cell adhesion protein 1 (V-CAM 1) (VCAM-1) (INCAM-100) (CD antigen CD106)	VCAM1	739
CSF SYT1	1418	Mass spectrometry		SYT1	6857	P21579	Synaptotagmin-1 (Synaptotagmin I) (SytI) (p65)	SYT1 SVP65 SYT	422
CSF t PA	1553	OLINK	https://www.olink.com/products-services/target/	PLAT	5327	P00750	Tissue-type plasminogen activator (t-PA) (t-plasminogen activator) (tPA) (EC 3.4.21.68) (Alteplase) (Reteplase) [Cleaved into: Tissue-type plasminogen activator chain A; Tissue-type plasminogen activator chain B]	PLAT	562
CSF Tau224	1362	Mass spectrometry		MAPT	4137	P10636	Microtubule-associated protein tau (Neurofibrillary tangle protein) (Paired helical filament-tau) (PHF-tau)	MAPT MAPTL MTBT1 TAU	758
CSF TBCB	1005	OLINK	https://www.olink.com/products-services/target/	TBCB	1155	Q99426	Tubulin-folding cofactor B (Cytoskeleton-associated protein 1) (Cytoskeleton-associated protein CKAPI) (Tubulin-specific chaperone B)	TBCB CG22 CKAP1	244
CSF TDGF1	1005	OLINK	https://www.olink.com/products-services/target/	TDGF1	6997	P13385	Teratocarcinoma-derived growth factor 1 (Cripto-1 growth factor) (CRGF) (Epidermal growth factor-like cripto protein CR1)	TDGF1 CRIPTO	188
CSF TFF3	1553	OLINK	https://www.olink.com/products-services/target/	TFF3	7033	Q07654	Trefoil factor 3 (Intestinal trefoil factor) (hITF) (Polypeptide P1.B) (hP1.B)	TFF3 ITF TFI	94
CSF TFPI	1553	OLINK	https://www.olink.com/products-services/target/	TFPI	7035	P10646	Tissue factor pathway inhibitor (TFPI) (Extrinsic pathway inhibitor) (EPI) (Lipoprotein-associated coagulation inhibitor) (LACI)	TFPI LACI TFPI1	304
CSF TGF alpha	1553	OLINK	https://www.olink.com/products-services/target/	TGFA	7039	P01135	Protransforming growth factor alpha [Cleaved into: Transforming growth factor alpha (TGF-alpha) (EGF-like TGF) (ETGF) (TGF type 1)]	TGFA	160
CSF THY1	1553	OLINK	https://www.olink.com/products-services/target/	THY1	7070	P04216	Thy-1 membrane glycoprotein (CDw90) (Thy-1 antigen) (CD antigen CD90)	THY1	161
CSF TIMP4	1553	OLINK	https://www.olink.com/products-services/target/	TIMP4	7079	Q99727	Metalloproteinase inhibitor 4 (Tissue inhibitor of metalloproteinases 4) (TIMP-4)	TIMP4	224
CSF TLT 2	1553	OLINK	https://www.olink.com/products-services/target/	TREML2	79865	Q5T2D2	Trem-like transcript 2 protein (TLT-2) (Triggering receptor expressed on myeloid cells-like protein 2)	TREML2 C6orf76 TLT2 UNQ6268/PRO20473	321
CSF TMPRSS5	1553	OLINK	https://www.olink.com/products-services/target/	TMPRSS5	80975	Q9H3S3	Transmembrane protease serine 5 (EC 3.4.21.-) (Spinesin)	TMPRSS5	457
CSF TN R	1553	OLINK	https://www.olink.com/products-services/target/	TNR	7143	Q92752	Tenascin-R (TN-R) (Janusin) (Restrictin)	TNR	1358
CSF TNF	1553	OLINK	https://www.olink.com/products-services/target/	TNF	7124	P01375	Tumor necrosis factor (Cachectin) (TNF-alpha) (Tumor necrosis factor ligand superfamily member 2) (TNF-a) [Cleaved into: Tumor necrosis factor, membrane form (N-terminal fragment) (NTF); Intracellular domain 1 (ICD1); Intracellular domain 2 (ICD2); C-domain 1; C-domain 2; Tumor necrosis factor, soluble form]	TNF TNFA TNFSF2	233
CSF TNF R1	1553	OLINK	https://www.olink.com/products-services/target/	TNFRSF1A	7132	P19438	Tumor necrosis factor receptor superfamily member 1A (Tumor necrosis factor receptor 1) (TNF-R1) (Tumor necrosis factor receptor type I) (TNF-RI) (TNFR-I) (p55) (p60) (CD antigen CD120a) [Cleaved into: Tumor necrosis factor receptor superfamily member 1A, membrane form; Tumor necrosis factor-binding protein 1 (TBPI)]	TNFRSF1A TNFAR TNFR1	455
CSF TNF R2	1553	OLINK	https://www.olink.com/products-services/target/	TNFRSF1B	7133	P20333	Tumor necrosis factor receptor superfamily member 1B (Tumor necrosis factor receptor 2) (TNF-R2) (Tumor necrosis factor receptor type II) (TNF-RII) (TNFR-II) (p75) (p80 TNF-alpha receptor) (CD antigen CD120b) (Etanercept) [Cleaved into: Tumor necrosis factor receptor superfamily member 1b, membrane form; Tumor necrosis factor-binding protein 2 (TBP-2) (TBPII)]	TNFRSF1B TNFBR TNFR2	461
CSF TNFB	1553	OLINK	https://www.olink.com/products-services/target/	LTA	4049	P01374	Lymphotoxin-alpha (LT-alpha) (TNF-beta) (Tumor necrosis factor ligand superfamily member 1)	LTA TNFB TNFSF1	205
CSF TNFRSF10C	1553	OLINK	https://www.olink.com/products-services/target/	TNFRSF10C	8794	O14798	Tumor necrosis factor receptor superfamily member 10C (Antagonist decoy receptor for TRAIL/Apo-2L) (Decoy TRAIL receptor without death domain) (Decoy receptor 1) (DcR1) (Lymphocyte inhibitor of TRAIL) (TNF-related apoptosis-inducing ligand receptor 3) (TRAIL receptor 3) (TRAIL-R3) (TRAIL receptor without an intracellular domain) (CD antigen CD263)	TNFRSF10C DCR1 LIT TRAILR3 TRID UNQ321/PRO366	259
CSF TNFRSF12A	1553	OLINK	https://www.olink.com/products-services/target/	TNFRSF12A	51330	Q9NP84	Tumor necrosis factor receptor superfamily member 12A (Fibroblast growth factor-inducible immediate-early response protein 14) (FGF-inducible 14) (Tweak-receptor) (TweakR) (CD antigen CD266)	TNFRSF12A FN14	129
CSF TNFRSF13C	1005	OLINK	https://www.olink.com/products-services/target/	TNFRSF13C	115650	Q96RJ3	Tumor necrosis factor receptor superfamily member 13C (B-cell-activating factor receptor) (BAFF receptor) (BAFF-R) (BLyS receptor 3) (CD antigen CD268)	TNFRSF13C BAFFR BR3	184
CSF TNFRSF14	1553	OLINK	https://www.olink.com/products-services/target/	TNFRSF14	8764	Q92956	Tumor necrosis factor receptor superfamily member 14 (Herpes virus entry mediator A) (Herpesvirus entry mediator A) (HveA) (Tumor necrosis factor receptor-like 2) (TR2) (CD antigen CD270)	TNFRSF14 HVEA HVEM UNQ329/PRO509	283
CSF TNFRSF21	1553	OLINK	https://www.olink.com/products-services/target/	TNFRSF21	27242	O75509	Tumor necrosis factor receptor superfamily member 21 (Death receptor 6) (CD antigen CD358)	TNFRSF21 DR6 UNQ437/PRO868	655
CSF TNFRSF9	1553	OLINK	https://www.olink.com/products-services/target/	TNFRSF9	3604	Q07011	Tumor necrosis factor receptor superfamily member 9 (4-1BB ligand receptor) (CDw137) (T-cell antigen 4-1BB homolog) (T-cell antigen ILA) (CD antigen CD137)	TNFRSF9 CD137 ILA	255
CSF TNFSF13B	1553	OLINK	https://www.olink.com/products-services/target/	TNFSF13B	10673	Q9Y275	Tumor necrosis factor ligand superfamily member 13B (B lymphocyte stimulator) (BLyS) (B-cell-activating factor) (BAFF) (Dendritic cell-derived TNF-like molecule) (TNF- and APOL-related leukocyte expressed ligand 1) (TALL-1) (CD antigen CD257) [Cleaved into: Tumor necrosis factor ligand superfamily member 13b, membrane form; Tumor necrosis factor ligand superfamily member 13b, soluble form]	TNFSF13B BAFF BLYS TALL1 TNFSF20 ZTNF4 UNQ401/PRO738	285
CSF TNFSF14	1553	OLINK	https://www.olink.com/products-services/target/	TNFSF14	8740	O43557	Tumor necrosis factor ligand superfamily member 14 (Herpes virus entry mediator ligand) (HVEM-L) (Herpesvirus entry mediator ligand) (CD antigen CD258) [Cleaved into: Tumor necrosis factor ligand superfamily member 14, membrane form; Tumor necrosis factor ligand superfamily member 14, soluble form]	TNFSF14 HVEML LIGHT UNQ391/PRO726	240
CSF TPPP3	1005	OLINK	https://www.olink.com/products-services/target/	TPPP3	51673	Q9BW30	Tubulin polymerization-promoting protein family member 3 (TPPP/p20)	TPPP3 CGI-38	176
CSF TR	1553	OLINK	https://www.olink.com/products-services/target/	ACP5	54	P13686	Tartrate-resistant acid phosphatase type 5 (TR-AP) (EC 3.1.3.2) (Tartrate-resistant acid ATPase) (TrATPase) (Type 5 acid phosphatase)	ACP5	325
CSF TR AP	1553	OLINK	https://www.olink.com/products-services/target/	TFRC	7037	P02786	Transferrin receptor protein 1 (TR) (TfR) (TfR1) (Trfr) (T9) (p90) (CD antigen CD71) [Cleaved into: Transferrin receptor protein 1, serum form (sTfR)]	TFRC	760
CSF TRAIL	1553	OLINK	https://www.olink.com/products-services/target/	TNFSF10	8743	P50591	Tumor necrosis factor ligand superfamily member 10 (Apo-2 ligand) (Apo-2L) (TNF-related apoptosis-inducing ligand) (Protein TRAIL) (CD antigen CD253)	TNFSF10 APO2L TRAIL	281
CSF TRANCE	1553	OLINK	https://www.olink.com/products-services/target/	TNFSF11	8600	O14788	Tumor necrosis factor ligand superfamily member 11 (Osteoclast differentiation factor) (ODF) (Osteoprotegerin ligand) (OPGL) (Receptor activator of nuclear factor kappa-B ligand) (RANKL) (TNF-related activation-induced cytokine) (TRANCE) (CD antigen CD254) [Cleaved into: Tumor necrosis factor ligand superfamily member 11, membrane form; Tumor necrosis factor ligand superfamily member 11, soluble …	TNFSF11 OPGL RANKL TRANCE	317
CSF TSLP	1553	OLINK	https://www.olink.com/products-services/target/	TSLP	85480	Q969D9	Thymic stromal lymphopoietin	TSLP	159
CSF TTau	1591	ELISA	EUROIMMUN	MAPT	4137	P10636	Microtubule-associated protein tau (Neurofibrillary tangle protein) (Paired helical filament-tau) (PHF-tau)	MAPT MAPTL MTBT1 TAU	758
CSF TWEAK	1553	OLINK	https://www.olink.com/products-services/target/	TNFSF12	8742	O43508	Tumor necrosis factor ligand superfamily member 12 (APO3 ligand) (TNF-related weak inducer of apoptosis) (TWEAK) [Cleaved into: Tumor necrosis factor ligand superfamily member 12, membrane form; Tumor necrosis factor ligand superfamily member 12, secreted form]	TNFSF12 APO3L DR3LG UNQ181/PRO207	249
CSF U PAR	1553	OLINK	https://www.olink.com/products-services/target/	PLAUR	5329	Q03405	Urokinase plasminogen activator surface receptor (U-PAR) (uPAR) (Monocyte activation antigen Mo3) (CD antigen CD87)	PLAUR MO3 UPAR	335
CSF UBE2F	1005	OLINK	https://www.olink.com/products-services/target/	UBE2F	140739	Q969M7	NEDD8-conjugating enzyme UBE2F (EC 2.3.2.32) (NEDD8 carrier protein UBE2F) (NEDD8 protein ligase UBE2F) (NEDD8-conjugating enzyme 2) (RING-type E3 NEDD8 transferase UBE2F) (Ubiquitin-conjugating enzyme E2 F)	UBE2F NCE2	185
CSF Ubiquitin	1540	Mass spectrometry	PMID: 34180557	UBC	7316	P0CG48	Polyubiquitin-C [Cleaved into: Ubiquitin]	UBC	685
CSF UNC5C	1553	OLINK	https://www.olink.com/products-services/target/	UNC5C	8633	O95185	Netrin receptor UNC5C (Protein unc-5 homolog 3) (Protein unc-5 homolog C)	UNC5C UNC5H3	931
CSF uPA	1553	OLINK	https://www.olink.com/products-services/target/	PLAU	5328	P00749	Urokinase-type plasminogen activator (U-plasminogen activator) (uPA) (EC 3.4.21.73) [Cleaved into: Urokinase-type plasminogen activator long chain A; Urokinase-type plasminogen activator short chain A; Urokinase-type plasminogen activator chain B]	PLAU	431
CSF VEGF D	1263	MSD	PMID: 30054439	VEGFD	2277	O43915	Vascular endothelial growth factor D (VEGF-D) (c-Fos-induced growth factor) (FIGF)	VEGFD FIGF	354
CSF VEGFA	1553	OLINK	https://www.olink.com/products-services/target/	VEGFA	7422	P15692	Vascular endothelial growth factor A (VEGF-A) (Vascular permeability factor) (VPF)	VEGFA VEGF	232
CSF VGF	1560	Mass spectrometry	PMID: 34180557	VGF	7425	O15240	Neurosecretory protein VGF [Cleaved into: Neuroendocrine regulatory peptide-1 (NERP-1); Neuroendocrine regulatory peptide-2 (NERP-2); VGF-derived peptide TLQP-21; VGF-derived peptide TLQP-62; Antimicrobial peptide VGF[554-577]]	VGF	615
CSF VSTM1	1005	OLINK	https://www.olink.com/products-services/target/	VSTM1	284415	Q6UX27	V-set and transmembrane domain-containing protein 1 (Signal inhibitory receptor on leukocytes-1) (SIRL-1)	VSTM1 UNQ3033/PRO9835	236
CSF VWC2	1553	OLINK	https://www.olink.com/products-services/target/	VWC2	375567	Q2TAL6	Brorin (Brain-specific chordin-like protein) (von Willebrand factor C domain-containing protein 2)	VWC2 UNQ739/PRO1434	325
CSF vWF	1553	OLINK	https://www.olink.com/products-services/target/	VWF	7450	P04275	von Willebrand factor (vWF) [Cleaved into: von Willebrand antigen 2 (von Willebrand antigen II)]	VWF F8VWF	2813
CSF WFIKKN1	1553	OLINK	https://www.olink.com/products-services/target/	WFIKKN1	117166	Q96NZ8	WAP, Kazal, immunoglobulin, Kunitz and NTR domain-containing protein 1 (Growth and differentiation factor-associated serum protein 2) (GASP-2) (hGASP-2) (WAP, follistatin, immunoglobulin, Kunitz and NTR domain-containing protein)	WFIKKN1 C16orf12 GASP2 WFIKKN PSEC0040	548
CSF WWP2	1005	OLINK	https://www.olink.com/products-services/target/	WWP2	11060	O00308	NEDD4-like E3 ubiquitin-protein ligase WWP2 (EC 2.3.2.26) (Atrophin-1-interacting protein 2) (AIP2) (HECT-type E3 ubiquitin transferase WWP2) (WW domain-containing protein 2)	WWP2	870
