# Supplementary material for: The genetic regulation of protein expression in cerebrospinal fluid
Source: EMBO Mol Med. 2022 Dec 12;15(1):e16359. doi: 10.15252/emmm.202216359 (PMC9832827; doi:10.15252/emmm.202216359)
Supplement: Supplementary file 6 — Dataset EV2 [file EMMM-15-e16359-s017.xls]

## Sheet: Legend
Dataset EV2 Legend
Summary of CSF and plasma pQTL findings

## Sheet: Dataset EV2
Protein	Study_Gene	Study_Gene_Chrom	Study_Gene_Start	Study_Gene_End	Study_Gene_Entrez_ID	CHROM_pQTL	POS_pQTL	ID	rsId	Variant Type	Genes_Matched	Best_Gussed_Gene	CHROM_pQTL_Gene	pQTL_Gene_Start	pQTL_Gene_End	pQTL_Gene_Entrez_ID	Transcription Start (bp)	Transcription End (bp)	CIS/Trans	REF	ALT	A1	A1_CT	ALLELE_CT	A1_FREQ	TEST	OBS_CT	BETA	SE	T_STAT	P	newSNP_mergeNew	newChr	newPos	platform	tissue	neglog10	distCut	topSNP	new_SNP.prot.tiss.plat	matchedTissue	matchedBeta	matchedSE	matchedP	betaPConfirmed	Genes Matched (Chromatin Interaction)	Lowest FDR Gene (Chromatin Based)	Enhancer Region	Enhancer Type
ACP5	ACP5	19	11685475	11689790	54	19	11687351	19:11687351	rs2305799	Intronic	ACP5, LOC100820734, SLC44A2, ILF3-DT, ILF3, QTRT1, DNM2, MIR638, MIR4748, MIR199A1, MIR6793, TMED1, C19orf38, CARM1, YIPF2, TIMM29, SMARCA4, RN7SL192P, LDLR-AS1, LDLR, MIR6886, SPC24, KANK2, DOCK6, LOC105372273, ANGPTL8, TSPAN16, RAB3D, TMEM205, CCDC159, PLPPR2, SWSAP1, EPOR, RGL3, CCDC151, PRKCSH, ELAVL3, ZNF653, MIR7974, ECSIT, RN7SL833P, RPL18AP13, RPS12P32, CNN1, ELOF1, ACP5, GAPDHP76, ZNF627…	ACP5	19	11685475	11689790	54	11685477	11688553	CIS	C	T	T	333	2992	0.111297	ADD	1496	-0.554288	0.0563403	-9.83822	3.57433e-22	19:11687351:C:T	19	11687351	CVDIII	plasma	21.4468	310076	top	19:11687351:C:T.ACP5.plasma.CVDIII	csf	-0.0300388	0.0581315	0.605415	FALSE	ZNF439,ZNF69,ZNF491,ZNF20,ZNF625-ZNF20,ZNF625,ZNF136,SWSAP1,EPOR,TSPAN16,ZNF709,DOCK6,ECSIT,CNN1,ELOF1,ZNF627,ZNF440,ZNF44,ZNF433,C19orf43,ASNA1,BEST2,ZNF823,ZNF441,RTBDN,MAST1,	ZNF439	19:11687225-11687491	dyadic
ACP5	ACP5	19	11685475	11689790	54	3	190656393	3:190656393	rs2363038	Intronic	P3H2, MTAPP2, P3H2-AS1, RNU6-1109P, NMNAT1P3, CLDN1, CLDN16, TMEM207, IL1RAP, GCNT1P3, RN7SKP296, CCT6P4, LOC100131685, GMNC, SNAR-I, OSTN, OSTN-AS1, UTS2B, CCDC50, LINCR-0002, PYDC2,	OSTN, GMNC	3	190595719	190595839	100170222			TRANS	G	T	T	1126	2992	0.376337	ADD	1496	0.232836	0.036494	6.38012	2.35451e-10	3:190656393:G:T	3	190656393	CVDIII	csf	9.6281	194532	top	3:190656393:G:T.ACP5.csf.CVDIII	plasma	0.033935	0.0369774	0.358912	FALSE	GMNC,PYDC2,ATP13A4,OPA1,UTS2B,CCDC50,FGF12,ATP13A5,	GMNC
ACP5	ACP5	19	11685475	11689790	54	19	11680583	19:11680583	19:11680583:CA:C	Intronic	AP1M2, LOC100820734, SLC44A2, ILF3-DT, ILF3, QTRT1, DNM2, MIR638, MIR4748, MIR199A1, MIR6793, TMED1, C19orf38, CARM1, YIPF2, TIMM29, SMARCA4, RN7SL192P, LDLR-AS1, LDLR, MIR6886, SPC24, KANK2, DOCK6, LOC105372273, ANGPTL8, TSPAN16, RAB3D, TMEM205, CCDC159, PLPPR2, SWSAP1, EPOR, RGL3, CCDC151, PRKCSH, ELAVL3, ZNF653, MIR7974, ECSIT, RN7SL833P, RPL18AP13, RPS12P32, CNN1, ELOF1, ACP5, GAPDHP76, ZNF62…	ACP5	19	11685475	11689790	54	11685477	11688553	CIS	CA	C	C	601	2992	0.200869	ADD	1496	0.309369	0.0447836	6.9081	7.24585e-12	19:11680583:CA:C	19	11680583	CVDIII	csf	11.1399	215574	top	19:11680583:CA:C.ACP5.csf.CVDIII	plasma	0.323912	0.0447147	6.95354e-13	TRUE	ZNF439,ZNF69,ZNF491,ZNF20,ZNF625-ZNF20,ZNF625,ZNF136,SWSAP1,EPOR,TSPAN16,ZNF709,DOCK6,ECSIT,CNN1,ELOF1,ZNF627,ZNF440,ZNF44,ZNF433,C19orf43,ASNA1,BEST2,ZNF823,ZNF441,RTBDN,MAST1,	ZNF439	19:11680583-11680623	enh
ACVRL1	ACVRL1	12	52301288	52317145	94	3	190657163	3:190657163	rs1316356	Intronic	P3H2, MTAPP2, P3H2-AS1, RNU6-1109P, NMNAT1P3, CLDN1, CLDN16, TMEM207, IL1RAP, GCNT1P3, RN7SKP296, CCT6P4, LOC100131685, GMNC, SNAR-I, OSTN, OSTN-AS1, UTS2B, CCDC50, LINCR-0002, PYDC2,	OSTN, GMNC	3	190595719	190595839	100170222			TRANS	T	C	C	1120	2992	0.374332	ADD	1496	0.223846	0.0367126	6.09725	1.37133e-09	3:190657163:T:C	3	190657163	NEUI	csf	8.86286	182584	top	3:190657163:T:C.ACVRL1.csf.NEUI	plasma	0.0520297	0.0371395	0.161443	FALSE	GMNC,PYDC2,ATP13A4,OPA1,UTS2B,CCDC50,FGF12,ATP13A5,	GMNC
ACVRL1	ACVRL1	12	52301288	52317145	94	12	52306221	12:52306221	rs2277382	Intronic	ACVRL1, METTL7A, HIGD1C, SLC11A2, RNU7-39P, RNU6-87P, RNU6-1273P, LETMD1, CSRNP2, TFCP2, RPL35AP29, PHBP19, RNU6-199P, POU6F1, DAZAP2, SMAGP, BIN2, CELA1, GALNT6, SLC4A8, SCN8A, HNRNPA3P10, FIGNL2, FIGNL2-DT, ANKRD33, ACVRL1, ACVR1B, RNU6-574P, GRASP-AS1, GRASP, NR4A1, ATG101, SMIM41, OR7E47P, KRT80, LINC02874, LINC00592, KRT7, KRT7-AS, KRT87P, KRT88P, KRT86, KRT81, KRT83, KRT89P, KRT85, KRT84, K…	ACVRL1	12	52301288	52317145	94	52315436	52317145	CIS	C	T	T	295	2992	0.0985963	ADD	1496	0.373611	0.0617822	6.04723	1.85863e-09	12:52306221:C:T	12	52306221	NEUI	plasma	8.73081	180419	top	12:52306221:C:T.ACVRL1.plasma.NEUI	csf	0.183484	0.0623579	0.00330658	TRUE			12:52305298-52306480	enh
ACVRL1	ACVRL1	12	52301288	52317145	94	21	42619749	21:42619749	rs914187	Intronic	BACE2, DSCAM-AS1, DSCAM-IT1, YRDCP3, LINC00323, MIR3197, BACE2, PLAC4, FAM3B, MX2, MX1, TMPRSS2, LINC00111, LINC00479, LINC00112, RIPK4, MIR6814, PRDM15, C2CD2, SNORA91, ZBTB21, ZNF295-AS1, UMODL1, UMODL1-AS1,	BACE2	21	42540087	42654457	25825	42624392	42629253	TRANS	C	T	T	1272	2992	0.425134	ADD	1496	0.293859	0.0366745	8.01264	2.24171e-15	21:42619749:C:T	21	42619749	NEUI	csf	14.6494	255084	top	21:42619749:C:T.ACVRL1.csf.NEUI	plasma	0.0498277	0.0374292	0.183309	FALSE	BACE2,	BACE2	21:42619378-42620263	enh
ADA	ADA	20	43248160	43280399	100	20	43255220	20:43255220	rs11555566	Intronic	ADA, RPL27AP, MYBL2, GTSF1L, RNU6-639P, LINC01728, TOX2, RN7SL443P, JPH2, OSER1, OSER1-DT, GDAP1L1, FITM2, R3HDML, HNF4A, HNF4A-AS1, MIR3646, LINC01430, LINC01620, RPL37AP1, TTPAL, SERINC3, PKIG, ADA, LINC01260, KCNK15-AS1, CCN5, KCNK15, RIMS4, PGBD4P2, YWHAB, PABPC1L, TOMM34, STK4-AS1, STK4, KCNS1, WFDC5, WFDC12, PI3, SEMG1, SEMG2, SLPI, MATN4, RBPJL, TRV-CAC14-1, SDC4, SYS1, SYS1-DBNDD2, TP53TG…	ADA	20	43248160	43280399	100	43264712	43280874	CIS	T	C	C	176	2992	0.0588235	ADD	1496	1.10585	0.0742808	14.8874	7.61498e-47	20:43255220:T:C	20	43255220	INFI	plasma	46.1183	420534	top	20:43255220:T:C.ADA.plasma.INFI	csf	-0.0308457	0.0795961	0.698421	FALSE	PKIG,ADA,SERINC3,C20orf62,TTPAL,YWHAB,GDAP1L1,JPH2,OSER1,PABPC1L,L3MBTL1,TOMM34,STK4,	PKIG
ADA	ADA	20	43248160	43280399	100	20	43271392	20:43271392	rs406383	Intronic	ADA, RPL27AP, MYBL2, GTSF1L, RNU6-639P, LINC01728, TOX2, RN7SL443P, JPH2, OSER1, OSER1-DT, GDAP1L1, FITM2, R3HDML, HNF4A, HNF4A-AS1, MIR3646, LINC01430, LINC01620, RPL37AP1, TTPAL, SERINC3, PKIG, ADA, LINC01260, KCNK15-AS1, CCN5, KCNK15, RIMS4, PGBD4P2, YWHAB, PABPC1L, TOMM34, STK4-AS1, STK4, KCNS1, WFDC5, WFDC12, PI3, SEMG1, SEMG2, SLPI, MATN4, RBPJL, TRV-CAC14-1, SDC4, SYS1, SYS1-DBNDD2, TP53TG…	ADA	20	43248160	43280399	100	43264712	43280874	CIS	C	G	G	752	2992	0.251337	ADD	1496	0.442709	0.0397655	11.133	1.03111e-27	20:43271392:C:G	20	43271392	INFI	csf	26.9867	343225	top	20:43271392:C:G.ADA.csf.INFI	plasma	0.174864	0.0411341	2.2592e-05	TRUE	PKIG,ADA,SERINC3,C20orf62,TTPAL,YWHAB,GDAP1L1,JPH2,OSER1,PABPC1L,L3MBTL1,TOMM34,STK4,	PKIG	20:43270676-43272837	enh
ADAM15	ADAM15	1	155023792	155035251	8751	1	155033308	1:155033308	rs11589479	Intronic	DCST1-AS1, ADAM15, RPS7P2, MIR5698, TPM3, RN7SL431P, MIR190B, C1orf189, C1orf43, UBAP2L, SNORA58B, HAX1, RNU6-239P, RNU6-121P, AQP10, ATP8B2, RNU7-57P, MRPS33P1, RPSAP17, IL6R-AS1, IL6R, PSMD8P1, SHE, TDRD10, UBE2Q1, UBE2Q1-AS1, CHRNB2, ADAR, KCNN3, PMVK, PBXIP1, PYGO2, LOC101928120, SHC1, CKS1B, MIR4258, FLAD1, LENEP, ZBTB7B, DCST2, DCST1, DCST1-AS1, ADAM15, EFNA4, EFNA3, EFNA1, SLC50A1, DPM3, H…	ADAM15	1	155023792	155035251	8751	155034637	155035251	CIS	G	A	A	224	1850	0.121081	ADD	925	0.967051	0.0647159	14.943	2.22835e-45	1:155033308:G:A	1	155033308	NEUx	plasma	44.652	415873	top	1:155033308:G:A.ADAM15.plasma.NEUx	csf	0.251749	0.0688832	0.000271209	TRUE	LENEP,ZBTB7B,PYGO2,FLAD1,UBE2Q1,CHRNB2,ADAR,AL606500.1,EFNA1,SLC50A1,DPM3,SHE,TDRD10,PBXIP1,SHC1,CKS1B,	LENEP
ADAM15	ADAM15	1	155023792	155035251	8751	1	155722506	1:155722506	rs12134456	Intronic	GON4L, PMVK, PBXIP1, PYGO2, LOC101928120, SHC1, CKS1B, MIR4258, FLAD1, LENEP, ZBTB7B, DCST2, DCST1, DCST1-AS1, ADAM15, EFNA4, EFNA3, EFNA1, SLC50A1, DPM3, HMGN2P18, KRTCAP2, TRIM46, MUC1, MIR92B, THBS3, MTX1, GBAP1, MTX1P1, GBA, FAM189B, SCAMP3, CLK2, HCN3, PKLR, FDPS, RUSC1-AS1, RUSC1, ASH1L, MIR555, RNU6-106P, RNU6-1297P, POU5F1P4, ASH1L-AS1, LOC284620, DAP3P1, MSTO1, LOC100419798, LOC100419799…	GON4L	1	155719449	155829191	54856	155796661	155823600	CIS	C	G	G	638	1952	0.326844	ADD	976	0.284319	0.0468504	6.06865	1.84511e-09	1:155722506:C:G	1	155722506	NEUx	csf	8.73398	180471	top	1:155722506:C:G.ADAM15.csf.NEUx	plasma	0.347215	0.0477074	7.24186e-13	TRUE	THBS3,MTX1,GON4L,SYT11,RUSC1,RIT1,KIAA0907,RXFP4,	THBS3
ADAM15	ADAM15	1	155023792	155035251	8751	1	155877669	1:155877669	rs140751929	Intronic	RIT1, PMVK, PBXIP1, PYGO2, LOC101928120, SHC1, CKS1B, MIR4258, FLAD1, LENEP, ZBTB7B, DCST2, DCST1, DCST1-AS1, ADAM15, EFNA4, EFNA3, EFNA1, SLC50A1, DPM3, HMGN2P18, KRTCAP2, TRIM46, MUC1, MIR92B, THBS3, MTX1, GBAP1, MTX1P1, GBA, FAM189B, SCAMP3, CLK2, HCN3, PKLR, FDPS, RUSC1-AS1, RUSC1, ASH1L, MIR555, RNU6-106P, RNU6-1297P, POU5F1P4, ASH1L-AS1, LOC284620, DAP3P1, MSTO1, LOC100419798, LOC100419799,…	RIT1	1	155867599	155881140	6016	155879886	155880582	CIS	C	G	G	75	1850	0.0405405	ADD	925	0.901941	0.116578	7.73677	2.66765e-14	1:155877669:C:G	1	155877669	NEUx	plasma	13.5739	244083	top	1:155877669:C:G.ADAM15.plasma.NEUx	csf	0.179412	0.119036	0.132081	FALSE
ADAM15	ADAM15	1	155023792	155035251	8751	8	18191183	8:18191183	rs143908448	Intronic	ADAM24P, SLC7A2, PDGFRL, MTUS1, MIR548V, RNA5SP256, FGL1, PCM1, ASAH1, LOC101929066, MRPS18CP3, LOC100133073, NAT1, MTND4LP26, TRK-TTT17-1, NATP, RPL10AP11, NAT2, PSD3, RPL35P6, LOC100128993, LOC442382, SH2D4A,	NATP	8	18227419	18229387	11			TRANS	A	G	G	29	1952	0.0148566	ADD	976	1.03765	0.185116	5.6054	2.70485e-08	8:18191183:A:G	8	18191183	NEUx	csf	7.56786	159796	top	8:18191183:A:G.ADAM15.csf.NEUx	plasma	0.46879	0.191036	0.0143141	TRUE	NAT2,NAT1,ASAH1,PSD3,	NAT2
ADAM15	ADAM15	1	155023792	155035251	8751	1	155507543	1:155507543	rs5020058	Intronic	ASH1L, UBE2Q1, UBE2Q1-AS1, CHRNB2, ADAR, KCNN3, PMVK, PBXIP1, PYGO2, LOC101928120, SHC1, CKS1B, MIR4258, FLAD1, LENEP, ZBTB7B, DCST2, DCST1, DCST1-AS1, ADAM15, EFNA4, EFNA3, EFNA1, SLC50A1, DPM3, HMGN2P18, KRTCAP2, TRIM46, MUC1, MIR92B, THBS3, MTX1, GBAP1, MTX1P1, GBA, FAM189B, SCAMP3, CLK2, HCN3, PKLR, FDPS, RUSC1-AS1, RUSC1, ASH1L, MIR555, RNU6-106P, RNU6-1297P, POU5F1P4, ASH1L-AS1, LOC284620, …	ASH1L	1	155305059	155532594	55870	155451202	155532598	CIS	T	A	A	472	1850	0.255135	ADD	925	-0.356793	0.0518297	-6.88393	1.07476e-11	1:155507543:T:A	1	155507543	NEUx	plasma	10.9687	213339	top	1:155507543:T:A.ADAM15.plasma.NEUx	csf	-0.163345	0.0512095	0.00146952	TRUE	RUSC1,	RUSC1
ADAM15	ADAM15	1	155023792	155035251	8751	1	155035611	1:155035611	rs3806256	Intronic	DCST1-AS1, RPS7P2, MIR5698, TPM3, RN7SL431P, MIR190B, C1orf189, C1orf43, UBAP2L, SNORA58B, HAX1, RNU6-239P, RNU6-121P, AQP10, ATP8B2, RNU7-57P, MRPS33P1, RPSAP17, IL6R-AS1, IL6R, PSMD8P1, SHE, TDRD10, UBE2Q1, UBE2Q1-AS1, CHRNB2, ADAR, KCNN3, PMVK, PBXIP1, PYGO2, LOC101928120, SHC1, CKS1B, MIR4258, FLAD1, LENEP, ZBTB7B, DCST2, DCST1, DCST1-AS1, ADAM15, EFNA4, EFNA3, EFNA1, SLC50A1, DPM3, HMGN2P18,…	DCST1-AS1	1	155017667	155036467	100505666			CIS	T	C	C	889	1952	0.45543	ADD	976	-0.468001	0.0432379	-10.8239	7.34123e-26	1:155035611:T:C	1	155035611	NEUx	csf	25.1342	332965	top	1:155035611:T:C.ADAM15.csf.NEUx	plasma	0.0461773	0.0473053	0.329243	FALSE	LENEP,ZBTB7B,PYGO2,FLAD1,UBE2Q1,CHRNB2,ADAR,AL606500.1,EFNA1,SLC50A1,DPM3,SHE,TDRD10,PBXIP1,SHC1,CKS1B,	LENEP	1:155033860-155037058	dyadic
ADAM22	ADAM22	7	87563458	87832204	53616	7	87349306	7:87349306	7:87349306:CA:C	Intronic	RUNDC3B, KIAA1324L, LOC101927420, DMTF1, TMEM243, TP53TG1, CROT, ABCB4, ABCB1, HNRNPA1P9, RUNDC3B, SLC25A40, DBF4, ADAM22, SRI, LOC102723885, STEAP4, EIF4A1P13, LOC100419447, LOC100128464, KPNA2P2, PQLC1P1, EEF1A1P28,	RUNDC3B	7	87257714	87461611	154661	87338566	87399973	CIS	CA	C	C	1424	2992	0.475936	ADD	1496	0.587042	0.0323451	18.1493	1.11257e-66	7:87349306:CA:C	7	87349306	NEUI	csf	65.9537	472145	top	7:87349306:CA:C.ADAM22.csf.NEUI	plasma	0.416428	0.0340678	8.11532e-33	TRUE	RUNDC3B,ADAM22,	RUNDC3B
ADAM22	ADAM22	7	87563458	87832204	53616	7	87527384	7:87527384	rs12670575	Intronic	DBF4, LOC101927420, DMTF1, TMEM243, TP53TG1, CROT, ABCB4, ABCB1, HNRNPA1P9, RUNDC3B, SLC25A40, DBF4, ADAM22, SRI, LOC102723885, STEAP4, EIF4A1P13, LOC100419447, LOC100128464, KPNA2P2, PQLC1P1, EEF1A1P28, ZNF804B, TEX47,	DBF4	7	87505808	87538868	10926	87525498	87530130	CIS	C	T	T	1439	2992	0.480949	ADD	1496	0.425569	0.0340332	12.5045	3.40135e-34	7:87527384:C:T	7	87527384	NEUI	plasma	33.4683	374280	top	7:87527384:C:T.ADAM22.plasma.NEUI	csf	0.581983	0.0324494	2.68419e-65	TRUE	ADAM22,RUNDC3B,C7orf63,DMTF1,ABCB4,SLC25A40,DBF4,TMEM243,CROT,	ADAM22
ADAM22	ADAM22	7	87563458	87832204	53616	8	35457355	8:35457355	rs186479306	Intronic	UNC5D, LINC01288, RPL21P80, UNC5D, LSM12P1, LOC101929550, MTCYBP19, MTND6P19, MTND5P41, RNU6-533P, RPL23P10,	UNC5D	8	35092993	35654068	137970	35581669	35648828	TRANS	A	G	G	20	2992	0.00668449	ADD	1496	-1.23418	0.222459	-5.54792	3.4145e-08	8:35457355:A:G	8	35457355	NEUI	csf	7.46667	157854	top	8:35457355:A:G.ADAM22.csf.NEUI	plasma	0.103123	0.224706	0.646355	FALSE	KCNU1,AC012215.1,	KCNU1
ADAM22	ADAM22	7	87563458	87832204	53616	8	35839937	8:35839937	rs190023119	Intronic	UNC5D, LSM12P1, LOC101929550, MTCYBP19, MTND6P19, MTND5P41, RNU6-533P, RPL23P10, RNA5SP264, KCNU1, MRPS7P1, TPT1P8,	MTCYBP19	8	36135281	36136404	107075127			TRANS	A	T	T	25	2992	0.00835561	ADD	1496	-1.1657	0.199082	-5.85538	5.84171e-09	8:35839937:A:T	8	35839937	NEUI	csf	8.23346	171957	top	8:35839937:A:T.ADAM22.csf.NEUI	plasma	0.135453	0.201308	0.501139	FALSE	KCNU1,AC012215.1,	KCNU1
ADAM22	ADAM22	7	87563458	87832204	53616	7	87151090	7:87151090	rs4148743	Intronic	ABCB1, HNRNPA1P9, GRM3, KIAA1324L, LOC101927420, DMTF1, TMEM243, TP53TG1, CROT, ABCB4, ABCB1, HNRNPA1P9, RUNDC3B, SLC25A40, DBF4, ADAM22, SRI, LOC102723885, STEAP4, EIF4A1P13, LOC100419447, LOC100128464,	HNRNPA1P9	7	87150709	87151928	100421389	87150777	87151726	CIS	C	T	T	1450	2992	0.484626	ADD	1496	0.286122	0.0357763	7.99754	2.52164e-15	7:87151090:C:T	7	87151090	NEUI	plasma	14.5983	254580	top	7:87151090:C:T.ADAM22.plasma.NEUI	csf	0.391695	0.0351033	7.92918e-28	TRUE	ADAM22,	ADAM22
ADAM23	ADAM23	2	207308256	207485851	8745	2	207308961	2:207308961	rs1448903	Intronic	ADAM23, NRP2, RN7SKP178, PPIAP68, INO80D, RPL27P8, NDUFS1, GCSHP3, EEF1B2, SNORD51, SNORA41, GPR1, GPR1-AS, RN7SKP200, LOC100132849, HMGN1P6, RN7SKP260, ZDBF2, LOC645978, HNRNPA1P51, ADAM23, FAM237A, DYTN, LOC100420893, MDH1B, FASTKD2, MIR3130-2, MIR3130-1, CPO, KLF7, MIR2355, MIR7845, MYOSLID-AS1, MYOSLID, LINC01802, MIR1302-4,	ADAM23	2	207308256	207485851	8745	207459559	207482579	CIS	A	G	G	258	2992	0.0862299	ADD	1496	0.824576	0.0629591	13.097	3.51281e-37	2:207308961:A:G	2	207308961	NEUI	plasma	36.4543	386609	top	2:207308961:A:G.ADAM23.plasma.NEUI	csf	0.079536	0.0664482	0.231511	FALSE	NDUFS1,EEF1B2,	NDUFS1
ADAM23	ADAM23	2	207308256	207485851	8745	2	206921764	2:206921764	rs184397111	Intronic	INO80D, NRP2, RN7SKP178, PPIAP68, INO80D, RPL27P8, NDUFS1, GCSHP3, EEF1B2, SNORD51, SNORA41, GPR1, GPR1-AS, RN7SKP200, LOC100132849, HMGN1P6, RN7SKP260, ZDBF2, LOC645978, HNRNPA1P51, ADAM23, FAM237A, DYTN, LOC100420893, MDH1B, FASTKD2, MIR3130-2, MIR3130-1, CPO,	INO80D	2	206858445	206950898	54891	206927630	206951027	CIS	G	A	A	24	2992	0.00802139	ADD	1496	-1.09852	0.19518	-5.62825	2.17071e-08	2:206921764:G:A	2	206921764	NEUI	plasma	7.6634	161606	top	2:206921764:G:A.ADAM23.plasma.NEUI	csf	-0.25087	0.197146	0.20339	FALSE	CTLA4,CREB1,ICOS,NDUFS1,EEF1B2,CD28,GPR1,	CTLA4
ADAM23	ADAM23	2	207308256	207485851	8745	3	190642837	3:190642837	rs4687181	Intronic	P3H2, MTAPP2, P3H2-AS1, RNU6-1109P, NMNAT1P3, CLDN1, CLDN16, TMEM207, IL1RAP, GCNT1P3, RN7SKP296, CCT6P4, LOC100131685, GMNC, SNAR-I, OSTN, OSTN-AS1, UTS2B, CCDC50, LINCR-0002, PYDC2,	OSTN, GMNC	3	190595719	190595839	100170222			TRANS	C	T	T	1118	2992	0.373663	ADD	1496	0.220992	0.0364919	6.05591	1.76342e-09	3:190642837:C:T	3	190642837	NEUI	csf	8.75364	180796	top	3:190642837:C:T.ADAM23.csf.NEUI	plasma	-0.0105476	0.0369334	0.775237	FALSE	GMNC,PYDC2,ATP13A4,OPA1,UTS2B,CCDC50,FGF12,ATP13A5,	GMNC
ADGRB3	ADGRB3	6	69345174	70099398	577	6	69060112	6:69060112	rs112770473	Nearest	LOC100420211, RNA5SP208, RNU6-280P, LOC100128293, LOC102723883, LINC02549, LOC101928307, ADGRB3,	LINC02549	6	68936862	69039791	101928280			CIS	C	T	T	80	1850	0.0432432	ADD	925	0.642318	0.109094	5.88774	5.47743e-09	6:69060112:C:T	6	69060112	NEUx	plasma	8.26142	172446	top	6:69060112:C:T.ADGRB3.plasma.NEUx	csf	0.340948	0.106383	0.00139496	TRUE	EYS,	EYS
ADGRB3	ADGRB3	6	69345174	70099398	577	6	70256014	6:70256014	rs75020516	Nearest	LOC101928307, ADGRB3, LMBRD1, NPM1P37, GAPDHP42, COL19A1, RPL37P15, COL9A1, EVADR, FAM135A-AS1, FAM135A, RNU7-48P,	LMBRD1	6	70383902	70506902	55788	70385749	70506777	CIS	A	T	T	54	1850	0.0291892	ADD	925	1.0555	0.135955	7.7636	2.18763e-14	6:70256014:A:T	6	70256014	NEUx	plasma	13.66	244996	top	6:70256014:A:T.ADGRB3.plasma.NEUx	csf	0.451894	0.133821	0.000762196	TRUE
ADGRB3	ADGRB3	6	69345174	70099398	577	6	69673773	6:69673773	rs945528	Intronic	ADGRB3, LOC102723883, LINC02549, LOC101928307, ADGRB3, LMBRD1, NPM1P37, GAPDHP42, COL19A1,	ADGRB3	6	69345174	70099398	577			CIS	C	T	T	722	1850	0.39027	ADD	925	0.777873	0.0392168	19.8352	3.29677e-73	6:69673773:C:T	6	69673773	NEUx	plasma	72.4819	485762	top	6:69673773:C:T.ADGRB3.plasma.NEUx	csf	0.348432	0.0439731	6.27318e-15	TRUE	COL19A1,LMBRD1,	COL19A1
ADGRB3	ADGRB3	6	69345174	70099398	577	6	69670546	6:69670546	rs3043273	Intronic	ADGRB3, LOC102723883, LINC02549, LOC101928307, ADGRB3, LMBRD1, NPM1P37, GAPDHP42, COL19A1,	ADGRB3	6	69345174	70099398	577			CIS	AAAG	A	A	815	1952	0.41752	ADD	976	0.371225	0.0434784	8.53814	5.18538e-17	6:69670546:AAAG:A	6	69670546	NEUx	csf	16.2852	270356	top	6:69670546:AAAG:A.ADGRB3.csf.NEUx	plasma	0.74513	0.0395473	2.96782e-67	TRUE	COL19A1,LMBRD1,	COL19A1
ADGRB3	ADGRB3	6	69345174	70099398	577	6	70696983	6:70696983	rs74488411	Intronic	COL19A1, LMBRD1, NPM1P37, GAPDHP42, COL19A1, RPL37P15, COL9A1, EVADR, FAM135A-AS1, FAM135A, RNU7-48P, SDHAF4, LOC642590, SLC25A6P6, SMAP1, LOC100419975, B3GAT2,	COL19A1	6	70576448	70922171	1310	70894595	70909635	TRANS	C	A	A	53	1850	0.0286486	ADD	925	1.08202	0.137007	7.89758	8.05342e-15	6:70696983:C:A	6	70696983	NEUx	plasma	14.094	249508	top	6:70696983:C:A.ADGRB3.plasma.NEUx	csf	0.604534	0.134314	7.58402e-06	TRUE	COL19A1,	COL19A1
ALCAM	ALCAM	3	105085557	105295744	214	17	15506232	17:15506232	rs112450859	Intronic	CDRT1, RPS18P12, RPL23AP76, CDRT7, LOC101928475, CDRT8, PMP22, MIR4731, TEKT3, RNU6-799P, RN7SL792P, TVP23C-CDRT4, CDRT4, RPL9P2, CDRT3, TVP23C, PPIAP53, CDRT1, TRIM16, ZNF29P, ZNF286A, UBE2SP1, TBC1D26, CDRT15P2, ZSWIM5P1, RNA5SP436, IL6STP1, MEIS3P1, LINC02087, SPECC1P1, ADORA2B, ZSWIM7, TTC19, NCOR1, RPLP1P11, RPL22P21, RNU6-314P, RNU6-862P, SNORD163, RN7SL442P, PIGL, MIR1288, CENPV, UBB, FTLP…	CDRT1	17	15468796	15523018	374286	15497867	15499946	TRANS	C	T	T	28	2992	0.00935829	ADD	1496	1.072	0.188425	5.68926	1.53277e-08	17:15506232:C:T	17	15506232	CVDIII	csf	7.81452	164423	top	17:15506232:C:T.ALCAM.csf.CVDIII	plasma	0.268457	0.190329	0.158604	FALSE	ZSWIM7,TTC19,	ZSWIM7
ALCAM	ALCAM	3	105085557	105295744	214	3	190643896	3:190643896	rs71635338	Intronic	P3H2, MTAPP2, P3H2-AS1, RNU6-1109P, NMNAT1P3, CLDN1, CLDN16, TMEM207, IL1RAP, GCNT1P3, RN7SKP296, CCT6P4, LOC100131685, GMNC, SNAR-I, OSTN, OSTN-AS1, UTS2B, CCDC50, LINCR-0002, PYDC2,	OSTN, GMNC	3	190595719	190595839	100170222			TRANS	C	CT	CT	1123	2992	0.375334	ADD	1496	0.243278	0.0365646	6.65338	4.00842e-11	3:190643896:C:CT	3	190643896	CVDIII	csf	10.397	205617	top	3:190643896:C:CT.ALCAM.csf.CVDIII	plasma	0.0275708	0.0370955	0.457453	FALSE	GMNC,PYDC2,ATP13A4,OPA1,UTS2B,CCDC50,FGF12,ATP13A5,	GMNC
ANPEP	ANPEP	15	90328126	90358084	290	15	90337639	15:90337639	rs6496605	Intronic	ANPEP, ACAN, HAPLN3, MFGE8, KRT18P47, LOC100129942, ABHD2, RNU7-195P, HMGB1P8, RLBP1, FANCI, POLG, MIR6766, TRR-TCG1-1, MIR9-3HG, MIR9-3, LOC105371031, RHCG, LINC00928, TICRR, KIF7, PLIN1, PEX11A, RPL36AP43, WDR93, RNU6-132P, MESP1, MRPL15P1, MESP2, ANPEP, ARPIN-AP3S2, AP3S2, MIR5094, LOC100631255, MIR5009, RNU6-1111P, ARPIN, RNU7-111P, LOC100421368, ZNF710, MIR3174, ZNF710-AS1, IDH2, IDH2-DT, RN…	ANPEP	15	90328126	90358084	290	90349632	90358096	CIS	C	T	T	1497	2992	0.500334	ADD	1496	0.32339	0.0349188	9.26121	6.80246e-20	15:90337639:C:T	15	90337639	CVDIII	plasma	19.1673	293865	top	15:90337639:C:T.ANPEP.plasma.CVDIII	csf	0.197118	0.0355431	3.45368e-08	TRUE	AP3S2,MESP1,MESP2,SEMA4B,	AP3S2
ANPEP	ANPEP	15	90328126	90358084	290	12	54930500	12:54930500	12:54930500:GAA:G	Intronic	NCKAP1L, LOC100419830, RPL31P51, ATP5MC2, CALCOCO1, CISTR, RN7SKP289, HOXC13-AS, HOXC13, HOXC12, HOTAIR, HOXC11, HOXC-AS3, HOXC10, MIR196A2, HOXC-AS2, HOXC-AS1, HOXC9, HOXC8, HOXC4, HOXC5, HOXC6, MIR615, FLJ12825, LOC100240735, LOC100240734, LINC02381, SMUG1, CBX5, MIR3198-2, RN7SL390P, SCAT2, HNRNPA1, NFE2, RNU6-950P, COPZ1, MIR148B, RN7SL744P, LOC102724050, GPR84, ZNF385A, ITGA5, GTSF1, NCKAP1L…	NCKAP1L	12	54891536	54942027	3071	54925991	54930336	TRANS	GAA	G	G	518	2992	0.173128	ADD	1496	-0.26932	0.0474878	-5.67136	1.69812e-08	12:54930500:GAA:G	12	54930500	CVDIII	csf	7.77003	163599	top	12:54930500:GAA:G.ANPEP.csf.CVDIII	NA	NA	NA	NA	NA	GTSF1,DCD,ITGA5,PPP1R1A,TESPA1,ITGA7,BLOC1S1,RP11-644F5.10,RDH5,LACRT,	GTSF1
ANPEP	ANPEP	15	90328126	90358084	290	15	90327226	15:90327226	rs28698386	Intronic	ACAN, HAPLN3, MFGE8, KRT18P47, LOC100129942, ABHD2, RNU7-195P, HMGB1P8, RLBP1, FANCI, POLG, MIR6766, TRR-TCG1-1, MIR9-3HG, MIR9-3, LOC105371031, RHCG, LINC00928, TICRR, KIF7, PLIN1, PEX11A, RPL36AP43, WDR93, RNU6-132P, MESP1, MRPL15P1, MESP2, ANPEP, ARPIN-AP3S2, AP3S2, MIR5094, LOC100631255, MIR5009, RNU6-1111P, ARPIN, RNU7-111P, LOC100421368, ZNF710, MIR3174, ZNF710-AS1, IDH2, IDH2-DT, RN7SL346P…	ANPEP	15	90328126	90358084	290	90349632	90358096	CIS	C	T	T	1490	2992	0.497995	ADD	1496	-0.197778	0.035471	-5.57575	2.92039e-08	15:90327226:C:T	15	90327226	CVDIII	csf	7.53456	159159	top	15:90327226:C:T.ANPEP.csf.CVDIII	plasma	-0.314999	0.0348993	5.34197e-19	TRUE	AP3S2,MESP1,MESP2,SEMA4B,	AP3S2	15:90326297-90327487	enh
ANXA10	ANXA10	4	169013688	169108887	11199	19	35636856	19:35636856	rs2085462	Intronic	FXYD7, LSM14A, KIAA0355, RPL29P33, GPI, PDCD2L, RN7SL154P, UBA2, WTIP, RPS26P55, ZNF807P, SCGB1B2P, SCGB2B2, LOC100130632, SCGB2B3P, SCGB1B3P, ZNF302, SCGB2B1P, SCGB1B1P, ZNF181, ZNF599, LOC100419834, LINC01801, LOC100419842, LOC401913, LINC00904, LINC01838, ZNF30-AS1, ZNF30, ZNF792, GRAMD1A, SCN1B, HPN, HPN-AS1, LOC100421064, LOC100420797, FXYD3, MIR6887, LGI4, FXYD1, FXYD7, FXYD5, FAM187B, FAM1…	FXYD7	19	35634159	35645205	53822	35634160	35640598	TRANS	A	G	G	864	1850	0.467027	ADD	925	-0.261665	0.0457903	-5.71443	1.48488e-08	19:35636856:A:G	19	35636856	NEUx	plasma	7.82831	164677	top	19:35636856:A:G.ANXA10.plasma.NEUx	csf	-0.00852325	0.045081	0.850081	FALSE	AC020907.1,FAM187B,ATP4A,ZNF792,	AC020907.1
AOC1	AOC1	7	150549605	150558592	26	7	150561497	7:150561497	rs80116301	Nearest	ATP6V0E2-AS1, ATP6V0E2, ACTR3C, LOC100134040, LRRC61, ZBED6CL, RARRES2, REPIN1, ZNF775, LOC728743, LINC00996, GIMAP8, EIF2AP1, STRADBP1, GIMAP7, ALDH7A1P3, GIMAP4, EIF2AP2, LOC100288724, GIMAP6, EIF2AP3, GIMAP2, GIMAP1-GIMAP5, GIMAP1, GIMAP5, GIMAP3P, BET1P1, TMEM176B, TMEM176A, AOC1, KCNH2, NOS3, ATG9B, ABCB8, ASIC3, CDK5, SLC4A2, FASTK, TMUB1, AGAP3, GBX1, ASB10, IQCA1L, LOC114483834, H2BE1, AB…	AOC1	7	150549605	150558592	26			CIS	C	T	T	139	1850	0.0751351	ADD	925	0.592283	0.0855086	6.9266	8.07612e-12	7:150561497:C:T	7	150561497	NEUx	plasma	11.0928	214962	top	7:150561497:C:T.AOC1.plasma.NEUx	csf	0.0185226	0.0842409	0.826014	FALSE	ACTR3C,LRRC61,ZBED6CL,RARRES2,REPIN1,ZNF775,GIMAP8,KRBA1,GIMAP7,ATP6V0E2,AOC1,	ACTR3C
AOC1	AOC1	7	150549605	150558592	26	7	26971174	7:26971174	7:26971174:CAA:C	Intronic	MIR148A, NFE2L3, HNRNPA2B1, CBX3, RPL23P7, SNX10, LOC105375304, LOC441204, KIAA0087, LINC02860, SKAP2, RPL7AP38, HMGB3P20, TPM3P4, NHP2P2, HOXA1, HOTAIRM1, HOXA2, HOXA3, HOXA-AS2, HOXA4, HOXA-AS3, HOXA5, HOXA6, HOXA7, HOXA10-HOXA9, HOXA9, HOXA10-AS, MIR196B, HOXA10, HOXA11, HOXA11-AS, HOXA13, HOTTIP, EVX1-AS, EVX1, RPL35P4, EIF4HP1, PSMC1P2, LOC442292, HIBADH, TSL, TAX1BP1, JAZF1,	RPL7AP38	7	26961727	26962585	442660	26961729	26962531	TRANS	CAA	C	C	903	1952	0.462602	ADD	976	0.253624	0.0445981	5.68689	1.70975e-08	7:26971174:CAA:C	7	26971174	NEUx	csf	7.76707	163544	top	7:26971174:CAA:C.AOC1.csf.NEUx	plasma	0.0873443	0.0469796	0.0633172	FALSE	SKAP2,HOXA1,HOXA2,HOXA3,HOXA4,HOXA5,HOXA6,HOXA7,NPVF,	SKAP2
AOC1	AOC1	7	150549605	150558592	26	2	129972124	2:129972124	rs148541374	Intronic	RPL21P34, HS6ST1, RNA5SP103, ISCA1P6, LOC101927881, LINC01854, PPIAP65, LINC02572, PLAC9P1, LINC01856, RPL22P7, RAB6C-AS1, RAB6C, LOC100422513, LOC646674, FAR2P1, KLF2P1, CYP4F27P, POTEF, RNU6-1049P, MED15P9, CCDC74B, SMPD4, MZT2B, TUBA3E, RHOQP3,	LINC01854	2	129999746	130031464	151121			TRANS	TCCAAG	T	T	33	1952	0.0169057	ADD	976	-0.958955	0.1731	-5.53989	3.89447e-08	2:129972124:TCCAAG:T	2	129972124	NEUx	csf	7.40955	156746	top	2:129972124:TCCAAG:T.AOC1.csf.NEUx	plasma	0.0499893	0.17998	0.781267	FALSE
AP2B1	AP2B1	17	33914341	34053432	163	3	190655759	3:190655759	rs78054167	Intronic	P3H2, MTAPP2, P3H2-AS1, RNU6-1109P, NMNAT1P3, CLDN1, CLDN16, TMEM207, IL1RAP, GCNT1P3, RN7SKP296, CCT6P4, LOC100131685, GMNC, SNAR-I, OSTN, OSTN-AS1, UTS2B, CCDC50, LINCR-0002, PYDC2,	OSTN, GMNC	3	190595719	190595839	100170222			TRANS	A	T	T	1143	3066	0.372798	ADD	1533	0.203158	0.0336161	6.04347	1.89095e-09	3:190655759:A:T	3	190655759		csf	8.72332	180295	top							GMNC,PYDC2,ATP13A4,OPA1,UTS2B,CCDC50,FGF12,ATP13A5,	GMNC
APOE	APOE	19	45409053	45412652	348	19	45411941	19:45411941	rs429358	Missense	APOE, ZNF45, ZNF221, ZNF155, LOC101928063, ZNF230, ZNF222, ZNF223, ZNF284, RNU6-902P, ZNF224, LOC100379224, ZNF225, ZNF234, ZNF226, ZNF227, ZNF233, ZNF235, MRPS15P2, NDUFA3P1, ZNF112, ZNF285, ZNF229, ZNF285B, ZNF180, CEACAM20, CEACAM22P, IGSF23, PVR, MIR4531, CEACAM19, CEACAM16, BCL3, MIR8085, CBLC, BCAM, NECTIN2, TOMM40, APOE, APOC1, APOC1P1, APOC4, APOC4-APOC2, APOC2, CLPTM1, RELB, CLASRP, RNU6…	APOE	19	45409053	45412652	348	45409617	45412211	CIS	T	C	C	725	3066	0.236464	ADD	1533	-1.04293	0.031069	-33.5682	1.31599e-185	19:45411941:T:C	19	45411941		CSF	184.881	620853	top							APOC4,APOC4-APOC2,APOC2,CTB-129P6.11,CLPTM1,CLASRP,TRAPPC6A,BLOC1S3,AC005779.2,PVR,ZNF225,	APOC4
Ab40	APP	21	27252861	27543446	351	4	40199157	4:40199157	rs3821990	Intronic	RHOH, RFC1, RNU6-32P, RNU6-887P, KLB, MIR5591, RPL9, LIAS, LOC401127, UGDH, UGDH-AS1, SMIM14, RNU7-11P, UBE2K, RN7SL558P, ZBTB12BP, PDS5A, RNA5SP159, PABPC1P1, KRT18P25, LOC344967, N4BP2, RNU6-1112P, RHOH, LINC02265, CHRNA9, RNU7-74P, RBM47, RPL37P14, MIR4802, NSUN7, ARL4AP2, APBB2, RNA5SP160, RNU6-836P, RNU6-1195P,	RHOH	4	40192700	40248587	399	40201965	40244872	TRANS	T	G	G	152	3066	0.049576	ADD	1533	-0.466664	0.0829973	-5.62264	2.23152e-08	4:40199157:T:G	4	40199157		plasma	7.6514	161380	top							CHRNA9,NSUN7,UGDH,RBM47,RPL9,LIAS,SMIM14,	CHRNA9
Ab42	APP	21	27252861	27543446	351	7	21669891	7:21669891	rs118173228	Intronic	DNAH11, SP8, RPL23P8, LINC01162, RPS26P30, RN7SL542P, ASS1P11, RNU1-15P, SP4, MIR1183, DNAH11, CDCA7L, RAPGEF5, RNA5SP227, STEAP1B, EEF1A1P6, LOC100506178,	DNAH11	7	21582657	21941457	8701	21932243	21940734	TRANS	T	A	A	35	3066	0.0114155	ADD	1533	-0.942699	0.169711	-5.55472	3.27361e-08	7:21669891:T:A	7	21669891		plasma	7.48497	158207	top							SP8,DNAH11,CDCA7L,RAPGEF5,	SP8
AB42	APP	21	27252861	27543446	351	19	45411941	19:45411941	rs429358	Missense	APOE, ZNF45, ZNF221, ZNF155, LOC101928063, ZNF230, ZNF222, ZNF223, ZNF284, RNU6-902P, ZNF224, LOC100379224, ZNF225, ZNF234, ZNF226, ZNF227, ZNF233, ZNF235, MRPS15P2, NDUFA3P1, ZNF112, ZNF285, ZNF229, ZNF285B, ZNF180, CEACAM20, CEACAM22P, IGSF23, PVR, MIR4531, CEACAM19, CEACAM16, BCL3, MIR8085, CBLC, BCAM, NECTIN2, TOMM40, APOE, APOC1, APOC1P1, APOC4, APOC4-APOC2, APOC2, CLPTM1, RELB, CLASRP, RNU6…	APOE	19	45409053	45412652	348	45409617	45412211	TRANS	T	C	C	703	2992	0.23496	ADD	1496	-0.654802	0.0380443	-17.2116	1.0459e-60	19:45411941:T:C	19	45411941	EI	csf	59.9805	458450	top	19:45411941:T:C.CSF_BA42pgml_EI.csf.EI	NA	NA	NA	NA	NA	APOC4,APOC4-APOC2,APOC2,CTB-129P6.11,CLPTM1,CLASRP,TRAPPC6A,BLOC1S3,AC005779.2,PVR,ZNF225,	APOC4
ARTN	ARTN	1	44398992	44402912	9048	11	43604086	11:43604086	rs150959042	Intronic	LOC100533710, HNRNPKP3, API5, TTC17, RN7SKP287, CTBP2P6, MIR670, MIR670HG, MIR129-2, HSD17B12, RPL23AP63, PHBP2, ALKBH3, SEC14L1P1, ALKBH3-AS1, C11orf96, ACCSL, ACCS, EXT2, ALX4, CD82,	MIR129-2	11	43602944	43603033	406918	43602944	43603033	TRANS	C	T	T	92	2992	0.0307487	ADD	1496	-0.564351	0.102858	-5.48671	4.80302e-08	11:43604086:C:T	11	43604086	INFI	csf	7.31849	154962	top	11:43604086:C:T.ARTN.csf.INFI	plasma	0.086026	0.103865	0.407663	FALSE
ASAH2	ASAH2	10	51944621	52008370	56624	10	52027609	10:52027609	rs10740617	Nearest	RPL35AP24, RPL35AP23, AGAP7P, RPL23AP61, MSMB, NCOA4, TIMM23, SNORA74C-1, RNA5SP317, AGAP6, FAM21EP, SLC9A3P3, WASHC2A, SLC9A3P1, ASAH2, DYNC1I2P1, SGMS1, RNU7-107P, SGMS1-AS1, SHQ1P1, BEND3P1, NUTM2HP, LOC100421009, NPAP1P1, CTSLP4, PGGT1BP1, ASAH2B, A1CF, CCDC58P2, PRKG1, LOC102724719,	DYNC1I2P1	10	52024648	52026872	728532			CIS	C	A	A	543	2992	0.181484	ADD	1496	-0.652339	0.0442718	-14.7349	5.50891e-46	10:52027609:C:A	10	52027609	NEUI	plasma	45.2589	417820	top	10:52027609:C:A.ASAH2.plasma.NEUI	csf	-0.521579	0.045421	2.61142e-29	TRUE	SGMS1,AC069547.1,CHAT,SLC18A3,AC069547.2,C10orf53,ERCC6,PGBD3,ERCC6-PGBD3,DKK1,	SGMS1
ASAH2	ASAH2	10	51944621	52008370	56624	3	190655448	3:190655448	3:190655448:AT:A	Intronic	P3H2, MTAPP2, P3H2-AS1, RNU6-1109P, NMNAT1P3, CLDN1, CLDN16, TMEM207, IL1RAP, GCNT1P3, RN7SKP296, CCT6P4, LOC100131685, GMNC, SNAR-I, OSTN, OSTN-AS1, UTS2B, CCDC50, LINCR-0002, PYDC2,	OSTN, GMNC	3	190595719	190595839	100170222			TRANS	AT	A	A	1129	2992	0.37734	ADD	1496	0.217509	0.0365449	5.95181	3.29885e-09	3:190655448:AT:A	3	190655448	NEUI	csf	8.48164	176241	top	3:190655448:AT:A.ASAH2.csf.NEUI	plasma	0.010926	0.0369719	0.767635	FALSE	GMNC,PYDC2,ATP13A4,OPA1,UTS2B,CCDC50,FGF12,ATP13A5,	GMNC
ASAH2	ASAH2	10	51944621	52008370	56624	10	50988602	10:50988602	rs146622748	Nearest	LRRC18, MIR4294, VSTM4, FAM170B-AS1, FAM170B, TMEM273, C10orf71-AS1, C10orf71, DRGX, HSPD1P17, ERCC6, PGBD3, HMGB1P50, CHAT, SLC18A3, C10orf53, OGDHL, MAPK6P6, RPL21P89, RPL35AP24, RPL35AP23, AGAP7P, RPL23AP61, MSMB, NCOA4, TIMM23, SNORA74C-1, RNA5SP317, AGAP6, FAM21EP, SLC9A3P3, WASHC2A, SLC9A3P1, ASAH2,	MAPK6P6	10	50979109	50982464	282967			CIS	G	A	A	47	2992	0.0157086	ADD	1496	-1.01801	0.139385	-7.3036	4.53921e-13	10:50988602:G:A	10	50988602	NEUI	plasma	12.343	230370	top	10:50988602:G:A.ASAH2.plasma.NEUI	csf	-1.09369	0.139011	6.88011e-15	TRUE
ASAH2	ASAH2	10	51944621	52008370	56624	10	52452133	10:52452133	rs149955343	Nearest	AGAP7P, RPL23AP61, MSMB, NCOA4, TIMM23, SNORA74C-1, RNA5SP317, AGAP6, FAM21EP, SLC9A3P3, WASHC2A, SLC9A3P1, ASAH2, DYNC1I2P1, SGMS1, RNU7-107P, SGMS1-AS1, SHQ1P1, BEND3P1, NUTM2HP, LOC100421009, NPAP1P1, CTSLP4, PGGT1BP1, ASAH2B, A1CF, CCDC58P2, PRKG1, LOC102724719, MIR605, RSU1P3,	LOC100421009	10	52455353	52455830	100421009			CIS	C	T	T	34	2992	0.0113636	ADD	1496	-0.964662	0.171369	-5.62914	2.15975e-08	10:52452133:C:T	10	52452133	NEUI	plasma	7.6656	161647	top	10:52452133:C:T.ASAH2.plasma.NEUI	csf	-0.468177	0.172766	0.00680746	TRUE
ASAH2	ASAH2	10	51944621	52008370	56624	2	228950780	2:228950780	rs4530360	Intronic	SPHKAP, COL4A3, MFF-DT, MFF, STIP1P2, TM4SF20, MIR5703, AGFG1, C2orf83, LOC729968, LOC100420667, SLC19A3, RNA5SP121, SNRPGP8, LOC100533842, CCL20, TDGF1P2, DAW1, SPHKAP, RNU6-624P, LOC646794, LINC01807, RPL7L1P10, RPL17P14, PID1,	SPHKAP	2	228844670	229046403	80309	228855624	228860351	TRANS	A	G	G	731	2992	0.244318	ADD	1496	-0.235152	0.0416772	-5.64222	2.00505e-08	2:228950780:A:G	2	228950780	NEUI	csf	7.69787	162253	top	2:228950780:A:G.ASAH2.csf.NEUI	plasma	-0.0690564	0.0420778	0.100975	FALSE	DNER,PID1,SPHKAP,DAW1,NYAP2,TM4SF20,MFF,SLC19A3,C2orf83,COL4A4,COL4A3,	DNER
ASAH2	ASAH2	10	51944621	52008370	56624	10	50988602	10:50988602	rs146622748	Intronic	LRRC18, MIR4294, VSTM4, FAM170B-AS1, FAM170B, TMEM273, C10orf71-AS1, C10orf71, DRGX, HSPD1P17, ERCC6, PGBD3, HMGB1P50, CHAT, SLC18A3, C10orf53, OGDHL, MAPK6P6, RPL21P89, RPL35AP24, RPL35AP23, AGAP7P, RPL23AP61, MSMB, NCOA4, TIMM23, SNORA74C-1, RNA5SP317, AGAP6, FAM21EP, SLC9A3P3, WASHC2A, SLC9A3P1, ASAH2,	MAPK6P6	10	50979109	50982464	282967			CIS	G	A	A	47	2992	0.0157086	ADD	1496	-1.09369	0.139011	-7.86768	6.88011e-15	10:50988602:G:A	10	50988602	NEUI	csf	14.1624	250207	top	10:50988602:G:A.ASAH2.csf.NEUI	plasma	-1.01801	0.139385	4.53921e-13	TRUE
ASAH2	ASAH2	10	51944621	52008370	56624	10	52004315	10:52004315	rs2842123	Intronic	ASAH2, RPL21P89, RPL35AP24, RPL35AP23, AGAP7P, RPL23AP61, MSMB, NCOA4, TIMM23, SNORA74C-1, RNA5SP317, AGAP6, FAM21EP, SLC9A3P3, WASHC2A, SLC9A3P1, ASAH2, DYNC1I2P1, SGMS1, RNU7-107P, SGMS1-AS1, SHQ1P1, BEND3P1, NUTM2HP, LOC100421009, NPAP1P1, CTSLP4, PGGT1BP1, ASAH2B, A1CF, CCDC58P2, PRKG1, LOC102724719,	ASAH2	10	51944621	52008370	56624	51947171	51958907	CIS	C	T	T	646	2992	0.215909	ADD	1496	-0.626555	0.0409858	-15.2871	3.97304e-49	10:52004315:C:T	10	52004315	NEUI	csf	48.4009	427503	top	10:52004315:C:T.ASAH2.csf.NEUI	plasma	-0.525148	0.0419252	2.6685e-34	TRUE	AC069547.1,CHAT,SLC18A3,SGMS1,AC069547.2,C10orf53,ERCC6,PGBD3,ERCC6-PGBD3,DKK1,	AC069547.1
AXL	AXL	19	41725128	41767672	558	3	190643896	3:190643896	rs71635338	Intronic	P3H2, MTAPP2, P3H2-AS1, RNU6-1109P, NMNAT1P3, CLDN1, CLDN16, TMEM207, IL1RAP, GCNT1P3, RN7SKP296, CCT6P4, LOC100131685, GMNC, SNAR-I, OSTN, OSTN-AS1, UTS2B, CCDC50, LINCR-0002, PYDC2,	OSTN, GMNC	3	190595719	190595839	100170222			TRANS	C	CT	CT	1123	2992	0.375334	ADD	1496	0.235558	0.0365984	6.43629	1.64516e-10	3:190643896:C:CT	3	190643896	CVDIII	csf	9.78379	196847	top	3:190643896:C:CT.AXL.csf.CVDIII	plasma	0.0159278	0.0371	0.667751	FALSE	GMNC,PYDC2,ATP13A4,OPA1,UTS2B,CCDC50,FGF12,ATP13A5,	GMNC
AZU1	AZU1	19	827837	832018	566	19	830538	19:830538	rs12981802	Intronic	AZU1, WASH5P, MIR1302-11, FAM138F, OR4G3P, OR4G1P, OR4F17, WBP1LP11, OR4F8P, SEPTIN14P19, CICP19, LINC01002, RNU6-1076P, GTF2IP19, VN2R11P, PLPP2, MIER2, THEG, C2CD4C, SHC2, RNA5SP462, ODF3L2, MADCAM1, TPGS1, CDC34, GZMM, BSG, HCN2, LOC100420586, POLRMT, FGF22, RNF126, FSTL3, PRSS57, RPS2P52, PALM, MISP, PTBP1, MIR4745, PLPPR3, MIR3187, AZU1, PRTN3, ELANE, CFD, MED16, RNU6-9, R3HDM4, KISS1R, ARID…	AZU1	19	827837	832018	566	827831	832017	CIS	G	A	A	948	2992	0.316845	ADD	1496	0.223712	0.0393105	5.6909	1.51843e-08	19:830538:G:A	19	830538	CVDIII	plasma	7.81861	164498	top	19:830538:G:A.AZU1.plasma.CVDIII	csf	0.00898877	0.0397336	0.821057	FALSE	FGF22,RNF126,	FGF22
BACE1	BACE1	11	117155923	117186972	23621	3	190650826	3:190650826	3:190650826:TG:T	Intronic	P3H2, MTAPP2, P3H2-AS1, RNU6-1109P, NMNAT1P3, CLDN1, CLDN16, TMEM207, IL1RAP, GCNT1P3, RN7SKP296, CCT6P4, LOC100131685, GMNC, SNAR-I, OSTN, OSTN-AS1, UTS2B, CCDC50, LINCR-0002, PYDC2,	OSTN, GMNC	3	190595719	190595839	100170222			TRANS	TG	T	T	1163	3066	0.379322	ADD	1533	0.233502	0.0331953	7.03418	3.01149e-12	3:190650826:TG:T	3	190650826		CSF	11.5212	220429	top							GMNC,PYDC2,ATP13A4,OPA1,UTS2B,CCDC50,FGF12,ATP13A5,	GMNC
BACE1	BACE1	11	117155923	117186972	23621	2	176762788	2:176762788	rs556664122	Nearest	RNU6-763P, RNU6-1290P, RPL21P31, ATF2, MIR933, ATP5MC3, RPS15AP14, EXTL2P1, LNPK, EVX2, HOXD13, HOXD12, HOXD11, HOXD10, HOXD9, HOXD8, HOXD-AS2, LOC401021, MIR10B, HOXD4, HOXD3, HAGLR, HAGLROS, HOXD1, MIR7704, RPLP1P4, RPSAP25, MTX2, PPIAP67, MIR1246, LINC01116, LINC01117, RNU6ATAC14P, FUCA1P1, RPL29P8,	LNPK	2	176788610	176867548	80856			TRANS	T	G	G	47	3066	0.0153294	ADD	1533	-0.73716	0.132829	-5.54969	3.36726e-08	2:176762788:T:G	2	176762788		plasma	7.47272	157971	top
BCAN	BCAN	1	156611909	156629320	63827	1	156552711	1:156552711	rs12118894	Intronic	TTC24, LOC284620, DAP3P1, MSTO1, LOC100419798, LOC100419799, YY1AP1, SCARNA26A, DAP3, MSTO2P, GON4L, SCARNA26B, LOC100132108, SYT11, RIT1, KHDC4, SNORA80E, SCARNA4, RXFP4, ARHGEF2, MIR6738, SSR2, UBQLN4, LAMTOR2, RAB25, MEX3A, LMNA, SEMA4A, SLC25A44, PMF1-BGLAP, PMF1, BGLAP, PAQR6, SMG5, TMEM79, GLMP, VHLL, CCT3, TSACC, RHBG, C1orf61, MIR9-1, MEF2D, IQGAP3, TTC24, NAXE, GPATCH4, LOC101928177, HAP…	TTC24	1	156551157	156557520	164118	156554341	156555308	CIS	C	G	G	676	2992	0.225936	ADD	1496	-0.241272	0.0430534	-5.60403	2.48992e-08	1:156552711:C:G	1	156552711	NEUI	plasma	7.60381	160480	top	1:156552711:C:G.BCAN.plasma.NEUI	csf	0.00721579	0.0435063	0.868293	FALSE	APOA1BP,GPATCH4,HAPLN2,C1orf61,MEF2D,ISG20L2,RRNAD1,MRPL24,TSACC,SMG5,TMEM79,C1orf85,VHLL,INSRR,HDGF,PRCC,	APOA1BP	1:156552320-156552783	dyadic
BLMH	BLMH	17	28575221	28618962	642	17	28575450	17:28575450	rs3830317	Intronic	BLMH, NUFIP2, RPL35AP35, RNU4-34P, MIR4523, TAOK1, RNU6-711P, RNU6-1034P, ABHD15, TP53I13, GIT1, ANKRD13B, CORO6, SSH2, RNU6-920P, RPL21P123, LOC100421100, RPL9P30, EFCAB5, RNY4P13, STX18P1, NSRP1, MIR423, MIR3184, SLC6A4, BLMH, RNU6-1267P, TMIGD1, RNU6-990P, CPD, GOSR1, ALOX12P1, LOC100420311, KRT17P3, SMURF2P1-LRRC37BP1, SMURF2P1, SH3GL1P2, LOC100420850, LRRC37BP1, RN7SL316P, SUZ12P1, CRLF3, RP…	BLMH	17	28575221	28618962	642	28575850	28618867	CIS	GCA	G	G	1349	2992	0.450869	ADD	1496	0.207855	0.036041	5.76718	9.77965e-09	17:28575450:GCA:G	17	28575450	CVDIII	plasma	8.00968	167982	top	17:28575450:GCA:G.BLMH.plasma.CVDIII	csf	0.111262	0.0363262	0.0022314	TRUE	NSRP1,TMIGD1,GOSR1,BLMH,SSH2,EFCAB5,GIT1,CORO6,EVI2B,CTD-2370N5.3,EVI2A,	NSRP1
CADM3	CADM3	1	159141405	159173103	57863	1	159163314	1:159163314	rs3026987	Intronic	CADM3, RPS10P8, CD1A, HMGN1P5, CD1C, CD1B, CD1E, OR10T2, OR10K2, OR10T1P, EI24P2, OR10K1, OR10R2, OR10R3P, OR10R1P, HSP90AA3P, OR6Y1, OR6P1, OR10X1, OR10Z1, SPTA1, OR6K1P, OR6K2, OR6K3, OR6K4P, OR6K5P, OR6K6, OR6N1, OR6N2, OR2AQ1P, OR10AA1P, MNDA, PYHIN5P, PYHIN1, PYDC5, IFI16, AIM2, RAD1P2, TRR-TCT4-1, CADM3, RNA5SP60, CADM3-AS1, ACKR1, MPTX1, OR10J2P, FCER1A, OR10J3, OR10J7P, OR10J8P, OR10J1, O…	CADM3	1	159141405	159173103	57863	159166632	159171118	CIS	C	T	T	40	2992	0.013369	ADD	1496	-1.09121	0.15748	-6.92918	6.27271e-12	1:159163314:C:T	1	159163314	NEUI	plasma	11.2025	216383	top	1:159163314:C:T.CADM3.plasma.NEUI	csf	-1.20294	0.156946	3.20786e-14	TRUE	CADM3,DUSP23,RP11-190A12.7,CCDC19,AL590560.1,FCRL6,SLAMF8,CRP,SLAMF9,OR6Y1,TAGLN2,IGSF9,FCRL1,FCRL4,FCRL3,OR10J1,OR10J5,PIGM,KCNJ10,OR10T2,OR10K2,OR10Z1,CD1D,FCRL2,AIM2,OR10J3,CD1C,CD1A,CD84,SLAMF6,OR6K3,	CADM3
CADM3	CADM3	1	159141405	159173103	57863	1	159163314	1:159163314	rs3026987	Missense	CADM3, RPS10P8, CD1A, HMGN1P5, CD1C, CD1B, CD1E, OR10T2, OR10K2, OR10T1P, EI24P2, OR10K1, OR10R2, OR10R3P, OR10R1P, HSP90AA3P, OR6Y1, OR6P1, OR10X1, OR10Z1, SPTA1, OR6K1P, OR6K2, OR6K3, OR6K4P, OR6K5P, OR6K6, OR6N1, OR6N2, OR2AQ1P, OR10AA1P, MNDA, PYHIN5P, PYHIN1, PYDC5, IFI16, AIM2, RAD1P2, TRR-TCT4-1, CADM3, RNA5SP60, CADM3-AS1, ACKR1, MPTX1, OR10J2P, FCER1A, OR10J3, OR10J7P, OR10J8P, OR10J1, O…	CADM3	1	159141405	159173103	57863	159166632	159171118	CIS	C	T	T	40	2992	0.013369	ADD	1496	-1.20294	0.156946	-7.66469	3.20786e-14	1:159163314:C:T	1	159163314	NEUI	csf	13.4938	243230	top	1:159163314:C:T.CADM3.csf.NEUI	plasma	-1.09121	0.15748	6.27271e-12	TRUE	CADM3,DUSP23,RP11-190A12.7,CCDC19,AL590560.1,FCRL6,SLAMF8,CRP,SLAMF9,OR6Y1,TAGLN2,IGSF9,FCRL1,FCRL4,FCRL3,OR10J1,OR10J5,PIGM,KCNJ10,OR10T2,OR10K2,OR10Z1,CD1D,FCRL2,AIM2,OR10J3,CD1C,CD1A,CD84,SLAMF6,OR6K3,	CADM3
CARHSP1	CARHSP1	16	8946799	8962869	23589	16	8912593	16:8912593	rs4247100	Intronic	PMM2, LOC100131080, TMEM114, METTL22, ABAT, RN7SL743P, RNU7-63P, TMEM186, PMM2, LOC100130283, CARHSP1, USP7, C16orf72, RPL21P119, LINC02177, LINC01177, LINC01195, RNA5SP403, RNA5SP404, GRIN2A,	PMM2	16	8891696	8943182	5373	8936064	8941976	CIS	C	T	T	197	1850	0.106486	ADD	925	0.413813	0.0730629	5.66379	1.97744e-08	16:8912593:C:T	16	8912593	NEUx	plasma	7.7039	162366	top	16:8912593:C:T.CARHSP1.plasma.NEUx	csf	0.0316386	0.0703951	0.653211	FALSE	METTL22,ABAT,EMP2,USP7,DEXI,CLEC16A,TMEM114,NUBP1,TXNDC11,CARHSP1,SNN,CIITA,ATF7IP2,	METTL22	16:8912490-8912616	enh
CASP8	CASP8	2	202098166	202152434	841	21	34992547	21:34992547	rs76547762	Intronic	CRYZL1, OR7E23P, SYNJ1, PAXBP1-AS1, PAXBP1, C21orf62-AS1, C21orf62, LINC01690, OLIG2, LINC00945, OLIG1, LOC101928107, LINC01548, IFNAR2, IL10RB-DT, IL10RB, IFNAR1, USF1P1, IFNGR2, TMEM50B, RPS5P3, DNAJC28, GART, BTF3P6, SON, MIR6501, DONSON, CRYZL1, ITSN1, ATP5PO, RN7SL740P, LINC00649, LOC101928126, MRPS6, SLC5A3, RPS5P2, LINC00310, KCNE2, SMIM11A, FAM243A, SMIM34A, KCNE1, RCAN1,	CRYZL1	21	34961647	35014047	9946	35012051	35014027	TRANS	C	T	T	84	2992	0.0280749	ADD	1496	-0.602548	0.109628	-5.49629	4.55416e-08	21:34992547:C:T	21	34992547	INFI	plasma	7.34159	155416	top	21:34992547:C:T.CASP8.plasma.INFI	csf	0.156714	0.110657	0.156919	FALSE
CCL15	CCL15	17	34324618	34328592	6359	17	34329044	17:34329044	rs41508645	Intronic	CCL15-CCL14, OSTCP7, RFFL, RAD51L3-RFFL, RPL37P22, RAD51D, FNDC8, NLE1, UNC45B, LOC100130114, SLC35G3, SLFN5, SLFN11, LOC729835, LOC729839, SLFN12, SLFN13, LOC100420061, SLFN12L, E2F3P1, TAF5LP1, SLFN14, LOC107985033, RPL39P32, SNHG30, SNORD7, PEX12, AP2B1, LOC100420062, RPL17P42, RASL10B, GAS2L2, MMP28, C17orf50, TAF15, HEATR9, CCL5, LRRC37A8P, LRRC37A9P, LOC100133244, RDM1, LYZL6, CCL16, CCL14,…	CCL15-CCL14	17	34310692	34329084	348249			CIS	T	G	G	282	2992	0.0942513	ADD	1496	1.46666	0.048796	30.057	1.24886e-155	17:34329044:T:G	17	34329044	CVDIII	plasma	154.903	595330	top	17:34329044:T:G.CCL15.plasma.CVDIII	csf	0.964609	0.0565514	9.60845e-60	TRUE	CCL16,CTB-186H2.3,CCL18,CCL3,CCL4,TBC1D3F,RP11-1407O15.2,RDM1,LYZL6,CCL8,HNF1B,ZNHIT3,CCL13,CCL1,SYNRG,C17orf66,DDX52,SLFN12L,C17orf102,TMEM132E,SLFN5,DUSP14,AC005549.3,CCL2,CCL7,CCL11,SLC35G3,ASIC2,	CCL16
CCL15	CCL15	17	34324618	34328592	6359	2	47247586	2:47247586	rs1978743	Intronic	TTC7A, RPL36AP14, EPAS1, LINC01820, LINC02583, RN7SL817P, TMEM247, ATP6V1E2, RHOQ, LOC100506142, PIGF, CRIPT, SOCS5, LINC01118, LINC01119, MCFD2, TTC7A, STPG4, CALM2, EPCAM-DT, BCYRN1, RN7SKP119, EPCAM, MIR559, MSH2, KCNK12, MSH2-OT1, RPL18AP6, LOC100289315, MSH6, RPL36AP15, FBXO11, RPS27AP7, VN1R18P,	TTC7A	2	47143005	47303262	57217	47273454	47277966	TRANS	G	A	A	1379	2992	0.460896	ADD	1496	-0.206487	0.0365651	-5.6471	1.95007e-08	2:47247586:G:A	2	47247586	CVDIII	csf	7.70995	162479	top	2:47247586:G:A.CCL15.csf.CVDIII	plasma	-0.108453	0.0368466	0.00329675	TRUE	C2orf61,RP11-761B3.1,CALM2,MCFD2,MSH2,PIGF,CRIPT,EPCAM,PPP1R21,SOCS5,	C2orf61	2:47247339-47247956	enh
CCL15	CCL15	17	34324618	34328592	6359	6	103381989	6:103381989	rs76190820	Nearest		ACTG1P18	6	101878287	101879195	100418924			TRANS	A	G	G	95	2992	0.0317513	ADD	1496	-0.597079	0.104708	-5.70233	1.42199e-08	6:103381989:A:G	6	103381989	CVDIII	plasma	7.8471	165023	top	6:103381989:A:G.CCL15.plasma.CVDIII	csf	-0.244618	0.105652	0.0207301	TRUE	ASCC3,	ASCC3
CCL15	CCL15	17	34324618	34328592	6359	17	34328646	17:34328646	rs3830677	UTR5	CCL15-CCL14, OSTCP7, RFFL, RAD51L3-RFFL, RPL37P22, RAD51D, FNDC8, NLE1, UNC45B, LOC100130114, SLC35G3, SLFN5, SLFN11, LOC729835, LOC729839, SLFN12, SLFN13, LOC100420061, SLFN12L, E2F3P1, TAF5LP1, SLFN14, LOC107985033, RPL39P32, SNHG30, SNORD7, PEX12, AP2B1, LOC100420062, RPL17P42, RASL10B, GAS2L2, MMP28, C17orf50, TAF15, HEATR9, CCL5, LRRC37A8P, LRRC37A9P, LOC100133244, RDM1, LYZL6, CCL16, CCL14,…	CCL15-CCL14	17	34310692	34329084	348249			CIS	C	CAGGGCAG	CAGGGCAG	284	2992	0.0949198	ADD	1496	0.966325	0.0563713	17.1422	2.83939e-60	17:34328646:C:CAGGGCAG	17	34328646	CVDIII	csf	59.5468	457402	top	17:34328646:C:CAGGGCAG.CCL15.csf.CVDIII	plasma	1.46296	0.0486845	1.43199e-155	TRUE	CCL16,CTB-186H2.3,CCL18,CCL3,CCL4,TBC1D3F,RP11-1407O15.2,RDM1,LYZL6,CCL8,HNF1B,ZNHIT3,CCL13,CCL1,SYNRG,C17orf66,DDX52,SLFN12L,C17orf102,TMEM132E,SLFN5,DUSP14,AC005549.3,CCL2,CCL7,CCL11,SLC35G3,ASIC2,	CCL16
CCL16	CCL16	17	34303535	34308533	6360	17	34307457	17:34307457	rs112689088	Intronic	CCL16, LIG3, OSTCP7, RFFL, RAD51L3-RFFL, RPL37P22, RAD51D, FNDC8, NLE1, UNC45B, LOC100130114, SLC35G3, SLFN5, SLFN11, LOC729835, LOC729839, SLFN12, SLFN13, LOC100420061, SLFN12L, E2F3P1, TAF5LP1, SLFN14, LOC107985033, RPL39P32, SNHG30, SNORD7, PEX12, AP2B1, LOC100420062, RPL17P42, RASL10B, GAS2L2, MMP28, C17orf50, TAF15, HEATR9, CCL5, LRRC37A8P, LRRC37A9P, LOC100133244, RDM1, LYZL6, CCL16, CCL14,…	CCL16	17	34303535	34308533	6360	34303535	34308532	CIS	T	C	C	254	2992	0.084893	ADD	1496	-1.40278	0.0540941	-25.9322	9.97798e-123	17:34307457:T:C	17	34307457	CVDIII	plasma	122.001	560882	top	17:34307457:T:C.CCL16.plasma.CVDIII	csf	-1.04959	0.0592109	5.83813e-64	TRUE	CCL18,CCL3,CCL4,RDM1,LYZL6,CCL14,CCL15-CCL14,CCL15,CCL23,C17orf66,RP11-1407O15.2,TBC1D3F,ZNHIT3,HNF1B,SYNRG,CCL13,CCL1,CCL8,DDX52,SLFN12L,MMP28,TAF15,ASIC2,DUSP14,AC005549.3,CCL2,CCL7,SLC35G3,SLFN5,CCL5,SLFN12,C17orf102,TMEM132E,GAS2L2,C17orf50,CCT6B,ZNF830,LIG3,RAD51L3-RFFL,RAD51D,FNDC8,NLE1,UNC45B,RFFL,CCL11,TBC1D3,SLFN14,PEX12,AP2B1,TBC1D3H,TBC1D3G,	CCL18
CCL16	CCL16	17	34303535	34308533	6360	17	33729508	17:33729508	rs78520538	Nearest	C17orf102, TMEM132E, CCT6B, ZNF830, LIG3, OSTCP7, RFFL, RAD51L3-RFFL, RPL37P22, RAD51D, FNDC8, NLE1, UNC45B, LOC100130114, SLC35G3, SLFN5, SLFN11, LOC729835, LOC729839, SLFN12, SLFN13, LOC100420061, SLFN12L, E2F3P1, TAF5LP1, SLFN14, LOC107985033, RPL39P32, SNHG30, SNORD7, PEX12, AP2B1, LOC100420062, RPL17P42, RASL10B, GAS2L2, MMP28, C17orf50, TAF15, HEATR9, CCL5, LRRC37A8P, LRRC37A9P, LOC10013324…	LOC729839	17	33733768	33734876	729839			CIS	C	A	A	24	2992	0.00802139	ADD	1496	-1.13668	0.195048	-5.82768	6.87322e-09	17:33729508:C:A	17	33729508	CVDIII	plasma	8.16284	170714	top	17:33729508:C:A.CCL16.plasma.CVDIII	csf	-0.872268	0.195958	9.16826e-06	TRUE	SLFN12L,SLFN5,SLC35G3,RAD51L3-RFFL,RAD51D,FNDC8,NLE1,UNC45B,SLFN14,PEX12,AP2B1,C17orf66,CCL16,CTB-186H2.3,CCL8,RASL10B,GAS2L2,HNF1B,RDM1,LYZL6,CCL18,MMP28,TAF15,ASIC2,AC005549.3,CCL2,CCL7,SLFN12,SLFN13,CCL13,CCL1,DUSP14,CCT6B,ZNF830,LIG3,	SLFN12L
CCL16	CCL16	17	34303535	34308533	6360	17	34307457	17:34307457	rs112689088	Intronic	CCL16, LIG3, OSTCP7, RFFL, RAD51L3-RFFL, RPL37P22, RAD51D, FNDC8, NLE1, UNC45B, LOC100130114, SLC35G3, SLFN5, SLFN11, LOC729835, LOC729839, SLFN12, SLFN13, LOC100420061, SLFN12L, E2F3P1, TAF5LP1, SLFN14, LOC107985033, RPL39P32, SNHG30, SNORD7, PEX12, AP2B1, LOC100420062, RPL17P42, RASL10B, GAS2L2, MMP28, C17orf50, TAF15, HEATR9, CCL5, LRRC37A8P, LRRC37A9P, LOC100133244, RDM1, LYZL6, CCL16, CCL14,…	CCL16	17	34303535	34308533	6360	34303535	34308532	CIS	T	C	C	254	2992	0.084893	ADD	1496	-1.04959	0.0592109	-17.7263	5.83813e-64	17:34307457:T:C	17	34307457	CVDIII	csf	63.2337	466070	top	17:34307457:T:C.CCL16.csf.CVDIII	plasma	-1.40278	0.0540941	9.97798e-123	TRUE	CCL18,CCL3,CCL4,RDM1,LYZL6,CCL14,CCL15-CCL14,CCL15,CCL23,C17orf66,RP11-1407O15.2,TBC1D3F,ZNHIT3,HNF1B,SYNRG,CCL13,CCL1,CCL8,DDX52,SLFN12L,MMP28,TAF15,ASIC2,DUSP14,AC005549.3,CCL2,CCL7,SLC35G3,SLFN5,CCL5,SLFN12,C17orf102,TMEM132E,GAS2L2,C17orf50,CCT6B,ZNF830,LIG3,RAD51L3-RFFL,RAD51D,FNDC8,NLE1,UNC45B,RFFL,CCL11,TBC1D3,SLFN14,PEX12,AP2B1,TBC1D3H,TBC1D3G,	CCL18
CCL19	CCL19	9	34689567	34691273	6363	8	118404672	8:118404672	rs80244329	Nearest	EIF3H, LOC105375713, UTP23, RAD21, RAD21-AS1, MIR3610, AARD, SLC30A8, RN7SL228P, RN7SL826P, MED30, RPS10P16, EXT1, SNORD168, SAMD12,	MED30	8	118532952	118552501	90390	118542603	118552241	TRANS	G	A	A	56	2992	0.0187166	ADD	1496	-0.743933	0.134606	-5.52673	3.84413e-08	8:118404672:G:A	8	118404672	INFI	plasma	7.4152	156856	top	8:118404672:G:A.CCL19.plasma.INFI	csf	-0.0143911	0.135975	0.915726	FALSE	EXT1,SAMD12,COLEC10,AC023590.1,NOV,MAL2,MED30,TNFRSF11B,ENPP2,AARD,	EXT1
CCL2	CCL2	17	32582304	32584222	6347	17	32635581	17:32635581	rs12453746	Intronic	AA06, TLK2P1, RNA5SP438, LINC01989, CCL2, CCL7, CCL11, CCL8, CCL13, CCL1, C17orf102, TMEM132E, CCT6B, ZNF830, LIG3, OSTCP7, RFFL, RAD51L3-RFFL, RPL37P22, RAD51D, FNDC8, NLE1, UNC45B, LOC100130114, SLC35G3, SLFN5,	CCL8	17	32646454	32648421	6355	32646066	32648420	CIS	G	T	T	741	2992	0.24766	ADD	1496	-0.263649	0.0413307	-6.37899	2.37141e-10	17:32635581:G:T	17	32635581	INFI	csf	9.62499	194486	top	17:32635581:G:T.CCL2.csf.INFI	plasma	0.00733796	0.0418894	0.860966	FALSE	CCL1,CCL8,AC005549.3,CCL2,CCL7,ASIC2,CCL13,RFFL,SLFN12L,SLC35G3,SLFN5,RASL10B,GAS2L2,CCL18,CCL16,CTB-186H2.3,RAD51L3-RFFL,RAD51D,FNDC8,NLE1,UNC45B,SLFN14,PEX12,AP2B1,RDM1,LYZL6,CCT6B,ZNF830,LIG3,TMEM98,CCL14,CCL15-CCL14,CCL15,CCL23,MYO1D,	CCL1	17:32635461-32635663	enh
CCL2	CCL2	17	32582304	32584222	6347	3	42524499	3:42524499	rs150777849	Intronic	RN7SKP58, ATP6V0E1P2, RPL36P20, TRAK1, TPMTP2, RNU4-78P, CCK, SALL4P6, EIF4BP4, LYZL4, RPL35AP8, VIPR1, VIPR1-AS1, SEC22C, SS18L2, NKTR, LOC101928323, ZBTB47, RN7SL567P, KLHL40, HHATL, HHATL-AS1, CCDC13, CCDC13-AS1, LINC02158, HIGD1A, CCDC58P4, ACKR2, CYP8B1, HNRNPA1P22, ZNF662, KRBOX1-AS1, KRBOX1, GASK1A, POMGNT2, SNRK, RN7SL517P, SNRK-AS1, ANO10,	VIPR1	3	42530791	42579065	7433	42574358	42579059	TRANS	G	A	A	21	2992	0.00701872	ADD	1496	1.23598	0.217054	5.69436	1.48861e-08	3:42524499:G:A	3	42524499	INFI	csf	7.82722	164657	top							CCK,ENTPD3,EIF1B,ZNF620,CTNNB1,ZNF621,	CCK
MCP1	CCL2	17	32582304	32584222	6347	11	61813949	11:61813949	11:61813949:CT:C	Intronic	CD5, VPS37C, PGA3, PGA4, PGA5, VWCE, DDB1, TKFC, CYB561A3, TMEM138, TMEM216, CPSF7, SDHAF2, RN7SL23P, PPP1R32, MIR4488, LRRC10B, SYT7, LOC101927495, RPLP0P2, DAGLA, MYRF, MYRF-AS1, TMEM258, MIR611, FEN1, FADS1, MIR1908, FADS2, FADS3, MIR6746, RAB3IL1, RNU6-1243P, BEST1, FTH1, RPS2P37, INCENP, EEF1DP8, SCGB1D1, SCGB2A1, SCGB1D2, SCGB2A2, SCGB1D4, NPM1P35, ASRGL1, RCC2P6, SCGB1A1, AHNAK, EEF1G, MIR…	RPS2P37	11	61779193	61780120	390206			TRANS	CT	C	CT	1176	3066	0.383562	ADD	1533	-0.202647	0.0366435	-5.53024	3.75465e-08	11:61813949:CT:C	11	61813949		CSF	7.42543	157055	top
CCL2	CCL2	17	32582304	32584222	6347	3	42906116	3:42906116	rs2228467	Missense	ACKR2, RPL36P20, TRAK1, TPMTP2, RNU4-78P, CCK, SALL4P6, EIF4BP4, LYZL4, RPL35AP8, VIPR1, VIPR1-AS1, SEC22C, SS18L2, NKTR, LOC101928323, ZBTB47, RN7SL567P, KLHL40, HHATL, HHATL-AS1, CCDC13, CCDC13-AS1, LINC02158, HIGD1A, CCDC58P4, ACKR2, CYP8B1, HNRNPA1P22, ZNF662, KRBOX1-AS1, KRBOX1, GASK1A, POMGNT2, SNRK, RN7SL517P, SNRK-AS1, ANO10, RPL18AP9, TUBAP3, ABHD5,	ACKR2	3	42850937	42908778	1238			TRANS	T	C	C	248	2992	0.0828877	ADD	1496	0.735209	0.0634892	11.5801	9.29356e-30	3:42906116:T:C	3	42906116	INFI	csf	29.0318	353764	top	3:42906116:T:C.CCL2.csf.INFI	plasma	0.155795	0.0661546	0.0186506	TRUE
MCP1	CCL2	17	32582304	32584222	6347	3	42906116	3:42906116	rs2228467	Missense	ACKR2, RPL36P20, TRAK1, TPMTP2, RNU4-78P, CCK, SALL4P6, EIF4BP4, LYZL4, RPL35AP8, VIPR1, VIPR1-AS1, SEC22C, SS18L2, NKTR, LOC101928323, ZBTB47, RN7SL567P, KLHL40, HHATL, HHATL-AS1, CCDC13, CCDC13-AS1, LINC02158, HIGD1A, CCDC58P4, ACKR2, CYP8B1, HNRNPA1P22, ZNF662, KRBOX1-AS1, KRBOX1, GASK1A, POMGNT2, SNRK, RN7SL517P, SNRK-AS1, ANO10, RPL18AP9, TUBAP3, ABHD5,	ACKR2	3	42850937	42908778	1238			TRANS	T	C	C	252	3066	0.0821918	ADD	1533	0.498902	0.0638562	7.81289	1.03081e-14	3:42906116:T:C	3	42906116		CSF	13.9868	248407	top
CCL2	CCL2	17	32582304	32584222	6347	3	46383906	3:46383906	rs113403743	Nearest	LARS2, LARS2-AS1, LIMD1, LIMD1-AS1, TRR-ACG2-1, SACM1L, RN7SL145P, SLC6A20, LZTFL1, SDHDP4, CCR9, FYCO1, CXCR6, XCR1, NRBF2P2, FLT1P1, CCR1, CCR3, UQCRC2P1, CCR2, CCR5AS, CCR5, CCRL2, LINC02009, LTF, RTP3, LRRC2, LRRC2-AS1, TDGF1, FAM240A, ALS2CL, TMIE, PRSS50, PRSS46P, PRSS45P, PRSS43P, PRSS44P, PRSS42P, MYL3, PTH1R, CCDC12, NBEAL2, NRADDP, SETD2, MRPL57P3, KIF9-AS1, KIF9, SNORD13J, SNORD13P3, K…	CCR2	3	46395235	46402420	729230	46398980	46402419	TRANS	G	T	T	262	2992	0.0875668	ADD	1496	0.425087	0.0626782	6.78205	1.70156e-11	3:46383906:G:T	3	46383906	INFI	plasma	10.7692	210690	top	3:46383906:G:T.CCL2.plasma.INFI	csf	0.0946403	0.0635886	0.136877	FALSE	CCR1,XCR1,CCR5,SLC6A20,FYCO1,LZTFL1,CCR9,	CCR1
CCL2	CCL2	17	32582304	32584222	6347	3	46276075	3:46276075	rs61222471	Nearest	LARS2, LARS2-AS1, LIMD1, LIMD1-AS1, TRR-ACG2-1, SACM1L, RN7SL145P, SLC6A20, LZTFL1, SDHDP4, CCR9, FYCO1, CXCR6, XCR1, NRBF2P2, FLT1P1, CCR1, CCR3, UQCRC2P1, CCR2, CCR5AS, CCR5, CCRL2, LINC02009, LTF, RTP3, LRRC2, LRRC2-AS1, TDGF1, FAM240A, ALS2CL, TMIE, PRSS50, PRSS46P, PRSS45P, PRSS43P, PRSS44P, PRSS42P, MYL3, PTH1R, CCDC12, NBEAL2, NRADDP, SETD2, MRPL57P3, KIF9-AS1, KIF9,	CCR3	3	46283872	46308197	1232	46306619	46307819	TRANS	C	A	A	275	2992	0.0919118	ADD	1496	0.435845	0.0610664	7.13723	1.48048e-12	3:46276075:C:A	NA	NA	INFI	plasma	11.8296	224240	top							CCR5,FYCO1,XCR1,CCR2,LZTFL1,CCR9,SLC6A20,LTF,RTP3,CCRL2,CXCR6,PRSS50,PRSS45,PRSS42,LRRC2,TDGF1,SACM1L,	CCR5
CCL20	CCL20	2	228678558	228682272	6364	2	228670387	2:228670387	rs7574953	Intronic	COL4A4, COL4A3, MFF-DT, MFF, STIP1P2, TM4SF20, MIR5703, AGFG1, C2orf83, LOC729968, LOC100420667, SLC19A3, RNA5SP121, SNRPGP8, LOC100533842, CCL20, TDGF1P2, DAW1, SPHKAP, RNU6-624P, LOC646794, LINC01807, RPL7L1P10,	LOC100533842	2	228667170	228669390	100533842			CIS	A	G	G	780	2992	0.260695	ADD	1496	-0.276772	0.0418324	-6.61621	5.1201e-11	2:228670387:A:G	2	228670387	INFI	csf	10.2907	204134	top	2:228670387:A:G.CCL20.csf.INFI	plasma	0.0337982	0.0424318	0.425851	FALSE	DNER,TM4SF20,MFF,C2orf83,AGFG1,PID1,NYAP2,DAW1,COL4A4,COL4A3,DOCK10,	DNER	2:228670318-228670683	enh
CCL23	CCL23	17	34340098	34345009	6368	17	34326215	17:34326215	rs712048	Intronic	CCL15-CCL14, CCL15, OSTCP7, RFFL, RAD51L3-RFFL, RPL37P22, RAD51D, FNDC8, NLE1, UNC45B, LOC100130114, SLC35G3, SLFN5, SLFN11, LOC729835, LOC729839, SLFN12, SLFN13, LOC100420061, SLFN12L, E2F3P1, TAF5LP1, SLFN14, LOC107985033, RPL39P32, SNHG30, SNORD7, PEX12, AP2B1, LOC100420062, RPL17P42, RASL10B, GAS2L2, MMP28, C17orf50, TAF15, HEATR9, CCL5, LRRC37A8P, LRRC37A9P, LOC100133244, RDM1, LYZL6, CCL16,…	CCL15	17	34324618	34328592	6359	34324662	34328590	CIS	C	A	A	418	2992	0.139706	ADD	1496	-0.587347	0.0505886	-11.6103	6.72389e-30	17:34326215:C:A	17	34326215	INFI	plasma	29.1724	354460	top	17:34326215:C:A.CCL23.plasma.INFI	csf	-0.532856	0.0509908	1.01764e-24	TRUE	CCL16,CTB-186H2.3,CCL18,CCL3,CCL4,TBC1D3F,RP11-1407O15.2,RDM1,LYZL6,CCL8,HNF1B,ZNHIT3,CCL13,CCL1,SYNRG,C17orf66,DDX52,SLFN12L,C17orf102,TMEM132E,SLFN5,DUSP14,AC005549.3,CCL2,CCL7,CCL11,SLC35G3,ASIC2,	CCL16
CCL23	CCL23	17	34340098	34345009	6368	22	45236687	22:45236687	rs2285120	Intronic	PRR5-ARHGAP8, ARHGAP8, PNPLA5, PNPLA3, SAMM50, RPL35AP36, PARVB, TRU-TCA2-1, PARVG, SHISAL1, LINC01656, MRPS18CP6, RTL6, KRT18P23, LINC00207, LINC00229, ANP32BP2, PRR5, PRR5-ARHGAP8, ARHGAP8, PHF21B, RPL6P28, LOC101927551, NUP50-DT, NUP50, LOC105373064, KIAA0930, MIR1249, RPS10P31, UPK3A, FAM118A, SMC1B, RIBC2, FBLN1, LINC01589, RNU6-1161P, ATXN10, MIR4762, LOC100113375,	ARHGAP8	22	45148438	45258664	23779	45255541	45258343	TRANS	G	A	A	1146	2992	0.383021	ADD	1496	0.212681	0.0370038	5.74756	1.09571e-08	22:45236687:G:A	22	45236687	INFI	csf	7.9603	167090	top	22:45236687:G:A.CCL23.csf.INFI	plasma	0.0521622	0.0373863	0.163156	FALSE	NUP50,	NUP50	22:45236278-45236754	enh
CCL23	CCL23	17	34340098	34345009	6368	1	26362992	1:26362992	rs75649658	Gene 3 Prime	LOC391020, SYF2, RSRP1, RHD, SDHDP6, TMEM50A, RHCE, SDHDP7, MACO1, LDLRAP1, MAN1C1, SELENON, MTFR1L, LOC646471, AUNIP, PAQR7, STMN1, SNRPFP2, RPL39P7, MIR3917, PAFAH2, RNU6-110P, EXTL1, SLC30A2, TRIM63, PDIK1L, FAM110D, C1orf232, ZNF593, CNKSR1, CATSPER4, LOC100420494, ZPLD2P, CEP85, MRPS6P1, SH3BGRL3, UBXN11, CD52, CRYBG2, RPL34P4, ZNF683, LIN28A, DHDDS, RPL17P9, DHDDS-AS1, HMGN2, DPPA2P2, RPS6K…	SLC30A2	1	26363743	26372609	7780	26369930	26371942	TRANS	G	A	A	131	2992	0.0437834	ADD	1496	-0.492296	0.0889151	-5.53669	3.63588e-08	1:26362992:G:A	1	26362992	INFI	csf	7.43939	157326	top	1:26362992:G:A.CCL23.csf.INFI	plasma	-0.309141	0.0894659	0.000564848	TRUE	ZNF593,CEP85,UBXN11,CD52,PDIK1L,AIM1L,ZNF683,STMN1,HMGN2,SH3BGRL3,LIN28A,DHDDS,PAFAH2,SEPN1,AUNIP,PAQR7,EXTL1,	ZNF593
CCL23	CCL23	17	34340098	34345009	6368	17	34326215	17:34326215	rs712048	Intronic	CCL15-CCL14, CCL15, OSTCP7, RFFL, RAD51L3-RFFL, RPL37P22, RAD51D, FNDC8, NLE1, UNC45B, LOC100130114, SLC35G3, SLFN5, SLFN11, LOC729835, LOC729839, SLFN12, SLFN13, LOC100420061, SLFN12L, E2F3P1, TAF5LP1, SLFN14, LOC107985033, RPL39P32, SNHG30, SNORD7, PEX12, AP2B1, LOC100420062, RPL17P42, RASL10B, GAS2L2, MMP28, C17orf50, TAF15, HEATR9, CCL5, LRRC37A8P, LRRC37A9P, LOC100133244, RDM1, LYZL6, CCL16,…	CCL15	17	34324618	34328592	6359	34324662	34328590	CIS	C	A	A	418	2992	0.139706	ADD	1496	-0.532856	0.0509908	-10.45	1.01764e-24	17:34326215:C:A	17	34326215	INFI	csf	23.9924	326258	top	17:34326215:C:A.CCL23.csf.INFI	plasma	-0.587347	0.0505886	6.72389e-30	TRUE	CCL16,CTB-186H2.3,CCL18,CCL3,CCL4,TBC1D3F,RP11-1407O15.2,RDM1,LYZL6,CCL8,HNF1B,ZNHIT3,CCL13,CCL1,SYNRG,C17orf66,DDX52,SLFN12L,C17orf102,TMEM132E,SLFN5,DUSP14,AC005549.3,CCL2,CCL7,CCL11,SLC35G3,ASIC2,	CCL16
CCL24	CCL24	7	75440143	75452690	6369	7	75463299	7:75463299	rs10808297	Intronic	GTF2IRD2B, NCF1C, GTF2IP1, PHBP6, SPDYE13P, SPDYE14P, SPDYE15P, PMS2P2, STAG3L1, LOC541473, TRIM73, NSUN5P1, POM121C, SPDYE5, PMS2P3, HIP1, CCL26, CCL24, LOC100129130, RHBDD2, POR, MIR4651, RPL7L1P3, SNORA14A, TMEM120A, STYXL1, MDH2, RNU6-863P, GTF2IP7, LOC645324, LOC100420548, SRRM3, HSPB1, YWHAG, SSC4D, ZP3, DTX2, FDPSP2, UPK3B, SPDYE16, LOC100133091, POMZP3,	LOC100129130	7	75464979	75465647	100129130			CIS	G	A	A	277	2992	0.0925802	ADD	1496	1.10515	0.0554981	19.9133	1.91923e-78	7:75463299:G:A	7	75463299	CVDIII	csf	77.7169	495823	top	7:75463299:G:A.CCL24.csf.CVDIII	plasma	1.30568	0.0525019	1.59085e-114	TRUE	HIP1,STYXL1,MDH2,POR,	HIP1
CCL24	CCL24	7	75440143	75452690	6369	7	76015439	7:76015439	rs142601006	Nearest	LOC541473, TRIM73, NSUN5P1, POM121C, SPDYE5, PMS2P3, HIP1, CCL26, CCL24, LOC100129130, RHBDD2, POR, MIR4651, RPL7L1P3, SNORA14A, TMEM120A, STYXL1, MDH2, RNU6-863P, GTF2IP7, LOC645324, LOC100420548, SRRM3, HSPB1, YWHAG, SSC4D, ZP3, DTX2, FDPSP2, UPK3B, SPDYE16, LOC100133091, POMZP3, DTX2P1, FDPSP7, DTX2P1-UPK3BP1-PMS2P11, UPK3BP1, PMS2P11, SPDYE17, PMS2P9, SPDYE18, LOC100422695, FAM185BP, RPL7AP43…	SSC4D	7	76018654	76039014	136853			CIS	G	A	A	50	2992	0.0167112	ADD	1496	1.16871	0.137435	8.50369	4.38915e-17	7:76015439:G:A	7	76015439	CVDIII	plasma	16.3576	270996	top	7:76015439:G:A.CCL24.plasma.CVDIII	csf	1.00286	0.138309	6.61995e-13	TRUE
CCL24	CCL24	7	75440143	75452690	6369	7	75462195	7:75462195	rs4388383	Nearest	GTF2IRD2B, NCF1C, GTF2IP1, PHBP6, SPDYE13P, SPDYE14P, SPDYE15P, PMS2P2, STAG3L1, LOC541473, TRIM73, NSUN5P1, POM121C, SPDYE5, PMS2P3, HIP1, CCL26, CCL24, LOC100129130, RHBDD2, POR, MIR4651, RPL7L1P3, SNORA14A, TMEM120A, STYXL1, MDH2, RNU6-863P, GTF2IP7, LOC645324, LOC100420548, SRRM3, HSPB1, YWHAG, SSC4D, ZP3, DTX2, FDPSP2, UPK3B, SPDYE16, LOC100133091, POMZP3,	LOC100129130	7	75464979	75465647	100129130			CIS	G	A	A	278	2992	0.0929144	ADD	1496	1.3051	0.0524203	24.8969	9.74586e-115	7:75462195:G:A	7	75462195	CVDIII	plasma	114.011	551111	top	7:75462195:G:A.CCL24.plasma.CVDIII	csf	1.10154	0.05546	4.32246e-78	TRUE	HIP1,STYXL1,MDH2,POR,	HIP1
CCL24	CCL24	7	75440143	75452690	6369	7	76448432	7:76448432	rs12673509	Nearest	LOC100129130, RHBDD2, POR, MIR4651, RPL7L1P3, SNORA14A, TMEM120A, STYXL1, MDH2, RNU6-863P, GTF2IP7, LOC645324, LOC100420548, SRRM3, HSPB1, YWHAG, SSC4D, ZP3, DTX2, FDPSP2, UPK3B, SPDYE16, LOC100133091, POMZP3, DTX2P1, FDPSP7, DTX2P1-UPK3BP1-PMS2P11, UPK3BP1, PMS2P11, SPDYE17, PMS2P9, SPDYE18, LOC100422695, FAM185BP, RPL7AP43, CCDC146, FGL2, GSAP, LOC101927243, GCNT1P5, PTPN12, APTR, RSBN1L, TMEM6…	DTX2P1	7	76589085	76633674	107161144			TRANS	C	T	T	394	2992	0.131684	ADD	1496	0.298659	0.0540572	5.52487	3.88405e-08	7:76448432:C:T	7	76448432	CVDIII	plasma	7.41072	156768	top	7:76448432:C:T.CCL24.plasma.CVDIII	csf	0.190674	0.0543834	0.00046816	TRUE
CCL24	CCL24	7	75440143	75452690	6369	7	75973115	7:75973115	rs147787064	Intronic	YWHAG, PMS2P2, STAG3L1, LOC541473, TRIM73, NSUN5P1, POM121C, SPDYE5, PMS2P3, HIP1, CCL26, CCL24, LOC100129130, RHBDD2, POR, MIR4651, RPL7L1P3, SNORA14A, TMEM120A, STYXL1, MDH2, RNU6-863P, GTF2IP7, LOC645324, LOC100420548, SRRM3, HSPB1, YWHAG, SSC4D, ZP3, DTX2, FDPSP2, UPK3B, SPDYE16, LOC100133091, POMZP3, DTX2P1, FDPSP7, DTX2P1-UPK3BP1-PMS2P11, UPK3BP1, PMS2P11, SPDYE17, PMS2P9, SPDYE18, LOC10042…	YWHAG	7	75956116	75988308	7532	75958815	75988306	CIS	C	T	T	51	2992	0.0170455	ADD	1496	1.0027	0.137002	7.31886	4.06755e-13	7:75973115:C:T	7	75973115	CVDIII	csf	12.3907	230925	top	7:75973115:C:T.CCL24.csf.CVDIII	plasma	1.16804	0.136122	2.32288e-17	TRUE
CCL24	CCL24	7	75440143	75452690	6369	7	76209496	7:76209496	rs149792830	Intronic	LOC100133091, CCL26, CCL24, LOC100129130, RHBDD2, POR, MIR4651, RPL7L1P3, SNORA14A, TMEM120A, STYXL1, MDH2, RNU6-863P, GTF2IP7, LOC645324, LOC100420548, SRRM3, HSPB1, YWHAG, SSC4D, ZP3, DTX2, FDPSP2, UPK3B, SPDYE16, LOC100133091, POMZP3, DTX2P1, FDPSP7, DTX2P1-UPK3BP1-PMS2P11, UPK3BP1, PMS2P11, SPDYE17, PMS2P9, SPDYE18, LOC100422695, FAM185BP, RPL7AP43, CCDC146, FGL2, GSAP, LOC101927243, GCNT1P5,…	LOC100133091	7	76178658	76257299	100133091			CIS	T	C	C	56	2992	0.0187166	ADD	1496	0.871695	0.131603	6.62369	4.87453e-11	7:76209496:T:C	7	76209496	CVDIII	csf	10.3121	204433	top	7:76209496:T:C.CCL24.csf.CVDIII	plasma	0.985729	0.131063	9.33208e-14	TRUE	YWHAG,	YWHAG	7:76209389-76209499	enh
CCL25	CCL25	19	8117646	8127547	6370	19	8121360	19:8121360	rs2032887	Intronic	CCL25, ARHGEF18, PEX11G, TEX45, ZNF358, MCOLN1, PNPLA6, CAMSAP3, MIR6792, XAB2, PET100, PCP2, STXBP2, RETN, MCEMP1, TRAPPC5, FCER2, CLEC4G, CD209, LOC100129391, RPL21P129, CLEC4M, CLEC4GP1, EXOSC3P2, EVI5L, PRR36, LYPLA2P2, RNA5SP463, LRRC8E, MAP2K7, TGFBR3L, SNAPC2, CTXN1, TIMM44, ELAVL1, CCL25, FBN3, LOC100422633, CERS4, CD320, NDUFA7, RPS28, KANK3, LOC100129682, ANGPTL4, RAB11B-AS1, MIR4999, R…	CCL25	19	8117646	8127547	6370	8117934	8127534	CIS	A	G	G	709	2992	0.236965	ADD	1496	0.735667	0.0382076	19.2545	5.66779e-74	19:8121360:A:G	19	8121360	INFI	plasma	73.2466	487276	top	19:8121360:A:G.CCL25.plasma.INFI	csf	0.551077	0.0402344	2.59353e-40	TRUE	TIMM44,ELAVL1,CERS4,CD70,CTXN1,HNRNPM,CTB-133G6.1,OLFM2,OR1M1,OR7G2,OR7G1,OR7G3,CCL25,QTRT1,DNM2,AC010336.1,MAP2K7,TGFBR3L,SNAPC2,CTD-3193O13.9,LRRC8E,	TIMM44
CCL25	CCL25	19	8117646	8127547	6370	19	8121360	19:8121360	rs2032887	Missense	CCL25, ARHGEF18, PEX11G, TEX45, ZNF358, MCOLN1, PNPLA6, CAMSAP3, MIR6792, XAB2, PET100, PCP2, STXBP2, RETN, MCEMP1, TRAPPC5, FCER2, CLEC4G, CD209, LOC100129391, RPL21P129, CLEC4M, CLEC4GP1, EXOSC3P2, EVI5L, PRR36, LYPLA2P2, RNA5SP463, LRRC8E, MAP2K7, TGFBR3L, SNAPC2, CTXN1, TIMM44, ELAVL1, CCL25, FBN3, LOC100422633, CERS4, CD320, NDUFA7, RPS28, KANK3, LOC100129682, ANGPTL4, RAB11B-AS1, MIR4999, R…	CCL25	19	8117646	8127547	6370	8117934	8127534	CIS	A	G	G	709	2992	0.236965	ADD	1496	0.551077	0.0402344	13.6967	2.59353e-40	19:8121360:A:G	19	8121360	INFI	csf	39.5861	398500	top	19:8121360:A:G.CCL25.csf.INFI	plasma	0.735667	0.0382076	5.66779e-74	TRUE	TIMM44,ELAVL1,CERS4,CD70,CTXN1,HNRNPM,CTB-133G6.1,OLFM2,OR1M1,OR7G2,OR7G1,OR7G3,CCL25,QTRT1,DNM2,AC010336.1,MAP2K7,TGFBR3L,SNAPC2,CTD-3193O13.9,LRRC8E,	TIMM44
CCL25	CCL25	19	8117646	8127547	6370	19	49206108	19:49206108	rs679574	Intronic	FUT2, LOC105447645, EHD2, NOP53, SNORD23, NOP53-AS1, SELENOW, RPL23AP80, TPRX1, CRX, TPRX2P, SULT2A1, SNAR-A12, SNAR-C5, SNAR-A1, SNAR-A3, SNAR-C2, SNAR-A2, SNAR-C4, SNAR-A13, SNAR-C3, SNAR-C1, BSPH1, ELSPBP1, CABP5, PLA2G4C, PLA2G4C-AS1, LIG1, ZSWIM9, CARD8, VN1R97P, CARD8-AS1, ZNF114, CCDC114, EMP3, TMEM143, SYNGR4, KDELR1, GRIN2D, GRWD1, KCNJ14, CYTH2, LMTK3, SULT2B1, FAM83E, SPACA4, RPL18, SP…	LOC105447645	19	49205707	49207105	105447645			TRANS	C	G	G	1372	2992	0.458556	ADD	1496	-0.365626	0.0352623	-10.3688	2.25578e-24	19:49206108:C:G	19	49206108	INFI	plasma	23.6467	324164	top	19:49206108:C:G.CCL25.plasma.INFI	csf	-0.284417	0.0357598	3.54845e-15	TRUE	CTB-60B18.6,CGB2,GYS1,RUVBL2,LHB,BCAT2,BAX,FTL,RASIP1,IZUMO1,FUT1,FGF21,	CTB-60B18.6
CCL25	CCL25	19	8117646	8127547	6370	9	136138765	9:136138765	rs8176685	Intronic	ABO, TTF1, CFAP77, RNU5D-2P, BARHL1, DDX31, GTF3C4, AK8, SPACA9, TSC1, GFI1B, MIR548AW, RPL39P24, RNU7-21P, EEF1A1P5, SNORD141A, LOC105376306, GTF3C5, MIR6877, CEL, CELP, RALGDS, GBGT1, OBP2B, LCN1P1, ABO, SURF6, MED22, RPL21P81, RPL7A, SNORD24, SNORD36B, SNORD36A, SNORD36C, SURF1, SURF2, SURF4, STKLD1, REXO4, ADAMTS13, CACFD1, SLC2A6, MYMK, ADAMTSL2, FAM163B, DBH, DBH-AS1, SARDH, VAV2, BRD3OS, B…	ABO	9	136125788	136150617	28	136131053	136150605	TRANS	GCGCCCACCACTA	G	G	624	2992	0.208556	ADD	1496	-0.30398	0.0450906	-6.74153	2.23211e-11	9:136138765:GCGCCCACCACTA:G	9	136138765	INFI	plasma	10.6513	209103	top	9:136138765:GCGCCCACCACTA:G.CCL25.plasma.INFI	csf	-0.199946	0.0454781	1.17767e-05	TRUE	DDX31,GTF3C4,TMEM8C,ADAMTSL2,OBP2B,CACFD1,SLC2A6,FAM163B,	DDX31
CCL25	CCL25	19	8117646	8127547	6370	19	49211154	19:49211154	rs78736419	Intronic	EHD2, NOP53, SNORD23, NOP53-AS1, SELENOW, RPL23AP80, TPRX1, CRX, TPRX2P, SULT2A1, SNAR-A12, SNAR-C5, SNAR-A1, SNAR-A3, SNAR-C2, SNAR-A2, SNAR-C4, SNAR-A13, SNAR-C3, SNAR-C1, BSPH1, ELSPBP1, CABP5, PLA2G4C, PLA2G4C-AS1, LIG1, ZSWIM9, CARD8, VN1R97P, CARD8-AS1, ZNF114, CCDC114, EMP3, TMEM143, SYNGR4, KDELR1, GRIN2D, GRWD1, KCNJ14, CYTH2, LMTK3, SULT2B1, FAM83E, SPACA4, RPL18, SPHK2, DBP, CA11, SEC1…	MAMSTR	19	49215979	49222982	284358	49216255	49220214	TRANS	A	G	G	1373	2992	0.45889	ADD	1496	-0.294067	0.035238	-8.34517	1.59821e-16	19:49211154:A:G	19	49211154	INFI	csf	15.7964	265959	top	19:49211154:A:G.CCL25.csf.INFI	plasma	-0.348635	0.0349033	8.7032e-23	TRUE	CTB-60B18.6,CGB2,RPS11,hsa-mir-150,FCGRT,GYS1,RUVBL2,LHB,BCAT2,BAX,FTL,RASIP1,IZUMO1,FUT1,FGF21,	CTB-60B18.6
CCL27	CCL27	9	34661887	34662654	10850	9	34649442	9:34649442	rs2070074	Intronic	GALT, TRBV25OR9-2, PTENP1, PTENP1-AS, TRBVAOR9-2, TRBV26OR9-2, LINC01251, PRSS3, TRBV29OR9-2, UBE2R2, RNU4ATAC11P, UBAP2, SNORD121B, SNORD121A, OSTCP8, RNU7-36P, RN7SKP114, DCAF12, TUBB4BP2, TUBBP4, IMPDH1P1, UBAP1, RPL35AP2, RNA5SP282, RPS8P9, KIF24, RNU2-50P, SERPINH1P1, NUDT2, MYORG, C9orf24, FAM219A, DNAI1, RN7SKP24, ENHO, CNTFR, CNTFR-AS1, RPP25L, DCTN3, ARID3C, SIGMAR1, GALT, IL11RA, CCL27,…	GALT	9	34646586	34651032	2592	34648919	34650580	CIS	A	G	G	161	1850	0.087027	ADD	925	-0.476682	0.0818867	-5.82124	8.05557e-09	9:34649442:A:G	9	34649442	NEUx	plasma	8.0939	169491	top	9:34649442:A:G.CCL27.plasma.NEUx	csf	-0.116016	0.080656	0.150642	FALSE	DCTN3,ARID3C,NUDT2,RPP25L,ENHO,TESK1,GBA2,RGP1,CNTFR,KIAA1161,VCP,FANCG,CCL27,RP11-195F19.5,STOML2,SPAG8,HINT2,TMEM8B,FAM219A,DNAI1,CD72,CCL21,UBAP1,UNC13B,ARHGEF39,CA9,DNAJB5,	DCTN3
CCL3	CCL3	17	34415602	34417489	6348	17	34434645	17:34434645	rs1619526	Nearest	FNDC8, NLE1, UNC45B, LOC100130114, SLC35G3, SLFN5, SLFN11, LOC729835, LOC729839, SLFN12, SLFN13, LOC100420061, SLFN12L, E2F3P1, TAF5LP1, SLFN14, LOC107985033, RPL39P32, SNHG30, SNORD7, PEX12, AP2B1, LOC100420062, RPL17P42, RASL10B, GAS2L2, MMP28, C17orf50, TAF15, HEATR9, CCL5, LRRC37A8P, LRRC37A9P, LOC100133244, RDM1, LYZL6, CCL16, CCL14, CCL15-CCL14, CCL15, CCL23, CCL18, CCL3, CCL4, RN7SL301P, L…	RN7SL301P	17	34437543	34437840	106480499			CIS	C	T	T	802	2992	0.268048	ADD	1496	0.30096	0.0407863	7.37896	2.63571e-13	17:34434645:C:T	17	34434645	INFI	plasma	12.5791	233103	top	17:34434645:C:T.CCL3.plasma.INFI	csf	0.192151	0.0412242	3.42509e-06	TRUE	CCL16,CTB-186H2.3,RDM1,LYZL6,CCL14,CCL15-CCL14,CCL15,CCL23,RP11-1407O15.2,TBC1D3F,CCL18,C17orf66,CCL13,CCL1,C17orf102,TMEM132E,HNF1B,AC005549.3,CCL2,CCL7,DDX52,ZNHIT3,CCL8,	CCL16
CCL3	CCL3	17	34415602	34417489	6348	17	34819750	17:34819750	rs8064426	Nearest	TAF5LP1, SLFN14, LOC107985033, RPL39P32, SNHG30, SNORD7, PEX12, AP2B1, LOC100420062, RPL17P42, RASL10B, GAS2L2, MMP28, C17orf50, TAF15, HEATR9, CCL5, LRRC37A8P, LRRC37A9P, LOC100133244, RDM1, LYZL6, CCL16, CCL14, CCL15-CCL14, CCL15, CCL23, CCL18, CCL3, CCL4, RN7SL301P, LOC100419980, LOC100420851, TBC1D3B, CCL3L3, CCL4L2, YWHAEP6, TBC1D3C, CCL3P1, CCL3L1, LOC100420852, TBC1D3H, RNU6-1192P, TBC1D3F…	TBC1D3F	17	34797172	34808058	84218	36286047	36294914	CIS	G	A	A	347	2992	0.115976	ADD	1496	-0.337497	0.0557933	-6.04905	1.8382e-09	17:34819750:G:A	17	34819750	INFI	plasma	8.73561	180498	top	17:34819750:G:A.CCL3.plasma.INFI	csf	-0.166886	0.0563071	0.00308615	TRUE	CCL5,CCL14,CCL15-CCL14,CCL15,GPR179,SOCS7,CCL16,CTB-186H2.3,	CCL5	17:34819545-34820339	dyadic
CCL4	CCL4	17	34431220	34433007	6351	17	34819750	17:34819750	rs8064426	Nearest	TAF5LP1, SLFN14, LOC107985033, RPL39P32, SNHG30, SNORD7, PEX12, AP2B1, LOC100420062, RPL17P42, RASL10B, GAS2L2, MMP28, C17orf50, TAF15, HEATR9, CCL5, LRRC37A8P, LRRC37A9P, LOC100133244, RDM1, LYZL6, CCL16, CCL14, CCL15-CCL14, CCL15, CCL23, CCL18, CCL3, CCL4, RN7SL301P, LOC100419980, LOC100420851, TBC1D3B, CCL3L3, CCL4L2, YWHAEP6, TBC1D3C, CCL3P1, CCL3L1, LOC100420852, TBC1D3H, RNU6-1192P, TBC1D3F…	TBC1D3F	17	34797172	34808058	84218	36286047	36294914	CIS	G	A	A	347	2992	0.115976	ADD	1496	-0.399373	0.0555191	-7.19343	9.95726e-13	17:34819750:G:A	17	34819750	INFI	plasma	12.0019	226326	top	17:34819750:G:A.CCL4.plasma.INFI	csf	-0.466212	0.0551693	6.78402e-17	TRUE	CCL5,CCL14,CCL15-CCL14,CCL15,GPR179,SOCS7,CCL16,CTB-186H2.3,	CCL5	17:34819545-34820339	dyadic
CCL4	CCL4	17	34431220	34433007	6351	3	46384204	3:46384204	rs113341849	Intronic	LARS2, LARS2-AS1, LIMD1, LIMD1-AS1, TRR-ACG2-1, SACM1L, RN7SL145P, SLC6A20, LZTFL1, SDHDP4, CCR9, FYCO1, CXCR6, XCR1, NRBF2P2, FLT1P1, CCR1, CCR3, UQCRC2P1, CCR2, CCR5AS, CCR5, CCRL2, LINC02009, LTF, RTP3, LRRC2, LRRC2-AS1, TDGF1, FAM240A, ALS2CL, TMIE, PRSS50, PRSS46P, PRSS45P, PRSS43P, PRSS44P, PRSS42P, MYL3, PTH1R, CCDC12, NBEAL2, NRADDP, SETD2, MRPL57P3, KIF9-AS1, KIF9, SNORD13J, SNORD13P3, K…	CCR2	3	46395235	46402420	729230	46398980	46402419	TRANS	G	A	A	379	2992	0.126671	ADD	1496	0.778115	0.051227	15.1896	1.44616e-48	3:46384204:G:A	3	46384204	INFI	csf	47.8398	425821	top	3:46384204:G:A.CCL4.csf.INFI	plasma	0.526075	0.0533313	2.80155e-22	TRUE	CCR1,XCR1,CCR5,SLC6A20,FYCO1,LZTFL1,CCR9,	CCR1
MIP1b	CCL4	17	34431220	34433007	6351	3	46384204	3:46384204	rs113341849	Intronic	LARS2, LARS2-AS1, LIMD1, LIMD1-AS1, TRR-ACG2-1, SACM1L, RN7SL145P, SLC6A20, LZTFL1, SDHDP4, CCR9, FYCO1, CXCR6, XCR1, NRBF2P2, FLT1P1, CCR1, CCR3, UQCRC2P1, CCR2, CCR5AS, CCR5, CCRL2, LINC02009, LTF, RTP3, LRRC2, LRRC2-AS1, TDGF1, FAM240A, ALS2CL, TMIE, PRSS50, PRSS46P, PRSS45P, PRSS43P, PRSS44P, PRSS42P, MYL3, PTH1R, CCDC12, NBEAL2, NRADDP, SETD2, MRPL57P3, KIF9-AS1, KIF9, SNORD13J, SNORD13P3, K…	CCR2	3	46395235	46402420	729230	46398980	46402419	TRANS	G	A	A	387	3066	0.126223	ADD	1533	0.360834	0.053205	6.78196	1.68807e-11	3:46384204:G:A	3	46384204		CSF	10.7726	210737	top							CCR1,XCR1,CCR5,SLC6A20,FYCO1,LZTFL1,CCR9,	CCR1
CCL4	CCL4	17	34431220	34433007	6351	3	49138810	3:49138810	rs11539148	Missense	QARS1, RPL17P16, CDC25A, SNRPFP4, RNU7-128P, NDUFB1P1, MIR4443, CAMP, ZNF589, MRPS18AP1, FCF1P2, NME6, SPINK8, MIR2115, FBXW12, RN7SL321P, PLXNB1, CCDC51, TMA7, ATRIP, ATRIP-TREX1, TREX1, SHISA5, PFKFB4, MIR6823, UCN2, COL7A1, MIR711, UQCRC1, SNORA94, TMEM89, SLC26A6, MIR6824, CELSR3, MIR4793, LINC02585, NCKIPSD, IP6K2, PRKAR2A, PRKAR2A-AS1, SLC25A20, ARIH2OS, ARIH2, P4HTM, WDR6, DALRD3, MIR425, …	QARS1	3	49133365	49142190	5859			TRANS	T	C	C	178	2992	0.059492	ADD	1496	0.436761	0.0746543	5.85045	6.01351e-09	3:49138810:T:C	3	49138810	INFI	csf	8.22087	171736	top	3:49138810:T:C.CCL4.csf.INFI	plasma	0.300189	0.0751041	6.72856e-05	TRUE	USP19,USP4,GPX1,RHOA,TCTA,AMT,DAG1,MST1R,CTD-2330K9.3,RBM6,RP11-3B7.1,C3orf62,NICN1,WDR6,DALRD3,NDUFAF3,IMPDH2,GNAI2,LAMB2,P4HTM,BSN,	USP19
CCL4	CCL4	17	34431220	34433007	6351	17	34489226	17:34489226	rs370163360	Intronic	LOC100420851, LOC100130114, SLC35G3, SLFN5, SLFN11, LOC729835, LOC729839, SLFN12, SLFN13, LOC100420061, SLFN12L, E2F3P1, TAF5LP1, SLFN14, LOC107985033, RPL39P32, SNHG30, SNORD7, PEX12, AP2B1, LOC100420062, RPL17P42, RASL10B, GAS2L2, MMP28, C17orf50, TAF15, HEATR9, CCL5, LRRC37A8P, LRRC37A9P, LOC100133244, RDM1, LYZL6, CCL16, CCL14, CCL15-CCL14, CCL15, CCL23, CCL18, CCL3, CCL4, RN7SL301P, LOC10041…	LOC100420851	17	34488980	34554514	100420851			CIS	A	G	G	1133	2992	0.378676	ADD	1496	-0.205102	0.037333	-5.49384	4.61651e-08	17:34489226:A:G	17	34489226	INFI	plasma	7.33569	155300	top	17:34489226:A:G.CCL4.plasma.INFI	csf	-0.29795	0.0369119	1.40965e-15	TRUE	TBC1D3B,	TBC1D3B
CCL4	CCL4	17	34431220	34433007	6351	3	48068610	3:48068610	rs62260788	Intronic	MAP4, MRPL57P3, KIF9-AS1, KIF9, SNORD13J, SNORD13P3, KLHL18, PTPN23, SCAP, ELP6, BOLA2P2, RN7SL870P, CSPG5, SMARCC1, SNORD146, DHX30, MIR1226, MAP4, VPS26BP1, RN7SL664P, RPL17P16, CDC25A, SNRPFP4, RNU7-128P, NDUFB1P1, MIR4443, CAMP, ZNF589, MRPS18AP1, FCF1P2, NME6, SPINK8, MIR2115, FBXW12, RN7SL321P, PLXNB1, CCDC51, TMA7, ATRIP, ATRIP-TREX1, TREX1, SHISA5, PFKFB4, MIR6823, UCN2, COL7A1, MIR711, U…	MAP4	3	47892185	48130338	4134	48040125	48130693	TRANS	C	T	T	306	2992	0.102273	ADD	1496	0.351076	0.0590294	5.94747	3.38551e-09	3:48068610:C:T	3	48068610	INFI	csf	8.47038	176050	top	3:48068610:C:T.CCL4.csf.INFI	plasma	0.280135	0.0592827	2.51263e-06	TRUE	UCN2,CDC25A,DHX30,	UCN2	3:48068492-48068919	enh
CCL4	CCL4	17	34431220	34433007	6351	3	48586195	3:48586195	rs62261468	Intronic	PFKFB4, RN7SL870P, CSPG5, SMARCC1, SNORD146, DHX30, MIR1226, MAP4, VPS26BP1, RN7SL664P, RPL17P16, CDC25A, SNRPFP4, RNU7-128P, NDUFB1P1, MIR4443, CAMP, ZNF589, MRPS18AP1, FCF1P2, NME6, SPINK8, MIR2115, FBXW12, RN7SL321P, PLXNB1, CCDC51, TMA7, ATRIP, ATRIP-TREX1, TREX1, SHISA5, PFKFB4, MIR6823, UCN2, COL7A1, MIR711, UQCRC1, SNORA94, TMEM89, SLC26A6, MIR6824, CELSR3, MIR4793, LINC02585, NCKIPSD, IP6…	PFKFB4	3	48555117	48598562	5210	48587297	48599448	TRANS	C	T	T	200	2992	0.0668449	ADD	1496	0.394494	0.0714613	5.52038	3.98263e-08	3:48586195:C:T	3	48586195	INFI	csf	7.39983	156556	top	3:48586195:C:T.CCL4.csf.INFI	plasma	0.288106	0.0718006	6.30316e-05	TRUE	NME6,TREX1,NCKIPSD,CCDC51,TMA7,ATRIP,ZNF589,PLXNB1,CELSR3,WDR6,SPINK8,GNAT1,RHOA,TCTA,PTPN23,AMT,CDC25A,UQCRC1,SHISA5,CAMP,ARIH2OS,ARIH2,SLC26A6,GNAI2,TMEM89,RASSF1,MON1A,FBXW12,	NME6	3:48586160-48586627	enh
CCL4	CCL4	17	34431220	34433007	6351	3	48813784	3:48813784	rs62261501	Intronic	PRKAR2A, DHX30, MIR1226, MAP4, VPS26BP1, RN7SL664P, RPL17P16, CDC25A, SNRPFP4, RNU7-128P, NDUFB1P1, MIR4443, CAMP, ZNF589, MRPS18AP1, FCF1P2, NME6, SPINK8, MIR2115, FBXW12, RN7SL321P, PLXNB1, CCDC51, TMA7, ATRIP, ATRIP-TREX1, TREX1, SHISA5, PFKFB4, MIR6823, UCN2, COL7A1, MIR711, UQCRC1, SNORA94, TMEM89, SLC26A6, MIR6824, CELSR3, MIR4793, LINC02585, NCKIPSD, IP6K2, PRKAR2A, PRKAR2A-AS1, SLC25A20, …	PRKAR2A	3	48784019	48885307	5576	48828032	48885266	TRANS	T	C	C	190	2992	0.0635027	ADD	1496	0.418712	0.0728221	5.7498	1.08159e-08	3:48813784:T:C	3	48813784	INFI	csf	7.96594	167192	top	3:48813784:T:C.CCL4.csf.INFI	plasma	0.281353	0.0732627	0.000128002	TRUE	IMPDH2,NCKIPSD,P4HTM,ZNF589,PRKAR2A,SLC25A20,ARIH2OS,ARIH2,CCDC51,TMA7,ATRIP,TREX1,IP6K2,QRICH1,QARS,USP19,	IMPDH2
CCL4	CCL4	17	34431220	34433007	6351	3	48322023	3:48322023	rs62263027	Intronic	KLHL18, PTPN23, SCAP, ELP6, BOLA2P2, RN7SL870P, CSPG5, SMARCC1, SNORD146, DHX30, MIR1226, MAP4, VPS26BP1, RN7SL664P, RPL17P16, CDC25A, SNRPFP4, RNU7-128P, NDUFB1P1, MIR4443, CAMP, ZNF589, MRPS18AP1, FCF1P2, NME6, SPINK8, MIR2115, FBXW12, RN7SL321P, PLXNB1, CCDC51, TMA7, ATRIP, ATRIP-TREX1, TREX1, SHISA5, PFKFB4, MIR6823, UCN2, COL7A1, MIR711, UQCRC1, SNORA94, TMEM89, SLC26A6, MIR6824, CELSR3, MIR…	FCF1P2	3	48331769	48333168	101060195			TRANS	G	A	A	217	2992	0.0725267	ADD	1496	0.384698	0.0696167	5.52595	3.86086e-08	3:48322023:G:A	3	48322023	INFI	csf	7.41332	156819	top	3:48322023:G:A.CCL4.csf.INFI	plasma	0.347228	0.0697485	7.15882e-07	TRUE	PLXNB1,CCDC51,TMA7,ATRIP,ZNF589,TREX1,PFKFB4,	PLXNB1	3:48321964-48322051	enh
CCL4	CCL4	17	34431220	34433007	6351	3	47884003	3:47884003	rs62263577	Intronic	DHX30, MYL3, PTH1R, CCDC12, NBEAL2, NRADDP, SETD2, MRPL57P3, KIF9-AS1, KIF9, SNORD13J, SNORD13P3, KLHL18, PTPN23, SCAP, ELP6, BOLA2P2, RN7SL870P, CSPG5, SMARCC1, SNORD146, DHX30, MIR1226, MAP4, VPS26BP1, RN7SL664P, RPL17P16, CDC25A, SNRPFP4, RNU7-128P, NDUFB1P1, MIR4443, CAMP, ZNF589, MRPS18AP1, FCF1P2, NME6, SPINK8, MIR2115, FBXW12, RN7SL321P, PLXNB1, CCDC51, TMA7, ATRIP, ATRIP-TREX1, TREX1, SHI…	DHX30	3	47844399	47891686	22907	47889267	47890486	TRANS	T	A	A	229	2992	0.0765374	ADD	1496	0.395207	0.0668457	5.91223	4.17521e-09	3:47884003:T:A	3	47884003	INFI	csf	8.37932	174491	top	3:47884003:T:A.CCL4.csf.INFI	plasma	0.319119	0.0671173	2.17968e-06	TRUE	CDC25A,UQCRC1,PLXNB1,	CDC25A
CCL4	CCL4	17	34431220	34433007	6351	3	46954614	3:46954614	rs79117855	Nearest	FYCO1, CXCR6, XCR1, NRBF2P2, FLT1P1, CCR1, CCR3, UQCRC2P1, CCR2, CCR5AS, CCR5, CCRL2, LINC02009, LTF, RTP3, LRRC2, LRRC2-AS1, TDGF1, FAM240A, ALS2CL, TMIE, PRSS50, PRSS46P, PRSS45P, PRSS43P, PRSS44P, PRSS42P, MYL3, PTH1R, CCDC12, NBEAL2, NRADDP, SETD2, MRPL57P3, KIF9-AS1, KIF9, SNORD13J, SNORD13P3, KLHL18, PTPN23, SCAP, ELP6, BOLA2P2, RN7SL870P, CSPG5, SMARCC1, SNORD146, DHX30, MIR1226, MAP4,	CCDC12	3	46963220	47023500	151903	47017497	47023500	TRANS	A	C	C	298	2992	0.0995989	ADD	1496	0.344919	0.0609516	5.6589	1.82329e-08	3:46954614:A:C	3	46954614	INFI	plasma	7.73914	163025	top	3:46954614:A:C.CCL4.plasma.INFI	csf	0.456046	0.0604609	7.94615e-14	TRUE	MYL3,AC109583.1,KIF9,KLHL18,	MYL3
CCL4	CCL4	17	34431220	34433007	6351	3	47506230	3:47506230	rs77481436	Intronic	SCAP, RTP3, LRRC2, LRRC2-AS1, TDGF1, FAM240A, ALS2CL, TMIE, PRSS50, PRSS46P, PRSS45P, PRSS43P, PRSS44P, PRSS42P, MYL3, PTH1R, CCDC12, NBEAL2, NRADDP, SETD2, MRPL57P3, KIF9-AS1, KIF9, SNORD13J, SNORD13P3, KLHL18, PTPN23, SCAP, ELP6, BOLA2P2, RN7SL870P, CSPG5, SMARCC1, SNORD146, DHX30, MIR1226, MAP4, VPS26BP1, RN7SL664P, RPL17P16, CDC25A, SNRPFP4, RNU7-128P, NDUFB1P1, MIR4443, CAMP, ZNF589, MRPS18A…	SCAP	3	47455171	47517431	22937	47476486	47518616	TRANS	G	A	A	308	2992	0.102941	ADD	1496	0.344844	0.0593612	5.80925	7.65556e-09	3:47506230:G:A	3	47506230	INFI	csf	8.11602	169884	top	3:47506230:G:A.CCL4.csf.INFI	plasma	0.26206	0.0596438	1.19264e-05	TRUE
CCL4	CCL4	17	34431220	34433007	6351	3	45568854	3:45568854	rs146783234	Intronic	LARS2, LOC100419748, ZKSCAN7, ZKSCAN7-AS1, MPRIPP1, ZNF660-ZNF197, ZNF660, ZNF197-AS1, ZNF197, ZNF35, LOC100419752, SOCS5P3, ZNF502, ZNF501, KIAA1143, KIF15, HNRNPA1P77, MIR564, TMEM42, PPIAP18, TGM4, ZDHHC3, RPL12P44, EXOSC7, CLEC3B, RNU5B-3P, CDCP1, RPS24P8, TMEM158, LARS2, LARS2-AS1, LIMD1, LIMD1-AS1, TRR-ACG2-1, SACM1L, RN7SL145P, SLC6A20, LZTFL1, SDHDP4, CCR9, FYCO1, CXCR6, XCR1, NRBF2P2, FL…	LARS2	3	45430068	45590899	23395	45583086	45589046	TRANS	C	T	T	251	2992	0.0838904	ADD	1496	0.451411	0.0638033	7.07504	2.28862e-12	3:45568854:C:T	3	45568854	INFI	csf	11.6404	221914	top	3:45568854:C:T.CCL4.csf.INFI	plasma	0.311399	0.0643611	1.44488e-06	TRUE	SACM1L,LZTFL1,CCR9,CDCP1,FYCO1,CLEC3B,TMEM158,SLC6A20,XCR1,CXCR6,CCR5,ZDHHC3,EXOSC7,	SACM1L
CCL4	CCL4	17	34431220	34433007	6351	17	34489226	17:34489226	rs370163360	Intronic	LOC100420851, LOC100130114, SLC35G3, SLFN5, SLFN11, LOC729835, LOC729839, SLFN12, SLFN13, LOC100420061, SLFN12L, E2F3P1, TAF5LP1, SLFN14, LOC107985033, RPL39P32, SNHG30, SNORD7, PEX12, AP2B1, LOC100420062, RPL17P42, RASL10B, GAS2L2, MMP28, C17orf50, TAF15, HEATR9, CCL5, LRRC37A8P, LRRC37A9P, LOC100133244, RDM1, LYZL6, CCL16, CCL14, CCL15-CCL14, CCL15, CCL23, CCL18, CCL3, CCL4, RN7SL301P, LOC10041…	LOC100420851	17	34488980	34554514	100420851			CIS	A	G	G	1133	2992	0.378676	ADD	1496	-0.29795	0.0369119	-8.07193	1.40965e-15	17:34489226:A:G	17	34489226	INFI	csf	14.8509	257055	top	17:34489226:A:G.CCL4.csf.INFI	plasma	-0.205102	0.037333	4.61651e-08	TRUE	TBC1D3B,	TBC1D3B
MIP1b	CCL4	17	34431220	34433007	6351	3	46150937	3:46150937	rs1500004	Intronic	RPS24P8, TMEM158, LARS2, LARS2-AS1, LIMD1, LIMD1-AS1, TRR-ACG2-1, SACM1L, RN7SL145P, SLC6A20, LZTFL1, SDHDP4, CCR9, FYCO1, CXCR6, XCR1, NRBF2P2, FLT1P1, CCR1, CCR3, UQCRC2P1, CCR2, CCR5AS, CCR5, CCRL2, LINC02009, LTF, RTP3, LRRC2, LRRC2-AS1, TDGF1, FAM240A, ALS2CL, TMIE, PRSS50, PRSS46P, PRSS45P, PRSS43P, PRSS44P, PRSS42P, MYL3, PTH1R, CCDC12, NBEAL2, NRADDP, SETD2, MRPL57P3,	FLT1P1	3	46183653	46185180	391533			TRANS	G	A	A	321	3066	0.104697	ADD	1533	0.320345	0.0579139	5.53139	3.73051e-08	3:46150937:G:A	3	46150937		CSF	7.42823	157109	top							LARS2,CCR1,CCR2,CCR5,FYCO1,SLC6A20,XCR1,CXCR6,LZTFL1,CCR9,SACM1L,CCRL2,LRRC2,TDGF1,	LARS2	3:46150419-46151334	enh
CCL4	CCL4	17	34431220	34433007	6351	3	46457412	3:46457412	rs113010081	Nearest	LARS2-AS1, LIMD1, LIMD1-AS1, TRR-ACG2-1, SACM1L, RN7SL145P, SLC6A20, LZTFL1, SDHDP4, CCR9, FYCO1, CXCR6, XCR1, NRBF2P2, FLT1P1, CCR1, CCR3, UQCRC2P1, CCR2, CCR5AS, CCR5, CCRL2, LINC02009, LTF, RTP3, LRRC2, LRRC2-AS1, TDGF1, FAM240A, ALS2CL, TMIE, PRSS50, PRSS46P, PRSS45P, PRSS43P, PRSS44P, PRSS42P, MYL3, PTH1R, CCDC12, NBEAL2, NRADDP, SETD2, MRPL57P3, KIF9-AS1, KIF9, SNORD13J, SNORD13P3, KLHL18, …	LINC02009	3	46458007	46465158	105377068			TRANS	T	C	C	379	2992	0.126671	ADD	1496	0.530108	0.0533045	9.94489	1.31461e-22	3:46457412:T:C	3	46457412	INFI	plasma	21.8812	312969	top	3:46457412:T:C.CCL4.plasma.INFI	csf	0.776498	0.0512434	2.33939e-48	TRUE	CCR9,SETD2,CCR1,FYCO1,XCR1,CCR5,SACM1L,CXCR6,LZTFL1,SLC6A20,	CCR9
CCL4	CCL4	17	34431220	34433007	6351	3	45931005	3:45931005	rs80136777	Intronic	LZTFL1, CCR9, ZDHHC3, RPL12P44, EXOSC7, CLEC3B, RNU5B-3P, CDCP1, RPS24P8, TMEM158, LARS2, LARS2-AS1, LIMD1, LIMD1-AS1, TRR-ACG2-1, SACM1L, RN7SL145P, SLC6A20, LZTFL1, SDHDP4, CCR9, FYCO1, CXCR6, XCR1, NRBF2P2, FLT1P1, CCR1, CCR3, UQCRC2P1, CCR2, CCR5AS, CCR5, CCRL2, LINC02009, LTF, RTP3, LRRC2, LRRC2-AS1, TDGF1, FAM240A, ALS2CL, TMIE, PRSS50, PRSS46P, PRSS45P, PRSS43P, PRSS44P, PRSS42P, MYL3, PTH…	CCR9	3	45927996	45944667	10803	45928041	45943390	TRANS	T	A	A	319	2992	0.106618	ADD	1496	0.411912	0.0579597	7.10688	1.83196e-12	3:45931005:T:A	3	45931005	INFI	plasma	11.7371	223107	top	3:45931005:T:A.CCL4.plasma.INFI	csf	0.671124	0.0563153	2.4102e-31	TRUE	LZTFL1,CCR9,PRSS46,SLC6A20,SACM1L,CCR5,LIMD1,XCR1,CCR1,FYCO1,LTF,RTP3,TMEM158,CCR2,ZDHHC3,EXOSC7,CXCR6,CDCP1,CCRL2,	LZTFL1
CCL4	CCL4	17	34431220	34433007	6351	3	46954614	3:46954614	rs79117855	Intronic	FYCO1, CXCR6, XCR1, NRBF2P2, FLT1P1, CCR1, CCR3, UQCRC2P1, CCR2, CCR5AS, CCR5, CCRL2, LINC02009, LTF, RTP3, LRRC2, LRRC2-AS1, TDGF1, FAM240A, ALS2CL, TMIE, PRSS50, PRSS46P, PRSS45P, PRSS43P, PRSS44P, PRSS42P, MYL3, PTH1R, CCDC12, NBEAL2, NRADDP, SETD2, MRPL57P3, KIF9-AS1, KIF9, SNORD13J, SNORD13P3, KLHL18, PTPN23, SCAP, ELP6, BOLA2P2, RN7SL870P, CSPG5, SMARCC1, SNORD146, DHX30, MIR1226, MAP4,	CCDC12	3	46963220	47023500	151903	47017497	47023500	TRANS	A	C	C	298	2992	0.0995989	ADD	1496	0.456046	0.0604609	7.54282	7.94615e-14	3:46954614:A:C	3	46954614	INFI	csf	13.0998	238955	top	3:46954614:A:C.CCL4.csf.INFI	plasma	0.344919	0.0609516	1.82329e-08	TRUE	MYL3,AC109583.1,KIF9,KLHL18,	MYL3
CCL4	CCL4	17	34431220	34433007	6351	3	45931005	3:45931005	rs80136777	Intronic	LZTFL1, CCR9, ZDHHC3, RPL12P44, EXOSC7, CLEC3B, RNU5B-3P, CDCP1, RPS24P8, TMEM158, LARS2, LARS2-AS1, LIMD1, LIMD1-AS1, TRR-ACG2-1, SACM1L, RN7SL145P, SLC6A20, LZTFL1, SDHDP4, CCR9, FYCO1, CXCR6, XCR1, NRBF2P2, FLT1P1, CCR1, CCR3, UQCRC2P1, CCR2, CCR5AS, CCR5, CCRL2, LINC02009, LTF, RTP3, LRRC2, LRRC2-AS1, TDGF1, FAM240A, ALS2CL, TMIE, PRSS50, PRSS46P, PRSS45P, PRSS43P, PRSS44P, PRSS42P, MYL3, PTH…	CCR9	3	45927996	45944667	10803	45928041	45943390	TRANS	T	A	A	319	2992	0.106618	ADD	1496	0.671124	0.0563153	11.9172	2.4102e-31	3:45931005:T:A	3	45931005	INFI	csf	30.6179	361438	top	3:45931005:T:A.CCL4.csf.INFI	plasma	0.411912	0.0579597	1.83196e-12	TRUE	LZTFL1,CCR9,PRSS46,SLC6A20,SACM1L,CCR5,LIMD1,XCR1,CCR1,FYCO1,LTF,RTP3,TMEM158,CCR2,ZDHHC3,EXOSC7,CXCR6,CDCP1,CCRL2,	LZTFL1	3:45930824-45931712	enh
CCL4	CCL4	17	34431220	34433007	6351	17	34819750	17:34819750	rs8064426	Intronic	TAF5LP1, SLFN14, LOC107985033, RPL39P32, SNHG30, SNORD7, PEX12, AP2B1, LOC100420062, RPL17P42, RASL10B, GAS2L2, MMP28, C17orf50, TAF15, HEATR9, CCL5, LRRC37A8P, LRRC37A9P, LOC100133244, RDM1, LYZL6, CCL16, CCL14, CCL15-CCL14, CCL15, CCL23, CCL18, CCL3, CCL4, RN7SL301P, LOC100419980, LOC100420851, TBC1D3B, CCL3L3, CCL4L2, YWHAEP6, TBC1D3C, CCL3P1, CCL3L1, LOC100420852, TBC1D3H, RNU6-1192P, TBC1D3F…	TBC1D3F	17	34797172	34808058	84218	36286047	36294914	CIS	G	A	A	347	2992	0.115976	ADD	1496	-0.466212	0.0551693	-8.45058	6.78402e-17	17:34819750:G:A	17	34819750	INFI	csf	16.1685	269319	top	17:34819750:G:A.CCL4.csf.INFI	plasma	-0.399373	0.0555191	9.95726e-13	TRUE	CCL5,CCL14,CCL15-CCL14,CCL15,GPR179,SOCS7,CCL16,CTB-186H2.3,	CCL5	17:34819545-34820339	dyadic
MIP1b	CCL4	17	34431220	34433007	6351	17	34762580	17:34762580	rs879571071	Intronic	LOC100420852, LOC100420061, SLFN12L, E2F3P1, TAF5LP1, SLFN14, LOC107985033, RPL39P32, SNHG30, SNORD7, PEX12, AP2B1, LOC100420062, RPL17P42, RASL10B, GAS2L2, MMP28, C17orf50, TAF15, HEATR9, CCL5, LRRC37A8P, LRRC37A9P, LOC100133244, RDM1, LYZL6, CCL16, CCL14, CCL15-CCL14, CCL15, CCL23, CCL18, CCL3, CCL4, RN7SL301P, LOC100419980, LOC100420851, TBC1D3B, CCL3L3, CCL4L2, YWHAEP6, TBC1D3C, CCL3P1, CCL3L…	LOC100420852	17	34742047	34794148	100420852			CIS	C	T	C	696	3066	0.227006	ADD	1533	-0.285615	0.0411407	-6.9424	5.67606e-12	17:34762580:C:T	17	34762580		CSF	11.246	216941	top
CCL8	CCL8	17	32646454	32648421	6355	17	32648878	17:32648878	rs11342894	Nearest	AA06, TLK2P1, RNA5SP438, LINC01989, CCL2, CCL7, CCL11, CCL8, CCL13, CCL1, C17orf102, TMEM132E, CCT6B, ZNF830, LIG3, OSTCP7, RFFL, RAD51L3-RFFL, RPL37P22, RAD51D, FNDC8, NLE1, UNC45B, LOC100130114, SLC35G3, SLFN5,	CCL8	17	32646454	32648421	6355	32646066	32648420	CIS	CA	C	C	468	2992	0.156417	ADD	1496	-0.868497	0.0446012	-19.4725	1.9221e-75	17:32648878:CA:C	17	32648878	INFI	plasma	74.7162	490142	top	17:32648878:CA:C.CCL8.plasma.INFI	csf	-0.699556	0.0465466	1.19453e-47	TRUE	AC005549.3,CCL2,CCL7,ASIC2,CCL13,CCL1,CCL11,SLC35G3,SLFN12L,CCL16,CTB-186H2.3,RAD51L3-RFFL,RAD51D,FNDC8,NLE1,UNC45B,CCL14,CCL15-CCL14,CCL15,CCL23,CCL18,RFFL,SLFN5,RDM1,LYZL6,C17orf66,RASL10B,GAS2L2,SLFN14,PEX12,AP2B1,CCT6B,ZNF830,LIG3,SLFN12,TMEM98,CCL5,SLFN13,CCL3,CCL4,SPACA3,MMP28,TAF15,C17orf50,	AC005549.3
CCL8	CCL8	17	32646454	32648421	6355	17	32648878	17:32648878	rs11342894	Gene 3 Prime	AA06, TLK2P1, RNA5SP438, LINC01989, CCL2, CCL7, CCL11, CCL8, CCL13, CCL1, C17orf102, TMEM132E, CCT6B, ZNF830, LIG3, OSTCP7, RFFL, RAD51L3-RFFL, RPL37P22, RAD51D, FNDC8, NLE1, UNC45B, LOC100130114, SLC35G3, SLFN5,	CCL8	17	32646454	32648421	6355	32646066	32648420	CIS	CA	C	C	468	2992	0.156417	ADD	1496	-0.699556	0.0465466	-15.0292	1.19453e-47	17:32648878:CA:C	17	32648878	INFI	csf	46.9228	423029	top	17:32648878:CA:C.CCL8.csf.INFI	plasma	-0.868497	0.0446012	1.9221e-75	TRUE	AC005549.3,CCL2,CCL7,ASIC2,CCL13,CCL1,CCL11,SLC35G3,SLFN12L,CCL16,CTB-186H2.3,RAD51L3-RFFL,RAD51D,FNDC8,NLE1,UNC45B,CCL14,CCL15-CCL14,CCL15,CCL23,CCL18,RFFL,SLFN5,RDM1,LYZL6,C17orf66,RASL10B,GAS2L2,SLFN14,PEX12,AP2B1,CCT6B,ZNF830,LIG3,SLFN12,TMEM98,CCL5,SLFN13,CCL3,CCL4,SPACA3,MMP28,TAF15,C17orf50,	AC005549.3
CCL8	CCL8	17	32646454	32648421	6355	9	82959245	9:82959245	rs11138617	Intronic	CHCHD2P9, TLE4, LINC01507, NPAP1P6, NPAP1P4, MTCO1P51, MTND2P9, RPS19P6,	NPAP1P4	9	82972021	82975133	100533674			TRANS	G	A	A	521	2992	0.174131	ADD	1496	-0.271988	0.0484647	-5.61208	2.37894e-08	9:82959245:G:A	9	82959245	INFI	csf	7.62362	160855	top	9:82959245:G:A.CCL8.csf.INFI	plasma	-0.0195222	0.0489703	0.690205	FALSE	TLE1,RASEF,SPATA31D1,TLE4,	TLE1
CD163	CD163	12	7623407	7656414	9332	7	13997573	7:13997573	rs12699568	Intronic	ETV1, RPL26P21, ETV1, LOC100423044, RPL6P21, DGKB, EEF1A1P26,	ETV1	7	13930854	14031050	2115	14028933	14030114	TRANS	C	T	T	35	2992	0.0116979	ADD	1496	0.943287	0.169003	5.58147	2.82795e-08	7:13997573:C:T	7	13997573	CVDIII	plasma	7.54853	159427	top	7:13997573:C:T.CD163.plasma.CVDIII	csf	-0.146542	0.170714	0.390807	FALSE	ETV1,ARL4A,AGR3,MEOX2,SCIN,ISPD,	ETV1
CD163	CD163	12	7623407	7656414	9332	2	134966562	2:134966562	rs62165726	Intronic	MGAT5, NCKAP5-AS2, RNU6-579P, RN7SKP154, RN7SKP93, MGAT5, MIR3679, RNA5SP104, EDDM3CP, TMEM163, VDAC2P4, LOC100526840, ACMSD, MIR5590, CCNT2-AS1, CCNT2, MAP3K19, RAB3GAP1, SNORA40B, ZRANB3,	MGAT5	2	134877506	135212192	4249	135011830	135206468	TRANS	C	A	A	89	2992	0.029746	ADD	1496	-0.66424	0.106459	-6.23943	5.70726e-10	2:134966562:C:A	2	134966562	CVDIII	plasma	9.24357	188652	top	2:134966562:C:A.CD163.plasma.CVDIII	csf	-0.182965	0.107733	0.0896547	FALSE	MGAT5,GPR39,CCNT2,LYPD1,ACMSD,	MGAT5	2:134966466-134966760	enh
CD163	CD163	12	7623407	7656414	9332	17	7073747	17:7073747	rs72837687	Nearest	RNU6-1264P, BTF3P14, AIPL1, PIMREG, PITPNM3, KIAA0753, RNA5SP435, TXNDC17, MED31, C17orf100, MIR4520-1, MIR4520-2, ALOX15P1, SLC13A5, RPL23AP73, XAF1, FBXO39, TEKT1, ALOX12P2, LOC100128007, ALOX12-AS1, ALOX12, RNASEK-C17orf49, RNASEK, C17orf49, MIR497HG, MIR195, MIR497, BCL6B, SLC16A13, SLC16A11, CLEC10A, ASGR2, RPL7AP64, ASGR1, DLG4, ACADVL, MIR324, DVL2, PHF23, GABARAP, CTDNEP1, ELP5, CLDN7, SL…	ASGR1	17	7076750	7082883	432	7080151	7082674	TRANS	G	A	A	665	2992	0.222259	ADD	1496	0.279636	0.0432032	6.47258	1.30315e-10	17:7073747:G:A	17	7073747	CVDIII	plasma	9.88501	198331	top	17:7073747:G:A.CD163.plasma.CVDIII	csf	0.137095	0.0436609	0.00172266	TRUE	BCL6B,SLC16A13,SLC16A11,CLEC10A,ASGR2,FXR2,AC007421.1,SHBG,TEKT1,SCIMP,XAF1,FBXO39,DHX33,DERL2,MIS12,	BCL6B
CD163	CD163	12	7623407	7656414	9332	3	190643896	3:190643896	rs71635338	Intronic	P3H2, MTAPP2, P3H2-AS1, RNU6-1109P, NMNAT1P3, CLDN1, CLDN16, TMEM207, IL1RAP, GCNT1P3, RN7SKP296, CCT6P4, LOC100131685, GMNC, SNAR-I, OSTN, OSTN-AS1, UTS2B, CCDC50, LINCR-0002, PYDC2,	OSTN, GMNC	3	190595719	190595839	100170222			TRANS	C	CT	CT	1123	2992	0.375334	ADD	1496	0.245594	0.0365542	6.71863	2.60053e-11	3:190643896:C:CT	3	190643896	CVDIII	csf	10.5849	208201	top	3:190643896:C:CT.CD163.csf.CVDIII	plasma	0.0436845	0.0370851	0.239003	FALSE	GMNC,PYDC2,ATP13A4,OPA1,UTS2B,CCDC50,FGF12,ATP13A5,	GMNC
CD200	CD200	3	112051420	112081659	4345	3	112077109	3:112077109	rs13090468	Intronic	CD200, ATP6V0CP2, CD96, ZBED2, LOC100420394, PLCXD2, PLCXD2-AS1, PHLDB2, ABHD10, TAGLN3, RFKP2, TMPRSS7, C3orf52, MIR567, GCSAM, TBILA, SLC9C1, LOC100420831, LOC100532749, LOC105374042, CD200, BTLA, OR7E100P, ATG3, SLC35A5, LINC01279, CCDC80, LOC100653395, LINC02042, MIR9900, CD200R1L-AS1, CD200R1L, CD200R1, GTPBP8, NEPRO, LINC02044, BOC, CFAP44,	CD200	3	112051420	112081659	4345	112052025	112081631	CIS	G	A	A	1337	2992	0.446858	ADD	1496	0.214995	0.0363705	5.91125	4.19964e-09	3:112077109:G:A	3	112077109	NEUI	plasma	8.37679	174447	top	3:112077109:G:A.CD200.plasma.NEUI	csf	0.197322	0.0364402	7.13414e-08	TRUE	BTLA,SLC9C1,GCSAM,CD200,C3orf52,ATG3,SLC35A5,CD200R1,GTPBP8,BOC,ABHD10,TAGLN3,KIAA2018,C3orf17,NAA50,ATP6V1A,PLCXD2,TMPRSS7,CD200R1L,SPICE1,	BTLA	3:112076825-112077273	dyadic
CD200	CD200	3	112051420	112081659	4345	3	112063250	3:112063250	rs7647411	Intronic	CD200, ATP6V0CP2, CD96, ZBED2, LOC100420394, PLCXD2, PLCXD2-AS1, PHLDB2, ABHD10, TAGLN3, RFKP2, TMPRSS7, C3orf52, MIR567, GCSAM, TBILA, SLC9C1, LOC100420831, LOC100532749, LOC105374042, CD200, BTLA, OR7E100P, ATG3, SLC35A5, LINC01279, CCDC80, LOC100653395, LINC02042, MIR9900, CD200R1L-AS1, CD200R1L, CD200R1, GTPBP8, NEPRO, LINC02044, BOC, CFAP44,	CD200	3	112051420	112081659	4345	112052025	112081631	CIS	C	T	T	1073	2992	0.358623	ADD	1496	0.243743	0.0379508	6.4226	1.79586e-10	3:112063250:C:T	3	112063250	NEUI	csf	9.74573	196284	top	3:112063250:C:T.CD200.csf.NEUI	plasma	0.14949	0.0382734	9.80879e-05	TRUE	BTLA,SLC9C1,GCSAM,C3orf52,ATG3,SLC35A5,CD200R1,GTPBP8,BOC,ABHD10,TAGLN3,KIAA2018,C3orf17,NAA50,ATP6V1A,PLCXD2,TMPRSS7,CD200R1L,SPICE1,	BTLA
CD200R1	CD200R1	3	112640052	112693950	131450	3	113184642	3:113184642	rs146456814	Intronic	SPICE1, OR7E100P, ATG3, SLC35A5, LINC01279, CCDC80, LOC100653395, LINC02042, MIR9900, CD200R1L-AS1, CD200R1L, CD200R1, GTPBP8, NEPRO, LINC02044, BOC, CFAP44, LOC101180897, PHF5DP, CFAP44-AS1, MIR8076, SPICE1, SIDT1, MIR4446, RN7SL767P, USF3, NAA50, ATP6V1A, GRAMD1C, RPS10P4, LOC100420528, VPS26AP1, ZDHHC23, CCDC191, LOC100127892, QTRT2, H2BP3, DRD3, LOC645180, ZNF80, TIGIT, ZBTB20, MIR568, ZBTB20…	SPICE1	3	113161565	113234003	152185	113225396	113233753	CIS	A	G	G	43	2992	0.0143717	ADD	1496	1.02787	0.152161	6.75516	2.03776e-11	3:113184642:A:G	3	113184642	NEUI	plasma	10.6908	209638	top	3:113184642:A:G.CD200R1.plasma.NEUI	csf	0.501695	0.153933	0.00114244	TRUE	BOC,KIAA2018,SPICE1,CD200R1,GTPBP8,ATG3,SLC35A5,	BOC
CD200R1	CD200R1	3	112640052	112693950	131450	3	112643193	3:112643193	rs77561169	Intronic	CD200R1, ABHD10, TAGLN3, RFKP2, TMPRSS7, C3orf52, MIR567, GCSAM, TBILA, SLC9C1, LOC100420831, LOC100532749, LOC105374042, CD200, BTLA, OR7E100P, ATG3, SLC35A5, LINC01279, CCDC80, LOC100653395, LINC02042, MIR9900, CD200R1L-AS1, CD200R1L, CD200R1, GTPBP8, NEPRO, LINC02044, BOC, CFAP44, LOC101180897, PHF5DP, CFAP44-AS1, MIR8076, SPICE1, SIDT1, MIR4446, RN7SL767P, USF3, NAA50, ATP6V1A, GRAMD1C, RPS10…	CD200R1	3	112640052	112693950	131450	112647765	112693759	CIS	T	C	C	120	2992	0.040107	ADD	1496	1.64873	0.0821181	20.0775	1.43013e-79	3:112643193:T:C	3	112643193	NEUI	plasma	78.8446	497901	top	3:112643193:T:C.CD200R1.plasma.NEUI	csf	0.99109	0.0889194	9.01803e-28	TRUE	ATG3,SLC35A5,CD200R1L,CCDC80,GCSAM,CD200R1,GTPBP8,SLC9C1,CD200,BTLA,	ATG3
CD200R1	CD200R1	3	112640052	112693950	131450	3	111973834	3:111973834	rs145426582	Intronic	SLC9C1, ATP6V0CP2, CD96, ZBED2, LOC100420394, PLCXD2, PLCXD2-AS1, PHLDB2, ABHD10, TAGLN3, RFKP2, TMPRSS7, C3orf52, MIR567, GCSAM, TBILA, SLC9C1, LOC100420831, LOC100532749, LOC105374042, CD200, BTLA, OR7E100P, ATG3, SLC35A5, LINC01279, CCDC80, LOC100653395, LINC02042, MIR9900, CD200R1L-AS1, CD200R1L, CD200R1, GTPBP8, NEPRO, LINC02044, BOC,	SLC9C1	3	111859745	112013063	285335	111997615	112013063	CIS	A	C	C	56	2992	0.0187166	ADD	1496	0.765555	0.134515	5.69122	1.51563e-08	3:111973834:A:C	3	111973834	NEUI	plasma	7.81941	164513	top	3:111973834:A:C.CD200R1.plasma.NEUI	csf	0.468649	0.135434	0.000554655	TRUE	BTLA,SLC9C1,GCSAM,CD200,CD200R1,GTPBP8,ATG3,SLC35A5,CD200R1L,C3orf52,C3orf17,KIAA2018,CCDC80,	BTLA
CD200R1	CD200R1	3	112640052	112693950	131450	6	46188023	6:46188023	rs62400867	Gene 3 Prime	RUNX2, CLIC5, RNU6-754P, ENPP4, ENPP5, ACTG1P9, RCAN2, LOC101926915, RPL36P10, LOC101926898, CYP39A1, SLC25A27, LOC101926934, TDRD6, PLA2G7, ANKRD66, MEP1A, ADGRF5, ADGRF5-AS1, ADGRF1,	RCAN2	6	46188467	46459804	10231	46190878	46424713	TRANS	C	T	T	126	2992	0.0421123	ADD	1496	-0.505324	0.0896633	-5.6358	2.0796e-08	6:46188023:C:T	6	46188023	NEUI	csf	7.68202	161956	top	6:46188023:C:T.CD200R1.csf.NEUI	plasma	-0.289379	0.0902948	0.00137998	TRUE	MEP1A,TDRD6,GPR110,GPR116,PLA2G7,ANKRD66,CLIC5,AL133262.1,RCAN2,	MEP1A
CD200R1	CD200R1	3	112640052	112693950	131450	9	136138765	9:136138765	rs8176685	Intronic	ABO, TTF1, CFAP77, RNU5D-2P, BARHL1, DDX31, GTF3C4, AK8, SPACA9, TSC1, GFI1B, MIR548AW, RPL39P24, RNU7-21P, EEF1A1P5, SNORD141A, LOC105376306, GTF3C5, MIR6877, CEL, CELP, RALGDS, GBGT1, OBP2B, LCN1P1, ABO, SURF6, MED22, RPL21P81, RPL7A, SNORD24, SNORD36B, SNORD36A, SNORD36C, SURF1, SURF2, SURF4, STKLD1, REXO4, ADAMTS13, CACFD1, SLC2A6, MYMK, ADAMTSL2, FAM163B, DBH, DBH-AS1, SARDH, VAV2, BRD3OS, B…	ABO	9	136125788	136150617	28	136131053	136150605	TRANS	GCGCCCACCACTA	G	G	624	2992	0.208556	ADD	1496	-0.25056	0.0453066	-5.53033	3.76747e-08	9:136138765:GCGCCCACCACTA:G	9	136138765	NEUI	plasma	7.42395	157026	top	9:136138765:GCGCCCACCACTA:G.CD200R1.plasma.NEUI	csf	-0.00207222	0.0457713	0.963896	FALSE	DDX31,GTF3C4,TMEM8C,ADAMTSL2,OBP2B,CACFD1,SLC2A6,FAM163B,	DDX31
CD200R1	CD200R1	3	112640052	112693950	131450	3	98402969	3:98402969	rs11927405	Nearest	ARL6, CRYBG3, RIOX2, GABRR3, OR5BM1P, OR5AC1, OR5AC2, OR5AC4P, POU5F1P7, OR5H1, OR5H14, OR5H15, OR5H5P, OR5H3P, OR5H4P, OR5H7P, OR5H6, OR5H2, OR5H8, OR5K4, OR5K3, UBFD1P1, OR5K1, OR5K2, CLDND1, RPL38P4, GPR15, CPOX, RPL19P7, WWP1P1, ST3GAL6-AS1, ST3GAL6, PDLIM1P4, DCBLD2, RNU6-26P, RNU6-1263P, ACTG1P13, COL8A1,	WWP1P1	3	98376314	98379911	339843			TRANS	C	T	T	1371	2992	0.458222	ADD	1496	-0.353492	0.0350226	-10.0932	3.22127e-23	3:98402969:C:T	3	98402969	NEUI	plasma	22.492	316941	top	3:98402969:C:T.CD200R1.plasma.NEUI	csf	-0.155467	0.0359755	1.65233e-05	TRUE	CLDND1,GPR15,	CLDND1
CD200R1	CD200R1	3	112640052	112693950	131450	3	112643193	3:112643193	rs77561169	Intronic	CD200R1, ABHD10, TAGLN3, RFKP2, TMPRSS7, C3orf52, MIR567, GCSAM, TBILA, SLC9C1, LOC100420831, LOC100532749, LOC105374042, CD200, BTLA, OR7E100P, ATG3, SLC35A5, LINC01279, CCDC80, LOC100653395, LINC02042, MIR9900, CD200R1L-AS1, CD200R1L, CD200R1, GTPBP8, NEPRO, LINC02044, BOC, CFAP44, LOC101180897, PHF5DP, CFAP44-AS1, MIR8076, SPICE1, SIDT1, MIR4446, RN7SL767P, USF3, NAA50, ATP6V1A, GRAMD1C, RPS10…	CD200R1	3	112640052	112693950	131450	112647765	112693759	CIS	T	C	C	120	2992	0.040107	ADD	1496	0.99109	0.0889194	11.1459	9.01803e-28	3:112643193:T:C	3	112643193	NEUI	csf	27.0449	343536	top	3:112643193:T:C.CD200R1.csf.NEUI	plasma	1.64873	0.0821181	1.43013e-79	TRUE	ATG3,SLC35A5,CD200R1L,CCDC80,GCSAM,CD200R1,GTPBP8,SLC9C1,CD200,BTLA,	ATG3
CD244	CD244	1	160799950	160832677	51744	2	157857868	2:157857868	rs141118403	Intronic	LINC01876, LOC100128759, NR4A2, FLJ46875, TRA-CGC3-1, TRG-GCC2-2, GPD2, RPLP0P7, CDK7P1, GALNT5, RN7SKP281, ERMN, FAM133DP, CYTIP, ACVR1C, ACVR1, RNU6-436P, LOC100130766, RNU6-932P, UPP2,	CDK7P1	2	158066848	158068037	220786			TRANS	C	G	G	30	2992	0.0100267	ADD	1496	0.963523	0.170938	5.63669	2.06902e-08	2:157857868:C:G	2	157857868	INFI	csf	7.68424	161997	top	2:157857868:C:G.CD244.csf.INFI	plasma	0.0803436	0.172733	0.641905	FALSE	NR4A2,GPD2,GALNT5,	NR4A2
CD244	CD244	1	160799950	160832677	51744	1	160827838	1:160827838	rs142535548	Intronic	CD244, CFAP45, MIR4259, TAGLN2, IGSF9, SLAMF9, LINC01133, FCRL6P1, RPL27AP2, PIGM, KCNJ10, KCNJ9, IGSF8, ATP1A2, ATP1A4, CASQ1, LOC729867, PEA15, DCAF8, LOC100287049, RPSAP18, PEX19, COPA, SUMO1P3, NCSTN, NHLH1, RNU4-42P, VANGL2, SLAMF6, CD84, SLAMF1, SETP9, CD48, SLAMF7, LY9, CD244, PPIAP37, ITLN1, LOC646347, LOC101928372, ITLN2, F11R, TSTD1, USF1, ARHGAP30, NECTIN4, KLHDC9, PFDN2, NIT1, DEDD, L…	CD244	1	160799950	160832677	51744	160802480	160832692	CIS	C	CA	CA	661	2992	0.220922	ADD	1496	0.805251	0.0383644	20.9896	6.27606e-86	1:160827838:C:CA	1	160827838	INFI	csf	85.2023	509089	top	1:160827838:C:CA.CD244.csf.INFI	plasma	0.0613968	0.0436271	0.159544	FALSE	PFDN2,NIT1,ITLN1,CD48,SLAMF7,SLAMF6,LY9,SLAMF1,CD84,DEDD,RP11-544M22.13,TSTD1,USF1,ARHGAP30,AL591806.1,PVRL4,KLHDC9,OR6K3,OR10J1,CADM3,OR10J5,	PFDN2
CD244	CD244	1	160799950	160832677	51744	3	190601893	3:190601893	rs9838279	Intronic	P3H2, MTAPP2, P3H2-AS1, RNU6-1109P, NMNAT1P3, CLDN1, CLDN16, TMEM207, IL1RAP, GCNT1P3, RN7SKP296, CCT6P4, LOC100131685, GMNC, SNAR-I, OSTN, OSTN-AS1, UTS2B, CCDC50, LINCR-0002, PYDC2,	OSTN, GMNC	3	190595719	190595839	100170222			TRANS	T	C	C	1350	2992	0.451203	ADD	1496	0.233776	0.0357103	6.54646	8.0777e-11	3:190601893:T:C	3	190601893	INFI	csf	10.0927	201331	top	3:190601893:T:C.CD244.csf.INFI	plasma	-0.0410645	0.0362032	0.25686	FALSE	UTS2B,CCDC50,OSTN,ATP13A4,OPA1,PYDC2,TMEM207,ATP13A5,TP63,	UTS2B
CD274	CD274	9	5450503	5470567	29126	17	15506232	17:15506232	rs112450859	Intronic	CDRT1, RPS18P12, RPL23AP76, CDRT7, LOC101928475, CDRT8, PMP22, MIR4731, TEKT3, RNU6-799P, RN7SL792P, TVP23C-CDRT4, CDRT4, RPL9P2, CDRT3, TVP23C, PPIAP53, CDRT1, TRIM16, ZNF29P, ZNF286A, UBE2SP1, TBC1D26, CDRT15P2, ZSWIM5P1, RNA5SP436, IL6STP1, MEIS3P1, LINC02087, SPECC1P1, ADORA2B, ZSWIM7, TTC19, NCOR1, RPLP1P11, RPL22P21, RNU6-314P, RNU6-862P, SNORD163, RN7SL442P, PIGL, MIR1288, CENPV, UBB, FTLP…	CDRT1	17	15468796	15523018	374286	15497867	15499946	TRANS	C	T	T	28	2992	0.00935829	ADD	1496	1.03595	0.18856	5.494	4.61248e-08	17:15506232:C:T	17	15506232	INFI	csf	7.33607	155308	top	17:15506232:C:T.CD274.csf.INFI	plasma	-0.226909	0.190365	0.233463	FALSE	ZSWIM7,TTC19,	ZSWIM7
CD274	CD274	9	5450503	5470567	29126	9	5460801	9:5460801	rs7048841	Intronic	CD274, SLC1A1, SPATA6L, RPS6P11, PLPP6, CDC37L1-DT, CDC37L1, AK3, ECM1P1, RPS5P6, RCL1, KLF4P1, MIR101-2, HNRNPA1P41, JAK2, CSNK1G2P1, PDSS1P1, MTND6P5, MTND5P36, MTND1P11, MTND2P36, MTND3P14, MTND4LP6, MTND4P14, MTND5P14, TCF3P1, IGHEP2, INSL6, INSL4, RLN2, HMGN2P31, RLN1, PLGRKT, RNF152P1, CD274, PDCD1LG2, RIC1, ERMP1, AK4P4, MLANA, KIAA2026, MIR4665, RANBP6, GTF3AP1, IL33, SELENOTP1, TPD52L3, …	CD274	9	5450503	5470567	29126	5462935	5465912	CIS	T	C	C	1410	2992	0.471257	ADD	1496	-0.40392	0.0342066	-11.8082	7.92299e-31	9:5460801:T:C	9	5460801	INFI	csf	30.1011	358982	top	9:5460801:T:C.CD274.csf.INFI	plasma	0.0233154	0.0357622	0.514528	FALSE	INSL6,KIAA1432,JAK2,CDC37L1,AL161450.1,AK3,INSL4,AL158147.2,PDCD1LG2,GLIS3,RLN1,SLC1A1,UHRF2,ERMP1,RCL1,KIAA2026,RANBP6,KIAA0020,RLN2,RFX3,	INSL6
CD300C	CD300C	17	72537212	72542254	10871	17	72538143	17:72538143	rs4007737	Intronic	CD300C, LOC100134391, LINC00469, LINC02092, RPL38, MGC16275, TTYH2, DNAI2, KIF19, BTBD17, GPR142, RNA5SP448, GPRC5C, CD300A, CD300LB, CD300C, CD300H, CD300LD, C17orf77, LOC101928343, CD300E, RAB37, CD300LF, MIR3615, SLC9A3R1, NAT9, TMEM104, GRIN2C, FDXR, FADS6, USH1G, OTOP2, OTOP3, HID1, HID1-AS1, CDR2L, MRPL58, RNU6-362P, KCTD2, TRR-CCT1-1, TRR-CCT2-1, TRR-TCG3-1, ATP5PD, RN7SL573P, TRIM80P, SLC…	CD300C	17	72537212	72542254	10871	72537247	72542282	CIS	C	G	G	279	2992	0.0932487	ADD	1496	0.971872	0.056971	17.0591	9.35563e-60	17:72538143:C:G	17	72538143	NEUI	plasma	59.0289	456142	top	17:72538143:C:G.CD300C.plasma.NEUI	csf	1.07699	0.0556965	1.58302e-74	TRUE
CD300C	CD300C	17	72537212	72542254	10871	3	190643896	3:190643896	rs71635338	Intronic	P3H2, MTAPP2, P3H2-AS1, RNU6-1109P, NMNAT1P3, CLDN1, CLDN16, TMEM207, IL1RAP, GCNT1P3, RN7SKP296, CCT6P4, LOC100131685, GMNC, SNAR-I, OSTN, OSTN-AS1, UTS2B, CCDC50, LINCR-0002, PYDC2,	OSTN, GMNC	3	190595719	190595839	100170222			TRANS	C	CT	CT	1123	2992	0.375334	ADD	1496	0.216074	0.0366788	5.89097	4.73549e-09	3:190643896:C:CT	3	190643896	NEUI	csf	8.32464	173546	top	3:190643896:C:CT.CD300C.csf.NEUI	plasma	0.0282981	0.0370924	0.445638	FALSE	GMNC,PYDC2,ATP13A4,OPA1,UTS2B,CCDC50,FGF12,ATP13A5,	GMNC
CD300C	CD300C	17	72537212	72542254	10871	17	72538143	17:72538143	rs4007737	Intronic	CD300C, LOC100134391, LINC00469, LINC02092, RPL38, MGC16275, TTYH2, DNAI2, KIF19, BTBD17, GPR142, RNA5SP448, GPRC5C, CD300A, CD300LB, CD300C, CD300H, CD300LD, C17orf77, LOC101928343, CD300E, RAB37, CD300LF, MIR3615, SLC9A3R1, NAT9, TMEM104, GRIN2C, FDXR, FADS6, USH1G, OTOP2, OTOP3, HID1, HID1-AS1, CDR2L, MRPL58, RNU6-362P, KCTD2, TRR-CCT1-1, TRR-CCT2-1, TRR-TCG3-1, ATP5PD, RN7SL573P, TRIM80P, SLC…	CD300C	17	72537212	72542254	10871	72537247	72542282	CIS	C	G	G	279	2992	0.0932487	ADD	1496	1.07699	0.0556965	19.3368	1.58302e-74	17:72538143:C:G	17	72538143	NEUI	csf	73.8005	488363	top	17:72538143:C:G.CD300C.csf.NEUI	plasma	0.971872	0.056971	9.35563e-60	TRUE
CD300LF	CD300LF	17	72690456	72709062	146722	17	72699833	17:72699833	rs10512597	Intronic	RAB37, CD300LF, LOC100134391, LINC00469, LINC02092, RPL38, MGC16275, TTYH2, DNAI2, KIF19, BTBD17, GPR142, RNA5SP448, GPRC5C, CD300A, CD300LB, CD300C, CD300H, CD300LD, C17orf77, LOC101928343, CD300E, RAB37, CD300LF, MIR3615, SLC9A3R1, NAT9, TMEM104, GRIN2C, FDXR, FADS6, USH1G, OTOP2, OTOP3, HID1, HID1-AS1, CDR2L, MRPL58, RNU6-362P, KCTD2, TRR-CCT1-1, TRR-CCT2-1, TRR-TCG3-1, ATP5PD, RN7SL573P, TRIM…	CD300LF	17	72690456	72709062	146722	72691176	72701449	CIS	C	T	T	556	2992	0.185829	ADD	1496	-1.14947	0.0365175	-31.4773	2.93979e-167	17:72699833:C:T	17	72699833	NEUI	csf	166.532	605773	top	17:72699833:C:T.CD300LF.csf.NEUI	plasma	-1.25887	0.0340126	2.33716e-213	TRUE	RAB37,CD300LD,C17orf77,CD300E,CD300A,NAT9,TMEM104,SDK2,	RAB37
CD300LF	CD300LF	17	72690456	72709062	146722	17	72699833	17:72699833	rs10512597	Intronic	RAB37, CD300LF, LOC100134391, LINC00469, LINC02092, RPL38, MGC16275, TTYH2, DNAI2, KIF19, BTBD17, GPR142, RNA5SP448, GPRC5C, CD300A, CD300LB, CD300C, CD300H, CD300LD, C17orf77, LOC101928343, CD300E, RAB37, CD300LF, MIR3615, SLC9A3R1, NAT9, TMEM104, GRIN2C, FDXR, FADS6, USH1G, OTOP2, OTOP3, HID1, HID1-AS1, CDR2L, MRPL58, RNU6-362P, KCTD2, TRR-CCT1-1, TRR-CCT2-1, TRR-TCG3-1, ATP5PD, RN7SL573P, TRIM…	CD300LF	17	72690456	72709062	146722	72691176	72701449	CIS	C	T	T	556	2992	0.185829	ADD	1496	-1.25887	0.0340126	-37.0119	2.33716e-213	17:72699833:C:T	17	72699833	NEUI	plasma	212.631	641028	top	17:72699833:C:T.CD300LF.plasma.NEUI	csf	-1.14947	0.0365175	2.93979e-167	TRUE	RAB37,CD300LD,C17orf77,CD300E,CD300A,NAT9,TMEM104,SDK2,	RAB37
CD302	CD302	2	160625139	160654766	9936	2	160325182	2:160325182	rs10170119	Intronic	BAZ2B, RPL7AP22, PKP4-AS1, DAPL1, OR7E89P, OR7E28P, OR7E90P, TRE-CTC7-1, RNU2-21P, TANC1, BTF3L4P2, RNU6-580P, GSTM3P2, MIR6888, WDSUB1, BAZ2B, LOC100422294, LOC643072, RPS3AP13, MARCHF7, LY75-CD302, CD302, LY75, PLA2R1, ITGB6, LINC02478, RBMS1, MIR4785, LOC100419108,	BAZ2B	2	160175490	160568953	29994	160411954	160471935	CIS	A	C	C	176	1850	0.0951351	ADD	925	0.589562	0.0760172	7.75564	2.32041e-14	2:160325182:A:C	2	160325182	NEUx	plasma	13.6344	244726	top	2:160325182:A:C.CD302.plasma.NEUx	csf	0.10556	0.0763843	0.1673	FALSE	44627,BAZ2B,LY75-CD302,LY75,WDSUB1,	44627
CD302	CD302	2	160625139	160654766	9936	2	160657500	2:160657500	rs6432563	Intronic	LY75-CD302, OR7E89P, OR7E28P, OR7E90P, TRE-CTC7-1, RNU2-21P, TANC1, BTF3L4P2, RNU6-580P, GSTM3P2, MIR6888, WDSUB1, BAZ2B, LOC100422294, LOC643072, RPS3AP13, MARCHF7, LY75-CD302, CD302, LY75, PLA2R1, ITGB6, LINC02478, RBMS1, MIR4785, LOC100419108,	LY75-CD302	2	160625139	160761267	100526664	160628362	160761221	CIS	A	C	C	147	1850	0.0794595	ADD	925	0.713509	0.0813135	8.77479	8.16059e-18	2:160657500:A:C	2	160657500	NEUx	plasma	17.0883	277301	top	2:160657500:A:C.CD302.plasma.NEUx	csf	0.146785	0.0823297	0.0749155	FALSE	44627,WDSUB1,	44627
CD33	CD33	19	51728336	51743271	945	19	51726355	19:51726355	rs1399837	Nearest	KCNC3, NAPSB, NAPSA, NR1H2, POLD1, SPIB, MYBPC2, FAM71E1, EMC10, JOSD2, ASPDH, LRRC4B, SNAR-F, SYT3, C19orf81, SHANK1, CLEC11A, GPR32P1, GPR32, LOC105372440, ACP4, C19orf48, SNORD88B, SNORD88A, SNORD88C, LINC01869, KLK1, KLK15, LOC105372441, KLK3, KLK2, KLKP1, KLK4, KLK5, KLK6, KLK7, KLK8, KLK9, KLK10, KLK11, KLK12, KLK13, KLK14, CTU1, SIGLEC18P, SIGLEC9, SIGLEC7, LOC101928517, SIGLEC17P, SIGLEC2…	CD33	19	51728336	51743271	945	51728335	51739221	CIS	G	C	C	736	1850	0.397838	ADD	925	1.15245	0.0284084	40.5673	2.35966e-207	19:51726355:G:C	19	51726355	NEUx	plasma	206.627	636896	top	19:51726355:G:C.CD33.plasma.NEUx	csf	1.14846	0.0278622	9.61442e-216	TRUE	ZNF175,AC018755.1,SIGLEC12,SIGLEC6,FPR1,FPR3,SIGLEC5,SIGLEC5,SIGLEC14,ZNF577,SIGLEC8,CEACAM18,CTU1,SIGLEC9,CACNG8,VRK3,ZNF473,MYH14,ZNF350,ZNF615,KLK1,KLK15,KLK3,CACNG7,	ZNF175
CD33	CD33	19	51728336	51743271	945	19	51718837	19:51718837	rs273634	Intronic	KCNC3, NAPSB, NAPSA, NR1H2, POLD1, SPIB, MYBPC2, FAM71E1, EMC10, JOSD2, ASPDH, LRRC4B, SNAR-F, SYT3, C19orf81, SHANK1, CLEC11A, GPR32P1, GPR32, LOC105372440, ACP4, C19orf48, SNORD88B, SNORD88A, SNORD88C, LINC01869, KLK1, KLK15, LOC105372441, KLK3, KLK2, KLKP1, KLK4, KLK5, KLK6, KLK7, KLK8, KLK9, KLK10, KLK11, KLK12, KLK13, KLK14, CTU1, SIGLEC18P, SIGLEC9, SIGLEC7, LOC101928517, SIGLEC17P, SIGLEC2…	SIGLEC22P	19	51714326	51714857	114195			CIS	C	T	T	792	1952	0.405738	ADD	976	1.15007	0.0278444	41.3036	2.70878e-216	19:51718837:C:T	19	51718837	NEUx	csf	215.567	643007	top	19:51718837:C:T.CD33.csf.NEUx	plasma	1.15264	0.0284525	5.38092e-207	TRUE	ZNF175,SIGLEC12,SIGLEC6,VRK3,ZNF473,AC018755.1,	ZNF175
CD38	CD38	4	15779951	15854855	952	4	15791867	4:15791867	rs71613232	Intronic	CD38, CPEB2-DT, CPEB2, C1QTNF7-AS1, RN7SKP170, C1QTNF7, CC2D2A, FBXL5, FAM200B, BST1, RPL10AP7, LOC100288771, CD38, HPRT1P1, FGFBP1, FGFBP2, PROM1, TAPT1, TAPT1-AS1, RPS21P4, LOC100421364, ZEB2P1, LDB2,	CD38	4	15779951	15854855	952	15818219	15842113	CIS	A	G	G	654	2992	0.218583	ADD	1496	-0.453609	0.0424339	-10.6898	9.4319e-26	4:15791867:A:G	4	15791867	NEUI	plasma	25.0254	332339	top	4:15791867:A:G.CD38.plasma.NEUI	csf	-0.247451	0.0435621	1.61231e-08	TRUE	TAPT1,FBXL5,FAM200B,BST1,PROM1,FGFBP2,QDPR,CLRN2,CC2D2A,FGFBP1,C1QTNF7,BOD1L1,LAP3,CPEB2,FAM184B,	TAPT1
CD38	CD38	4	15779951	15854855	952	3	190670372	3:190670372	rs201663722	Intronic	P3H2, MTAPP2, P3H2-AS1, RNU6-1109P, NMNAT1P3, CLDN1, CLDN16, TMEM207, IL1RAP, GCNT1P3, RN7SKP296, CCT6P4, LOC100131685, GMNC, SNAR-I, OSTN, OSTN-AS1, UTS2B, CCDC50, LINCR-0002, PYDC2, LOC100129725,	OSTN, GMNC	3	190595719	190595839	100170222			TRANS	T	C	C	1190	2992	0.397727	ADD	1496	0.232155	0.0361688	6.41866	1.84166e-10	3:190670372:T:C	3	190670372	NEUI	csf	9.73479	196122	top	3:190670372:T:C.CD38.csf.NEUI	plasma	0.0363951	0.0366493	0.32084	FALSE	GMNC,PYDC2,ATP13A4,OPA1,UTS2B,CCDC50,FGF12,ATP13A5,	GMNC
CD38	CD38	4	15779951	15854855	952	12	92404700	12:92404700	rs7311558	Intronic	LINC01619, KERA, LUM, DCN, LINC01619, BTG1, LOC101928617, RPL21P106, CLLU1OS, CLLU1, LINC02397, LOC100132126, C12orf74, PLEKHG7, EEA1, LOC100287544, HNRNPA1P50, RNU6-1329P, LOC643339,	LINC01619	12	92378752	92536607	256021			TRANS	T	G	G	1210	2992	0.404412	ADD	1496	0.208562	0.0364179	5.7269	1.23453e-08	12:92404700:T:G	12	92404700	NEUI	csf	7.9085	166148	top	12:92404700:T:G.CD38.csf.NEUI	plasma	0.0133626	0.0368112	0.716653	FALSE	CLLU1OS,CLLU1,DCN,C12orf79,BTG1,	CLLU1OS	12:92404142-92404914	enh
CD38	CD38	4	15779951	15854855	952	4	15737118	4:15737118	rs4266290	Intronic	CPEB2-DT, CPEB2, C1QTNF7-AS1, RN7SKP170, C1QTNF7, CC2D2A, FBXL5, FAM200B, BST1, RPL10AP7, LOC100288771, CD38, HPRT1P1, FGFBP1, FGFBP2, PROM1, TAPT1, TAPT1-AS1, RPS21P4, LOC100421364, ZEB2P1, LDB2,	CD38	4	15732553	15733284	100128646			CIS	G	C	C	717	2992	0.239639	ADD	1496	0.38854	0.0417129	9.31464	4.23264e-20	4:15737118:G:C	4	15737118	NEUI	csf	19.3734	295408	top	4:15737118:G:C.CD38.csf.NEUI	plasma	0.153961	0.0427185	0.000323544	TRUE	CD38,FBXL5,FAM200B,BST1,TAPT1,CC2D2A,QDPR,CLRN2,C1QTNF7,LAP3,PROM1,FGFBP2,CPEB2,FGFBP1,BOD1L1,	CD38
CD40	CD40	20	44746953	44758497	958	20	44749251	20:44749251	rs4239702	Intronic	CD40, WFDC12, PI3, SEMG1, SEMG2, SLPI, MATN4, RBPJL, TRV-CAC14-1, SDC4, SYS1, SYS1-DBNDD2, TP53TG5, NDUFB4P10, DBNDD2, PIGT, MIR6812, LOC105372631, WFDC2, RPL5P2, SPINT3, WFDC6, EPPIN-WFDC6, HSPD1P21, EPPIN, WFDC8, RNA5SP485, CCNB1IP1P2, WFDC9, WFDC10A, RPS2P7, WFDC11, WFDC10B, WFDC13, MIR3617, SPINT4, HNRNPA1P3, SPINT5P, WFDC3, RNU6ATAC38P, DNTTIP1, UBE2C, TNNC2, SNX21, ACOT8, ZSWIM3, ZSWIM1, SP…	CD40	20	44746953	44758497	958	44750957	44755800	CIS	C	T	T	783	2992	0.261698	ADD	1496	-0.307152	0.0413863	-7.42158	1.93392e-13	20:44749251:C:T	20	44749251	INFI	plasma	12.7136	234637	top	20:44749251:C:T.CD40.plasma.INFI	csf	-0.227816	0.0417281	5.58244e-08	TRUE	ELMO2,	ELMO2
CD40	CD40	20	44746953	44758497	958	6	25169277	6:25169277	6:25169277:GA:G	Nearest	DCDC2, KAAG1, RNU6-391P, MRS2, GPLD1, ALDH5A1, KIAA0319, KRT8P43, TDP2, ACOT13, C6orf62, LOC100289381, GMNN, ARMH2, RIPOR2, MTCO2P33, PPIAP29, ASS1P1, RN7SL334P, CMAHP, NUP50P2, LOC100132239, RNY5P5, LOC100533655, LOC101928663, KATNBL1P5, RPL21P68, CARMIL1, RNU6-987P, SCGN, PRELID1P2, H2AC1, H2BC1, H2BC2P, H2AC2P, SLC17A4, SLC17A1, SLC17A3, H2AC3P, H2BP5, SLC17A2, TRIM38, H3P26, H1-1, H3C1, H4C1,…	LOC100132239	6	25152753	25155648	100132239			TRANS	GA	G	G	852	2992	0.284759	ADD	1496	0.229979	0.0403619	5.69791	1.45856e-08	6:25169277:GA:G	6	25169277	INFI	plasma	7.83608	164820	top	6:25169277:GA:G.CD40.plasma.INFI	csf	-0.0580296	0.0407705	0.154851	FALSE	SCGN,SLC17A3,SLC17A1,SLC17A2,GMNN,C6orf229,FAM65B,HIST1H1A,HIST1H3A,HIST1H4A,HIST1H4B,HIST1H3B,HIST1H2AB,C6orf62,	SCGN
CD40	CD40	20	44746953	44758497	958	17	15506232	17:15506232	rs112450859	Intronic	CDRT1, RPS18P12, RPL23AP76, CDRT7, LOC101928475, CDRT8, PMP22, MIR4731, TEKT3, RNU6-799P, RN7SL792P, TVP23C-CDRT4, CDRT4, RPL9P2, CDRT3, TVP23C, PPIAP53, CDRT1, TRIM16, ZNF29P, ZNF286A, UBE2SP1, TBC1D26, CDRT15P2, ZSWIM5P1, RNA5SP436, IL6STP1, MEIS3P1, LINC02087, SPECC1P1, ADORA2B, ZSWIM7, TTC19, NCOR1, RPLP1P11, RPL22P21, RNU6-314P, RNU6-862P, SNORD163, RN7SL442P, PIGL, MIR1288, CENPV, UBB, FTLP…	CDRT1	17	15468796	15523018	374286	15497867	15499946	TRANS	C	T	T	28	2992	0.00935829	ADD	1496	1.04624	0.188522	5.5497	3.38053e-08	17:15506232:C:T	17	15506232	INFI	csf	7.47102	157938	top	17:15506232:C:T.CD40.csf.INFI	plasma	-0.0769489	0.190445	0.686236	FALSE	ZSWIM7,TTC19,	ZSWIM7
CD40	CD40	20	44746953	44758497	958	3	190643896	3:190643896	rs71635338	Intronic	P3H2, MTAPP2, P3H2-AS1, RNU6-1109P, NMNAT1P3, CLDN1, CLDN16, TMEM207, IL1RAP, GCNT1P3, RN7SKP296, CCT6P4, LOC100131685, GMNC, SNAR-I, OSTN, OSTN-AS1, UTS2B, CCDC50, LINCR-0002, PYDC2,	OSTN, GMNC	3	190595719	190595839	100170222			TRANS	C	CT	CT	1123	2992	0.375334	ADD	1496	0.23603	0.0365963	6.44956	1.51097e-10	3:190643896:C:CT	3	190643896	INFI	csf	9.82074	197390	top	3:190643896:C:CT.CD40.csf.INFI	plasma	-0.00996099	0.0371014	0.788367	FALSE	GMNC,PYDC2,ATP13A4,OPA1,UTS2B,CCDC50,FGF12,ATP13A5,	GMNC
CD40	CD40	20	44746953	44758497	958	20	44730041	20:44730041	rs182282247	Intronic	WFDC5, WFDC12, PI3, SEMG1, SEMG2, SLPI, MATN4, RBPJL, TRV-CAC14-1, SDC4, SYS1, SYS1-DBNDD2, TP53TG5, NDUFB4P10, DBNDD2, PIGT, MIR6812, LOC105372631, WFDC2, RPL5P2, SPINT3, WFDC6, EPPIN-WFDC6, HSPD1P21, EPPIN, WFDC8, RNA5SP485, CCNB1IP1P2, WFDC9, WFDC10A, RPS2P7, WFDC11, WFDC10B, WFDC13, MIR3617, SPINT4, HNRNPA1P3, SPINT5P, WFDC3, RNU6ATAC38P, DNTTIP1, UBE2C, TNNC2, SNX21, ACOT8, ZSWIM3, ZSWIM1, S…	RPL13P2	20	44728114	44728833	128500	44728157	44728815	CIS	G	A	A	73	2992	0.0243984	ADD	1496	0.770057	0.116423	6.61431	5.18429e-11	20:44730041:G:A	20	44730041	INFI	csf	10.2853	204059	top	20:44730041:G:A.CD40.csf.INFI	plasma	0.377636	0.11771	0.00136413	TRUE	ELMO2,	ELMO2
CD40	CD40	20	44746953	44758497	958	19	57834720	19:57834720	rs4801464	Intronic	ZNF543, VN2R18P, LOC646709, ZNF542P, ZNF582, SLC25A36P1, ZNF582-AS1, ZNF583, ZNF667, ZNF667-AS1, ZNF471, ZFP28, ZNF470, SIGLEC31P, ZNF71, ZNF71-SMIM17, SMIM17, ZNF835, OR5AH1P, ZIM2-AS1, ZIM2, PEG3, PEG3-AS1, MIMT1, RPL7AP69, LOC100419839, USP29, ZIM3, DUXA, LOC100132009, ZNF264, AURKC, ZNF805, ZNF460-AS1, ZNF460, LOC100288211, ZNF543, ZNF304, ZNF547, TRAPPC2B, ZNF548, ZNF17, ZNF749, VN1R1, VN1R1…	ZNF543	19	57831840	57842138	125919	57831865	57842144	TRANS	T	C	C	1162	2992	0.388369	ADD	1496	0.331409	0.0362722	9.13674	2.03578e-19	19:57834720:T:C	19	57834720	INFI	csf	18.6913	290237	top	19:57834720:T:C.CD40.csf.INFI	plasma	-0.0393566	0.0372579	0.290988	FALSE	ZNF547,TRAPPC2P1,AC003002.4,ZNF304,AURKC,ZNF805,ZNF17,ZNF749,ZNF460,ZNF416,ZIK1,ZNF530,ZNF324,ZNF264,ZNF548,AC003002.6,AC004076.7,ZSCAN5A,ZNF582,ZNF583,ZNF471,A1BG,ZNF497,ZNF586,AC004076.9,ZNF772,ZSCAN4,ZNF551,AC003006.7,AC006116.20,ZNF134,ZIM2,PEG3,ZNF329,CTD-2583A14.10,ZNF587B,ZFP28,ZNF470,GALP,ZSCAN5B,ZSCAN5C,ZNF544,CTD-3138B18.4,ZNF324B,AC004017.1,ZNF154,ZNF671,ZNF550,ZNF835,ZNF211,ZNF418,ZSC…	ZNF547
CD6	CD6	11	60739152	60787849	923	11	60776209	11:60776209	rs11230563	Missense	CD6, OOSP4B, OOSP2, MS4A3, YWHAZP9, MS4A2, MS4A6A, MS4A4E, MIR6503, MS4A4A, MS4A6E, MS4A7, MS4A14, MS4A5, MS4A1, MS4A12, MS4A13, LINC00301, MS4A8, MS4A18, MS4A15, MS4A10, CCDC86, PTGDR2, ZP1, PRPF19, TMEM109, TMEM132A, SLC15A3, CD6, RNU6-933P, TRA-TGC10-1, CD5, VPS37C, PGA3, PGA4, PGA5, VWCE, DDB1, TKFC, CYB561A3, TMEM138, TMEM216, CPSF7, SDHAF2, RN7SL23P, PPP1R32, MIR4488, LRRC10B, SYT7, LOC1019…	CD6	11	60739152	60787849	923	60784375	60787846	CIS	C	T	T	1008	2992	0.336898	ADD	1496	-0.299654	0.0376406	-7.96092	3.35156e-15	11:60776209:C:T	11	60776209	INFI	csf	14.4748	253354	top	11:60776209:C:T.CD6.csf.INFI	plasma	-0.583631	0.0353401	2.09741e-56	TRUE
CD6	CD6	11	60739152	60787849	923	11	60776209	11:60776209	rs11230563	Intronic	CD6, OOSP4B, OOSP2, MS4A3, YWHAZP9, MS4A2, MS4A6A, MS4A4E, MIR6503, MS4A4A, MS4A6E, MS4A7, MS4A14, MS4A5, MS4A1, MS4A12, MS4A13, LINC00301, MS4A8, MS4A18, MS4A15, MS4A10, CCDC86, PTGDR2, ZP1, PRPF19, TMEM109, TMEM132A, SLC15A3, CD6, RNU6-933P, TRA-TGC10-1, CD5, VPS37C, PGA3, PGA4, PGA5, VWCE, DDB1, TKFC, CYB561A3, TMEM138, TMEM216, CPSF7, SDHAF2, RN7SL23P, PPP1R32, MIR4488, LRRC10B, SYT7, LOC1019…	CD6	11	60739152	60787849	923	60784375	60787846	CIS	C	T	T	1008	2992	0.336898	ADD	1496	-0.583631	0.0353401	-16.5147	2.09741e-56	11:60776209:C:T	11	60776209	INFI	plasma	55.6783	447712	top	11:60776209:C:T.CD6.plasma.INFI	csf	-0.299654	0.0376406	3.35156e-15	TRUE
CD6	CD6	11	60739152	60787849	923	1	77965299	1:77965299	rs190380387	Intronic	AK5, TPI1P1, RNU6-161P, LINC02567, ST6GALNAC5, MIR7156, PIGK, RPL17P6, LOC100421400, AK5, RNU7-8P, ZZZ3, RNA5SP20, RN7SL370P, USP33, ACTG1P21, MIGA1, RNA5SP21, LOC653631, NSRP1P1, HSPE1P25, NEXN-AS1, NEXN, FUBP1, DNAJB4, LOC100131495, GIPC2, RNU6-1102P, LOC100422537, RNA5SP22, RNFT1P2, MGC27382, RNA5SP23, PTGFR,	AK5	1	77747704	78025651	26289	78022930	78024421	TRANS	T	C	C	20	2992	0.00668449	ADD	1496	1.22023	0.22251	5.48391	4.87816e-08	1:77965299:T:C	1	77965299	INFI	plasma	7.31174	154829	top	1:77965299:T:C.CD6.plasma.INFI	csf	0.0224423	0.224738	0.920469	FALSE	PIGK,ST6GALNAC3,AK5,ASB17,ST6GALNAC5,ZZZ3,RABGGTB,MSH4,	PIGK
CD6	CD6	11	60739152	60787849	923	16	76468133	16:76468133	rs4354968	Intronic	CNTNAP4, TMEM170A, CHST6, TMEM231P1, CHST5, TMEM231, GABARAPL2, ADAT1, KARS1, TERF2IP, DUXB, RN7SL520P, ATP5PBP7, CPHXL, RNA5SP430, RPL18P13, CNTNAP4, RN7SKP233, LINC02125, MIR4719, MON1B, SYCE1L, VN2R10P, ADAMTS18,	CNTNAP4	16	76311299	76594654	85445	76591273	76593128	TRANS	T	A	A	1491	2992	0.498329	ADD	1496	-0.200317	0.036207	-5.53253	3.7214e-08	16:76468133:T:A	16	76468133	INFI	csf	7.42929	157130	top	16:76468133:T:A.CD6.csf.INFI	plasma	-0.0384331	0.0365625	0.293355	FALSE	RP11-58C22.1,CNTNAP4,MON1B,SYCE1L,GABARAPL2,ADAT1,KARS,TERF2IP,PIH1,AC025287.1,	RP11-58C22.1
CD63	CD63	12	56119227	56123457	967	2	46227596	2:46227596	2:46227596:TAAA:TAA	Intronic	PRKCE, SIX2, LINC01121, SRBD1, RN7SL414P, PRKCE, TRQ-TTG5-1, RPL26P15, RPL36AP14, EPAS1, LINC01820, LINC02583, RN7SL817P, TMEM247, ATP6V1E2, RHOQ, LOC100506142, PIGF, CRIPT, SOCS5, LINC01118, LINC01119, MCFD2, TTC7A,	PRKCE	2	45878814	46415129	5581	46378241	46387199	TRANS	TAAA	TAA	TAA	442	1952	0.226434	ADD	976	-0.298013	0.0532031	-5.60141	2.76577e-08	2:46227596:TAAA:TAA	2	46227596	NEUx	csf	7.55818	159611	top	2:46227596:TAAA:TAA.CD63.csf.NEUx	plasma	0.0975114	0.055236	0.0778339	FALSE	TMEM247,EPAS1,PIGF,CRIPT,ATP6V1E2,RHOQ,PRKCE,	TMEM247
CD93	CD93	20	23059997	23066961	22918	3	190643896	3:190643896	rs71635338	Intronic	P3H2, MTAPP2, P3H2-AS1, RNU6-1109P, NMNAT1P3, CLDN1, CLDN16, TMEM207, IL1RAP, GCNT1P3, RN7SKP296, CCT6P4, LOC100131685, GMNC, SNAR-I, OSTN, OSTN-AS1, UTS2B, CCDC50, LINCR-0002, PYDC2,	OSTN, GMNC	3	190595719	190595839	100170222			TRANS	C	CT	CT	1123	2992	0.375334	ADD	1496	0.217089	0.0366747	5.91931	4.00323e-09	3:190643896:C:CT	3	190643896	CVDIII	csf	8.39759	174805	top	3:190643896:C:CT.CD93.csf.CVDIII	plasma	-0.00382779	0.0371022	0.917843	FALSE	GMNC,PYDC2,ATP13A4,OPA1,UTS2B,CCDC50,FGF12,ATP13A5,	GMNC
CDCP1	CDCP1	3	45123769	45187914	64866	3	45176513	3:45176513	rs78521038	Intronic	CDCP1, TOPAZ1, TCAIM, C3orf86, LINC01988, ZNF445, ZNF852, EI24P3, LOC100419748, ZKSCAN7, ZKSCAN7-AS1, MPRIPP1, ZNF660-ZNF197, ZNF660, ZNF197-AS1, ZNF197, ZNF35, LOC100419752, SOCS5P3, ZNF502, ZNF501, KIAA1143, KIF15, HNRNPA1P77, MIR564, TMEM42, PPIAP18, TGM4, ZDHHC3, RPL12P44, EXOSC7, CLEC3B, RNU5B-3P, CDCP1, RPS24P8, TMEM158, LARS2, LARS2-AS1, LIMD1, LIMD1-AS1, TRR-ACG2-1, SACM1L, RN7SL145P, SLC…	CDCP1	3	45123769	45187914	64866	45153829	45181087	CIS	G	A	A	506	2992	0.169118	ADD	1496	-0.293011	0.0491579	-5.96061	3.12996e-09	3:45176513:G:A	3	45176513	INFI	plasma	8.50446	176629	top	3:45176513:G:A.CDCP1.plasma.INFI	csf	-0.321325	0.0490393	7.77179e-11	TRUE	TMEM158,SACM1L,LIMD1,FYCO1,LARS2,CCR5,CLEC3B,LZTFL1,CCR9,SLC6A20,	TMEM158
CDCP1	CDCP1	3	45123769	45187914	64866	3	45187785	3:45187785	rs2276862	UTR5	CDCP1, TOPAZ1, TCAIM, C3orf86, LINC01988, ZNF445, ZNF852, EI24P3, LOC100419748, ZKSCAN7, ZKSCAN7-AS1, MPRIPP1, ZNF660-ZNF197, ZNF660, ZNF197-AS1, ZNF197, ZNF35, LOC100419752, SOCS5P3, ZNF502, ZNF501, KIAA1143, KIF15, HNRNPA1P77, MIR564, TMEM42, PPIAP18, TGM4, ZDHHC3, RPL12P44, EXOSC7, CLEC3B, RNU5B-3P, CDCP1, RPS24P8, TMEM158, LARS2, LARS2-AS1, LIMD1, LIMD1-AS1, TRR-ACG2-1, SACM1L, RN7SL145P, SLC…	CDCP1	3	45123769	45187914	64866	45153829	45181087	CIS	C	G	G	511	2992	0.170789	ADD	1496	-0.341648	0.048477	-7.04763	2.7701e-12	3:45187785:C:G	3	45187785	INFI	csf	11.5575	220883	top	3:45187785:C:G.CDCP1.csf.INFI	plasma	-0.283854	0.048726	6.96086e-09	TRUE	TMEM158,SACM1L,LIMD1,FYCO1,LARS2,CCR5,CLEC3B,LZTFL1,CCR9,SLC6A20,	TMEM158
CDH15	CDH15	16	89238156	89261900	1013	16	89199108	16:89199108	rs11646135	Intronic	ACSF3, LINC02182, ZNF469, ZFPM1, MIR5189, LOC100128882, ZC3H18-AS1, ZC3H18, IL17C, CYBA, MVD, SNAI3-AS1, SNAI3, RNF166, CTU2, PIEZO1, MIR4722, LOC100289580, LOC339059, CDT1, APRT, GALNS, TRAPPC2L, PABPN1L, CBFA2T3, LOC101927793, LOC100129697, ACSF3, LINC00304, LINC02138, CDH15, SLC22A31, ZNF778, ANKRD11, LOC105371414, LOC100287036, LOC101927817, RNU6-430P, LOC100130664, SPG7, RPL13, SNORD68, CPNE…	ACSF3	16	89160260	89222641	197322	89217008	89217630	CIS	G	A	A	285	1850	0.154054	ADD	925	0.687149	0.0615625	11.1618	3.17078e-27	16:89199108:G:A	16	89199108	NEUx	plasma	26.4988	340593	top	16:89199108:G:A.CDH15.plasma.NEUx	csf	0.0127391	0.0633302	0.840621	FALSE	RP11-830F9.6,CDH15,ZNF778,SLC22A31,CBFA2T3,GALNS,TRAPPC2L,PABPN1L,IL17C,CYBA,MVD,SNAI3,AC092384.1,ANKRD11,SPG7,PIEZO1,CDT1,APRT,	RP11-830F9.6
CDH15	CDH15	16	89238156	89261900	1013	16	89488261	16:89488261	rs72803358	Intronic	ANKRD11, ZFPM1, MIR5189, LOC100128882, ZC3H18-AS1, ZC3H18, IL17C, CYBA, MVD, SNAI3-AS1, SNAI3, RNF166, CTU2, PIEZO1, MIR4722, LOC100289580, LOC339059, CDT1, APRT, GALNS, TRAPPC2L, PABPN1L, CBFA2T3, LOC101927793, LOC100129697, ACSF3, LINC00304, LINC02138, CDH15, SLC22A31, ZNF778, ANKRD11, LOC105371414, LOC100287036, LOC101927817, RNU6-430P, LOC100130664, SPG7, RPL13, SNORD68, CPNE7, DPEP1, CHMP1A,…	ANKRD11	16	89334038	89556969	29123	89439262	89556728	CIS	C	A	A	99	1952	0.0507172	ADD	976	0.655374	0.100981	6.49009	1.36385e-10	16:89488261:C:A	16	89488261	NEUx	csf	9.86523	198043	top	16:89488261:C:A.CDH15.csf.NEUx	plasma	-0.106625	0.106435	0.31671	FALSE	ANKRD11,SPG7,AC137932.1,	ANKRD11	16:89488211-89488304	enh
CDH15	CDH15	16	89238156	89261900	1013	16	90064140	16:90064140	rs72813468	Intronic	AFG3L1P, ACSF3, LINC00304, LINC02138, CDH15, SLC22A31, ZNF778, ANKRD11, LOC105371414, LOC100287036, LOC101927817, RNU6-430P, LOC100130664, SPG7, RPL13, SNORD68, CPNE7, DPEP1, CHMP1A, SPATA33, CDK10, SPATA2L, VPS9D1, VPS9D1-AS1, ZNF276, FANCA, SPIRE2, TCF25, MC1R, TUBB3, DEF8, SNORA119, CENPBD1, AFG3L1P, DBNDD1, GAS8, GAS8-AS1, URAHP, PRDM7, TUBB8P7, FAM157C, RNU6-355P, CICP25, SEPTIN14P16,	AFG3L1P	16	90038988	90067195	172	90065014	90068569	CIS	G	T	T	135	1952	0.0691598	ADD	976	0.507197	0.0862668	5.8794	5.65279e-09	16:90064140:G:T	16	90064140	NEUx	csf	8.24774	172207	top	16:90064140:G:T.CDH15.csf.NEUx	plasma	-0.0197419	0.0908348	0.827992	FALSE	DEF8,DBNDD1,GAS8,C16orf3,	DEF8
CDH15	CDH15	16	89238156	89261900	1013	16	89791343	16:89791343	rs72807538	Intronic	ZNF276, LOC100289580, LOC339059, CDT1, APRT, GALNS, TRAPPC2L, PABPN1L, CBFA2T3, LOC101927793, LOC100129697, ACSF3, LINC00304, LINC02138, CDH15, SLC22A31, ZNF778, ANKRD11, LOC105371414, LOC100287036, LOC101927817, RNU6-430P, LOC100130664, SPG7, RPL13, SNORD68, CPNE7, DPEP1, CHMP1A, SPATA33, CDK10, SPATA2L, VPS9D1, VPS9D1-AS1, ZNF276, FANCA, SPIRE2, TCF25, MC1R, TUBB3, DEF8, SNORA119, CENPBD1, AFG3…	ZNF276	16	89786776	89807333	92822	89804120	89804737	CIS	T	A	A	86	1952	0.0440574	ADD	976	0.710863	0.105806	6.71855	3.1176e-11	16:89791343:T:A	16	89791343	NEUx	csf	10.5062	207124	top	16:89791343:T:A.CDH15.csf.NEUx	plasma	-0.20526	0.111836	0.066773	FALSE	FANCA,SPIRE2,	FANCA
CDH15	CDH15	16	89238156	89261900	1013	16	89236329	16:89236329	rs72819350	Gene 5 Prime	ZNF469, ZFPM1, MIR5189, LOC100128882, ZC3H18-AS1, ZC3H18, IL17C, CYBA, MVD, SNAI3-AS1, SNAI3, RNF166, CTU2, PIEZO1, MIR4722, LOC100289580, LOC339059, CDT1, APRT, GALNS, TRAPPC2L, PABPN1L, CBFA2T3, LOC101927793, LOC100129697, ACSF3, LINC00304, LINC02138, CDH15, SLC22A31, ZNF778, ANKRD11, LOC105371414, LOC100287036, LOC101927817, RNU6-430P, LOC100130664, SPG7, RPL13, SNORD68, CPNE7, DPEP1, CHMP1A, …	CDH15	16	89238156	89261900	1013	89238175	89250013	CIS	C	T	T	103	1952	0.0527664	ADD	976	0.729346	0.0965918	7.5508	9.93423e-14	16:89236329:C:T	16	89236329	NEUx	csf	13.0029	237883	top	16:89236329:C:T.CDH15.csf.NEUx	plasma	-0.207062	0.102622	0.0439096	FALSE	MVD,GALNS,TRAPPC2L,RP11-830F9.6,SLC22A31,MC1R,ZNF778,PABPN1L,	MVD
CDH17	CDH17	8	95139390	95229506	1015	2	168141578	2:168141578	rs79011907	Intronic	SCN7A, XIRP2, XIRP2-AS1, RNU7-148P, CTAGE14P, B3GALT1-AS1, B3GALT1, STK39, PHF5GP,	XIRP2-AS1	2	167979319	167997465	100874011	167980414	167997465	TRANS	C	T	T	32	1952	0.0163934	ADD	976	-0.987588	0.17637	-5.59954	2.79495e-08	2:168141578:C:T	2	168141578	NEUx	csf	7.55363	159524	top	2:168141578:C:T.CDH17.csf.NEUx	plasma	-0.37027	0.183204	0.0435592	TRUE	XIRP2,B3GALT1,STK39,SCN7A,NOSTRIN,DHRS9,CERS6,SCN9A,SPC25,LRP2,G6PC2,SCN1A,SCN3A,GALNT3,	XIRP2
CDH17	CDH17	8	95139390	95229506	1015	19	49203829	19:49203829	rs35106244	Intronic	FUT2, EHD2, NOP53, SNORD23, NOP53-AS1, SELENOW, RPL23AP80, TPRX1, CRX, TPRX2P, SULT2A1, SNAR-A12, SNAR-C5, SNAR-A1, SNAR-A3, SNAR-C2, SNAR-A2, SNAR-C4, SNAR-A13, SNAR-C3, SNAR-C1, BSPH1, ELSPBP1, CABP5, PLA2G4C, PLA2G4C-AS1, LIG1, ZSWIM9, CARD8, VN1R97P, CARD8-AS1, ZNF114, CCDC114, EMP3, TMEM143, SYNGR4, KDELR1, GRIN2D, GRWD1, KCNJ14, CYTH2, LMTK3, SULT2B1, FAM83E, SPACA4, RPL18, SPHK2, DBP, CA11…	FUT2	19	49199228	49209208	2524	49199290	49199900	TRANS	C	T	T	804	1850	0.434595	ADD	925	-0.348174	0.0447192	-7.78578	1.85594e-14	19:49203829:C:T	19	49203829	NEUx	plasma	13.7314	245748	top	19:49203829:C:T.CDH17.plasma.NEUx	csf	0.00523051	0.0453648	0.908232	FALSE	CTB-60B18.6,CGB2,GYS1,RUVBL2,LHB,BCAT2,BAX,FTL,RASIP1,IZUMO1,FUT1,FGF21,	CTB-60B18.6
CDH17	CDH17	8	95139390	95229506	1015	9	136138765	9:136138765	rs8176685	Intronic	ABO, TTF1, CFAP77, RNU5D-2P, BARHL1, DDX31, GTF3C4, AK8, SPACA9, TSC1, GFI1B, MIR548AW, RPL39P24, RNU7-21P, EEF1A1P5, SNORD141A, LOC105376306, GTF3C5, MIR6877, CEL, CELP, RALGDS, GBGT1, OBP2B, LCN1P1, ABO, SURF6, MED22, RPL21P81, RPL7A, SNORD24, SNORD36B, SNORD36A, SNORD36C, SURF1, SURF2, SURF4, STKLD1, REXO4, ADAMTS13, CACFD1, SLC2A6, MYMK, ADAMTSL2, FAM163B, DBH, DBH-AS1, SARDH, VAV2, BRD3OS, B…	ABO	9	136125788	136150617	28	136131053	136150605	TRANS	GCGCCCACCACTA	G	G	387	1850	0.209189	ADD	925	-0.66725	0.0534456	-12.4846	3.65248e-33	9:136138765:GCGCCCACCACTA:G	9	136138765	NEUx	plasma	32.4374	369766	top	9:136138765:GCGCCCACCACTA:G.CDH17.plasma.NEUx	csf	-0.0649017	0.0565872	0.251692	FALSE	DDX31,GTF3C4,TMEM8C,ADAMTSL2,OBP2B,CACFD1,SLC2A6,FAM163B,	DDX31
CDH3	CDH3	16	68679213	68734195	1001	16	68694869	16:68694869	16:68694869:CA:C	Intronic	CDH3, ENKD1, C16orf86, GFOD2, RANBP10, TSNAXIP1, CENPT, THAP11, NUTF2, EDC4, NRN1L, PSKH1, CTRL, PSMB10, LCAT, SLC12A4, DPEP3, DPEP2, KARS1P3, DPEP2NB, RNU6-359P, DDX28, DUS2, NFATC3, RPS12P27, ESRP2, MIR6773, PLA2G15, SLC7A6, RNU6-1262P, SLC7A6OS, PRMT7, RNU4-30P, SMPD3, RPL35AP33, RNU4-36P, ZFP90, CDH3, LOC100418868, HSPE1P5, CDH1, RNA5SP429, FTLP14, TANGO6, RNU7-42P, RNU6-898P, RPS2P45, HAS3, …	CDH3	16	68679213	68734195	1001	68730047	68730826	CIS	CA	C	C	1157	2992	0.386698	ADD	1496	-0.211433	0.037221	-5.68049	1.61172e-08	16:68694869:CA:C	16	68694869	NEUI	csf	7.79271	164020	top	16:68694869:CA:C.CDH3.csf.NEUI	plasma	-0.0502286	0.0375956	0.181744	FALSE	TANGO6,HAS3,CHTF8,CHTF8,CIRH1A,CDH1,SMPD3,SNTB2,	TANGO6
CDH5	CDH5	16	66400594	66438687	1003	9	135392770	9:135392770	rs142678044	Intronic	CFAP77, UCK1, PRRT1B, RAPGEF1, RN7SL328P, EIF4A1P3, MED27, NTNG2, SETX, TTF1, CFAP77, RNU5D-2P, BARHL1, DDX31, GTF3C4, AK8, SPACA9, TSC1, GFI1B, MIR548AW, RPL39P24, RNU7-21P, EEF1A1P5, SNORD141A, LOC105376306, GTF3C5, MIR6877, CEL, CELP, RALGDS, GBGT1, OBP2B, LCN1P1, ABO, SURF6, MED22, RPL21P81, RPL7A, SNORD24, SNORD36B, SNORD36A, SNORD36C, SURF1, SURF2, SURF4, STKLD1, REXO4, ADAMTS13, CACFD1, SL…	CFAP77	9	135285598	135448706	389799			TRANS	T	C	C	99	2992	0.0330882	ADD	1496	0.599191	0.102666	5.83634	6.53313e-09	9:135392770:T:C	9	135392770	CVDIII	plasma	8.18488	171103	top	9:135392770:T:C.CDH5.plasma.CVDIII	csf	0.0195978	0.103828	0.850312	FALSE	DDX31,GTF3C4,TTF1,C9orf171,TSC1,GFI1B,	DDX31
CDH5	CDH5	16	66400594	66438687	1003	9	135608078	9:135608078	rs78645464	Intronic	AK8, EIF4A1P3, MED27, NTNG2, SETX, TTF1, CFAP77, RNU5D-2P, BARHL1, DDX31, GTF3C4, AK8, SPACA9, TSC1, GFI1B, MIR548AW, RPL39P24, RNU7-21P, EEF1A1P5, SNORD141A, LOC105376306, GTF3C5, MIR6877, CEL, CELP, RALGDS, GBGT1, OBP2B, LCN1P1, ABO, SURF6, MED22, RPL21P81, RPL7A, SNORD24, SNORD36B, SNORD36A, SNORD36C, SURF1, SURF2, SURF4, STKLD1, REXO4, ADAMTS13, CACFD1, SLC2A6, MYMK, ADAMTSL2, FAM163B, DBH, D…	AK8	9	135600965	135754433	158067	135736783	135739099	TRANS	C	T	T	112	2992	0.0374332	ADD	1496	0.543957	0.0961173	5.65931	1.81903e-08	9:135608078:C:T	9	135608078	CVDIII	plasma	7.74016	163044	top	9:135608078:C:T.CDH5.plasma.CVDIII	csf	-0.0641258	0.0971279	0.509214	FALSE	DDX31,GTF3C4,TTF1,C9orf171,TSC1,GFI1B,	DDX31
CDH5	CDH5	16	66400594	66438687	1003	9	136128000	9:136128000	rs10901252	Intronic	ABO, SETX, TTF1, CFAP77, RNU5D-2P, BARHL1, DDX31, GTF3C4, AK8, SPACA9, TSC1, GFI1B, MIR548AW, RPL39P24, RNU7-21P, EEF1A1P5, SNORD141A, LOC105376306, GTF3C5, MIR6877, CEL, CELP, RALGDS, GBGT1, OBP2B, LCN1P1, ABO, SURF6, MED22, RPL21P81, RPL7A, SNORD24, SNORD36B, SNORD36A, SNORD36C, SURF1, SURF2, SURF4, STKLD1, REXO4, ADAMTS13, CACFD1, SLC2A6, MYMK, ADAMTSL2, FAM163B, DBH, DBH-AS1, SARDH, VAV2, BRD…	ABO	9	136125788	136150617	28	136131053	136150605	TRANS	G	C	C	268	2992	0.0895722	ADD	1496	1.06666	0.0591422	18.0355	6.05624e-66	9:136128000:G:C	9	136128000	CVDIII	plasma	65.2178	470527	top	9:136128000:G:C.CDH5.plasma.CVDIII	csf	0.118028	0.0651923	0.0704261	FALSE	DDX31,GTF3C4,TMEM8C,ADAMTSL2,OBP2B,CACFD1,SLC2A6,FAM163B,	DDX31	9:136127171-136128271	enh
CDH6	CDH6	5	31193793	31329253	1004	5	31127060	5:31127060	rs10050733	Nearest	HPRT1P2, DYNC1LI1P1, RPL19P11, CDH6, DUX4L51, DROSHA, C5orf22, RNU6-363P, PDZD2, RNU6-358P, RPL9P17, RNU6-760P, RPL21P56, RPL5P14, TPT1P5, MIR4279, GOLPH3,	CDH6	5	31193793	31329253	1004	31316357	31319149	CIS	T	C	C	183	2992	0.0611631	ADD	1496	0.778092	0.0737252	10.554	3.65002e-25	5:31127060:T:C	5	31127060	NEUI	plasma	24.4377	328911	top	5:31127060:T:C.CDH6.plasma.NEUI	csf	0.217716	0.0762219	0.00434486	TRUE	CDH6,	CDH6
CDH6	CDH6	5	31193793	31329253	1004	5	30761421	5:30761421	rs1039325	Nearest	LOC100421071, LOC105374704, PGBD3P2, RN7SKP207, HPRT1P2, DYNC1LI1P1, RPL19P11, CDH6, DUX4L51, DROSHA, C5orf22, RNU6-363P, PDZD2,	RPL19P11	5	31053630	31054342	100270950			CIS	G	T	T	1325	2992	0.442848	ADD	1496	-0.228722	0.0356403	-6.41752	1.85518e-10	5:30761421:G:T	5	30761421	NEUI	plasma	9.73161	196075	top	5:30761421:G:T.CDH6.plasma.NEUI	csf	-0.0563309	0.0361015	0.118889	FALSE	CDH6,	CDH6
CDH6	CDH6	5	31193793	31329253	1004	17	15506232	17:15506232	rs112450859	Intronic	CDRT1, RPS18P12, RPL23AP76, CDRT7, LOC101928475, CDRT8, PMP22, MIR4731, TEKT3, RNU6-799P, RN7SL792P, TVP23C-CDRT4, CDRT4, RPL9P2, CDRT3, TVP23C, PPIAP53, CDRT1, TRIM16, ZNF29P, ZNF286A, UBE2SP1, TBC1D26, CDRT15P2, ZSWIM5P1, RNA5SP436, IL6STP1, MEIS3P1, LINC02087, SPECC1P1, ADORA2B, ZSWIM7, TTC19, NCOR1, RPLP1P11, RPL22P21, RNU6-314P, RNU6-862P, SNORD163, RN7SL442P, PIGL, MIR1288, CENPV, UBB, FTLP…	CDRT1	17	15468796	15523018	374286	15497867	15499946	TRANS	C	T	T	28	2992	0.00935829	ADD	1496	1.10056	0.188315	5.84425	6.23656e-09	17:15506232:C:T	17	15506232	NEUI	csf	8.20505	171458	top	17:15506232:C:T.CDH6.csf.NEUI	plasma	0.0885506	0.190428	0.641993	FALSE	ZSWIM7,TTC19,	ZSWIM7
CDH6	CDH6	5	31193793	31329253	1004	3	190643896	3:190643896	rs71635338	Intronic	P3H2, MTAPP2, P3H2-AS1, RNU6-1109P, NMNAT1P3, CLDN1, CLDN16, TMEM207, IL1RAP, GCNT1P3, RN7SKP296, CCT6P4, LOC100131685, GMNC, SNAR-I, OSTN, OSTN-AS1, UTS2B, CCDC50, LINCR-0002, PYDC2,	OSTN, GMNC	3	190595719	190595839	100170222			TRANS	C	CT	CT	1123	2992	0.375334	ADD	1496	0.242352	0.0365687	6.6273	4.75997e-11	3:190643896:C:CT	3	190643896	NEUI	csf	10.3224	204578	top	3:190643896:C:CT.CDH6.csf.NEUI	plasma	0.026026	0.0370935	0.483017	FALSE	GMNC,PYDC2,ATP13A4,OPA1,UTS2B,CCDC50,FGF12,ATP13A5,	GMNC
CHGA	CHGA	14	93389495	93401630	1113	14	93399101	14:93399101	rs729940	Missense	CHGA, TRIP11, PTMAP7, ATXN3, NDUFB1, CPSF2, RNU6-366P, SLC24A4, RIN3, LGMN, GOLGA5, LINC02287, CHGA, ITPK1, ITPK1-AS1, CYB5AP3, MOAP1, TMEM251, GON7, UBR7, RPL18AP1, BTBD7, RPL36AP4, UNC79, COX8C, RNU6-1258P, PRIMA1, FAM181A-AS1, FAM181A,	CHGA	14	93389495	93401630	1113	93398022	93399600	CIS	C	T	T	423	3066	0.137965	ADD	1533	-0.348094	0.0485218	-7.17397	1.1306e-12	14:93399101:C:T	14	93399101		csf	11.9467	225661	top									14:93399079-93399159	enh
CHI3L1	CHI3L1	1	203148059	203155832	1116	1	203155882	1:203155882	rs4950928	Nearest	LGR6, UBE2T, PPP1R12B, CYCSP4, RNU6-89P, LOC100420423, RPS27P8, SYT2, KDM5B, LOC100506672, SLC25A39P1, PCAT6, MGAT4EP, LOC730222, LOC148709, RABIF, KLHL12, HNRNPA1P59, ADIPOR1, CYB5R1, MGAT4FP, RPS20P8, TMEM183A, PPFIA4, MYOG, MYOPARR, ADORA1, MYBPH, CHI3L1, CHIT1, NPM1P40, LINC01353, LINC01136, BTG2, RNU6-487P, FMOD, LOC100131747, LARP7P1, PRELP, OPTC, ATP2B4, LOC100421749, SNORA77, LINC00260, L…	CHI3L1	1	203148059	203155832	1116	203149126	203151969	CIS	C	G	G	634	2992	0.211898	ADD	1496	-0.719874	0.0401245	-17.941	2.45944e-65	1:203155882:C:G	1	203155882	CVDIII	plasma	64.6092	469174	top	1:203155882:C:G.CHI3L1.plasma.CVDIII	csf	-0.393982	0.0430458	1.77149e-19	TRUE	PPFIA4,FMOD,MYOG,ADORA1,	PPFIA4
YKL40_CSF	CHI3L1	1	203148059	203155832	1116	1	203155882	1:203155882	rs4950928	UTR5	LGR6, UBE2T, PPP1R12B, CYCSP4, RNU6-89P, LOC100420423, RPS27P8, SYT2, KDM5B, LOC100506672, SLC25A39P1, PCAT6, MGAT4EP, LOC730222, LOC148709, RABIF, KLHL12, HNRNPA1P59, ADIPOR1, CYB5R1, MGAT4FP, RPS20P8, TMEM183A, PPFIA4, MYOG, MYOPARR, ADORA1, MYBPH, CHI3L1, CHIT1, NPM1P40, LINC01353, LINC01136, BTG2, RNU6-487P, FMOD, LOC100131747, LARP7P1, PRELP, OPTC, ATP2B4, LOC100421749, SNORA77, LINC00260, L…	CHI3L1	1	203148059	203155832	1116	203149126	203151969	CIS	G	C	G	645	3066	0.210372	ADD	1533	-0.281667	0.0427727	-6.58521	6.22587e-11	1:203155882:G:C	1	203155882		CSF	10.2058	202939	top							HBZ,HBM,RAB40C,C16orf13,CCDC154,	HBZ
CHI3L1	CHI3L1	1	203148059	203155832	1116	3	190650826	3:190650826	3:190650826:TG:T	Intronic	P3H2, MTAPP2, P3H2-AS1, RNU6-1109P, NMNAT1P3, CLDN1, CLDN16, TMEM207, IL1RAP, GCNT1P3, RN7SKP296, CCT6P4, LOC100131685, GMNC, SNAR-I, OSTN, OSTN-AS1, UTS2B, CCDC50, LINCR-0002, PYDC2,	OSTN, GMNC	3	190595719	190595839	100170222			TRANS	TG	T	T	1141	2992	0.38135	ADD	1496	0.211789	0.0367277	5.76647	9.81988e-09	3:190650826:TG:T	3	190650826	CVDIII	csf	8.00789	167949	top	3:190650826:TG:T.CHI3L1.csf.CVDIII	plasma	0.0560741	0.0371058	0.13095	FALSE	GMNC,PYDC2,ATP13A4,OPA1,UTS2B,CCDC50,FGF12,ATP13A5,	GMNC
CHI3L1	CHI3L1	1	203148059	203155832	1116	1	203158229	1:203158229	rs946262	Intronic	LGR6, UBE2T, PPP1R12B, CYCSP4, RNU6-89P, LOC100420423, RPS27P8, SYT2, KDM5B, LOC100506672, SLC25A39P1, PCAT6, MGAT4EP, LOC730222, LOC148709, RABIF, KLHL12, HNRNPA1P59, ADIPOR1, CYB5R1, MGAT4FP, RPS20P8, TMEM183A, PPFIA4, MYOG, MYOPARR, ADORA1, MYBPH, CHI3L1, CHIT1, NPM1P40, LINC01353, LINC01136, BTG2, RNU6-487P, FMOD, LOC100131747, LARP7P1, PRELP, OPTC, ATP2B4, LOC100421749, SNORA77, LINC00260, L…	CHI3L1	1	203148059	203155832	1116	203149126	203151969	CIS	C	T	T	642	2992	0.214572	ADD	1496	-0.426971	0.0426043	-10.0218	6.35664e-23	1:203158229:C:T	1	203158229	CVDIII	csf	22.1968	315035	top	1:203158229:C:T.CHI3L1.csf.CVDIII	plasma	-0.694911	0.0401737	3.01745e-61	TRUE	PPFIA4,FMOD,MYOG,ADORA1,	PPFIA4	1:203158109-203158233	enh
CHIT1	CHIT1	1	203185207	203198801	1118	1	203184766	1:203184766	rs872583	Nearest	UBE2T, PPP1R12B, CYCSP4, RNU6-89P, LOC100420423, RPS27P8, SYT2, KDM5B, LOC100506672, SLC25A39P1, PCAT6, MGAT4EP, LOC730222, LOC148709, RABIF, KLHL12, HNRNPA1P59, ADIPOR1, CYB5R1, MGAT4FP, RPS20P8, TMEM183A, PPFIA4, MYOG, MYOPARR, ADORA1, MYBPH, CHI3L1, CHIT1, NPM1P40, LINC01353, LINC01136, BTG2, RNU6-487P, FMOD, LOC100131747, LARP7P1, PRELP, OPTC, ATP2B4, LOC100421749, SNORA77, LINC00260, LAX1, Z…	CHIT1	1	203185207	203198801	1118	203209458	203242769	CIS	T	C	C	576	2992	0.192513	ADD	1496	-1.05332	0.0371062	-28.3867	3.96687e-142	1:203184766:T:C	1	203184766	CVDIII	plasma	141.402	582173	top	1:203184766:T:C.CHIT1.plasma.CVDIII	csf	-0.924016	0.0393448	4.60757e-104	TRUE	PPFIA4,ADIPOR1,CYB5R1,MYOG,ADORA1,TMEM183A,FMOD,MYBPH,CHI3L1,SYT2,CHIT1,BTG2,PRELP,OPTC,	PPFIA4
CHIT1	CHIT1	1	203185207	203198801	1118	1	203184766	1:203184766	rs872583	Gene 3 Prime	UBE2T, PPP1R12B, CYCSP4, RNU6-89P, LOC100420423, RPS27P8, SYT2, KDM5B, LOC100506672, SLC25A39P1, PCAT6, MGAT4EP, LOC730222, LOC148709, RABIF, KLHL12, HNRNPA1P59, ADIPOR1, CYB5R1, MGAT4FP, RPS20P8, TMEM183A, PPFIA4, MYOG, MYOPARR, ADORA1, MYBPH, CHI3L1, CHIT1, NPM1P40, LINC01353, LINC01136, BTG2, RNU6-487P, FMOD, LOC100131747, LARP7P1, PRELP, OPTC, ATP2B4, LOC100421749, SNORA77, LINC00260, LAX1, Z…	CHIT1	1	203185207	203198801	1118	203209458	203242769	CIS	T	C	C	576	2992	0.192513	ADD	1496	-0.924016	0.0393448	-23.4851	4.60757e-104	1:203184766:T:C	1	203184766	CVDIII	csf	103.337	536928	top	1:203184766:T:C.CHIT1.csf.CVDIII	plasma	-1.05332	0.0371062	3.96687e-142	TRUE	PPFIA4,ADIPOR1,CYB5R1,MYOG,ADORA1,TMEM183A,FMOD,MYBPH,CHI3L1,SYT2,CHIT1,BTG2,PRELP,OPTC,	PPFIA4
CLEC10A	CLEC10A	17	6977856	6983570	10462	17	6981397	17:6981397	rs90951	Intronic	CLEC10A, RNU6-1264P, BTF3P14, AIPL1, PIMREG, PITPNM3, KIAA0753, RNA5SP435, TXNDC17, MED31, C17orf100, MIR4520-1, MIR4520-2, ALOX15P1, SLC13A5, RPL23AP73, XAF1, FBXO39, TEKT1, ALOX12P2, LOC100128007, ALOX12-AS1, ALOX12, RNASEK-C17orf49, RNASEK, C17orf49, MIR497HG, MIR195, MIR497, BCL6B, SLC16A13, SLC16A11, CLEC10A, ASGR2, RPL7AP64, ASGR1, DLG4, ACADVL, MIR324, DVL2, PHF23, GABARAP, CTDNEP1, ELP5, …	CLEC10A	17	6977856	6983570	10462	6981803	6983563	CIS	A	G	G	912	2992	0.304813	ADD	1496	0.380684	0.0379572	10.0293	5.92036e-23	17:6981397:A:G	17	6981397	NEUI	plasma	22.2277	315236	top	17:6981397:A:G.CLEC10A.plasma.NEUI	csf	-0.135382	0.0390604	0.000543283	FALSE	ASGR2,ZNF232,USP6,BCL6B,SLC16A13,SLC16A11,	ASGR2
CLEC10A	CLEC10A	17	6977856	6983570	10462	17	7016871	17:7016871	rs369760556	Intronic	ASGR2, RNU6-1264P, BTF3P14, AIPL1, PIMREG, PITPNM3, KIAA0753, RNA5SP435, TXNDC17, MED31, C17orf100, MIR4520-1, MIR4520-2, ALOX15P1, SLC13A5, RPL23AP73, XAF1, FBXO39, TEKT1, ALOX12P2, LOC100128007, ALOX12-AS1, ALOX12, RNASEK-C17orf49, RNASEK, C17orf49, MIR497HG, MIR195, MIR497, BCL6B, SLC16A13, SLC16A11, CLEC10A, ASGR2, RPL7AP64, ASGR1, DLG4, ACADVL, MIR324, DVL2, PHF23, GABARAP, CTDNEP1, ELP5, CL…	ASGR2	17	7004641	7018130	433	7011158	7019019	CIS	TC	T	T	1134	2992	0.379011	ADD	1496	-0.28081	0.0369611	-7.59744	5.30037e-14	17:7016871:TC:T	17	7016871	NEUI	csf	13.2757	240879	top	17:7016871:TC:T.CLEC10A.csf.NEUI	plasma	-0.113052	0.0375518	0.00265132	TRUE	CLEC10A,BCL6B,SLC16A13,SLC16A11,TEKT1,ASGR1,FXR2,AC007421.1,SHBG,ZNF232,USP6,KIAA0753,TXNDC17,MED31,C17orf100,NUP88,RPAIN,C1QBP,XAF1,FBXO39,DHX33,DERL2,MIS12,NLRP1,	CLEC10A	17:7016871-7017384	enh
CLEC1B	CLEC1B	12	10145660	10151899	51266	2	153763359	2:153763359	2:153763359:G:GA	Nearest	STAM2, RPL30P2, FMNL2, NUDCP1, PRPF40A, ARL6IP6, UBQLN4P2, ATP5PBP4, RPL23AP29, LOC642635, RPRM, DNAJA1P2, GALNT13,	UBQLN4P2	2	153733258	153735244	100131393	153733334	153734281	TRANS	G	GA	GA	344	2992	0.114973	ADD	1496	-0.345434	0.0576396	-5.993	2.57772e-09	2:153763359:G:GA	2	153763359	NEUI	plasma	8.58876	178052	top	2:153763359:G:GA.CLEC1B.plasma.NEUI	csf	0.0216652	0.0583299	0.710373	FALSE	RPRM,	RPRM
CLEC1B	CLEC1B	12	10145660	10151899	51266	3	46489761	3:46489761	rs6776245	Intronic	LTF, LARS2-AS1, LIMD1, LIMD1-AS1, TRR-ACG2-1, SACM1L, RN7SL145P, SLC6A20, LZTFL1, SDHDP4, CCR9, FYCO1, CXCR6, XCR1, NRBF2P2, FLT1P1, CCR1, CCR3, UQCRC2P1, CCR2, CCR5AS, CCR5, CCRL2, LINC02009, LTF, RTP3, LRRC2, LRRC2-AS1, TDGF1, FAM240A, ALS2CL, TMIE, PRSS50, PRSS46P, PRSS45P, PRSS43P, PRSS44P, PRSS42P, MYL3, PTH1R, CCDC12, NBEAL2, NRADDP, SETD2, MRPL57P3, KIF9-AS1, KIF9, SNORD13J, SNORD13P3, KLH…	LTF	3	46477136	46526724	4057	46501147	46526713	TRANS	G	C	C	227	2992	0.075869	ADD	1496	-0.381992	0.0680862	-5.61042	2.40147e-08	3:46489761:G:C	3	46489761	NEUI	csf	7.61952	160777	top	3:46489761:G:C.CLEC1B.csf.NEUI	plasma	0.0158353	0.0687934	0.817979	FALSE	CCR1,CCR5,XCR1,LRRC2,TDGF1,FYCO1,LZTFL1,CCR9,PRSS50,PRSS45,PRSS42,	CCR1
CLSTN1	CLSTN1	1	9788984	9884584	22883	20	46087931	20:46087931	rs6125024	Nearest	MKRN7P, ZNF840P, ZNF334, OCSTAMP, SLC13A3, TP53RK, SLC2A10, RN7SKP33, RPL13P14, EYA2, GAPDHP54, RPS2P54, MIR3616, ZMYND8, LOC100131496, LOC101927377, LINC01754, RPL35AP, RNU6-497P, RNU6-563P, NCOA3, LOC100419565, SULF2, RNU7-173P, SRMP1, RNA5SP486, RNU7-92P, LINC01522, LINC01523, LINC00494,	RPL35AP	20	46106958	46107754	140716	46106958	46107754	TRANS	G	T	T	68	1850	0.0367568	ADD	925	-0.683567	0.123978	-5.51363	4.56302e-08	20:46087931:G:T	20	46087931	NEUx	plasma	7.34075	155400	top	20:46087931:G:T.CLSTN1.plasma.NEUx	csf	-0.0287108	0.122882	0.81531	FALSE	NCOA3,ZMYND8,	NCOA3
CNTN1	CNTN1	12	41086241	41466217	1272	8	10592627	8:10592627	rs113295318	Intronic	LOC102723313, MIR597, LINC00599, MIR124-1, MSRA, LOC100420053, LINCR-0001, PRSS52P, RNU6-729P, PRSS55, RP1L1, MIR4286, C8orf74, RNA5SP252, SOX7, LOC102723313, PINX1, MIR1322, LOC101929229, XKR6, MIR598, LOC101929269, RPL17P29, RPL19P13, MTMR9, SLC35G5, TDH, LOC100129129, FAM167A-AS1, RN7SL293P, RNU6-1084P, FAM167A, BLK, LINC00208, GATA4, SNORA99,	LOC102723313	8	10586801	10630420	102723313			TRANS	C	T	T	177	2992	0.0591578	ADD	1496	-0.41743	0.0753383	-5.54074	3.55448e-08	8:10592627:C:T	8	10592627	CVDIII	csf	7.44922	157516	top	8:10592627:C:T.CNTN1.csf.CVDIII	plasma	0.0455536	0.0760992	0.549525	FALSE	SOX7,SOX7,PINX1,C8orf12,XKR6,C8orf74,	SOX7
CNTN1	CNTN1	12	41086241	41466217	1272	3	190643896	3:190643896	rs71635338	Intronic	P3H2, MTAPP2, P3H2-AS1, RNU6-1109P, NMNAT1P3, CLDN1, CLDN16, TMEM207, IL1RAP, GCNT1P3, RN7SKP296, CCT6P4, LOC100131685, GMNC, SNAR-I, OSTN, OSTN-AS1, UTS2B, CCDC50, LINCR-0002, PYDC2,	OSTN, GMNC	3	190595719	190595839	100170222			TRANS	C	CT	CT	1123	2992	0.375334	ADD	1496	0.26629	0.0364571	7.3042	4.51945e-13	3:190643896:C:CT	3	190643896	CVDIII	csf	12.3449	230392	top	3:190643896:C:CT.CNTN1.csf.CVDIII	plasma	0.0132262	0.0371007	0.721521	FALSE	GMNC,PYDC2,ATP13A4,OPA1,UTS2B,CCDC50,FGF12,ATP13A5,	GMNC
CNTN1	CNTN1	12	41086241	41466217	1272	16	428458	16:428458	rs2077043	Intronic	PGAP6, DDX11L10, WASH4P, MIR6859-4, WASIR2, IL9RP3, POLR3K, SNRNP25, RHBDF1, MPG, NPRL3, HBZ, HBZP1, HBM, HBAP1, HBA2, HBA1, HBQ1, LUC7L, LOC100129478, FAM234A, RGS11, ARHGDIG, PDIA2, AXIN1, MRPL28, PGAP6, LOC100134368, RPL23AP5, NME4, DECR2, RAB11FIP3, LINC00235, CAPN15, MIR5587, MIR3176, PRR35, NHLRC4, PIGQ, RAB40C, WFIKKN1, METTL26, TRG-CCC2-2, LOC100287175, MCRIP2, LOC105371038, WDR90, RHOT2,…	PGAP6	16	420788	431978	58986			TRANS	G	A	A	1175	2992	0.392714	ADD	1496	0.284494	0.0363617	7.82399	9.61221e-15	16:428458:G:A	16	428458	CVDIII	plasma	14.0172	248720	top	16:428458:G:A.CNTN1.plasma.CVDIII	csf	0.0535958	0.0370732	0.148479	FALSE	WFIKKN1,RHBDF1,MPG,NPRL3,LUC7L,	WFIKKN1
CNTN5	CNTN5	11	98891679	100229616	53942	11	99154732	11:99154732	rs2447139	Intronic	CNTN5, LOC643381, CNTN5, RN7SKP53,	CNTN5	11	98891679	100229616	53942	100061909	100227020	CIS	A	G	G	217	2992	0.0725267	ADD	1496	0.806635	0.0675194	11.9467	1.7446e-31	11:99154732:A:G	11	99154732	NEUI	plasma	30.7583	362098	top	11:99154732:A:G.CNTN5.plasma.NEUI	csf	-0.0548658	0.0706619	0.437603	FALSE	TMEM133,	TMEM133
CNTN5	CNTN5	11	98891679	100229616	53942	3	65699405	3:65699405	rs11714649	Intronic	MAGI1, MAGI1, ILF2P1, RPL17P17, MAGI1-IT1, MAGI1-AS1, SLC25A26, RNU6-787P, RN7SL482P, DPPA4P1, LRIG1, RPL21P41,	MAGI1	3	65339201	66024593	9223	65456042	65518570	TRANS	T	C	C	1111	2992	0.371324	ADD	1496	-0.208265	0.0378455	-5.50304	4.3865e-08	3:65699405:T:C	3	65699405	NEUI	plasma	7.35788	155736	top	3:65699405:T:C.CNTN5.plasma.NEUI	csf	-0.0108666	0.0382289	0.776258	FALSE	ADAMTS9,SLC25A26,PSMD6,	ADAMTS9	3:65699400-65699509	enh
CNTN5	CNTN5	11	98891679	100229616	53942	3	190643896	3:190643896	rs71635338	Intronic	P3H2, MTAPP2, P3H2-AS1, RNU6-1109P, NMNAT1P3, CLDN1, CLDN16, TMEM207, IL1RAP, GCNT1P3, RN7SKP296, CCT6P4, LOC100131685, GMNC, SNAR-I, OSTN, OSTN-AS1, UTS2B, CCDC50, LINCR-0002, PYDC2,	OSTN, GMNC	3	190595719	190595839	100170222			TRANS	C	CT	CT	1123	2992	0.375334	ADD	1496	0.227885	0.0366309	6.22111	6.39609e-10	3:190643896:C:CT	3	190643896	NEUI	csf	9.19409	187878	top	3:190643896:C:CT.CNTN5.csf.NEUI	plasma	0.0428591	0.037083	0.247964	FALSE	GMNC,PYDC2,ATP13A4,OPA1,UTS2B,CCDC50,FGF12,ATP13A5,	GMNC
CPA1	CPA1	7	130020335	130027949	1357	16	75234872	16:75234872	rs72802342	Nearest	PPIAP49, PSMD7, RPL21P118, LOC283922, NPIPB15, LOC105376772, CLEC18B, GLG1, RNU6-237P, RPS10P23, HSPE1P7, RFWD3, TMPOP2, MLKL, FA2H, WDR59, ZNRF1, LDHD, ZFP1, RPS4Y1P1, CTRB2, CTRB1, LOC100506281, BCAR1, RNU6-758P, CFDP1, TMEM170A, CHST6, TMEM231P1, CHST5, TMEM231, GABARAPL2, ADAT1, KARS1, TERF2IP, DUXB, RN7SL520P, ATP5PBP7, CPHXL, RNA5SP430,	CTRB2	16	75238001	75241059	440387	75238175	75239859	TRANS	C	A	A	213	2992	0.0711898	ADD	1496	-0.508715	0.068529	-7.42335	1.90916e-13	16:75234872:C:A	16	75234872	CVDIII	plasma	12.7192	234700	top	16:75234872:C:A.CPA1.plasma.CVDIII	csf	-0.315985	0.0693009	5.54314e-06	TRUE	RP11-77K12.1,TMEM170A,CFDP1,GABARAPL2,CHST6,ADAT1,RP11-77K12.7,CHST5,TMEM231,BCAR1,MLKL,RFWD3,FA2H,LDHD,KARS,TERF2IP,GLG1,VAT1L,WDR59,ZNRF1,	RP11-77K12.1	16:75234629-75234961	enh
CPA2	CPA2	7	129906703	129929638	1358	7	129824481	7:129824481	rs2633378	Intronic	TMEM209, SMO, AHCYL2, RNU7-16P, CDC26P1, STRIP2, SNRPGP3, RNU1-72P, SMKR1, NRF1, RNA5SP244, MIR182, MIR96, MIR183, UBE2H, ZC3HC1, RNA5SP245, KLHDC10, LOC100128325, TMEM209, SSMEM1, CPA2, CPA4, CPA5, LOC105375504, CPA1, CEP41, MEST, MESTIT1, MIR335, COPG2, RNA5SP246, TSGA13, KLF14, LOC347674, LOC100133252, MIR29A, MIR29B1, LINC-PINT, LINC00513, RNU6-1010P, MKLN1,	TMEM209	7	129804553	129845246	84928	129843655	129845222	CIS	C	T	T	771	2992	0.257687	ADD	1496	-0.345773	0.0398415	-8.67872	1.02768e-17	7:129824481:C:T	7	129824481	NEUI	plasma	16.9881	276453	top	7:129824481:C:T.CPA2.plasma.NEUI	csf	-0.497114	0.0387583	8.41553e-36	TRUE	KLF14,CEP41,MEST,COPG2,TSGA13,CPA2,CPA5,CPA4,TMEM209,SSMEM1,CPA1,ZC3HC1,KLHDC10,	KLF14
CPA2	CPA2	7	129906703	129929638	1358	7	129922498	7:129922498	rs6952090	Intronic	CPA2, RNU7-16P, CDC26P1, STRIP2, SNRPGP3, RNU1-72P, SMKR1, NRF1, RNA5SP244, MIR182, MIR96, MIR183, UBE2H, ZC3HC1, RNA5SP245, KLHDC10, LOC100128325, TMEM209, SSMEM1, CPA2, CPA4, CPA5, LOC105375504, CPA1, CEP41, MEST, MESTIT1, MIR335, COPG2, RNA5SP246, TSGA13, KLF14, LOC347674, LOC100133252, MIR29A, MIR29B1, LINC-PINT, LINC00513, RNU6-1010P, MKLN1,	CPA2	7	129906703	129929638	1358	129906721	129916578	CIS	T	C	C	1022	2992	0.341578	ADD	1496	-0.614954	0.0344601	-17.8454	1.01046e-64	7:129922498:T:C	7	129922498	NEUI	csf	63.9955	467797	top	7:129922498:T:C.CPA2.csf.NEUI	plasma	-0.319715	0.0370404	1.52419e-17	TRUE	CEP41,MEST,KLF14,CPA5,CPA2,TSGA13,COPG2,ZC3HC1,KLHDC10,TMEM209,SSMEM1,CPA1,UBE2H,	CEP41
CPB1	CPB1	3	148545598	148577974	1360	3	148509614	3:148509614	rs13079446	Intronic	LINC02032, HNRNPA1P20, LINC02046, RPL38P1, AGTR1, HMGB1P30, CPB1, CPA3, UBQLN4P1, GYG1, HLTF, HLTF-AS1, MED28P2, HPS3, CP, CPHL1P, TM4SF18, RPS25P5, TM4SF1, TM4SF1-AS1, RPL32P8, FKBP1AP4, TM4SF4, LOC100421817, WWTR1, RNU6-1098P, WWTR1-AS1, COMMD2, ANKUB1, RNU6-507P,	HMGB1P30	3	148542569	148543174	100873893	148542569	148543174	CIS	T	A	A	331	2992	0.110628	ADD	1496	-0.627638	0.0551276	-11.3852	7.37688e-29	3:148509614:T:A	3	148509614	CVDIII	csf	28.1321	349222	top	3:148509614:T:A.CPB1.csf.CVDIII	plasma	0.0460624	0.057457	0.422862	FALSE	AGTR1,ZIC1,MED12L,TM4SF18,PLSCR5,CPA3,	AGTR1	3:148508267-148510090	enh
CPB1	CPB1	3	148545598	148577974	1360	16	75234872	16:75234872	rs72802342	Nearest	PPIAP49, PSMD7, RPL21P118, LOC283922, NPIPB15, LOC105376772, CLEC18B, GLG1, RNU6-237P, RPS10P23, HSPE1P7, RFWD3, TMPOP2, MLKL, FA2H, WDR59, ZNRF1, LDHD, ZFP1, RPS4Y1P1, CTRB2, CTRB1, LOC100506281, BCAR1, RNU6-758P, CFDP1, TMEM170A, CHST6, TMEM231P1, CHST5, TMEM231, GABARAPL2, ADAT1, KARS1, TERF2IP, DUXB, RN7SL520P, ATP5PBP7, CPHXL, RNA5SP430,	CTRB2	16	75238001	75241059	440387	75238175	75239859	TRANS	C	A	A	213	2992	0.0711898	ADD	1496	-0.547595	0.0683281	-8.01419	2.21479e-15	16:75234872:C:A	16	75234872	CVDIII	plasma	14.6547	255136	top	16:75234872:C:A.CPB1.plasma.CVDIII	csf	-0.0515403	0.0697686	0.460186	FALSE	RP11-77K12.1,TMEM170A,CFDP1,GABARAPL2,CHST6,ADAT1,RP11-77K12.7,CHST5,TMEM231,BCAR1,MLKL,RFWD3,FA2H,LDHD,KARS,TERF2IP,GLG1,VAT1L,WDR59,ZNRF1,	RP11-77K12.1
CPM	CPM	12	69244955	69357020	1368	12	69371471	12:69371471	rs12372220	Intronic	IFNG-AS1, RPL39P28, HNRNPA1P70, IFNG, IL26, IL22, MDM1, LINC02384, PSMC6P2, RPSAP12, RAP1B, RPL10P12, SNORA70G, ATP5PDP4, LOC100507250, RPL7P42, NUP107, KRT8P39, SLC35E3, LOC100422438, LOC100130075, MDM2, CPM, RNU7-4P, PRELID2P1, CPSF6, MIR1279, C1GALT1P1, LYZ, YEATS4, RN7SL804P, RPS26P45, FRS2, SNORA113, MIR3913-1, MIR3913-2, CCT2, LRRC10, BEST3, LOC101928002, RAB3IP, MYRFL,	PRELID2P1	12	69350296	69351464	102606462			CIS	C	T	T	591	2992	0.197527	ADD	1496	-0.626093	0.0427169	-14.6568	1.50793e-45	12:69371471:C:T	12	69371471	NEUI	csf	44.8216	416420	top	12:69371471:C:T.CPM.csf.NEUI	plasma	0.0100946	0.0456808	0.825137	FALSE	PTPRB,	PTPRB	12:69371197-69372473	enh
CPM	CPM	12	69244955	69357020	1368	3	190601149	3:190601149	rs56068001	Intronic	P3H2, MTAPP2, P3H2-AS1, RNU6-1109P, NMNAT1P3, CLDN1, CLDN16, TMEM207, IL1RAP, GCNT1P3, RN7SKP296, CCT6P4, LOC100131685, GMNC, SNAR-I, OSTN, OSTN-AS1, UTS2B, CCDC50, LINCR-0002, PYDC2,	OSTN, GMNC	3	190595719	190595839	100170222			TRANS	A	C	C	1323	2992	0.442179	ADD	1496	0.210479	0.0359224	5.85928	5.70938e-09	3:190601149:A:C	3	190601149	NEUI	csf	8.24341	172131	top	3:190601149:A:C.CPM.csf.NEUI	plasma	-0.0136351	0.0363284	0.707468	FALSE	UTS2B,CCDC50,OSTN,ATP13A4,OPA1,PYDC2,TMEM207,ATP13A5,TP63,	UTS2B
CRTAM	CRTAM	11	122709208	122743351	56253	11	122714782	11:122714782	rs2370794	Intronic	CRTAM, RNU6-256P, MIR100HG, MIR125B1, BLID, MIRLET7A2, MIR10526, MIR100, RNU4ATAC10P, RNU4ATAC5P, TRK-TTT2-1, RNU6-592P, GLULP3, UBASH3B, CRTAM, JHY, RNU4-23P, ATP5PBP5, BSX, LOC341056, RPL34P23, RPS26P43, RPL31P47, HSPA8, SNORD14E, SNORD14D, SNORD14C, CLMP, PHBP17, GRAMD1B, MIR4493, SF3A3P2, SCN3B, ZNF202, OR6X1, RNU1-21P, OR6M1, OR6M2P,	CRTAM	11	122709208	122743351	56253	122735299	122742205	CIS	A	G	G	981	2992	0.327874	ADD	1496	0.22921	0.0382325	5.99516	2.54458e-09	11:122714782:A:G	11	122714782	NEUI	plasma	8.59438	178147	top	11:122714782:A:G.CRTAM.plasma.NEUI	csf	0.12511	0.0385569	0.00120124	TRUE	C11orf63,SC5D,SORL1,UBASH3B,TBCEL,GRAMD1B,	C11orf63	11:122713833-122714847	dyadic
CSF1	CSF1	1	110453471	110473614	1435	17	15506232	17:15506232	rs112450859	Intronic	CDRT1, RPS18P12, RPL23AP76, CDRT7, LOC101928475, CDRT8, PMP22, MIR4731, TEKT3, RNU6-799P, RN7SL792P, TVP23C-CDRT4, CDRT4, RPL9P2, CDRT3, TVP23C, PPIAP53, CDRT1, TRIM16, ZNF29P, ZNF286A, UBE2SP1, TBC1D26, CDRT15P2, ZSWIM5P1, RNA5SP436, IL6STP1, MEIS3P1, LINC02087, SPECC1P1, ADORA2B, ZSWIM7, TTC19, NCOR1, RPLP1P11, RPL22P21, RNU6-314P, RNU6-862P, SNORD163, RN7SL442P, PIGL, MIR1288, CENPV, UBB, FTLP…	CDRT1	17	15468796	15523018	374286	15497867	15499946	TRANS	C	T	T	28	2992	0.00935829	ADD	1496	1.04113	0.188541	5.52204	3.94597e-08	17:15506232:C:T	17	15506232	INFI	csf	7.40385	156635	top	17:15506232:C:T.CSF1.csf.INFI	plasma	-0.10006	0.190438	0.59937	FALSE	ZSWIM7,TTC19,	ZSWIM7
CSF1	CSF1	1	110453471	110473614	1435	3	190643896	3:190643896	rs71635338	Intronic	P3H2, MTAPP2, P3H2-AS1, RNU6-1109P, NMNAT1P3, CLDN1, CLDN16, TMEM207, IL1RAP, GCNT1P3, RN7SKP296, CCT6P4, LOC100131685, GMNC, SNAR-I, OSTN, OSTN-AS1, UTS2B, CCDC50, LINCR-0002, PYDC2,	OSTN, GMNC	3	190595719	190595839	100170222			TRANS	C	CT	CT	1123	2992	0.375334	ADD	1496	0.230463	0.0366201	6.29335	4.07337e-10	3:190643896:C:CT	3	190643896	INFI	csf	9.39005	190920	top	3:190643896:C:CT.CSF1.csf.INFI	plasma	-0.0105442	0.0371013	0.776295	FALSE	GMNC,PYDC2,ATP13A4,OPA1,UTS2B,CCDC50,FGF12,ATP13A5,	GMNC
CST5	CST5	20	23856571	23860385	1473	20	23858334	20:23858334	rs2071444	Intronic	CST5, CYB5AP4, LOC100419956, SSTR4, THBD, CD93, LINC00656, RNA5SP478, NXT1, LINC01431, GZF1, NAPB, RNA5SP479, CSTL1, CST11, CST12P, CST8, CST13P, CST9LP1, CST9L, CST9LP2, CST9, CST3, CST4, CST1, CSTP2, CST2, CST5, CSTP1, GGTLC1, POM121L3P, LINC01721, RNU1-23P, GAPDHP53, SYNDIG1,	CST5	20	23856571	23860385	1473	23856572	23860387	CIS	G	A	A	465	2992	0.155414	ADD	1496	0.789453	0.0469296	16.8221	2.74653e-58	20:23858334:G:A	20	23858334	INFI	plasma	57.5612	452510	top	20:23858334:G:A.CST5.plasma.INFI	csf	0.240711	0.0508012	2.3603e-06	TRUE	CST2,APMAP,CST4,CST1,CST7,ENTPD6,VSX1,SSTR4,THBD,ACSS1,SYNDIG1,GGTLC1,ZNF337,	CST2
CST5	CST5	20	23856571	23860385	1473	7	103013326	7:103013326	7:103013326:TA:T	Intronic	SLC26A5, PRKRIP1, MIR548O, ORAI2, ALKBH4, LRWD1, MIR5090, MIR4467, POLR2J, RASA4B, POLR2J3, UPK3BL2, SPDYE2, RASA4, POLR2J2, UPK3BL1, SPDYE2B, RASA4DP, FAM185A, RPL7AP39, LOC100422696, FBXL13, RNU6-1136P, RN7SKP198, LRRC17, NFE4, ARMC10, CRYZP1, NAPEPLD, RPL19P12, RPL23AP95, DPY19L2P2, S100A11P1, PMPCB, DNAJC2, PSMC2, RPS29P16, SLC26A5, LOC101927870, RELN, RN7SKP86, ORC5, LHFPL3,	SLC26A5	7	102993177	103086654	375611	103028970	103086624	TRANS	TA	T	T	602	2992	0.201203	ADD	1496	0.245905	0.0447534	5.49467	4.5954e-08	7:103013326:TA:T	7	103013326	INFI	plasma	7.33768	155339	top	7:103013326:TA:T.CST5.plasma.INFI	csf	0.0554533	0.0451806	0.219877	FALSE	PMPCB,KMT2E,	PMPCB
CSTB	CSTB	21	45193546	45196256	1476	21	45201832	21:45201832	rs35285321	Nearest	WDR4, NDUFV3, ERVH48-1, MIR5692B, PKNOX1, CBS, U2AF1, MRPL51P2, FRGCA, CRYAA, LINC00322, LINC01679, SIK1, LINC00319, LINC00313, HSF2BP, RPL31P1, H2BS1, MIR6070, RRP1B, PDXK, CSTB, TMEM97P1, RRP1, AATBC, MYL6P1, AGPAT3, RNU6-859P, RNU6-1150P, TRAPPC10, H2AZP1, PWP2, GATD3A, LINC01678, ICOSLG, DNMT3L, DNMT3L-AS1, AIRE, PFKL, CFAP410, TRPM2, TRPM2-AS, LRRC3-DT, LRRC3, MTCYBP21, MTND6P21, MTND5P1, LI…	TMEM97P1	21	45202960	45203442	100873880	45203004	45203454	CIS	G	A	A	1051	2992	0.35127	ADD	1496	-0.66963	0.0350283	-19.1168	4.74162e-73	21:45201832:G:A	21	45201832	CVDIII	plasma	72.3241	485448	top	21:45201832:G:A.CSTB.plasma.CVDIII	csf	-0.115407	0.0389641	0.00310604	TRUE	KRTAP12-1,	KRTAP12-1
CSTB	CSTB	21	45193546	45196256	1476	3	190643896	3:190643896	rs71635338	Intronic	P3H2, MTAPP2, P3H2-AS1, RNU6-1109P, NMNAT1P3, CLDN1, CLDN16, TMEM207, IL1RAP, GCNT1P3, RN7SKP296, CCT6P4, LOC100131685, GMNC, SNAR-I, OSTN, OSTN-AS1, UTS2B, CCDC50, LINCR-0002, PYDC2,	OSTN, GMNC	3	190595719	190595839	100170222			TRANS	C	CT	CT	1123	2992	0.375334	ADD	1496	0.215077	0.0366827	5.86318	5.57963e-09	3:190643896:C:CT	3	190643896	CVDIII	csf	8.25339	172306	top	3:190643896:C:CT.CSTB.csf.CVDIII	plasma	-0.0275682	0.0370955	0.457496	FALSE	GMNC,PYDC2,ATP13A4,OPA1,UTS2B,CCDC50,FGF12,ATP13A5,	GMNC
CTSC	CTSC	11	88026760	88070904	1075	11	88023721	11:88023721	rs7111769	Nearest	LOC100420680, PSMA2P1, HMGB3P25, RNU6-1135P, LINC02711, MTCYBP41, RAB38, MIR3166, CTSC, GAPDHP70, GRM5, GRM5-AS1, RNU6-16P, TYR,	CTSC	11	88026760	88070904	1075	88067904	88070904	CIS	A	C	C	228	2992	0.0762032	ADD	1496	0.621018	0.0661085	9.39391	2.08446e-20	11:88023721:A:C	11	88023721	NEUI	plasma	19.681	297680	top	11:88023721:A:C.CTSC.plasma.NEUI	csf	0.707139	0.0655396	3.46152e-26	TRUE	RAB38,CTSC,FZD4,ME3,TMEM135,PRSS23,CCDC81,	RAB38	11:88023582-88023807	enh
CTSC	CTSC	11	88026760	88070904	1075	11	88628536	11:88628536	rs11606790	Intronic	GRM5, RAB38, MIR3166, CTSC, GAPDHP70, GRM5, GRM5-AS1, RNU6-16P, TYR, CBX3P7, NOX4, FOLH1B, UBTFL10, TRIM77, LOC100130203, UBTFL2, TRIM64DP, LOC100420024, TRIM49, LOC642414, TRIM53BP, TRIM51BP, LOC100420021, TRIM64B,	GRM5	11	88237744	88796846	2915	88717870	88799113	CIS	T	A	A	389	2992	0.130013	ADD	1496	0.296736	0.0529738	5.60157	2.52474e-08	11:88628536:T:A	11	88628536	NEUI	csf	7.59778	160365	top	11:88628536:T:A.CTSC.csf.NEUI	plasma	0.261072	0.0530896	9.7296e-07	TRUE	RAB38,NOX4,	RAB38
CTSC	CTSC	11	88026760	88070904	1075	11	88053979	11:88053979	rs217053	UTR3	CTSC, HMGB3P25, RNU6-1135P, LINC02711, MTCYBP41, RAB38, MIR3166, CTSC, GAPDHP70, GRM5, GRM5-AS1, RNU6-16P, TYR, CBX3P7,	CTSC	11	88026760	88070904	1075	88067904	88070904	CIS	C	T	T	624	2992	0.208556	ADD	1496	-0.745104	0.0409912	-18.1772	7.34178e-67	11:88053979:C:T	11	88053979	NEUI	csf	66.1342	472540	top	11:88053979:C:T.CTSC.csf.NEUI	plasma	-0.328367	0.0444857	2.58923e-13	TRUE	RAB38,FZD4,ME3,NOX4,	RAB38	11:88053836-88054036	enh
CTSD	CTSD	11	1773985	1785157	1509	11	1785401	11:1785401	rs144932926	Gene 5 Prime	CEND1, SLC25A22, PANO1, PIDD1, RPLP2, SNORA52, PNPLA2, CRACR2B, CD151, POLR2L, TSPAN4, CHID1, AP2A2, RNU6-1025P, MUC6, LINC02688, MUC2, MUC5AC, MUC5B, MUC5B-AS1, MIR6744, TOLLIP, TOLLIP-AS1, BRSK2, MOB2, DUSP8, KRTAP5-AS1, KRTAP5-1, KRTAP5-2, KRTAP5-3, KRTAP5-4, KRTAP5-5, FAM99A, FAM99B, KRTAP5-6, IFITM10, CTSD, RPL36AP39, LOC390029, SYT8, TNNI2, LSP1, MIR4298, MIR7847, LINC01150, TNNT3, MRPL23, …	CTSD	11	1773985	1785157	1509	1778554	1783633	CIS	T	C	C	203	2992	0.0678476	ADD	1496	-0.466215	0.0711349	-6.55396	7.69312e-11	11:1785401:T:C	11	1785401	CVDIII	csf	10.1139	201634	top	11:1785401:T:C.CTSD.csf.CVDIII	plasma	-0.575898	0.0705951	7.16319e-16	TRUE	MUC5AC,IGF2,INS-IGF2,INS,TH,	MUC5AC	11:1783415-1785987	dyadic
CTSD	CTSD	11	1773985	1785157	1509	11	1783757	11:1783757	rs55861089	Intronic	CTSD, CEND1, SLC25A22, PANO1, PIDD1, RPLP2, SNORA52, PNPLA2, CRACR2B, CD151, POLR2L, TSPAN4, CHID1, AP2A2, RNU6-1025P, MUC6, LINC02688, MUC2, MUC5AC, MUC5B, MUC5B-AS1, MIR6744, TOLLIP, TOLLIP-AS1, BRSK2, MOB2, DUSP8, KRTAP5-AS1, KRTAP5-1, KRTAP5-2, KRTAP5-3, KRTAP5-4, KRTAP5-5, FAM99A, FAM99B, KRTAP5-6, IFITM10, CTSD, RPL36AP39, LOC390029, SYT8, TNNI2, LSP1, MIR4298, MIR7847, LINC01150, TNNT3, MR…	CTSD	11	1773985	1785157	1509	1778554	1783633	CIS	A	G	G	227	2992	0.075869	ADD	1496	-0.611969	0.0672913	-9.09432	2.94902e-19	11:1783757:A:G	11	1783757	CVDIII	plasma	18.5303	288989	top	11:1783757:A:G.CTSD.plasma.CVDIII	csf	-0.430022	0.0682277	3.84005e-10	TRUE	MUC5AC,IGF2,INS-IGF2,INS,TH,	MUC5AC	11:1783415-1785987	dyadic
CTSD	CTSD	11	1773985	1785157	1509	12	102080976	12:102080976	rs2005918	Nearest	ANO4, SNX5P2, SLC5A8, RNU6-768P, RPS6P19, UTP20, ARL1, RNU6-1068P, RPS27P23, RNU5E-5P, RNA5SP367, SPIC, MYBPC1, CHPT1, RNY1P16, SYCP3, GNPTAB, RNU6-101P, ST13P22, RNA5SP368, RNU6-172P, RNA5SP369, RNU6-1183P, HSPE1P4, DRAM1, RPL9P24, NENFP2, WASHC3, NUP37, PARPBP, PMCH, RN7SL793P, LOC100418882, IGF1,	CHPT1	12	102091418	102122852	56994	102133356	102137788	TRANS	G	T	T	1241	2992	0.414773	ADD	1496	-0.223467	0.0367655	-6.07819	1.54017e-09	12:102080976:G:T	12	102080976	CVDIII	plasma	8.81243	181761	top	12:102080976:G:T.CTSD.plasma.CVDIII	csf	-0.122809	0.0370814	0.000948825	TRUE	SPIC,ARL1,MYBPC1,SYCP3,IGF1,	SPIC
CTSF	CTSF	11	66330935	66336077	8722	3	190643896	3:190643896	rs71635338	Intronic	P3H2, MTAPP2, P3H2-AS1, RNU6-1109P, NMNAT1P3, CLDN1, CLDN16, TMEM207, IL1RAP, GCNT1P3, RN7SKP296, CCT6P4, LOC100131685, GMNC, SNAR-I, OSTN, OSTN-AS1, UTS2B, CCDC50, LINCR-0002, PYDC2,	OSTN, GMNC	3	190595719	190595839	100170222			TRANS	C	CT	CT	1144	3066	0.373125	ADD	1533	0.211493	0.0337044	6.27495	4.54257e-10	3:190643896:C:CT	3	190643896		csf	9.3427	190191	top							GMNC,PYDC2,ATP13A4,OPA1,UTS2B,CCDC50,FGF12,ATP13A5,	GMNC
CTSF	CTSF	11	66330935	66336077	8722	17	70680755	17:70680755	rs9903952	Intronic	SLC39A11, ROCR, LINC01152, LOC102723517, SOX9-AS1, LINC02097, SOX9, LINC02003, LINC00673, LINC00511, RPL32P33, SLC39A11, RN7SKP180, ATG12P1, POLR3KP2, SSTR2, COG1, FAM104A, C17orf80, CPSF4L, CDC42EP4, SDK2, LOC101928251,	SLC39A11	17	70642088	71088827	201266	70642086	71088853	TRANS	T	C	C	1149	3066	0.374755	ADD	1533	-0.187426	0.0340432	-5.50553	4.30951e-08	17:70680755:T:C	17	70680755		csf	7.36557	155887	top							FAM104A,C17orf80,SSTR2,COG1,CPSF4L,AC007461.1,SDK2,KCNJ2,SLC39A11,	FAM104A	17:70680658-70680828	enh
CTSF	CTSF	11	66330935	66336077	8722	11	66331458	11:66331458	rs572846	Intergenic	CTSF, ZNRD2-AS1, ZNRD2, FAM89B, EHBP1L1, KCNK7, MAP3K11, PCNX3, MIR4690, SIPA1, MIR4489, RELA, RN7SL309P, KAT5, RNASEH2C, KRT8P26, AP5B1, OVOL1, OVOL1-AS1, SNX32, CFL1, MUS81, EFEMP2, CTSW, FIBP, CCDC85B, FOSL1, C11orf68, DRAP1, TSGA10IP, SART1, LOC100420020, EIF1AD, BANF1, CST6, CATSPER1, GAL3ST3, SF3B2, SNORD13F, PACS1, KLC2, RAB1B, CNIH2, YIF1A, TMEM151A, CD248, RIN1, BRMS1, B4GAT1, LOC1027240…	CTSF	11	66330935	66336077	8722	66333846	66336312	CIS	A	G	A	1389	3066	0.453033	ADD	1533	-0.240763	0.0331134	-7.27087	5.67485e-13	11:66331458:A:G	11	66331458		csf	12.246	229232	top
CTSS	CTSS	1	150702664	150738254	1520	1	150889097	1:150889097	rs11204742	Nearest	SF3B4, MTMR11, OTUD7B, LOC441907, VPS45, PLEKHO1, LOC105371433, ANP32E, RNU2-17P, CA14, SNORD13C, APH1A, C1orf54, CIART, MRPS21, PRPF3, RPRD2, TARS2, MIR6878, ECM1, FALEC, ADAMTSL4, MIR4257, ADAMTSL4-AS1, RN7SL473P, RN7SL600P, MCL1, ENSA, GOLPH3L, HORMAD1, RNU6-1042P, CTSS, LOC100132571, CTSK, UBE2D3P3, ARNT, RNU6-1309P, RPS27AP6, CTXND2, CYCSP51, SETDB1, CERS2, ANXA9, MINDY1, PRUNE1, RNU6-884P, …	SETDB1	1	150898739	150937213	9869	150935450	150936324	CIS	A	G	G	1019	2992	0.340575	ADD	1496	-0.502679	0.0363401	-13.8326	4.88536e-41	1:150889097:A:G	1	150889097	NEUI	plasma	40.3111	401118	top	1:150889097:A:G.CTSS.plasma.NEUI	csf	-0.445477	0.0368392	3.49202e-32	TRUE	TARS2,ENSA,ECM1,CTSK,CA14,ARNT,HORMAD1,PI4KB,CERS2,ANXA9,TNFAIP8L2,SCNM1,PSMB4,GOLPH3L,C1orf51,FAM63A,PRUNE,SF3B4,RPRD2,CTSS,	TARS2
CTSS	CTSS	1	150702664	150738254	1520	1	150022827	1:150022827	rs72692873	Intronic	TRQ-CTG11-1, PFN1P12, RNU1-114P, TRH-GTG2-1, TRE-TTC7-1, TRQ-CTG4-2, RNVU1-17, TRN-GTT22-1, RNVU1-23, RNVU1-18, TRN-GTT6-1, LOC105369140, FAM91A3P, RNU1-143P, TRF-GAA9-1, TRV-CAC8-1, TRV-CAC4-1, TRN-GTT12-1, LOC100131962, H2BP2, TRR-CCT7-1, FCGR1CP, H3-2, RPL22P5, FAM72C, PPIAL4C, LINC00869, TRN-GTT11-2, LOC644634, TRV-CAC5-1, TRN-GTT8-1, LOC100129586, TRR-CCT8-1, H2BC18, FCGR1A, H3C13, H4C14, H3…	LOC441907	1	150025827	150027026	441907			CIS	G	A	A	225	2992	0.0752005	ADD	1496	-0.39048	0.0700156	-5.57704	2.89933e-08	1:150022827:G:A	1	150022827	NEUI	csf	7.5377	159220	top	1:150022827:G:A.CTSS.csf.NEUI	plasma	0.0382024	0.0707286	0.58919	FALSE	HIST2H2AA4,HIST2H3A,HIST2H4B,SV2A,OTUD7B,HIST2H2BE,HIST2H2AC,HIST2H2AB,BOLA1,PLEKHO1,SF3B4,MTMR11,BCL9,ACP6,	HIST2H2AA4	1:150022520-150022863	enh
CTSS	CTSS	1	150702664	150738254	1520	1	150688366	1:150688366	rs34175040	Intronic	HORMAD1, TRN-GTT8-1, LOC100129586, TRR-CCT8-1, H2BC18, FCGR1A, H3C13, H4C14, H3C14, H2AC18, H2BC19P, H2BC20P, H2AC19, H3C15, H4C15, H2BC21, H2AC20, H2AC21, BOLA1, SV2A, SF3B4, MTMR11, OTUD7B, LOC441907, VPS45, PLEKHO1, LOC105371433, ANP32E, RNU2-17P, CA14, SNORD13C, APH1A, C1orf54, CIART, MRPS21, PRPF3, RPRD2, TARS2, MIR6878, ECM1, FALEC, ADAMTSL4, MIR4257, ADAMTSL4-AS1, RN7SL473P, RN7SL600P, MCL…	HORMAD1	1	150670536	150693371	84072	150686204	150693364	CIS	AAT	A	A	1375	2992	0.459559	ADD	1496	-0.515746	0.0345866	-14.9117	5.54739e-47	1:150688366:AAT:A	1	150688366	NEUI	csf	46.2559	420964	top	1:150688366:AAT:A.CTSS.csf.NEUI	plasma	-0.406539	0.035545	4.25093e-29	TRUE	ENSA,CTSK,CTSS,GOLPH3L,ARNT,CERS2,ANXA9,SETDB1,TARS2,RPRD2,ECM1,FAM63A,PRUNE,	ENSA
CTSS	CTSS	1	150702664	150738254	1520	1	151115887	1:151115887	rs79671334	Intronic	SEMA6C, PLEKHO1, LOC105371433, ANP32E, RNU2-17P, CA14, SNORD13C, APH1A, C1orf54, CIART, MRPS21, PRPF3, RPRD2, TARS2, MIR6878, ECM1, FALEC, ADAMTSL4, MIR4257, ADAMTSL4-AS1, RN7SL473P, RN7SL600P, MCL1, ENSA, GOLPH3L, HORMAD1, RNU6-1042P, CTSS, LOC100132571, CTSK, UBE2D3P3, ARNT, RNU6-1309P, RPS27AP6, CTXND2, CYCSP51, SETDB1, CERS2, ANXA9, MINDY1, PRUNE1, RNU6-884P, BNIPL, C1orf56, CDC42SE1, MLLT11,…	SEMA6C	1	151104161	151119107	10500	151110188	151111937	CIS	C	G	G	203	2992	0.0678476	ADD	1496	-0.599443	0.0704638	-8.50711	4.26764e-17	1:151115887:C:G	1	151115887	NEUI	csf	16.3698	271104	top	1:151115887:C:G.CTSS.csf.NEUI	plasma	-0.229758	0.0718997	0.00142488	TRUE	TNFAIP8L2,SCNM1,LYSMD1,TMOD4,CDC42SE1,GABPB2,PSMD4,	TNFAIP8L2	1:151115098-151116273	enh
CTSS	CTSS	1	150702664	150738254	1520	1	150257262	1:150257262	rs942453	Intronic	CIART, FAM91A3P, RNU1-143P, TRF-GAA9-1, TRV-CAC8-1, TRV-CAC4-1, TRN-GTT12-1, LOC100131962, H2BP2, TRR-CCT7-1, FCGR1CP, H3-2, RPL22P5, FAM72C, PPIAL4C, LINC00869, TRN-GTT11-2, LOC644634, TRV-CAC5-1, TRN-GTT8-1, LOC100129586, TRR-CCT8-1, H2BC18, FCGR1A, H3C13, H4C14, H3C14, H2AC18, H2BC19P, H2BC20P, H2AC19, H3C15, H4C15, H2BC21, H2AC20, H2AC21, BOLA1, SV2A, SF3B4, MTMR11, OTUD7B, LOC441907, VPS45, …	CIART	1	150254964	150259505	148523			CIS	A	G	G	347	2992	0.115976	ADD	1496	-0.40994	0.0569977	-7.19223	1.00423e-12	1:150257262:A:G	1	150257262	NEUI	csf	11.9982	226281	top	1:150257262:A:G.CTSS.csf.NEUI	plasma	-0.0670176	0.0579458	0.247639	FALSE	CA14,TARS2,ECM1,	CA14
CTSZ	CTSZ	20	57570240	57582309	1522	20	57577567	20:57577567	rs163796	Intronic	CTSZ, LINC01742, HSPD1P19, C20orf85, ANKRD60, PPP4R1L, RAB22A, VAPB, APCDD1L, APCDD1L-DT, LINC01711, STX16-NPEPL1, STX16, NPEPL1, PIEZO1P2, LOC105372695, MIR296, MIR298, GNAS-AS1, GNAS, LOC101927932, NELFCD, CTSZ, TUBB1, ATP5F1E, SLMO2-ATP5E, PRELID3B, MRPS16P2, ZNF831, EDN3, PIEZO1P1, PHACTR3, PHACTR3-AS1, RNU7-141P, SYCP2, FAM217B, PPP1R3D, CDH26,	CTSZ	20	57570240	57582309	1522	57581097	57582160	CIS	G	A	A	1243	2992	0.415441	ADD	1496	-0.258601	0.0362819	-7.12754	1.5848e-12	20:57577567:G:A	20	57577567	CVDIII	csf	11.8	223879	top	20:57577567:G:A.CTSZ.csf.CVDIII	plasma	-0.0175648	0.0368908	0.634052	FALSE	ATP5E,SLMO2,ANKRD60,MGC4294,STX16,STX16-NPEPL1,EDN3,ZNF831,GNAS,RAE1,MTRNR2L3,CTCFL,NPEPL1,VAPB,NELFCD,RBM38,AURKA,CSTF1,CASS4,	ATP5E	20:57577562-57577780	enh
CTSZ	CTSZ	20	57570240	57582309	1522	3	190643896	3:190643896	rs71635338	Intronic	P3H2, MTAPP2, P3H2-AS1, RNU6-1109P, NMNAT1P3, CLDN1, CLDN16, TMEM207, IL1RAP, GCNT1P3, RN7SKP296, CCT6P4, LOC100131685, GMNC, SNAR-I, OSTN, OSTN-AS1, UTS2B, CCDC50, LINCR-0002, PYDC2,	OSTN, GMNC	3	190595719	190595839	100170222			TRANS	C	CT	CT	1123	2992	0.375334	ADD	1496	0.203706	0.0367261	5.54664	3.43909e-08	3:190643896:C:CT	3	190643896	CVDIII	csf	7.46356	157793	top	3:190643896:C:CT.CTSZ.csf.CVDIII	plasma	-0.0216294	0.0370981	0.55996	FALSE	GMNC,PYDC2,ATP13A4,OPA1,UTS2B,CCDC50,FGF12,ATP13A5,	GMNC
CTSZ	CTSZ	20	57570240	57582309	1522	12	102093459	12:102093459	rs2559850	Intronic	CHPT1, ANO4, SNX5P2, SLC5A8, RNU6-768P, RPS6P19, UTP20, ARL1, RNU6-1068P, RPS27P23, RNU5E-5P, RNA5SP367, SPIC, MYBPC1, CHPT1, RNY1P16, SYCP3, GNPTAB, RNU6-101P, ST13P22, RNA5SP368, RNU6-172P, RNA5SP369, RNU6-1183P, HSPE1P4, DRAM1, RPL9P24, NENFP2, WASHC3, NUP37, PARPBP, PMCH, RN7SL793P, LOC100418882, IGF1,	CHPT1	12	102091418	102122852	56994	102133356	102137788	TRANS	A	G	G	1209	2992	0.404078	ADD	1496	-0.332155	0.0365234	-9.09429	2.9498e-19	12:102093459:A:G	12	102093459	CVDIII	plasma	18.5302	288988	top	12:102093459:A:G.CTSZ.plasma.CVDIII	csf	-0.0617142	0.0374868	0.0999141	FALSE	SPIC,ARL1,MYBPC1,SYCP3,IGF1,	SPIC
CX3CL1	CX3CL1	16	57406402	57418956	6376	3	190670372	3:190670372	rs201663722	Intronic	P3H2, MTAPP2, P3H2-AS1, RNU6-1109P, NMNAT1P3, CLDN1, CLDN16, TMEM207, IL1RAP, GCNT1P3, RN7SKP296, CCT6P4, LOC100131685, GMNC, SNAR-I, OSTN, OSTN-AS1, UTS2B, CCDC50, LINCR-0002, PYDC2, LOC100129725,	OSTN, GMNC	3	190595719	190595839	100170222			TRANS	T	C	C	1190	2992	0.397727	ADD	1496	0.237342	0.0361463	6.56615	7.10545e-11	3:190670372:T:C	3	190670372	INFI	csf	10.1484	202125	top	3:190670372:T:C.CX3CL1.csf.INFI	plasma	0.0289027	0.0366565	0.430544	FALSE	GMNC,PYDC2,ATP13A4,OPA1,UTS2B,CCDC50,FGF12,ATP13A5,	GMNC
CX3CL1	CX3CL1	16	57406402	57418956	6376	16	57409062	16:57409062	rs201651944	Intronic	CX3CL1, NUDT21, OGFOD1, BBS2, MT4, MT3, MT2A, MT1L, MT1E, MT1M, MT1JP, MT1A, MT1DP, MT1CP, MT1B, MT1F, MT1G, MT1H, MT1IP, MT1X, DPPA2P4, NUP93, MIR138-2, SLC12A3, MIR6863, RPS24P17, HERPUD1, CETP, NLRC5, LOC100130044, CPNE2, PSME3IP1, RSPRY1, ARL2BP, PLLP, TRL-CAG2-1, TRL-CAG2-2, RPL23AP91, CCL22, CX3CL1, CCL17, CIAPIN1, COQ9, POLR2C, DOK4, CCDC102A, ADGRG5, HMGB3P32, ADGRG1, ADGRG3, DRC7, LOC100…	CX3CL1	16	57406402	57418956	6376	57410884	57418954	CIS	A	AAAG	AAAG	1121	2992	0.374666	ADD	1496	0.220588	0.0363787	6.06366	1.68236e-09	16:57409062:A:AAAG	16	57409062	INFI	plasma	8.77408	181132	top	16:57409062:A:AAAG.CX3CL1.plasma.INFI	csf	0.162546	0.0365827	9.51365e-06	TRUE	CCL22,FAM192A,RSPRY1,ARL2BP,SLC12A3,CIAPIN1,COQ9,POLR2C,	CCL22
CX3CL1	CX3CL1	16	57406402	57418956	6376	16	57413660	16:57413660	rs62037084	Missense	CX3CL1, NUDT21, OGFOD1, BBS2, MT4, MT3, MT2A, MT1L, MT1E, MT1M, MT1JP, MT1A, MT1DP, MT1CP, MT1B, MT1F, MT1G, MT1H, MT1IP, MT1X, DPPA2P4, NUP93, MIR138-2, SLC12A3, MIR6863, RPS24P17, HERPUD1, CETP, NLRC5, LOC100130044, CPNE2, PSME3IP1, RSPRY1, ARL2BP, PLLP, TRL-CAG2-1, TRL-CAG2-2, RPL23AP91, CCL22, CX3CL1, CCL17, CIAPIN1, COQ9, POLR2C, DOK4, CCDC102A, ADGRG5, HMGB3P32, ADGRG1, ADGRG3, DRC7, LOC100…	CX3CL1	16	57406402	57418956	6376	57410884	57418954	CIS	C	T	T	23	2992	0.00768717	ADD	1496	1.79319	0.204589	8.76485	4.98281e-18	16:57413660:C:T	16	57413660	INFI	csf	17.3025	279098	top	16:57413660:C:T.CX3CL1.csf.INFI	plasma	0.944592	0.208355	6.26205e-06	TRUE	CCL22,FAM192A,RSPRY1,ARL2BP,CCL17,SLC12A3,CIAPIN1,COQ9,POLR2C,	CCL22	16:57413503-57413908	enh
CXCL1	CXCL1	4	74735110	74737025	2919	4	74739076	4:74739076	rs1366949	Nearest	RNU4ATAC9P, RNU6ATAC5P, COX18, ANKRD17, HMGA1P2, ALB, AFP, AFM, LINC02499, RASSF6, CXCL8, CXCL6, PPBPP1, PF4V1, CXCL1, HNRNPA1P55, CXCL1P1, PF4, PPBP, CXCL5, RN7SL218P, CXCL3, PPBPP2, LOC643014, CXCL2, MTHFD2L, EPGN, EREG, AREG, BTC,	CXCL1	4	74735110	74737025	2919	74735121	74736959	CIS	T	G	G	607	2992	0.202874	ADD	1496	0.699144	0.0414794	16.8552	1.71541e-58	4:74739076:T:G	4	74739076	INFI	plasma	57.7656	453021	top	4:74739076:T:G.CXCL1.plasma.INFI	csf	-0.311339	0.044529	4.0777e-12	FALSE	IL8,CXCL2,MTHFD2L,CXCL6,PF4V1,CXCL3,RASSF6,AC093677.1,EPGN,PF4,PPBP,CXCL5,COX18,AFP,RCHY1,THAP6,	IL8	4:74737993-74739230	enh
CXCL1	CXCL1	4	74735110	74737025	2919	4	74751028	4:74751028	rs16850137	Intronic	RNU4ATAC9P, RNU6ATAC5P, COX18, ANKRD17, HMGA1P2, ALB, AFP, AFM, LINC02499, RASSF6, CXCL8, CXCL6, PPBPP1, PF4V1, CXCL1, HNRNPA1P55, CXCL1P1, PF4, PPBP, CXCL5, RN7SL218P, CXCL3, PPBPP2, LOC643014, CXCL2, MTHFD2L, EPGN, EREG, AREG, BTC,	CXCL1	4	74735110	74737025	2919	74735121	74736959	CIS	A	T	T	612	2992	0.204545	ADD	1496	-0.320657	0.044347	-7.23064	7.64613e-13	4:74751028:A:T	4	74751028	INFI	csf	12.1166	227698	top	4:74751028:A:T.CXCL1.csf.INFI	plasma	0.687189	0.0414656	9.31788e-57	FALSE	IL8,CXCL2,MTHFD2L,CXCL6,PF4V1,CXCL3,RASSF6,AC093677.1,EPGN,PF4,PPBP,CXCL5,COX18,AFP,RCHY1,THAP6,	IL8
CXCL10	CXCL10	4	76942271	76944650	3627	4	76943947	4:76943947	rs11548618	Intronic	ART3, CXCL10, LINC02562, LINC02483, RCHY1, THAP6, ODAPH, CDKL2, COX6CP9, G3BP2, USO1, RNU2-16P, PPEF2, NAAA, SDAD1, LOC101928809, CXCL9, ART3, CXCL10, CXCL11, RPL36P8, NUP54, SCARB2, FAM47E, FAM47E-STBD1, STBD1, CCDC158, SNX5P1, RNU6-1000P, RPL36AP18, SHROOM3, RNU6-145P, MIR4450, MIR548AH, SUMO2P11, LOC100421494, RPL26P17, SOWAHB, SEPTIN11, TXNP6,	CXCL10	4	76942271	76944650	3627	76942273	76944650	CIS	G	A	A	33	2992	0.0110294	ADD	1496	2.09966	0.167128	12.5632	1.74192e-34	4:76943947:G:A	4	76943947	INFI	plasma	33.759	375527	top	4:76943947:G:A.CXCL10.plasma.INFI	csf	-0.0924666	0.175718	0.598813	FALSE	CXCL11,SDAD1,FAM47E-STBD1,FAM47E-STBD1,	CXCL11	4:76943931-76943984	enh
CXCL10	CXCL10	4	76942271	76944650	3627	4	77331412	4:77331412	rs113179225	Nearest	RCHY1, THAP6, ODAPH, CDKL2, COX6CP9, G3BP2, USO1, RNU2-16P, PPEF2, NAAA, SDAD1, LOC101928809, CXCL9, ART3, CXCL10, CXCL11, RPL36P8, NUP54, SCARB2, FAM47E, FAM47E-STBD1, STBD1, CCDC158, SNX5P1, RNU6-1000P, RPL36AP18, SHROOM3, RNU6-145P, MIR4450, MIR548AH, SUMO2P11, LOC100421494, RPL26P17, SOWAHB, SEPTIN11, TXNP6, CCNI, RPL7P17, LOC339966, RNU6-1187P, CCNG2, FTLP9, LOC100421141, LOC100421142,	RPL36AP18	4	77322377	77322772	100271328			CIS	A	G	G	26	2992	0.00868984	ADD	1496	1.0736	0.195548	5.49023	4.71007e-08	4:77331412:A:G	4	77331412	INFI	plasma	7.32697	155129	top	4:77331412:A:G.CXCL10.plasma.INFI	csf	-0.186126	0.197452	0.346019	FALSE	FAM47E-STBD1,FAM47E-STBD1,44815,CCNI,	FAM47E-STBD1
CXCL11	CXCL11	4	76954835	76957223	6373	4	76964956	4:76964956	rs35170645	Intronic	ART3, LINC02562, LINC02483, RCHY1, THAP6, ODAPH, CDKL2, COX6CP9, G3BP2, USO1, RNU2-16P, PPEF2, NAAA, SDAD1, LOC101928809, CXCL9, ART3, CXCL10, CXCL11, RPL36P8, NUP54, SCARB2, FAM47E, FAM47E-STBD1, STBD1, CCDC158, SNX5P1, RNU6-1000P, RPL36AP18, SHROOM3, RNU6-145P, MIR4450, MIR548AH, SUMO2P11, LOC100421494, RPL26P17, SOWAHB, SEPTIN11, TXNP6,	ART3	4	76932333	77033955	419	77028369	77033733	CIS	G	A	A	1479	2992	0.494318	ADD	1496	0.311802	0.0358318	8.70183	8.46774e-18	4:76964956:G:A	4	76964956	INFI	plasma	17.0722	277165	top	4:76964956:G:A.CXCL11.plasma.INFI	csf	0.034605	0.0367177	0.34611	FALSE	CXCL9,ART3,CXCL10,SDAD1,FAM47E-STBD1,FAM47E-STBD1,G3BP2,USO1,NAAA,AC110615.1,PARM1,SCARB2,FAM47E,BTC,AC093677.1,RCHY1,THAP6,	CXCL9
CXCL11	CXCL11	4	76954835	76957223	6373	7	101815215	7:101815215	rs150319411	Intronic	CUX1, MOGAT3, DGAT2L7P, RPSAP46, PLOD3, ZNHIT1, CLDN15, FIS1, RNU6-1104P, AZGP1P2, LNCPRESS1, EMSLR, IFT22, COL26A1, LINC01007, MYL10, CUX1, SH2B2, PMS2P12, SPDYE6, LOC100630923, LOC100289561, PRKRIP1, MIR548O, ORAI2, ALKBH4, LRWD1, MIR5090, MIR4467, POLR2J, RASA4B, POLR2J3, UPK3BL2, SPDYE2, RASA4, POLR2J2, UPK3BL1, SPDYE2B, RASA4DP, FAM185A, RPL7AP39, LOC100422696, FBXL13, RNU6-1136P, RN7SKP198,…	CUX1	7	101459287	101927250	1523	101917445	101927224	TRANS	G	A	A	18	2992	0.00601604	ADD	1496	1.31934	0.234261	5.6319	2.12616e-08	7:101815215:G:A	7	101815215	INFI	plasma	7.6724	161775	top	7:101815215:G:A.CXCL11.plasma.INFI	csf	0.0652843	0.236729	0.782758	FALSE	CUX1,	CUX1
CXCL11	CXCL11	4	76954835	76957223	6373	7	101594247	7:101594247	rs75612655	Intronic	CUX1, MUC12, MUC12-AS1, MUC17, RN7SKP54, TRIM56, SERPINE1, AP1S1, MIR4653, VGF, NAT16, MOGAT3, DGAT2L7P, RPSAP46, PLOD3, ZNHIT1, CLDN15, FIS1, RNU6-1104P, AZGP1P2, LNCPRESS1, EMSLR, IFT22, COL26A1, LINC01007, MYL10, CUX1, SH2B2, PMS2P12, SPDYE6, LOC100630923, LOC100289561, PRKRIP1, MIR548O, ORAI2, ALKBH4, LRWD1, MIR5090, MIR4467, POLR2J, RASA4B, POLR2J3, UPK3BL2, SPDYE2, RASA4, POLR2J2, UPK3BL1, …	CUX1	7	101459287	101927250	1523	101917445	101927224	TRANS	C	T	T	18	2992	0.00601604	ADD	1496	1.50106	0.233528	6.42774	1.73784e-10	7:101594247:C:T	7	101594247	INFI	plasma	9.75999	196495	top	7:101594247:C:T.CXCL11.plasma.INFI	csf	0.181472	0.236688	0.443375	FALSE			7:101593771-101594403	enh
CXCL11	CXCL11	4	76954835	76957223	6373	7	101307732	7:101307732	rs848668	Nearest	EPO, ZAN, EPHB4, RN7SL750P, SLC12A9, SLC12A9-AS1, TRIP6, MIR6875, SRRT, UFSP1, ACHE, RN7SL549P, RPS29P15, MUC3A, MUC12, MUC12-AS1, MUC17, RN7SKP54, TRIM56, SERPINE1, AP1S1, MIR4653, VGF, NAT16, MOGAT3, DGAT2L7P, RPSAP46, PLOD3, ZNHIT1, CLDN15, FIS1, RNU6-1104P, AZGP1P2, LNCPRESS1, EMSLR, IFT22, COL26A1, LINC01007, MYL10, CUX1, SH2B2, PMS2P12, SPDYE6, LOC100630923, LOC100289561, PRKRIP1, MIR548O, …	MYL10	7	101256610	101272576	93408	101256605	101272576	TRANS	G	C	C	235	2992	0.0785428	ADD	1496	0.384726	0.0665536	5.7807	9.04114e-09	7:101307732:G:C	7	101307732	INFI	plasma	8.04378	168594	top	7:101307732:G:C.CXCL11.plasma.INFI	csf	-0.00220184	0.0672938	0.973902	FALSE
CXCL16	CXCL16	17	4636828	4643223	58191	3	190657163	3:190657163	rs1316356	Intronic	P3H2, MTAPP2, P3H2-AS1, RNU6-1109P, NMNAT1P3, CLDN1, CLDN16, TMEM207, IL1RAP, GCNT1P3, RN7SKP296, CCT6P4, LOC100131685, GMNC, SNAR-I, OSTN, OSTN-AS1, UTS2B, CCDC50, LINCR-0002, PYDC2,	OSTN, GMNC	3	190595719	190595839	100170222			TRANS	T	C	C	1120	2992	0.374332	ADD	1496	0.240854	0.0366405	6.57342	6.77594e-11	3:190657163:T:C	3	190657163	CVDIII	csf	10.169	202418	top	3:190657163:T:C.CXCL16.csf.CVDIII	plasma	-0.00410371	0.0371664	0.912095	FALSE	GMNC,PYDC2,ATP13A4,OPA1,UTS2B,CCDC50,FGF12,ATP13A5,	GMNC
CXCL16	CXCL16	17	4636828	4643223	58191	12	54719968	12:54719968	rs34280607	Intronic	COPZ1, SP7, SP1, AMHR2, PRR13, PCBP2, PCBP2-OT1, MAP3K12, TARBP2, ATF7-NPFF, NPFF, ATF7, LOC100652999, LOC100419830, RPL31P51, ATP5MC2, CALCOCO1, CISTR, RN7SKP289, HOXC13-AS, HOXC13, HOXC12, HOTAIR, HOXC11, HOXC-AS3, HOXC10, MIR196A2, HOXC-AS2, HOXC-AS1, HOXC9, HOXC8, HOXC4, HOXC5, HOXC6, MIR615, FLJ12825, LOC100240735, LOC100240734, LINC02381, SMUG1, CBX5, MIR3198-2, RN7SL390P, SCAT2, HNRNPA1, N…	COPZ1	12	54718915	54745630	22818	54734156	54741624	TRANS	G	T	T	89	2992	0.029746	ADD	1496	-0.603652	0.1067	-5.65748	1.83811e-08	12:54719968:G:T	12	54719968	CVDIII	plasma	7.73563	162959	top	12:54719968:G:T.CXCL16.plasma.CVDIII	csf	-0.134734	0.10778	0.211466	FALSE	CBX5,HNRNPA1,GPR84,GTSF1,ZNF385A,	CBX5
CXCL5	CXCL5	4	74861359	74864394	6374	2	153693898	2:153693898	rs12693483	Nearest	STAM2, RPL30P2, FMNL2, NUDCP1, PRPF40A, ARL6IP6, UBQLN4P2, ATP5PBP4, RPL23AP29, LOC642635, RPRM, DNAJA1P2,	UBQLN4P2	2	153733258	153735244	100131393	153733334	153734281	TRANS	G	A	A	360	2992	0.120321	ADD	1496	-0.340158	0.0564472	-6.02613	2.11153e-09	2:153693898:G:A	2	153693898	INFI	plasma	8.6754	179500	top	2:153693898:G:A.CXCL5.plasma.INFI	csf	0.00303055	0.0571291	0.957701	FALSE	RPRM,	RPRM
CXCL5	CXCL5	4	74861359	74864394	6374	4	74834656	4:74834656	rs1595009	Nearest	RNU6ATAC5P, COX18, ANKRD17, HMGA1P2, ALB, AFP, AFM, LINC02499, RASSF6, CXCL8, CXCL6, PPBPP1, PF4V1, CXCL1, HNRNPA1P55, CXCL1P1, PF4, PPBP, CXCL5, RN7SL218P, CXCL3, PPBPP2, LOC643014, CXCL2, MTHFD2L, EPGN, EREG, AREG, BTC,	PF4	4	74846528	74847841	5196	74846794	74847841	CIS	T	C	C	443	2992	0.148061	ADD	1496	0.309216	0.0508718	6.07834	1.53881e-09	4:74834656:T:C	4	74834656	INFI	plasma	8.81282	181767	top	4:74834656:T:C.CXCL5.plasma.INFI	csf	0.0724963	0.0514628	0.159128	FALSE	CXCL2,MTHFD2L,IL8,CXCL3,CXCL6,PF4V1,RASSF6,CXCL1,AFP,ALB,PF4,PPBP,CXCL5,EPGN,	CXCL2
CXCL5	CXCL5	4	74861359	74864394	6374	3	42876969	3:42876969	rs4683340	Intronic	ACKR2, ATP6V0E1P2, RPL36P20, TRAK1, TPMTP2, RNU4-78P, CCK, SALL4P6, EIF4BP4, LYZL4, RPL35AP8, VIPR1, VIPR1-AS1, SEC22C, SS18L2, NKTR, LOC101928323, ZBTB47, RN7SL567P, KLHL40, HHATL, HHATL-AS1, CCDC13, CCDC13-AS1, LINC02158, HIGD1A, CCDC58P4, ACKR2, CYP8B1, HNRNPA1P22, ZNF662, KRBOX1-AS1, KRBOX1, GASK1A, POMGNT2, SNRK, RN7SL517P, SNRK-AS1, ANO10, RPL18AP9, TUBAP3, ABHD5,	ACKR2	3	42850937	42908778	1238			TRANS	C	T	T	1041	2992	0.347928	ADD	1496	-0.28773	0.037593	-7.65384	3.47972e-14	3:42876969:C:T	3	42876969	INFI	csf	13.4585	242851	top	3:42876969:C:T.CXCL5.csf.INFI	plasma	0.0151437	0.0383209	0.692765	FALSE
CXCL6	CXCL6	4	74702395	74704477	6372	4	74703999	4:74703999	rs16850073	UTR3	CXCL6, RNU4ATAC9P, RNU6ATAC5P, COX18, ANKRD17, HMGA1P2, ALB, AFP, AFM, LINC02499, RASSF6, CXCL8, CXCL6, PPBPP1, PF4V1, CXCL1, HNRNPA1P55, CXCL1P1, PF4, PPBP, CXCL5, RN7SL218P, CXCL3, PPBPP2, LOC643014, CXCL2, MTHFD2L, EPGN, EREG, AREG, BTC,	CXCL6	4	74702395	74704477	6372	74702904	74714781	CIS	C	T	T	1076	2992	0.359626	ADD	1496	0.395821	0.036828	10.7478	5.2668e-26	4:74703999:C:T	4	74703999	INFI	csf	25.2785	333791	top	4:74703999:C:T.CXCL6.csf.INFI	plasma	0.503281	0.0359393	5.87713e-42	TRUE	IL8,CXCL2,MTHFD2L,CXCL1,CXCL3,AC093677.1,PF4,PPBP,CXCL5,RASSF6,EPGN,AFP,ALB,	IL8
CXCL6	CXCL6	4	74702395	74704477	6372	4	74701512	4:74701512	rs62312418	Nearest	RNU4ATAC9P, RNU6ATAC5P, COX18, ANKRD17, HMGA1P2, ALB, AFP, AFM, LINC02499, RASSF6, CXCL8, CXCL6, PPBPP1, PF4V1, CXCL1, HNRNPA1P55, CXCL1P1, PF4, PPBP, CXCL5, RN7SL218P, CXCL3, PPBPP2, LOC643014, CXCL2, MTHFD2L, EPGN, EREG, AREG, BTC,	CXCL6	4	74702395	74704477	6372	74702904	74714781	CIS	G	A	A	1153	2992	0.385361	ADD	1496	0.498936	0.0352187	14.1668	7.6512e-43	4:74701512:G:A	4	74701512	INFI	plasma	42.1163	407438	top	4:74701512:G:A.CXCL6.plasma.INFI	csf	0.388216	0.03614	5.58486e-26	TRUE	IL8,CXCL2,MTHFD2L,CXCL1,CXCL3,AC093677.1,PF4,PPBP,CXCL5,RASSF6,EPGN,AFP,ALB,	IL8
CXCL6	CXCL6	4	74702395	74704477	6372	4	180371212	4:180371212	4:180371212:CTT:C	Intronic		RNA5SP173	4	179327849	179327984	100873437			TRANS	CTT	C	C	337	2992	0.112634	ADD	1496	0.326676	0.0573002	5.70113	1.43189e-08	4:180371212:CTT:C	4	180371212	INFI	csf	7.84409	164968	top	4:180371212:CTT:C.CXCL6.csf.INFI	plasma	0.0397931	0.057911	0.492099	FALSE	LINC01098,RP11-487E13.1,AGA,NEIL3,	LINC01098
CXCL6	CXCL6	4	74702395	74704477	6372	4	74151217	4:74151217	rs75288020	Intronic	HNRNPA1P67, RNU4ATAC9P, RNU6ATAC5P, COX18, ANKRD17, HMGA1P2, ALB, AFP, AFM, LINC02499, RASSF6, CXCL8, CXCL6, PPBPP1, PF4V1, CXCL1, HNRNPA1P55, CXCL1P1, PF4, PPBP, CXCL5, RN7SL218P, CXCL3, PPBPP2, LOC643014, CXCL2, MTHFD2L,	ALB	4	74270004	74287199	213	74285264	74286936	CIS	G	A	A	377	2992	0.126003	ADD	1496	0.30169	0.0545681	5.52869	3.80227e-08	4:74151217:G:A	4	74151217	INFI	csf	7.41996	156948	top	4:74151217:G:A.CXCL6.csf.INFI	plasma	0.178705	0.0549293	0.00116597	TRUE	CXCL2,MTHFD2L,	CXCL2
DDR1	DDR1	6	30850390	30867933	780	6	30833601	6:30833601	rs9281070	Nearest	LOC353009, HCP5B, HCG4P7, HLA-H, HLA-T, DDX39BP1, MCCD1P1, LOC353008, HCG4B, HLA-K, HLA-U, HCG4P5, HLA-A, HCG4P4, HLA-W, MICD, HCG9, DDX39BP2, MCCD1P2, LOC353007, ZNRD1ASP, HCG4P3, HLA-J, ETF1P1, ZNRD1, PPP1R11, RNF39, TRIM31, TRIM31-AS1, TRIM40, TRIM10, TRIM15, TRIM26, PAIP1P1, HCG17, TRIM26BP, HLA-L, HCG18, TRIM39, TRIM39-RPP21, RPP21, HLA-N, UBQLN1P1, MICC, TMPOP1, SUCLA2P1, RANP1, HLA-E, LINC…	RN7SKP186	6	30832027	30832270	106480692			CIS	TA	T	T	1213	2992	0.405414	ADD	1496	0.294255	0.0360647	8.15909	7.08878e-16	6:30833601:TA:T	6	30833601	NEUI	plasma	15.1494	259926	top	6:30833601:TA:T.DDR1.plasma.NEUI	csf	0.0182392	0.0368591	0.620789	FALSE
DDR1	DDR1	6	30850390	30867933	780	3	190643896	3:190643896	rs71635338	Intronic	P3H2, MTAPP2, P3H2-AS1, RNU6-1109P, NMNAT1P3, CLDN1, CLDN16, TMEM207, IL1RAP, GCNT1P3, RN7SKP296, CCT6P4, LOC100131685, GMNC, SNAR-I, OSTN, OSTN-AS1, UTS2B, CCDC50, LINCR-0002, PYDC2,	OSTN, GMNC	3	190595719	190595839	100170222			TRANS	C	CT	CT	1123	2992	0.375334	ADD	1496	0.21123	0.0366976	5.75595	1.04376e-08	3:190643896:C:CT	3	190643896	NEUI	csf	7.9814	167471	top	3:190643896:C:CT.DDR1.csf.NEUI	plasma	0.026959	0.037093	0.467466	FALSE	GMNC,PYDC2,ATP13A4,OPA1,UTS2B,CCDC50,FGF12,ATP13A5,	GMNC
DEFB4A	DEFB4A	8	7752199	7754238	1673	16	12789593	16:12789593	rs6498353	Intronic	CPPED1, ZC3H7A, BCAR4, RSL1D1, GSPT1, COX6CP1, NPIPB2, TNFRSF17, UBL5P4, SNX29, RPS23P6, CPPED1, MIR4718, RPL35AP34, SHISA9, TMF1P1,	CPPED1	16	12753656	12897744	55313	12874831	12897701	TRANS	T	C	C	254	1952	0.130123	ADD	976	0.365084	0.0660488	5.52749	4.17094e-08	16:12789593:T:C	16	12789593	NEUx	csf	7.37977	156165	top	16:12789593:T:C.DEFB4A.csf.NEUx	plasma	-0.0550197	0.068742	0.423697	FALSE	ERCC4,SHISA9,	ERCC4
DKK4	DKK4	8	42231581	42234747	27121	8	42064360	8:42064360	rs7003775	Intronic	PLAT, SFRP1, MIR548AO, RPS29P2, RNU6-895P, SNORD65B, GOLGA7, KRT18P37, GINS4, LOC102723729, GPAT4, NKX6-3, ANK1, MIR486-1, MIR486-2, RN7SL149P, KAT6A, LOC105379393, RPL17P30, LOC101059972, AP3M2, PLAT, LOC101929897, IKBKB, POLB, RPL5P23, DKK4, VDAC3, SLC20A2, SMIM19, CHRNB3, LOC100288666, CHRNA6, THAP1, RNF170, RN7SL806P, MIR4469, HOOK3, FNTA, RNU1-124P, POMK, HGSNAT, RNY5P6,	PLAT	8	42032236	42065083	5327	42044983	42053216	CIS	T	A	A	119	2992	0.0397727	ADD	1496	-0.640773	0.0905734	-7.07462	2.29531e-12	8:42064360:T:A	8	42064360	NEUI	plasma	11.6392	221899	top	8:42064360:T:A.DKK4.plasma.NEUI	csf	-0.814918	0.0896388	3.03205e-19	TRUE			8:42063321-42065805	dyadic
DKK4	DKK4	8	42231581	42234747	27121	8	41785113	8:41785113	rs189020107	Intronic	RNU6-356P, SFRP1, MIR548AO, RPS29P2, RNU6-895P, SNORD65B, GOLGA7, KRT18P37, GINS4, LOC102723729, GPAT4, NKX6-3, ANK1, MIR486-1, MIR486-2, RN7SL149P, KAT6A, LOC105379393, RPL17P30, LOC101059972, AP3M2, PLAT, LOC101929897, IKBKB, POLB, RPL5P23, DKK4, VDAC3, SLC20A2, SMIM19, CHRNB3, LOC100288666, CHRNA6, THAP1, RNF170, RN7SL806P, MIR4469, HOOK3,	KAT6A	8	41786997	41909505	7994	41906455	41909508	CIS	C	A	A	37	2992	0.0123663	ADD	1496	-0.887268	0.160131	-5.54087	3.55185e-08	8:41785113:C:A	8	41785113	NEUI	csf	7.44955	157522	top	8:41785113:C:A.DKK4.csf.NEUI	plasma	-0.693714	0.160758	1.69875e-05	TRUE	AP3M2,DKK4,	AP3M2
DKK4	DKK4	8	42231581	42234747	27121	8	42286501	8:42286501	rs74820353	Intronic	SLC20A2, GOLGA7, KRT18P37, GINS4, LOC102723729, GPAT4, NKX6-3, ANK1, MIR486-1, MIR486-2, RN7SL149P, KAT6A, LOC105379393, RPL17P30, LOC101059972, AP3M2, PLAT, LOC101929897, IKBKB, POLB, RPL5P23, DKK4, VDAC3, SLC20A2, SMIM19, CHRNB3, LOC100288666, CHRNA6, THAP1, RNF170, RN7SL806P, MIR4469, HOOK3, FNTA, RNU1-124P, POMK, HGSNAT, RNY5P6, VN1R45P, VN1R46P, AFG3L2P1, POTEA, RNU6-104P,	SLC20A2	8	42273980	42397097	6575	42391498	42396351	CIS	A	C	C	82	2992	0.0274064	ADD	1496	-0.624089	0.10804	-5.77647	9.26642e-09	8:42286501:A:C	8	42286501	NEUI	plasma	8.03309	168403	top	8:42286501:A:C.DKK4.plasma.NEUI	csf	-0.981962	0.106253	8.08145e-20	TRUE	CHRNB3,CHRNA6,SLC20A2,SMIM19,	CHRNB3
DKK4	DKK4	8	42231581	42234747	27121	3	190655759	3:190655759	rs78054167	Intronic	P3H2, MTAPP2, P3H2-AS1, RNU6-1109P, NMNAT1P3, CLDN1, CLDN16, TMEM207, IL1RAP, GCNT1P3, RN7SKP296, CCT6P4, LOC100131685, GMNC, SNAR-I, OSTN, OSTN-AS1, UTS2B, CCDC50, LINCR-0002, PYDC2,	OSTN, GMNC	3	190595719	190595839	100170222			TRANS	A	T	T	1122	2992	0.375	ADD	1496	0.223752	0.0365832	6.11625	1.22099e-09	3:190655759:A:T	3	190655759	NEUI	csf	8.91329	183403	top	3:190655759:A:T.DKK4.csf.NEUI	plasma	-0.0382687	0.0370224	0.301462	FALSE	GMNC,PYDC2,ATP13A4,OPA1,UTS2B,CCDC50,FGF12,ATP13A5,	GMNC
DKK4	DKK4	8	42231581	42234747	27121	8	42200767	8:42200767	rs3136731	Intronic	POLB, SNORD65B, GOLGA7, KRT18P37, GINS4, LOC102723729, GPAT4, NKX6-3, ANK1, MIR486-1, MIR486-2, RN7SL149P, KAT6A, LOC105379393, RPL17P30, LOC101059972, AP3M2, PLAT, LOC101929897, IKBKB, POLB, RPL5P23, DKK4, VDAC3, SLC20A2, SMIM19, CHRNB3, LOC100288666, CHRNA6, THAP1, RNF170, RN7SL806P, MIR4469, HOOK3, FNTA, RNU1-124P, POMK, HGSNAT, RNY5P6, VN1R45P, VN1R46P, AFG3L2P1, POTEA, RNU6-104P,	POLB	8	42196012	42229326	5423	42227125	42229326	CIS	G	A	A	100	2992	0.0334225	ADD	1496	-1.00861	0.0956876	-10.5407	4.16278e-25	8:42200767:G:A	8	42200767	NEUI	csf	24.3806	328574	top	8:42200767:G:A.DKK4.csf.NEUI	plasma	-0.672106	0.0976382	8.56112e-12	TRUE	AP3M2,IKBKB,POLB,KAT6A,ANK1,CHRNB3,	AP3M2
DLK1	DLK1	14	101193202	101204561	8788	14	101176335	14:101176335	rs12881760	Nearest	EML1, RNU1-47P, VDAC3P1, EVL, RPS2P3, MIR151B, MIR342, DEGS2, YY1, MIR6764, SLC25A29, MIR345, RN7SL523P, SLC25A47, WARS1, NDUFB3P4, WDR25, HMGN1P25, RN7SKP92, BEGAIN, LINC00523, DLK1, MIR2392, MEG3, MIR770, MIR493, MIR337, MIR665, RTL1, MIR431, MIR433, MIR127, MIR432, MIR136, MEG8, SNORD112, MIR370, SNORD113-1, SNORD113-2, SNORD113-3, SNORD113-4, SNORD113-5, SNORD113-6, SNORD113-7, SNORD113-8, SN…	DLK1	14	101193202	101204561	8788	101193367	101195571	CIS	C	G	G	1128	2992	0.377005	ADD	1496	-0.385632	0.0370348	-10.4127	1.46801e-24	14:101176335:C:G	14	101176335	CVDIII	plasma	23.8333	325298	top	14:101176335:C:G.DLK1.plasma.CVDIII	csf	-0.0434413	0.0383386	0.257356	FALSE	SLC25A47,AL117190.2,WARS,WDR25,RP11-796G6.2,	SLC25A47	14:101174741-101176427	dyadic
DLK1	DLK1	14	101193202	101204561	8788	3	190655759	3:190655759	rs78054167	Intronic	P3H2, MTAPP2, P3H2-AS1, RNU6-1109P, NMNAT1P3, CLDN1, CLDN16, TMEM207, IL1RAP, GCNT1P3, RN7SKP296, CCT6P4, LOC100131685, GMNC, SNAR-I, OSTN, OSTN-AS1, UTS2B, CCDC50, LINCR-0002, PYDC2,	OSTN, GMNC	3	190595719	190595839	100170222			TRANS	A	T	T	1122	2992	0.375	ADD	1496	0.257349	0.0364351	7.06321	2.48543e-12	3:190655759:A:T	3	190655759	CVDIII	csf	11.6046	221470	top	3:190655759:A:T.DLK1.csf.CVDIII	plasma	-0.0177897	0.0370355	0.631055	FALSE	GMNC,PYDC2,ATP13A4,OPA1,UTS2B,CCDC50,FGF12,ATP13A5,	GMNC
DPEP1	DPEP1	16	89679716	89704841	1800	16	90176290	16:90176290	rs201934739	Intronic	FAM157C, LINC00304, LINC02138, CDH15, SLC22A31, ZNF778, ANKRD11, LOC105371414, LOC100287036, LOC101927817, RNU6-430P, LOC100130664, SPG7, RPL13, SNORD68, CPNE7, DPEP1, CHMP1A, SPATA33, CDK10, SPATA2L, VPS9D1, VPS9D1-AS1, ZNF276, FANCA, SPIRE2, TCF25, MC1R, TUBB3, DEF8, SNORA119, CENPBD1, AFG3L1P, DBNDD1, GAS8, GAS8-AS1, URAHP, PRDM7, TUBB8P7, FAM157C, RNU6-355P, CICP25, SEPTIN14P16,	FAM157C	16	90168672	90244014	100996541			CIS	C	T	T	216	1850	0.116757	ADD	925	-0.561601	0.0699029	-8.03402	2.86803e-15	16:90176290:C:T	16	90176290	NEUx	plasma	14.5424	254027	top	16:90176290:C:T.DPEP1.plasma.NEUx	csf	-0.0529319	0.0694428	0.446103	FALSE
DPEP1	DPEP1	16	89679716	89704841	1800	16	89691142	16:89691142	rs258341	Intronic	DPEP1, IL17C, CYBA, MVD, SNAI3-AS1, SNAI3, RNF166, CTU2, PIEZO1, MIR4722, LOC100289580, LOC339059, CDT1, APRT, GALNS, TRAPPC2L, PABPN1L, CBFA2T3, LOC101927793, LOC100129697, ACSF3, LINC00304, LINC02138, CDH15, SLC22A31, ZNF778, ANKRD11, LOC105371414, LOC100287036, LOC101927817, RNU6-430P, LOC100130664, SPG7, RPL13, SNORD68, CPNE7, DPEP1, CHMP1A, SPATA33, CDK10, SPATA2L, VPS9D1, VPS9D1-AS1, ZNF276…	DPEP1	16	89679716	89704841	1800	89703984	89704703	CIS	C	T	T	743	1850	0.401622	ADD	925	-0.777807	0.0418675	-18.5779	1.07161e-65	16:89691142:C:T	16	89691142	NEUx	plasma	64.97	469977	top	16:89691142:C:T.DPEP1.plasma.NEUx	csf	-0.123001	0.0464378	0.00821006	TRUE
DPEP1	DPEP1	16	89679716	89704841	1800	16	89220880	16:89220880	rs113165822	Intronic	ACSF3, LINC02182, ZNF469, ZFPM1, MIR5189, LOC100128882, ZC3H18-AS1, ZC3H18, IL17C, CYBA, MVD, SNAI3-AS1, SNAI3, RNF166, CTU2, PIEZO1, MIR4722, LOC100289580, LOC339059, CDT1, APRT, GALNS, TRAPPC2L, PABPN1L, CBFA2T3, LOC101927793, LOC100129697, ACSF3, LINC00304, LINC02138, CDH15, SLC22A31, ZNF778, ANKRD11, LOC105371414, LOC100287036, LOC101927817, RNU6-430P, LOC100130664, SPG7, RPL13, SNORD68, CPNE…	ACSF3	16	89160260	89222641	197322	89217008	89217630	CIS	C	A	A	133	1850	0.0718919	ADD	925	-0.521884	0.0880012	-5.93042	4.26751e-09	16:89220880:C:A	16	89220880	NEUx	plasma	8.36983	174327	top	16:89220880:C:A.DPEP1.plasma.NEUx	csf	0.135549	0.0852851	0.112303	FALSE	RNF166,CTU2,RP11-830F9.6,GALNS,TRAPPC2L,PABPN1L,	RNF166	16:89220839-89220925	enh
DPEP2	DPEP2	16	68021293	68034522	64174	9	136141646	9:136141646	9:136141646:CAA:C	Intronic	ABO, TTF1, CFAP77, RNU5D-2P, BARHL1, DDX31, GTF3C4, AK8, SPACA9, TSC1, GFI1B, MIR548AW, RPL39P24, RNU7-21P, EEF1A1P5, SNORD141A, LOC105376306, GTF3C5, MIR6877, CEL, CELP, RALGDS, GBGT1, OBP2B, LCN1P1, ABO, SURF6, MED22, RPL21P81, RPL7A, SNORD24, SNORD36B, SNORD36A, SNORD36C, SURF1, SURF2, SURF4, STKLD1, REXO4, ADAMTS13, CACFD1, SLC2A6, MYMK, ADAMTSL2, FAM163B, DBH, DBH-AS1, SARDH, VAV2, BRD3OS, B…	ABO	9	136125788	136150617	28	136131053	136150605	TRANS	CAA	C	C	724	1850	0.391351	ADD	925	-0.286769	0.0465983	-6.15407	1.12447e-09	9:136141646:CAA:C	9	136141646	NEUx	plasma	8.94905	183981	top	9:136141646:CAA:C.DPEP2.plasma.NEUx	csf	0.0211628	0.0465063	0.649173	FALSE	DDX31,GTF3C4,TMEM8C,ADAMTSL2,OBP2B,CACFD1,SLC2A6,FAM163B,	DDX31
DRAXIN	DRAXIN	1	11751767	11785914	374946	1	11772303	1:11772303	rs1883574	Intronic	DRAXIN, HSPE1P24, C1orf127, CFL1P6, TARDBP, MASP2, SRM, EXOSC10, EXOSC10-AS1, MTOR, MTOR-AS1, RNU6-537P, ANGPTL7, RNU6-291P, RPL39P6, UBIAD1, UBE2V2P3, MTCYBP45, DISP3, LINC01647, FBXO2, FBXO44, FBXO6, MAD2L2, DRAXIN, AGTRAP, C1orf167, C1orf167-AS1, MTHFR, CLCN6, NPPA-AS1, NPPA, NPPB, LOC390997, RNU5E-1, RNU5E-4P, KIAA2013, PLOD1, MFN2, MIIP, MIR6729, RN7SL649P, TNFRSF8, RNU6-777P, RPL23AP89, MIR…	DRAXIN	1	11751767	11785914	374946			CIS	G	A	A	685	2992	0.228944	ADD	1496	0.453485	0.0422942	10.7221	6.81911e-26	1:11772303:G:A	1	11772303	NEUI	csf	25.1663	333149	top	1:11772303:G:A.DRAXIN.csf.NEUI	plasma	0.0808494	0.0438383	0.0653424	FALSE	MASP2,FBXO2,FBXO44,FBXO6,MTOR,AGTRAP,SRM,MAD2L2,DRAXIN,EXOSC10,UBIAD1,ANGPTL7,PTCHD2,DFFA,PEX14,CORT,CTNNBIP1,C1orf167,	MASP2
DRAXIN	DRAXIN	1	11751767	11785914	374946	1	11717300	1:11717300	rs12139487	Intronic	FBXO44, HSPE1P24, C1orf127, CFL1P6, TARDBP, MASP2, SRM, EXOSC10, EXOSC10-AS1, MTOR, MTOR-AS1, RNU6-537P, ANGPTL7, RNU6-291P, RPL39P6, UBIAD1, UBE2V2P3, MTCYBP45, DISP3, LINC01647, FBXO2, FBXO44, FBXO6, MAD2L2, DRAXIN, AGTRAP, C1orf167, C1orf167-AS1, MTHFR, CLCN6, NPPA-AS1, NPPA, NPPB, LOC390997, RNU5E-1, RNU5E-4P, KIAA2013, PLOD1, MFN2, MIIP, MIR6729, RN7SL649P, TNFRSF8, RNU6-777P, RPL23AP89, MIR…	FBXO44	1	11714464	11723384	93611	11718599	11723381	CIS	T	C	C	607	2992	0.202874	ADD	1496	-0.33785	0.0451731	-7.47902	1.27096e-13	1:11717300:T:C	1	11717300	NEUI	plasma	12.8959	236691	top	1:11717300:T:C.DRAXIN.plasma.NEUI	csf	-0.169975	0.0458037	0.000214059	TRUE	EXOSC10,MTOR,MAD2L2,DRAXIN,UBIAD1,ANGPTL7,PTCHD2,AGTRAP,SRM,	EXOSC10
DRAXIN	DRAXIN	1	11751767	11785914	374946	3	190643896	3:190643896	rs71635338	Intronic	P3H2, MTAPP2, P3H2-AS1, RNU6-1109P, NMNAT1P3, CLDN1, CLDN16, TMEM207, IL1RAP, GCNT1P3, RN7SKP296, CCT6P4, LOC100131685, GMNC, SNAR-I, OSTN, OSTN-AS1, UTS2B, CCDC50, LINCR-0002, PYDC2,	OSTN, GMNC	3	190595719	190595839	100170222			TRANS	C	CT	CT	1123	2992	0.375334	ADD	1496	0.24195	0.0365705	6.61599	5.12746e-11	3:190643896:C:CT	3	190643896	NEUI	csf	10.2901	204126	top	3:190643896:C:CT.DRAXIN.csf.NEUI	plasma	0.0639842	0.0370626	0.0844856	FALSE	GMNC,PYDC2,ATP13A4,OPA1,UTS2B,CCDC50,FGF12,ATP13A5,	GMNC
DSG3	DSG3	18	29027704	29058665	1830	18	29034003	18:29034003	rs8092559	Intronic	DSG3, RNU6-857P, DSC3, DSC2, DSCAS, DSC1, DSG1, DSG1-AS1, RNU6-167P, DSG4, DSG3, DSG2, DSG2-AS1, TTR, B4GALT6, RN7SKP44, LRRC37A7P, LOC390846, SLC25A52, TRAPPC8, LOC100421591, RNU6-1050P, PGDP1, LOC100287539, RNF125, HMGN2P44, RPS15AP35, RNF138, RNA5SP453, MEP1B, CLUHP6, GAREM1, HNRNPA1P7,	DSG3	18	29027704	29058665	1830	29027758	29058665	CIS	A	T	T	311	1850	0.168108	ADD	925	-0.342794	0.0608038	-5.63771	2.28968e-08	18:29034003:A:T	18	29034003	NEUx	plasma	7.64023	161169	top	18:29034003:A:T.DSG3.plasma.NEUx	csf	-0.13485	0.0602551	0.0254474	TRUE	DSC2,DSC3,	DSC2	18:29033662-29034017	enh
ECE1	ECE1	1	21543743	21671997	1889	21	25952518	21:25952518	rs9981900	Intronic	VN2R20P, LINC01689, LINC01684, LINC01692, LOC100419737, RN7SKP236, RNA5SP489, RPL13AP7, LINC00158, CYP2C63P, MIR155HG, MIR155,	LINC01684	21	25801054	25920256	105372751			TRANS	A	T	T	293	1952	0.150102	ADD	976	-0.349431	0.0622823	-5.61044	2.62961e-08	21:25952518:A:T	21	25952518	NEUx	csf	7.58011	160029	top	21:25952518:A:T.ECE1.csf.NEUx	plasma	0.042765	0.0655715	0.514442	FALSE
EDA2R	EDA2R	23	65815479	65859140	60401	8	20513859	8:20513859	8:20513859:TACAC:T	Nearest	INTS10, LPL, RPL30P9, SLC18A1, ATP6V1B2, RNU6-892P, LZTS1, LZTS1-AS1, RNA5SP257, SNORD3F, SNORD3P2, TMEM97P2, LOC102467222, LINC02153, LOC101929172,	SNORD3P2	8	20472367	20472437	26844			TRANS	TACAC	T	T	860	2992	0.287433	ADD	1496	0.21656	0.0391339	5.53384	3.69444e-08	8:20513859:TACAC:T	8	20513859	NEUI	plasma	7.43245	157191	top	8:20513859:TACAC:T.EDA2R.plasma.NEUI	csf	0.0469644	0.0395171	0.234843	FALSE	SLC18A1,ATP6V1B2,LZTS1,DOK2,XPO7,GFRA2,	SLC18A1
EDA2R	EDA2R	23	65815479	65859140	60401	3	190643896	3:190643896	rs71635338	Intronic	P3H2, MTAPP2, P3H2-AS1, RNU6-1109P, NMNAT1P3, CLDN1, CLDN16, TMEM207, IL1RAP, GCNT1P3, RN7SKP296, CCT6P4, LOC100131685, GMNC, SNAR-I, OSTN, OSTN-AS1, UTS2B, CCDC50, LINCR-0002, PYDC2,	OSTN, GMNC	3	190595719	190595839	100170222			TRANS	C	CT	CT	1123	2992	0.375334	ADD	1496	0.246295	0.036551	6.73838	2.27964e-11	3:190643896:C:CT	3	190643896	NEUI	csf	10.6421	208979	top	3:190643896:C:CT.EDA2R.csf.NEUI	plasma	0.0545387	0.0370727	0.141468	FALSE	GMNC,PYDC2,ATP13A4,OPA1,UTS2B,CCDC50,FGF12,ATP13A5,	GMNC
EFNA4	EFNA4	1	155036216	155042029	1945	1	38181153	1:38181153	rs672207	Gene 3 Prime	GRIK3, MIR4255, RNU6-636P, RNA5SP43, RPS29P6, LINC01137, ZC3H12A, MIR6732, MEAF6, MIR5581, SNIP1, FTH1P1, RPS27P9, DNALI1, GNL2, RSPO1, C1orf109, CDCA8, EPHA10, LOC100129497, MANEAL, YRDC, C1orf122, MTF1, RPS2P13, INPP5B, RNU6-584P, SF3A3, RNU6-510P, FHL3, UTP11, POU3F1, MIR3659, LINC01343, TUBB6P1, RNU6-753P, LINC01685, LOC400750,	EPHA10	1	38181648	38230824	284656	38225944	38230805	TRANS	C	T	T	1483	2992	0.495655	ADD	1496	0.20136	0.0361067	5.57679	2.90337e-08	1:38181153:C:T	1	38181153	NEUI	csf	7.5371	159208	top	1:38181153:C:T.EFNA4.csf.NEUI	plasma	0.0173119	0.0364752	0.635126	FALSE	GNL2,EPHA10,AL929472.1,SNIP1,DNALI1,MRPS15,CSF3R,MANEAL,YRDC,C1orf122,MTF1,	GNL2
EFNA4	EFNA4	1	155036216	155042029	1945	3	190643896	3:190643896	rs71635338	Intronic	P3H2, MTAPP2, P3H2-AS1, RNU6-1109P, NMNAT1P3, CLDN1, CLDN16, TMEM207, IL1RAP, GCNT1P3, RN7SKP296, CCT6P4, LOC100131685, GMNC, SNAR-I, OSTN, OSTN-AS1, UTS2B, CCDC50, LINCR-0002, PYDC2,	OSTN, GMNC	3	190595719	190595839	100170222			TRANS	C	CT	CT	1123	2992	0.375334	ADD	1496	0.243232	0.0365648	6.65209	4.04262e-11	3:190643896:C:CT	3	190643896	NEUI	csf	10.3933	205566	top	3:190643896:C:CT.EFNA4.csf.NEUI	plasma	0.0224704	0.037095	0.544771	FALSE	GMNC,PYDC2,ATP13A4,OPA1,UTS2B,CCDC50,FGF12,ATP13A5,	GMNC
EGFR	EGFR	7	55086710	55279321	1956	7	54920906	7:54920906	rs149352678	Intronic	HAUS6P3, LINC01445, SLC25A5P3, VSTM2A, VSTM2A-OT1, RNU6-1125P, RPL31P35, SEC61G, LOC100996654, LOC643168, EGFR, EGFR-AS1, ELDR, LOC100130121, CALM1P2, LOC100129276, LANCL2, VOPP1, CDC42P2, TUBBP6, LOC643348, FKBP9P1, RNU6-389P, LOC100420539, SUMO2P3, CICP11, LOC100419984, PSPHP1, RNU6-1126P, SEPTIN14, CICP12, LOC100420540,	LOC643168	7	55001093	55007333	643168			CIS	C	T	T	292	2992	0.0975936	ADD	1496	-0.336302	0.060243	-5.58243	2.81268e-08	7:54920906:C:T	7	54920906	CVDIII	csf	7.55088	159472	top	7:54920906:C:T.EGFR.csf.CVDIII	plasma	0.022604	0.0608653	0.710409	FALSE	EGFR,	EGFR
EGFR	EGFR	7	55086710	55279321	1956	3	190643896	3:190643896	rs71635338	Intronic	P3H2, MTAPP2, P3H2-AS1, RNU6-1109P, NMNAT1P3, CLDN1, CLDN16, TMEM207, IL1RAP, GCNT1P3, RN7SKP296, CCT6P4, LOC100131685, GMNC, SNAR-I, OSTN, OSTN-AS1, UTS2B, CCDC50, LINCR-0002, PYDC2,	OSTN, GMNC	3	190595719	190595839	100170222			TRANS	C	CT	CT	1123	2992	0.375334	ADD	1496	0.220371	0.0366616	6.01094	2.31405e-09	3:190643896:C:CT	3	190643896	CVDIII	csf	8.63563	178837	top	3:190643896:C:CT.EGFR.csf.CVDIII	plasma	0.0232794	0.0370974	0.530414	FALSE	GMNC,PYDC2,ATP13A4,OPA1,UTS2B,CCDC50,FGF12,ATP13A5,	GMNC
EIF4B	EIF4B	12	53400240	53435999	1975	3	46619238	3:46619238	rs80045772	UTR5	TDGF1, LIMD1, LIMD1-AS1, TRR-ACG2-1, SACM1L, RN7SL145P, SLC6A20, LZTFL1, SDHDP4, CCR9, FYCO1, CXCR6, XCR1, NRBF2P2, FLT1P1, CCR1, CCR3, UQCRC2P1, CCR2, CCR5AS, CCR5, CCRL2, LINC02009, LTF, RTP3, LRRC2, LRRC2-AS1, TDGF1, FAM240A, ALS2CL, TMIE, PRSS50, PRSS46P, PRSS45P, PRSS43P, PRSS44P, PRSS42P, MYL3, PTH1R, CCDC12, NBEAL2, NRADDP, SETD2, MRPL57P3, KIF9-AS1, KIF9, SNORD13J, SNORD13P3, KLHL18, PTPN…	TDGF1	3	46616025	46623947	6997	46653925	46668033	TRANS	T	A	A	542	1952	0.277664	ADD	976	0.266457	0.0484709	5.49725	4.92738e-08	3:46619238:T:A	3	46619238	NEUx	csf	7.30738	154743	top	3:46619238:T:A.EIF4B.csf.NEUx	plasma	-0.0437624	0.0513472	0.394277	FALSE	LTF,RTP3,FYCO1,CCR1,XCR1,CCR5,	LTF
EIF4EBP1	EIF4EBP1	8	37888052	37917883	1978	3	190656393	3:190656393	rs2363038	Intronic	P3H2, MTAPP2, P3H2-AS1, RNU6-1109P, NMNAT1P3, CLDN1, CLDN16, TMEM207, IL1RAP, GCNT1P3, RN7SKP296, CCT6P4, LOC100131685, GMNC, SNAR-I, OSTN, OSTN-AS1, UTS2B, CCDC50, LINCR-0002, PYDC2,	OSTN, GMNC	3	190595719	190595839	100170222			TRANS	G	T	T	1126	2992	0.376337	ADD	1496	0.216211	0.0365624	5.91349	4.14411e-09	3:190656393:G:T	3	190656393	INFI	csf	8.38257	174546	top	3:190656393:G:T.EIF4EBP1.csf.INFI	plasma	-0.0114365	0.0369866	0.757207	FALSE	GMNC,PYDC2,ATP13A4,OPA1,UTS2B,CCDC50,FGF12,ATP13A5,	GMNC
EPCAM	EPCAM	2	47596450	47614159	4072	19	49213531	19:49213531	rs28894750	Nearest	EHD2, NOP53, SNORD23, NOP53-AS1, SELENOW, RPL23AP80, TPRX1, CRX, TPRX2P, SULT2A1, SNAR-A12, SNAR-C5, SNAR-A1, SNAR-A3, SNAR-C2, SNAR-A2, SNAR-C4, SNAR-A13, SNAR-C3, SNAR-C1, BSPH1, ELSPBP1, CABP5, PLA2G4C, PLA2G4C-AS1, LIG1, ZSWIM9, CARD8, VN1R97P, CARD8-AS1, ZNF114, CCDC114, EMP3, TMEM143, SYNGR4, KDELR1, GRIN2D, GRWD1, KCNJ14, CYTH2, LMTK3, SULT2B1, FAM83E, SPACA4, RPL18, SPHK2, DBP, CA11, SEC1…	MAMSTR	19	49215979	49222982	284358	49216255	49220214	TRANS	A	T	T	1461	2992	0.488302	ADD	1496	-0.217962	0.0354338	-6.15124	9.85169e-10	19:49213531:A:T	19	49213531	CVDIII	plasma	9.00649	184904	top	19:49213531:A:T.EPCAM.plasma.CVDIII	csf	-0.115025	0.0357561	0.00132349	TRUE	CTB-60B18.6,CGB2,RPS11,hsa-mir-150,FCGRT,GYS1,RUVBL2,LHB,BCAT2,BAX,FTL,RASIP1,IZUMO1,FUT1,FGF21,	CTB-60B18.6
EPCAM	EPCAM	2	47596450	47614159	4072	2	47606683	2:47606683	rs3923560	Intronic	EPCAM, LINC01820, LINC02583, RN7SL817P, TMEM247, ATP6V1E2, RHOQ, LOC100506142, PIGF, CRIPT, SOCS5, LINC01118, LINC01119, MCFD2, TTC7A, STPG4, CALM2, EPCAM-DT, BCYRN1, RN7SKP119, EPCAM, MIR559, MSH2, KCNK12, MSH2-OT1, RPL18AP6, LOC100289315, MSH6, RPL36AP15, FBXO11, RPS27AP7, VN1R18P, RN7SKP224, FOXN2, RNU4-49P,	EPCAM	2	47596450	47614159	4072	47600914	47612349	CIS	T	C	C	221	2992	0.0738636	ADD	1496	1.01241	0.0619427	16.3443	2.26554e-55	2:47606683:T:C	2	47606683	CVDIII	csf	54.6448	445009	top	2:47606683:T:C.EPCAM.csf.CVDIII	plasma	0.0408346	0.0672446	0.543774	FALSE	MSH2,PIGF,CRIPT,MCFD2,PPP1R21,	MSH2	2:47606633-47606855	enh
EPHA10	EPHA10	1	38181648	38230824	284656	1	38226757	1:38226757	1:38226757:A:AT	UTR3	EPHA10, GRIK3, MIR4255, RNU6-636P, RNA5SP43, RPS29P6, LINC01137, ZC3H12A, MIR6732, MEAF6, MIR5581, SNIP1, FTH1P1, RPS27P9, DNALI1, GNL2, RSPO1, C1orf109, CDCA8, EPHA10, LOC100129497, MANEAL, YRDC, C1orf122, MTF1, RPS2P13, INPP5B, RNU6-584P, SF3A3, RNU6-510P, FHL3, UTP11, POU3F1, MIR3659, LINC01343, TUBB6P1, RNU6-753P, LINC01685, LOC400750,	EPHA10	1	38181648	38230824	284656	38225944	38230805	CIS	A	AT	AT	325	1952	0.166496	ADD	976	0.38312	0.0589628	6.49766	1.2997e-10	1:38226757:A:AT	1	38226757	NEUx	csf	9.88616	198348	top	1:38226757:A:AT.EPHA10.csf.NEUx	plasma	-0.0155334	0.0622939	0.80314	FALSE	GNL2,RRAGC,SNIP1,DNALI1,MTF1,MEAF6,INPP5B,AL929472.1,MANEAL,YRDC,C1orf122,MYCBP,GJA9,C1orf109,CDCA8,	GNL2
EPHB4	EPHB4	7	100400187	100425145	2050	9	136155000	9:136155000	rs635634	Nearest	TTF1, CFAP77, RNU5D-2P, BARHL1, DDX31, GTF3C4, AK8, SPACA9, TSC1, GFI1B, MIR548AW, RPL39P24, RNU7-21P, EEF1A1P5, SNORD141A, LOC105376306, GTF3C5, MIR6877, CEL, CELP, RALGDS, GBGT1, OBP2B, LCN1P1, ABO, SURF6, MED22, RPL21P81, RPL7A, SNORD24, SNORD36B, SNORD36A, SNORD36C, SURF1, SURF2, SURF4, STKLD1, REXO4, ADAMTS13, CACFD1, SLC2A6, MYMK, ADAMTSL2, FAM163B, DBH, DBH-AS1, SARDH, VAV2, BRD3OS, BRD3, …	ABO	9	136125788	136150617	28	136131053	136150605	TRANS	C	T	T	627	2992	0.209559	ADD	1496	-0.267524	0.0453186	-5.90318	4.40551e-09	9:136155000:C:T	9	136155000	CVDIII	plasma	8.356	174088	top	9:136155000:C:T.EPHB4.plasma.CVDIII	csf	0.00607696	0.0458438	0.894561	FALSE	DDX31,GTF3C4,TMEM8C,ADAMTSL2,OBP2B,CACFD1,SLC2A6,FAM163B,	DDX31
EPHB6	EPHB6	7	142552776	142568847	2051	7	142553789	7:142553789	rs8177105	Intronic	EPHB6, OR9A3P, OR9A1P, OR9N1P, OR9A4, CLEC5A, TAS2R38, MGAM, MGAM2, MOXD2P, PRSS58, TRY2P, PRSS3P3, TRB, TRBV1, TRBV2, TRBV3-1, TRBV4-1, TRBV5-1, TRBV6-1, TRBV7-1, TRBV4-2, TRBV7-8, TRBV6-9, TRBV5-7, TRBV7-7, TRBV6-8, TRBV5-6, TRBV7-6, TRBV6-7, TRBV5-5, MIR11400, TRBV7-5, TRBV6-6, TRBV5-4, TRBV7-4, TRBV6-5, TRBV12-2, TRBV11-2, TRBV10-2, TRBV12-1, TRBV11-1, TRBV10-1, TRBV9, TRBV5-3, TRBV8-2, TRBV7…	EPHB6	7	142552776	142568847	2051	142567651	142568845	CIS	T	C	C	538	2992	0.179813	ADD	1496	-0.336179	0.0460083	-7.30692	4.43214e-13	7:142553789:T:C	7	142553789	NEUI	plasma	12.3534	230491	top	7:142553789:T:C.EPHB6.plasma.NEUI	csf	-0.074576	0.0467869	0.111158	FALSE	TAS2R39,TAS2R40,AC073342.1,GSTK1,PRSS1,TRPV5,C7orf34,PRSS58,TAS2R60,FAM131B,ZYX,CLCN1,OR9A2,OR6V1,MTRNR2L6,TAS2R41,TPK1,KEL,EPHA1,	TAS2R39
EPHB6	EPHB6	7	142552776	142568847	2051	3	190642837	3:190642837	rs4687181	Intronic	P3H2, MTAPP2, P3H2-AS1, RNU6-1109P, NMNAT1P3, CLDN1, CLDN16, TMEM207, IL1RAP, GCNT1P3, RN7SKP296, CCT6P4, LOC100131685, GMNC, SNAR-I, OSTN, OSTN-AS1, UTS2B, CCDC50, LINCR-0002, PYDC2,	OSTN, GMNC	3	190595719	190595839	100170222			TRANS	C	T	T	1118	2992	0.373663	ADD	1496	0.209585	0.036537	5.73624	1.16978e-08	3:190642837:C:T	3	190642837	NEUI	csf	7.9319	166574	top	3:190642837:C:T.EPHB6.csf.NEUI	plasma	0.0356462	0.0369229	0.334489	FALSE	GMNC,PYDC2,ATP13A4,OPA1,UTS2B,CCDC50,FGF12,ATP13A5,	GMNC
F11R	F11R	1	160965001	160990942	50848	3	190657163	3:190657163	rs1316356	Intronic	P3H2, MTAPP2, P3H2-AS1, RNU6-1109P, NMNAT1P3, CLDN1, CLDN16, TMEM207, IL1RAP, GCNT1P3, RN7SKP296, CCT6P4, LOC100131685, GMNC, SNAR-I, OSTN, OSTN-AS1, UTS2B, CCDC50, LINCR-0002, PYDC2,	OSTN, GMNC	3	190595719	190595839	100170222			TRANS	T	C	C	1120	2992	0.374332	ADD	1496	0.223131	0.0367155	6.0773	1.54853e-09	3:190657163:T:C	3	190657163	CVDIII	csf	8.81008	181723	top	3:190657163:T:C.F11R.csf.CVDIII	plasma	-0.012607	0.0371652	0.734495	FALSE	GMNC,PYDC2,ATP13A4,OPA1,UTS2B,CCDC50,FGF12,ATP13A5,	GMNC
FAS	FAS	10	90750555	90776816	355	10	90753062	10:90753062	10:90753062:ATT:A	Intronic	FAS, MED6P1, VN1R55P, RNLS, LIPJ, RPL7P34, LIPF, NAPGP1, LIPK, KRT8P38, LIPN, RCBTB2P1, LIPM, ANKRD22, PTCD2P2, STAMBPL1, ACTA2-AS1, ACTA2, FAS, FAS-AS1, MIR4679-2, MIR4679-1, LOC100289238, CH25H, LIPA, IFIT2, IFIT3, IFIT6P, IFIT1B, IFIT1, IFIT5, SLC16A12, SLC16A12-AS1, PANK1, MIR107, FLJ37201, KIF20B, MTND5P42, LINC00865, MARK2P16, LINC01374, LINC01375, SNRPD2P1,	FAS	10	90750555	90776816	355	90751205	90771979	CIS	ATT	A	A	1430	2992	0.477941	ADD	1496	-0.507321	0.0344564	-14.7236	6.3757e-46	10:90753062:ATT:A	10	90753062	CVDIII	csf	45.1955	417618	top	10:90753062:ATT:A.FAS.csf.CVDIII	plasma	0.122021	0.0367362	0.000916795	FALSE	CH25H,ANKRD22,STAMBPL1,LIPM,IFIT1,RNLS,LIPJ,IFIT1B,LIPK,LIPN,SLC16A12,ATAD1,KLLN,PTEN,	CH25H	10:90752864-90753387	dyadic
FAS	FAS	10	90750555	90776816	355	3	190657163	3:190657163	rs1316356	Intronic	P3H2, MTAPP2, P3H2-AS1, RNU6-1109P, NMNAT1P3, CLDN1, CLDN16, TMEM207, IL1RAP, GCNT1P3, RN7SKP296, CCT6P4, LOC100131685, GMNC, SNAR-I, OSTN, OSTN-AS1, UTS2B, CCDC50, LINCR-0002, PYDC2,	OSTN, GMNC	3	190595719	190595839	100170222			TRANS	T	C	C	1120	2992	0.374332	ADD	1496	0.24832	0.0366071	6.78337	1.68654e-11	3:190657163:T:C	3	190657163	CVDIII	csf	10.773	210742	top	3:190657163:T:C.FAS.csf.CVDIII	plasma	-0.0237241	0.0371615	0.523308	FALSE	GMNC,PYDC2,ATP13A4,OPA1,UTS2B,CCDC50,FGF12,ATP13A5,	GMNC
FAS	FAS	10	90750555	90776816	355	10	90782922	10:90782922	rs10887882	Nearest	MED6P1, VN1R55P, RNLS, LIPJ, RPL7P34, LIPF, NAPGP1, LIPK, KRT8P38, LIPN, RCBTB2P1, LIPM, ANKRD22, PTCD2P2, STAMBPL1, ACTA2-AS1, ACTA2, FAS, FAS-AS1, MIR4679-2, MIR4679-1, LOC100289238, CH25H, LIPA, IFIT2, IFIT3, IFIT6P, IFIT1B, IFIT1, IFIT5, SLC16A12, SLC16A12-AS1, PANK1, MIR107, FLJ37201, KIF20B, MTND5P42, LINC00865, MARK2P16, LINC01374, LINC01375, SNRPD2P1,	FAS-AS1	10	90751179	90752732	100302740			CIS	A	T	T	1128	2992	0.377005	ADD	1496	0.227874	0.0375043	6.07595	1.56132e-09	10:90782922:A:T	10	90782922	CVDIII	plasma	8.80651	181664	top	10:90782922:A:T.FAS.plasma.CVDIII	csf	-0.224939	0.0375161	2.53502e-09	FALSE	CH25H,ANKRD22,STAMBPL1,IFIT1B,IFIT1,LIPM,LIPK,LIPN,LIPA,IFIT5,ACTA2,FAS,RNLS,LIPJ,ATAD1,KLLN,PTEN,SLC16A12,KIF20B,IFIT3,HTR7,RPP30,PANK1,PAPSS2,IFIT2,PPP1R3C,LIPF,	CH25H
FCAR	FCAR	19	55385691	55402786	2204	19	55379225	19:55379225	rs12459411	Nearest	PRKCG, CACNG7, CACNG8, MIR935, CACNG6, VSTM1, TARM1, OSCAR, NDUFA3, TFPT, PRPF31, CNOT3, LENG1, TMC4, MBOAT7, TSEN34, RPS9, LOC100421130, LILRA6, LILRB5, LOC100420187, LILRB2, MIR4752, LILRA5, VN1R104P, LILRA4, LAIR1, TTYH1, LENG8-AS1, LENG8, LENG9, CDC42EP5, LAIR2, KIR3DX1, LILRA2, LILRA1, LILRB1, MIR8061, VN1R105P, LILRB4, LILRP2, KIR3DL3, KIR2DL3, KIR2DP1, LOC101928804, KIR2DL1, KIR3DP1, KIR2D…	RNU6-222P	19	55380396	55380499	106479665			CIS	C	T	T	459	1850	0.248108	ADD	925	0.693779	0.0477964	14.5153	3.74474e-43	19:55379225:C:T	19	55379225	NEUx	plasma	42.4266	408497	top	19:55379225:C:T.FCAR.plasma.NEUx	csf	0.835536	0.0433492	2.22089e-70	TRUE	LAIR2,KIR3DX1,ZIM2,PEG3,ZNF471,RDH13,EPS8L1,NLRP5,ZNF835,NLRP13,NLRP8,ZNF765,ZNF813,AC009892.10,LILRB4,NLRP11,NLRP4,AC006116.20,SMIM17,SYT5,ZSCAN5A,ZNF582,ZNF583,KIR3DL1,KIR3DL3,KIR2DL4,PTPRH,TMEM86B,AC010327.2,NLRP9,RFPL4A,NCR1,GALP,ZSCAN5B,ZSCAN5C,ZIM3,DUXA,DPRX,ZNF264,ZNF784,ZNF580,ZNF581,CCDC106,ZNF579,FIZ1,ZNF524,ZNF865,CACNG7,	LAIR2
FCAR	FCAR	19	55385691	55402786	2204	2	220488040	2:220488040	rs35499393	Intronic	TRQ-CTG16-1, ZNF142, BCS1L, RNF25, STK36, TTLL4, CYP27A1, PRKAG3, MIR9500, RPL23AP31, WNT6, WNT10A, LINC01494, RNU6-642P, KRT8P30, CDK5R2, LINC00608, FEV, CRYBA2, MIR375, LOC100129175, CFAP65, IHH, MIR3131, NHEJ1, RN7SL764P, SLC23A3, CNPPD1, RETREG2, ZFAND2B, ABCB6, ATG9A, ANKZF1, GLB1L, STK16, TUBA4A, TUBA4B, DNAJB2, PTPRN, MIR153-1, RESP18, DNPEP, DES, SPEG, SPEGNB, GMPPA, ASIC4, CHPF, TMEM198,…	SLC4A3	2	220492292	220506702	6508	220498068	220500503	TRANS	T	C	C	400	1952	0.204918	ADD	976	0.309254	0.0549495	5.62796	2.38361e-08	2:220488040:T:C	2	220488040	NEUx	csf	7.62276	160839	top	2:220488040:T:C.FCAR.csf.NEUx	plasma	0.0875033	0.0575854	0.128969	FALSE	CYP27A1,EPHA4,	CYP27A1
FCAR	FCAR	19	55385691	55402786	2204	19	55389032	19:55389032	rs73065472	Intronic	FCAR, CACNG7, CACNG8, MIR935, CACNG6, VSTM1, TARM1, OSCAR, NDUFA3, TFPT, PRPF31, CNOT3, LENG1, TMC4, MBOAT7, TSEN34, RPS9, LOC100421130, LILRA6, LILRB5, LOC100420187, LILRB2, MIR4752, LILRA5, VN1R104P, LILRA4, LAIR1, TTYH1, LENG8-AS1, LENG8, LENG9, CDC42EP5, LAIR2, KIR3DX1, LILRA2, LILRA1, LILRB1, MIR8061, VN1R105P, LILRB4, LILRP2, KIR3DL3, KIR2DL3, KIR2DP1, LOC101928804, KIR2DL1, KIR3DP1, KIR2DL…	FCAR	19	55385691	55402786	2204	55385746	55401229	CIS	C	T	T	494	1952	0.253074	ADD	976	0.838087	0.0431444	19.4252	2.68956e-71	19:55389032:C:T	19	55389032	NEUx	csf	70.5703	481906	top	19:55389032:C:T.FCAR.csf.NEUx	plasma	0.689059	0.0477096	8.84476e-43	TRUE	LAIR2,KIR3DX1,ZIM2,PEG3,ZNF471,RDH13,EPS8L1,NLRP5,ZNF835,NLRP13,NLRP8,ZNF765,ZNF813,AC009892.10,LILRB4,NLRP11,NLRP4,AC006116.20,SMIM17,SYT5,ZSCAN5A,ZNF582,ZNF583,KIR3DL1,KIR3DL3,KIR2DL4,PTPRH,TMEM86B,AC010327.2,NLRP9,RFPL4A,NCR1,GALP,ZSCAN5B,ZSCAN5C,ZIM3,DUXA,DPRX,ZNF264,ZNF784,ZNF580,ZNF581,CCDC106,ZNF579,FIZ1,ZNF524,ZNF865,CACNG7,	LAIR2	19:55389026-55389212	dyadic
FCRL2	FCRL2	1	157715523	157746922	79368	1	157753573	1:157753573	rs2065883	Nearest	SH2D2A, NTRK1, INSRR, PEAR1, LRRC71, ARHGEF11, MIR765, RN7SL612P, LOC246784, KRT8P45, ETV3L, ETV3, CYCSP52, FCRL5, FCRL4, FCRL3, SONP1, VDAC1P9, FCRL2, FCRL1, CD5L, MRPS21P2, LOC100996284, LOC105371458, KIRREL1, KIRREL1-IT1, LINC01704, ELL2P1, CD1D, RPS10P8, CD1A, HMGN1P5, CD1C, CD1B, CD1E, OR10T2, OR10K2, OR10T1P, EI24P2, OR10K1, OR10R2, OR10R3P, OR10R1P, HSP90AA3P, OR6Y1, OR6P1, OR10X1, OR10Z1,…	FCRL1	1	157764193	157789910	115350	157776438	157789881	CIS	T	G	G	449	2992	0.150067	ADD	1496	0.727225	0.0481979	15.0883	5.49425e-48	1:157753573:T:G	1	157753573	NEUI	plasma	47.2601	424062	top	1:157753573:T:G.FCRL2.plasma.NEUI	csf	0.143557	0.0516104	0.00547775	TRUE	FCRL4,FCRL1,FCRL5,PYHIN1,FCRL3,OR10Z1,OR6K3,OR6K6,OR6N1,OR6N2,OR10J1,CRP,OR6Y1,CD84,DUSP23,DARC,OR6P1,OR10X1,SLAMF9,OR10J5,SLAMF6,FCER1A,CADM3,OR10T2,OR10K2,MNDA,SLAMF1,OR10J3,	FCRL4
FGF19	FGF19	11	69513006	69518790	9965	3	190670372	3:190670372	rs201663722	Intronic	P3H2, MTAPP2, P3H2-AS1, RNU6-1109P, NMNAT1P3, CLDN1, CLDN16, TMEM207, IL1RAP, GCNT1P3, RN7SKP296, CCT6P4, LOC100131685, GMNC, SNAR-I, OSTN, OSTN-AS1, UTS2B, CCDC50, LINCR-0002, PYDC2, LOC100129725,	OSTN, GMNC	3	190595719	190595839	100170222			TRANS	T	C	C	1190	2992	0.397727	ADD	1496	0.199594	0.0362986	5.49865	4.49482e-08	3:190670372:T:C	3	190670372	INFI	csf	7.34729	155528	top	3:190670372:T:C.FGF19.csf.INFI	plasma	0.0382239	0.0366508	0.297154	FALSE	GMNC,PYDC2,ATP13A4,OPA1,UTS2B,CCDC50,FGF12,ATP13A5,	GMNC
FGF19	FGF19	11	69513006	69518790	9965	14	98006142	14:98006142	rs234214	Intronic	LINC02325, RN7SKP108, LINC02299, VRK1, LINC00618, LINC02304, LINC02325, LINC02291, LINC02312, LINC01550, RN7SL714P,	LINC02325	14	97925153	98047720	101929241			TRANS	A	C	C	1462	2992	0.488636	ADD	1496	0.211092	0.0353904	5.96468	3.0548e-09	14:98006142:A:C	14	98006142	INFI	plasma	8.51502	176808	top	14:98006142:A:C.FGF19.plasma.INFI	csf	0.0616151	0.0357738	0.0852126	FALSE	SERPINA4,SERPINA5,C14orf64,C14orf177,SETD3,CCNK,GLRX5,RP11-204N11.1,BCL11B,RP11-986E7.7,SERPINA3,TCL1B,	SERPINA4	14:98005775-98006158	enh
FGF19	FGF19	11	69513006	69518790	9965	11	69521358	11:69521358	rs882797	Intronic	CPT1A, MRPL21, IGHMBP2, MRGPRD, MRGPRF, MRGPRF-AS1, TPCN2, MIR3164, LOC338694, SMIM38, MYEOV, IFITM9P, LOC102724265, LINC01488, CCND1, LTO1, FGF19, LOC100129779, FGF4, FGF3, LINC02753, LINC02584, RNU6-1175P, ANO1, FADD, PPFIA1, H2AZP4, MIR548K, CTTN, SHANK2, SHANK2-AS1,	FGF19	11	69513006	69518790	9965	69513000	69519410	CIS	C	T	T	496	2992	0.165775	ADD	1496	-0.458561	0.0478827	-9.57674	3.98948e-21	11:69521358:C:T	11	69521358	INFI	csf	20.3991	302850	top	11:69521358:C:T.FGF19.csf.INFI	plasma	0.0114363	0.0493297	0.816699	FALSE	FADD,AP001888.1,FGF4,ANO1,	FADD	11:69521175-69521383	enh
FGF21	FGF21	19	49258781	49261587	26291	19	49260677	19:49260677	rs838131	Intronic	FGF21, SELENOW, RPL23AP80, TPRX1, CRX, TPRX2P, SULT2A1, SNAR-A12, SNAR-C5, SNAR-A1, SNAR-A3, SNAR-C2, SNAR-A2, SNAR-C4, SNAR-A13, SNAR-C3, SNAR-C1, BSPH1, ELSPBP1, CABP5, PLA2G4C, PLA2G4C-AS1, LIG1, ZSWIM9, CARD8, VN1R97P, CARD8-AS1, ZNF114, CCDC114, EMP3, TMEM143, SYNGR4, KDELR1, GRIN2D, GRWD1, KCNJ14, CYTH2, LMTK3, SULT2B1, FAM83E, SPACA4, RPL18, SPHK2, DBP, CA11, SEC1P, NTN5, FUT2, LOC10544764…	FGF21	19	49258781	49261587	26291	49259344	49261580	CIS	A	C	C	1463	2992	0.488971	ADD	1496	-0.225405	0.0351219	-6.41778	1.85208e-10	19:49260677:A:C	19	49260677	INFI	plasma	9.73234	196086	top	19:49260677:A:C.FGF21.plasma.INFI	csf	-0.111558	0.0354856	0.0017007	TRUE	GYS1,RUVBL2,LHB,BCAT2,BAX,FTL,RPL18,SPHK2,DBP,CA11,HSD17B14,NTN5,FUT2,MAMSTR,	GYS1	19:49260650-49260765	dyadic
FGF23	FGF23	12	4477393	4488878	8074	2	44004010	2:44004010	rs2288709	Intronic	DYNC2LI1, FTOP1, TRI-TAT2-1, LOC100128048, LINC01819, RNU6-242P, LINC02580, ZFP36L2, LINC01126, THADA, RNU6-958P, RN7SL531P, PLEKHH2, C1GALT1C1L, LOC100421122, RN7SKP66, DYNC2LI1, ABCG5, ABCG8, LRPPRC, RNU6-1048P, RN7SL455P, RNU6-566P, PPM1B, RPL12P19, SLC3A1, PREPL, CAMKMT,	DYNC2LI1	2	44001178	44055459	51626	44028410	44032316	TRANS	T	C	C	1092	2992	0.364973	ADD	1496	-0.225045	0.0375875	-5.98723	2.6686e-09	2:44004010:T:C	2	44004010	INFI	plasma	8.57372	177799	top	2:44004010:T:C.FGF23.plasma.INFI	csf	-0.0786176	0.0379814	0.0386333	TRUE	PLEKHH2,ABCG5,ABCG8,THADA,OXER1,	PLEKHH2
FGF5	FGF5	4	81187742	81212171	2250	4	81184341	4:81184341	rs16998073	Nearest	NAA11, GK2, LINC00989, OR7E94P, PCAT4, ANTXR2, KPNA2P1, RPSAP39, PRDM8, FGF5, MRPS25P1, CFAP299, LOC100419739, BMP3, PRKG2, LOC101928942,	FGF5	4	81187742	81212171	2250	81189419	81210112	CIS	A	T	T	1063	2992	0.355281	ADD	1496	0.502739	0.0361973	13.8889	2.44034e-41	4:81184341:A:T	4	81184341	INFI	plasma	40.6125	402193	top	4:81184341:A:T.FGF5.plasma.INFI	csf	-0.035577	0.0384522	0.354998	FALSE	PAQR3,C4orf22,BMP3,FRAS1,	PAQR3
FGF5	FGF5	4	81187742	81212171	2250	7	79129237	7:79129237	rs2365425	Nearest	MAGI2-AS2, RNU6-337P, LOC100421387, RNU6-530P, MAGI2-AS3, NUP35P2, RNA5SP234, RNU6-849P, RPL10P11, GNAI1, RN7SL869P, RN7SL35P, LOC101927269, SNRPBP1, GNAT3,	NUP35P2	7	79172624	79174184	101059916			TRANS	C	T	T	1061	2992	0.354612	ADD	1496	-0.216034	0.0371405	-5.81667	7.3307e-09	7:79129237:C:T	7	79129237	INFI	plasma	8.13485	170219	top	7:79129237:C:T.FGF5.plasma.INFI	csf	-0.00270904	0.0375586	0.942509	FALSE	MAGI2,GNAI1,GNAT3,	MAGI2
FGF5	FGF5	4	81187742	81212171	2250	3	190642837	3:190642837	rs4687181	Intronic	P3H2, MTAPP2, P3H2-AS1, RNU6-1109P, NMNAT1P3, CLDN1, CLDN16, TMEM207, IL1RAP, GCNT1P3, RN7SKP296, CCT6P4, LOC100131685, GMNC, SNAR-I, OSTN, OSTN-AS1, UTS2B, CCDC50, LINCR-0002, PYDC2,	OSTN, GMNC	3	190595719	190595839	100170222			TRANS	C	T	T	1118	2992	0.373663	ADD	1496	0.201382	0.0365678	5.50709	4.28865e-08	3:190642837:C:T	3	190642837	INFI	csf	7.36768	155928	top	3:190642837:C:T.FGF5.csf.INFI	plasma	0.0161341	0.0369348	0.6623	FALSE	GMNC,PYDC2,ATP13A4,OPA1,UTS2B,CCDC50,FGF12,ATP13A5,	GMNC
FHIT	FHIT	3	59733003	61237135	2272	5	136933745	5:136933745	rs12654559	Nearest	LOC391834, RNA5SP193, SPOCK1, LOC105379192, KLHL3, MIR874, HNRNPA0, NPY6R, MYOT, PKD2L2, FAM13B, LOC100130172, RNU6-1148P, WNT8A, NME5, RNU6-460P, RNU6-888P, BRD8, KIF20A, CDC23, GFRA3, RPS27AP18, CDC25C, LOC100128966, FAM53C, KDM3B, REEP2, EGR1, RPL7P19, ETF1, HSPA9, SNORD63B, SNORD63,	KLHL3	5	136953189	137071778	26249	137041739	137071547	TRANS	T	G	G	670	1850	0.362162	ADD	925	0.262327	0.0475974	5.51138	4.62004e-08	5:136933745:T:G	5	136933745	NEUx	plasma	7.33535	155294	top	5:136933745:T:G.FHIT.plasma.NEUx	csf	-0.101805	0.0464803	0.0287397	FALSE	KLHL3,SMAD5,	KLHL3
FKBP5	FKBP5	6	35541362	35696360	2289	5	136933745	5:136933745	rs12654559	Nearest	LOC391834, RNA5SP193, SPOCK1, LOC105379192, KLHL3, MIR874, HNRNPA0, NPY6R, MYOT, PKD2L2, FAM13B, LOC100130172, RNU6-1148P, WNT8A, NME5, RNU6-460P, RNU6-888P, BRD8, KIF20A, CDC23, GFRA3, RPS27AP18, CDC25C, LOC100128966, FAM53C, KDM3B, REEP2, EGR1, RPL7P19, ETF1, HSPA9, SNORD63B, SNORD63,	KLHL3	5	136953189	137071778	26249	137041739	137071547	TRANS	T	G	G	670	1850	0.362162	ADD	925	0.270819	0.0474288	5.71002	1.52246e-08	5:136933745:T:G	5	136933745	NEUx	plasma	7.81745	164477	top	5:136933745:T:G.FKBP5.plasma.NEUx	csf	-0.106403	0.0468188	0.0232635	FALSE	KLHL3,SMAD5,	KLHL3
FKBP7	FKBP7	2	179328391	179343327	51661	8	112112019	8:112112019	rs147039733	Intronic	LINC01609, RPSAP48, LOC100132280, NDUFB9P3, MTCO1P47, MTND2P35, LINC01608, LINC01609, EEF1A1P37, LINC02237, SERPINA15P, H2AZP7,	LINC01609	8	112111190	112248432	101927487			TRANS	G	A	A	28	1952	0.0143443	ADD	976	1.0319	0.187661	5.49873	4.88732e-08	8:112112019:G:A	8	112112019	NEUx	csf	7.31093	154813	top	8:112112019:G:A.FKBP7.csf.NEUx	plasma	-0.00898218	0.192616	0.962816	FALSE	CSMD3,KCNV1,	CSMD3
FLRT2	FLRT2	14	85996369	86120772	23768	14	86089315	14:86089315	rs17646457	Missense	FLRT2, RNU6-976P, LOC100421611, SNORD3P3, LINC02329, LINC00911, FLRT2, LINC02328,	FLRT2	14	85996369	86120772	23768	86090034	86092572	CIS	G	A	A	470	2992	0.157086	ADD	1496	-0.589702	0.0473747	-12.4476	6.49671e-34	14:86089315:G:A	14	86089315	NEUI	csf	33.1873	373063	top	14:86089315:G:A.FLRT2.csf.NEUI	plasma	-0.511871	0.0479727	1.14927e-25	TRUE	RP11-322L20.1,	RP11-322L20.1
FLRT2	FLRT2	14	85996369	86120772	23768	14	86108018	14:86108018	rs1075612	Intronic	FLRT2, RNU6-976P, LOC100421611, SNORD3P3, LINC02329, LINC00911, FLRT2, LINC02328,	FLRT2	14	85996369	86120772	23768	86090034	86092572	CIS	A	C	C	552	2992	0.184492	ADD	1496	-0.487102	0.0445794	-10.9266	8.60912e-27	14:86108018:A:C	14	86108018	NEUI	plasma	26.065	338212	top	14:86108018:A:C.FLRT2.plasma.NEUI	csf	-0.522077	0.0443172	1.07145e-30	TRUE	RP11-322L20.1,	RP11-322L20.1
FLRT2	FLRT2	14	85996369	86120772	23768	14	85687135	14:85687135	rs1767402	Intronic	RNU6-976P, LOC100421611, SNORD3P3, LINC02329, LINC00911, FLRT2, LINC02328,	SNORD3P3	14	85738276	85738405	26843			CIS	A	G	G	1316	2992	0.43984	ADD	1496	0.212794	0.0357837	5.94667	3.4016e-09	14:85687135:A:G	14	85687135	NEUI	csf	8.46832	176015	top	14:85687135:A:G.FLRT2.csf.NEUI	plasma	0.102137	0.0361055	0.00473379	TRUE	RP11-497E19.2,FLRT2,RP11-322L20.1,	RP11-497E19.2
FLRT2	FLRT2	14	85996369	86120772	23768	3	190642837	3:190642837	rs4687181	Intronic	P3H2, MTAPP2, P3H2-AS1, RNU6-1109P, NMNAT1P3, CLDN1, CLDN16, TMEM207, IL1RAP, GCNT1P3, RN7SKP296, CCT6P4, LOC100131685, GMNC, SNAR-I, OSTN, OSTN-AS1, UTS2B, CCDC50, LINCR-0002, PYDC2,	OSTN, GMNC	3	190595719	190595839	100170222			TRANS	C	T	T	1118	2992	0.373663	ADD	1496	0.210786	0.0365323	5.76985	9.62921e-09	3:190642837:C:T	3	190642837	NEUI	csf	8.01641	168103	top	3:190642837:C:T.FLRT2.csf.NEUI	plasma	0.0266811	0.036928	0.470089	FALSE	GMNC,PYDC2,ATP13A4,OPA1,UTS2B,CCDC50,FGF12,ATP13A5,	GMNC
FLT3LG	FLT3LG	19	49977472	49989488	2323	12	73178228	12:73178228	rs149928383	Intronic	TBC1D15, MRS2P2, TPH2, TRHDE-AS1, TRHDE, H3P35, CHCHD3P2, LINC02444, RPL31P48, RNU6-1012P,	CHCHD3P2	12	73004387	73005227	100422354			TRANS	G	A	A	89	2992	0.029746	ADD	1496	0.604675	0.105446	5.73446	1.18188e-08	12:73178228:G:A	12	73178228	INFI	csf	7.92743	166492	top	12:73178228:G:A.FLT3LG.csf.INFI	plasma	-0.15748	0.106522	0.139516	FALSE
FLT3LG	FLT3LG	19	49977472	49989488	2323	3	190643896	3:190643896	rs71635338	Intronic	P3H2, MTAPP2, P3H2-AS1, RNU6-1109P, NMNAT1P3, CLDN1, CLDN16, TMEM207, IL1RAP, GCNT1P3, RN7SKP296, CCT6P4, LOC100131685, GMNC, SNAR-I, OSTN, OSTN-AS1, UTS2B, CCDC50, LINCR-0002, PYDC2,	OSTN, GMNC	3	190595719	190595839	100170222			TRANS	C	CT	CT	1123	2992	0.375334	ADD	1496	0.237471	0.0365901	6.49004	1.16441e-10	3:190643896:C:CT	3	190643896	INFI	csf	9.93389	199043	top	3:190643896:C:CT.FLT3LG.csf.INFI	plasma	-0.0471077	0.0370823	0.204155	FALSE	GMNC,PYDC2,ATP13A4,OPA1,UTS2B,CCDC50,FGF12,ATP13A5,	GMNC
FLT3LG	FLT3LG	19	49977472	49989488	2323	13	28604007	13:28604007	rs76428106	Intronic	FLT3, USP12, RBBP8P2, USP12-AS1, USP12-AS2, LINC00412, RPL21, SNORD102, SNORA27, RASL11A, RNU6-70P, RNY1P1, GTF3A, MTIF3, RNU6-63P, LNX2, POLR1D, NPM1P4, GSX1, PLUT, RNU6-73P, PDX1, ATP5F1EP2, LINC00543, CDX2, URAD, RN7SL272P, FLT3, KATNBL1P1, CHCHD2P8, PAN3-AS1, PAN3, EEF1A1P3, RNU6-82P, FLT1, EIF4A1P7, POMP, SLC46A3, RNU6-53P, CYP51A1P2, POM121L13P, MTUS2,	FLT3	13	28577411	28674713	2322	28578084	28588649	TRANS	T	C	C	44	2992	0.0147059	ADD	1496	1.50227	0.147739	10.1684	1.56865e-23	13:28604007:T:C	13	28604007	INFI	plasma	22.8045	318932	top	13:28604007:T:C.FLT3LG.plasma.INFI	csf	0.525845	0.152159	0.00056383	TRUE	MTIF3,	MTIF3
FRZB	FRZB	2	183698002	183731365	2487	2	183703336	2:183703336	rs288326	Intronic	FRZB, ITPRID2, PPP1R1C, KRT18P29, RNA5SP113, PDE1A, RN7SL267P, DNAJC10, RPL31P15, FRZB, RNU6-1122P, NCKAP1, KRT8P10, DUSP19, NUP35, LIN28AP1, CACYBPP2,	FRZB	2	183698002	183731365	2487	183698002	183731890	CIS	G	A	A	356	2992	0.118984	ADD	1496	0.681883	0.0528242	12.9085	3.21608e-36	2:183703336:G:A	2	183703336	NEUI	plasma	35.4927	382752	top	2:183703336:G:A.FRZB.plasma.NEUI	csf	-0.129016	0.0555961	0.0204425	FALSE	FRZB,NCKAP1,DNAJC10,NUP35,DUSP19,PPP1R1C,CWC22,ZNF804A,CERKL,NEUROD1,UBE2E3,SSFA2,ZNF385B,	FRZB	2:183703320-183703371	enh
FRZB	FRZB	2	183698002	183731365	2487	2	184145442	2:184145442	rs13424714	Nearest	RN7SL267P, DNAJC10, RPL31P15, FRZB, RNU6-1122P, NCKAP1, KRT8P10, DUSP19, NUP35, LIN28AP1, CACYBPP2,	LIN28AP1	2	184125297	184126191	129402	184125370	184125774	CIS	A	G	G	86	2992	0.0287433	ADD	1496	-0.674139	0.109498	-6.15665	9.52881e-10	2:184145442:A:G	2	184145442	NEUI	plasma	9.02096	185135	top	2:184145442:A:G.FRZB.plasma.NEUI	csf	-0.126624	0.110838	0.25346	FALSE	ZNF804A,FSIP2,	ZNF804A
FRZB	FRZB	2	183698002	183731365	2487	2	183699768	2:183699768	rs73977799	Intronic	FRZB, ITPRID2, PPP1R1C, KRT18P29, RNA5SP113, PDE1A, RN7SL267P, DNAJC10, RPL31P15, FRZB, RNU6-1122P, NCKAP1, KRT8P10, DUSP19, NUP35, LIN28AP1, CACYBPP2,	FRZB	2	183698002	183731365	2487	183698002	183731890	CIS	G	A	A	228	2992	0.0762032	ADD	1496	-0.385376	0.0686255	-5.61565	2.33146e-08	2:183699768:G:A	2	183699768	NEUI	csf	7.63237	161020	top	2:183699768:G:A.FRZB.csf.NEUI	plasma	-0.328015	0.0688196	2.05906e-06	TRUE	FRZB,NCKAP1,DNAJC10,NUP35,DUSP19,PPP1R1C,CWC22,ZNF804A,CERKL,NEUROD1,UBE2E3,SSFA2,ZNF385B,	FRZB
FUT8	FUT8	14	65877310	66210839	2530	14	65877493	14:65877493	14:65877493:TA:AA	UTR5	FUT8, FUT8-AS1, ZBTB25, AKAP5, ZBTB1, LOC102723809, HSPA2, PPP1R36, NUP50P1, PLEKHG3, SPTB, MIR7855, RPPH1-2P, CHURC1-FNTB, CHURC1, GPX2, RAB15, FNTB, MAX, MIR4706, LOC100506321, RNU2-14P, LINC02324, LOC100420096, RPL21P7, RPL36AP2, PTBP1P, MIR4708, FUT8, FUT8-AS1, RPL21P8, MIR625, EIF1AXP2, NCOA4P1, FTH1P13, YBX1P1,	FUT8	14	65877310	66210839	2530	66136133	66209961	CIS	TA	AA	AA	344	1952	0.17623	ADD	976	-0.749557	0.0525511	-14.2634	4.64472e-42	14:65877493:TA:AA	14	65877493	NEUx	csf	41.333	404730	top	14:65877493:TA:AA.FUT8.csf.NEUx	plasma	0.14213	0.0596331	0.0173543	FALSE	CTD-2014B16.3,	CTD-2014B16.3
FUT8	FUT8	14	65877310	66210839	2530	14	65779904	14:65779904	rs4899172	Nearest	TEX21P, MTHFD1, ZBTB25, AKAP5, ZBTB1, LOC102723809, HSPA2, PPP1R36, NUP50P1, PLEKHG3, SPTB, MIR7855, RPPH1-2P, CHURC1-FNTB, CHURC1, GPX2, RAB15, FNTB, MAX, MIR4706, LOC100506321, RNU2-14P, LINC02324, LOC100420096, RPL21P7, RPL36AP2, PTBP1P, MIR4708, FUT8, FUT8-AS1, RPL21P8, MIR625, EIF1AXP2, NCOA4P1, FTH1P13, YBX1P1,	MIR4708	14	65801835	65801901	100616176			CIS	C	T	T	360	1850	0.194595	ADD	925	0.645656	0.0539049	11.9777	7.85387e-31	14:65779904:C:T	14	65779904	NEUx	plasma	30.1049	359000	top	14:65779904:C:T.FUT8.plasma.NEUx	csf	-0.535033	0.0531133	9.01674e-23	FALSE	FUT8,CTD-2014B16.3,	FUT8
FUT8	FUT8	14	65877310	66210839	2530	14	66263407	14:66263407	rs73270679	Nearest	RPPH1-2P, CHURC1-FNTB, CHURC1, GPX2, RAB15, FNTB, MAX, MIR4706, LOC100506321, RNU2-14P, LINC02324, LOC100420096, RPL21P7, RPL36AP2, PTBP1P, MIR4708, FUT8, FUT8-AS1, RPL21P8, MIR625, EIF1AXP2, NCOA4P1, FTH1P13, YBX1P1, CCDC196, GPHN,	NCOA4P1	14	66344751	66347785	326605			CIS	C	T	T	97	1850	0.0524324	ADD	925	0.920119	0.103338	8.90401	2.80992e-18	14:66263407:C:T	14	66263407	NEUx	plasma	17.5513	281158	top	14:66263407:C:T.FUT8.plasma.NEUx	csf	-0.089041	0.104561	0.394662	FALSE	FUT8,CTD-2014B16.3,MAX,	FUT8
GAP43	GAP43	3	115342357	115440330	2596	19	45411941	19:45411941	rs429358	Missense	APOE, ZNF45, ZNF221, ZNF155, LOC101928063, ZNF230, ZNF222, ZNF223, ZNF284, RNU6-902P, ZNF224, LOC100379224, ZNF225, ZNF234, ZNF226, ZNF227, ZNF233, ZNF235, MRPS15P2, NDUFA3P1, ZNF112, ZNF285, ZNF229, ZNF285B, ZNF180, CEACAM20, CEACAM22P, IGSF23, PVR, MIR4531, CEACAM19, CEACAM16, BCL3, MIR8085, CBLC, BCAM, NECTIN2, TOMM40, APOE, APOC1, APOC1P1, APOC4, APOC4-APOC2, APOC2, CLPTM1, RELB, CLASRP, RNU6…	APOE	19	45409053	45412652	348	45409617	45412211	TRANS	T	C	C	725	3066	0.236464	ADD	1533	0.259558	0.0384778	6.74567	2.15303e-11	19:45411941:T:C	19	45411941		CSF	10.6669	209315	top							APOC4,APOC4-APOC2,APOC2,CTB-129P6.11,CLPTM1,CLASRP,TRAPPC6A,BLOC1S3,AC005779.2,PVR,ZNF225,	APOC4
GBP2	GBP2	1	89571815	89591797	2634	3	75328474	3:75328474	rs146046685	Intronic	NIPA2P2, RN7SL294P, HNRNPA3P6, MIR4444-2, MYLKP1, OR7E66P, OR7E22P, OR7E55P, LSP1P2, ALG1L6P, FAM86DP, LINC02018, ENPP7P2, SNRPCP10, RPS3AP15, OR7E121P, UNC93B3, RPL23AP49, CLUHP10, MIR1324, AGGF1P3, RARRES2P1, FRG2C, DUX4L26, LINC00960, RN7SL92P, ZNF717, MIR4273, ROBO2,	MYLKP1	3	75377699	75388223	9430	75377700	75388222	TRANS	C	T	T	21	1952	0.0107582	ADD	976	1.19213	0.216425	5.50828	4.63699e-08	3:75328474:C:T	3	75328474	NEUx	csf	7.33376	155263	top	3:75328474:C:T.GBP2.csf.NEUx	plasma	0.168565	0.232728	0.469064	FALSE
GDF15	GDF15	19	18496968	18499986	9518	19	18475747	19:18475747	rs199580670	UTR3	PGPEP1, BST2, BISPR, MVB12A, HMGB3P29, TMEM221, NXNL1, SLC27A1, LOC100507551, PGLS, NIBAN3, COLGALT1, RPL21P130, UNC13A, MAP1S, FCHO1, B3GNT3, INSL3, JAK3, RPL18A, SNORA68, SLC5A5, CCDC124, KCNN1, RNA5SP468, ARRDC2, LOC440514, LOC646666, RPS18P13, IL12RB1, MAST3, PIK3R2, IFI30, MPV17L2, RAB3A, LOC102725254, PDE4C, LOC729966, IQCN, JUND, MIR3188, RPL39P38, LSM4, RN7SL513P, PGPEP1, GDF15, MIR3189, …	PGPEP1	19	18451408	18480760	54858	18451419	18475152	CIS	TGGCGCGGGGGGCTCAAAACGGG	T	T	610	2992	0.203877	ADD	1496	0.288007	0.0440532	6.53772	8.5503e-11	19:18475747:TGGCGCGGGGGGCTCAAAACGGG:T	19	18475747	CVDIII	csf	10.068	200978	top	19:18475747:TGGCGCGGGGGGCTCAAAACGGG:T.GDF15.csf.CVDIII	plasma	-0.00401612	0.0446788	0.928388	FALSE	IFI30,	IFI30	19:18475353-18476263	enh
GDF15	GDF15	19	18496968	18499986	9518	19	18501034	19:18501034	rs1227734	Nearest	BST2, BISPR, MVB12A, HMGB3P29, TMEM221, NXNL1, SLC27A1, LOC100507551, PGLS, NIBAN3, COLGALT1, RPL21P130, UNC13A, MAP1S, FCHO1, B3GNT3, INSL3, JAK3, RPL18A, SNORA68, SLC5A5, CCDC124, KCNN1, RNA5SP468, ARRDC2, LOC440514, LOC646666, RPS18P13, IL12RB1, MAST3, PIK3R2, IFI30, MPV17L2, RAB3A, LOC102725254, PDE4C, LOC729966, IQCN, JUND, MIR3188, RPL39P38, LSM4, RN7SL513P, PGPEP1, GDF15, MIR3189, LRRC25, …	LRRC25	19	18501947	18508432	126364	18501955	18508415	CIS	C	T	T	336	2992	0.112299	ADD	1496	0.352786	0.0568589	6.20459	7.08689e-10	19:18501034:C:T	19	18501034	CVDIII	plasma	9.14954	187177	top	19:18501034:C:T.GDF15.plasma.CVDIII	csf	0.309551	0.0570272	6.63639e-08	TRUE	PGPEP1,MPV17L2,KCNN1,PIK3R2,PIK3R2,RAB3A,ARRDC2,	PGPEP1	19:18500803-18502090	enh
GDF15	GDF15	19	18496968	18499986	9518	3	190643896	3:190643896	rs71635338	Intronic	P3H2, MTAPP2, P3H2-AS1, RNU6-1109P, NMNAT1P3, CLDN1, CLDN16, TMEM207, IL1RAP, GCNT1P3, RN7SKP296, CCT6P4, LOC100131685, GMNC, SNAR-I, OSTN, OSTN-AS1, UTS2B, CCDC50, LINCR-0002, PYDC2,	OSTN, GMNC	3	190595719	190595839	100170222			TRANS	C	CT	CT	1123	2992	0.375334	ADD	1496	0.202772	0.0367296	5.52067	3.97619e-08	3:190643896:C:CT	3	190643896	CVDIII	csf	7.40053	156570	top	3:190643896:C:CT.GDF15.csf.CVDIII	plasma	0.0256552	0.0370964	0.489307	FALSE	GMNC,PYDC2,ATP13A4,OPA1,UTS2B,CCDC50,FGF12,ATP13A5,	GMNC
GDNF	GDNF	5	37812779	37840143	2668	5	37774616	5:37774616	rs10070450	Intronic	NIPBL-DT, NIPBL, KRT18P31, RPS4XP6, CPLANE1, RBISP2, OFD1P17, RN7SL37P, LOC105374727, NUP155, RNU7-75P, WDR70, KCTD9P5, RNU6-1190P, RNU6-484P, GDNF, GDNF-AS1, LINC02110, LINC02107, LINC02119, PRDX4P2, EGFLAM, EGFLAM-AS4, EGFLAM-AS2, LIFR, LIFR-AS1, MIR3650, OSMR-AS1, LINC01265, LOC100132789,	GDNF	5	37812779	37840143	2668	37816128	37835010	CIS	C	T	T	1012	2992	0.338235	ADD	1496	0.24515	0.037545	6.5295	9.01921e-11	5:37774616:C:T	5	37774616	NEUI	csf	10.0448	200645	top	5:37774616:C:T.GDNF.csf.NEUI	plasma	-0.131197	0.0379225	0.000556156	FALSE	EGFLAM,GDNF,NUP155,WDR70,	EGFLAM
GDNF	GDNF	5	37812779	37840143	2668	5	37772780	5:37772780	rs10472291	Intronic	NIPBL-DT, NIPBL, KRT18P31, RPS4XP6, CPLANE1, RBISP2, OFD1P17, RN7SL37P, LOC105374727, NUP155, RNU7-75P, WDR70, KCTD9P5, RNU6-1190P, RNU6-484P, GDNF, GDNF-AS1, LINC02110, LINC02107, LINC02119, PRDX4P2, EGFLAM, EGFLAM-AS4, EGFLAM-AS2, LIFR, LIFR-AS1, MIR3650, OSMR-AS1, LINC01265, LOC100132789,	GDNF	5	37812779	37840143	2668	37816128	37835010	CIS	C	A	A	1019	2992	0.340575	ADD	1496	0.246743	0.0375521	6.57069	6.89817e-11	5:37772780:C:A	5	37772780	NEUI	csf	10.1613	202308	top							EGFLAM,GDNF,NUP155,WDR70,	EGFLAM
GDNF	GDNF	5	37812779	37840143	2668	5	37840448	5:37840448	rs11747340	Intronic	GDNF-AS1, NIPBL-DT, NIPBL, KRT18P31, RPS4XP6, CPLANE1, RBISP2, OFD1P17, RN7SL37P, LOC105374727, NUP155, RNU7-75P, WDR70, KCTD9P5, RNU6-1190P, RNU6-484P, GDNF, GDNF-AS1, LINC02110, LINC02107, LINC02119, PRDX4P2, EGFLAM, EGFLAM-AS4, EGFLAM-AS2, LIFR, LIFR-AS1, MIR3650, OSMR-AS1, LINC01265, LOC100132789,	GDNF-AS1	5	37839986	37875901	100861519	37873527	37875901	CIS	G	A	A	263	2992	0.0879011	ADD	1496	-0.558938	0.0632482	-8.83722	2.69871e-18	5:37840448:G:A	5	37840448	INFI	plasma	17.5688	281302	top	5:37840448:G:A.GDNF.plasma.INFI	csf	0.112513	0.0648149	0.0827856	FALSE	EGFLAM,	EGFLAM
GDNF	GDNF	5	37812779	37840143	2668	5	37324325	5:37324325	rs62354996	Intronic	NUP155, RNA5SP181, RPL39P22, SLC1A3, NIPBL-DT, NIPBL, KRT18P31, RPS4XP6, CPLANE1, RBISP2, OFD1P17, RN7SL37P, LOC105374727, NUP155, RNU7-75P, WDR70, KCTD9P5, RNU6-1190P, RNU6-484P, GDNF, GDNF-AS1, LINC02110, LINC02107, LINC02119, PRDX4P2, EGFLAM, EGFLAM-AS4,	NUP155	5	37288239	37371208	9631	37363990	37371205	CIS	C	A	A	166	2992	0.0554813	ADD	1496	-0.597114	0.0785324	-7.60341	5.07001e-14	5:37324325:C:A	5	37324325	INFI	plasma	13.295	241088	top	5:37324325:C:A.GDNF.plasma.INFI	csf	0.167812	0.0799195	0.0359166	FALSE	EGFLAM,	EGFLAM
GDNF	GDNF	5	37812779	37840143	2668	5	36856961	5:36856961	rs62356400	Nearest	IL7R, CAPSL, LOC100506406, UGT3A1, UGT3A2, LMBRD2, MIR580, SKP2, RNU6-1305P, NADK2, RANBP3L, RNA5SP181, RPL39P22, SLC1A3, NIPBL-DT, NIPBL, KRT18P31, RPS4XP6, CPLANE1, RBISP2, OFD1P17, RN7SL37P, LOC105374727, NUP155, RNU7-75P, WDR70, KCTD9P5, RNU6-1190P, RNU6-484P, GDNF, GDNF-AS1,	NIPBL-DT	5	36871463	36876796	646719			CIS	G	A	A	110	2992	0.0367647	ADD	1496	-0.583452	0.0958242	-6.08877	1.44405e-09	5:36856961:G:A	5	36856961	INFI	plasma	8.84042	182219	top	5:36856961:G:A.GDNF.plasma.INFI	csf	0.142283	0.096936	0.142367	FALSE	SLC1A3,NADK2,	SLC1A3
GDNF	GDNF	5	37812779	37840143	2668	7	49631692	7:49631692	rs7788352	Intronic	CDC14BL, GDI2P1, CDC14C, DDX43P2, VWC2, ZPBP, GNL2P1, SPATA48, IKZF1, RNU6-1091P, FIGNL1, DDC, DDC-AS1,	VWC2	7	49813234	49961546	375567	49813257	49952138	TRANS	C	A	A	121	2992	0.0404412	ADD	1496	-0.520405	0.0928546	-5.60451	2.4831e-08	7:49631692:C:A	7	49631692	NEUI	csf	7.60501	160502	top	7:49631692:C:A.GDNF.csf.NEUI	plasma	-0.132252	0.0937563	0.158572	FALSE	VWC2,AC004899.1,ABCA13,	VWC2
GFRA1	GFRA1	10	117816436	118033157	2674	3	190643896	3:190643896	rs71635338	Intronic	P3H2, MTAPP2, P3H2-AS1, RNU6-1109P, NMNAT1P3, CLDN1, CLDN16, TMEM207, IL1RAP, GCNT1P3, RN7SKP296, CCT6P4, LOC100131685, GMNC, SNAR-I, OSTN, OSTN-AS1, UTS2B, CCDC50, LINCR-0002, PYDC2,	OSTN, GMNC	3	190595719	190595839	100170222			TRANS	C	CT	CT	1123	2992	0.375334	ADD	1496	0.202175	0.0367318	5.50409	4.36085e-08	3:190643896:C:CT	3	190643896	NEUI	csf	7.36043	155786	top	3:190643896:C:CT.GFRA1.csf.NEUI	plasma	0.0181236	0.0370966	0.625232	FALSE	GMNC,PYDC2,ATP13A4,OPA1,UTS2B,CCDC50,FGF12,ATP13A5,	GMNC
GFRA3	GFRA3	5	137588069	137610310	2676	5	137625228	5:137625228	rs11567997	Missense	CDC25C, KLHL3, MIR874, HNRNPA0, NPY6R, MYOT, PKD2L2, FAM13B, LOC100130172, RNU6-1148P, WNT8A, NME5, RNU6-460P, RNU6-888P, BRD8, KIF20A, CDC23, GFRA3, RPS27AP18, CDC25C, LOC100128966, FAM53C, KDM3B, REEP2, EGR1, RPL7P19, ETF1, HSPA9, SNORD63B, SNORD63, RPL10AP10, LOC105379194, CTNNA1, LRRTM2, SIL1, RNA5SP194, RPL12P21, RNU6-572P, MATR3, SNHG4, SNORA74D, SNORA74A,	CDC25C	5	137620954	137674044	995	137661607	137664571	CIS	C	G	G	117	2992	0.0391043	ADD	1496	0.561025	0.0941389	5.95955	3.14993e-09	5:137625228:C:G	5	137625228	NEUI	csf	8.5017	176582	top	5:137625228:C:G.GFRA3.csf.NEUI	plasma	-0.0719117	0.0952261	0.450267	FALSE			5:137625079-137625272	enh
GFRA3	GFRA3	5	137588069	137610310	2676	3	190643896	3:190643896	rs71635338	Intronic	P3H2, MTAPP2, P3H2-AS1, RNU6-1109P, NMNAT1P3, CLDN1, CLDN16, TMEM207, IL1RAP, GCNT1P3, RN7SKP296, CCT6P4, LOC100131685, GMNC, SNAR-I, OSTN, OSTN-AS1, UTS2B, CCDC50, LINCR-0002, PYDC2,	OSTN, GMNC	3	190595719	190595839	100170222			TRANS	C	CT	CT	1123	2992	0.375334	ADD	1496	0.212472	0.0366928	5.79057	8.53659e-09	3:190643896:C:CT	3	190643896	NEUI	csf	8.06872	169041	top	3:190643896:C:CT.GFRA3.csf.NEUI	plasma	0.0638921	0.0370627	0.0849345	FALSE	GMNC,PYDC2,ATP13A4,OPA1,UTS2B,CCDC50,FGF12,ATP13A5,	GMNC
GFRA3	GFRA3	5	137588069	137610310	2676	12	115742645	12:115742645	rs1634150	Nearest	TBX5, TBX5-AS1, RN7SKP216, OSTF1P1, TBX3, UBA52P7, RN7SL865P, MED13L, RNU6-1188P, MIR620, SNRPGP18,	UBA52P7	12	116030335	116030828	100128617	116030409	116030788	TRANS	A	G	G	1443	2992	0.482286	ADD	1496	-0.249344	0.0356038	-7.00329	3.76724e-12	12:115742645:A:G	12	115742645	NEUI	plasma	11.424	219207	top	12:115742645:A:G.GFRA3.plasma.NEUI	csf	-0.0587161	0.0361543	0.104577	FALSE	TBX3,RP11-116D17.1,TBX5,HRK,	TBX3
GGT5	GGT5	22	24615622	24641110	2687	11	92079552	11:92079552	rs10501779	Intronic	FAT3, TUBB4BP4, RPL7AP57, FAT3, NDUFB11P1, PGAM1P9, RPS3AP42, LINC02746, LOC642791, SNRPGP16, MTNR1B, RPL26P31, SLC36A4, DEUP1,	FAT3	11	91958200	92629639	120114	92620031	92623792	TRANS	T	G	G	358	1952	0.183402	ADD	976	-0.326604	0.0586589	-5.56785	3.3348e-08	11:92079552:T:G	11	92079552	NEUx	csf	7.47693	158052	top	11:92079552:T:G.GGT5.csf.NEUx	plasma	-0.127331	0.0616241	0.0390833	TRUE	FAT3,KIAA1731,SLC36A4,CHORDC1,	FAT3
GGT5	GGT5	22	24615622	24641110	2687	22	24642881	22:24642881	rs11090315	Nearest	POM121L11P, RPS10P30, LINC02556, CES5AP1, ZDHHC8P1, LINC01659, FAM230I, PCAT14, IGLL1, DRICH1, GUSBP11, ASLP1, RGL4, ZNF70, VPREB3, C22orf15, CHCHD10, MMP11, SMARCB1, DERL3, SLC2A11, RN7SL268P, MIF-AS1, MIF, LOC100129358, GSTT2B, DDTL, DDT, GSTT2, GSTT4, MTND1P13, EIF4EBP1P2, LOC100420769, GSTT1-AS1, GSTT1, GSTTP2, CABIN1, SUSD2, GGT5, GGTLC4P, POM121L9P, BCRP1, RPS10P29, SPECC1L-ADORA2A, SPECC1L…	GGTLC4P	22	24643916	24645468	729838			CIS	A	G	G	402	1850	0.217297	ADD	925	0.33602	0.0554092	6.06434	1.93011e-09	22:24642881:A:G	22	24642881	NEUx	plasma	8.71442	180148	top	22:24642881:A:G.GGT5.plasma.NEUx	csf	0.333041	0.0544874	1.41914e-09	TRUE			22:24642875-24642957	enh
GGT5	GGT5	22	24615622	24641110	2687	13	90275684	13:90275684	rs5805584	Intronic	LINC00560, GRPEL2P1, LINC01047, LINC00440, TRIM60P13, SP3P, LINC01040, HSPA8P2, LINC00353, RPL7L1P1, PEX12P1, LINC00559, RNA5SP34, FAR1P1, KRT18P27, MIR622, LINC01049,	LINC00353	13	90201048	90216667	100874139	90203487	90204643	TRANS	G	GT	GT	811	1952	0.415471	ADD	976	0.245773	0.0442597	5.55297	3.6222e-08	13:90275684:G:GT	13	90275684	NEUx	csf	7.44103	157357	top	13:90275684:G:GT.GGT5.csf.NEUx	plasma	-0.0181872	0.0460929	0.693247	FALSE	SLITRK5,	SLITRK5
GGT5	GGT5	22	24615622	24641110	2687	22	24621826	22:24621826	rs7288670	Intronic	GGT5, POM121L11P, RPS10P30, LINC02556, CES5AP1, ZDHHC8P1, LINC01659, FAM230I, PCAT14, IGLL1, DRICH1, GUSBP11, ASLP1, RGL4, ZNF70, VPREB3, C22orf15, CHCHD10, MMP11, SMARCB1, DERL3, SLC2A11, RN7SL268P, MIF-AS1, MIF, LOC100129358, GSTT2B, DDTL, DDT, GSTT2, GSTT4, MTND1P13, EIF4EBP1P2, LOC100420769, GSTT1-AS1, GSTT1, GSTTP2, CABIN1, SUSD2, GGT5, GGTLC4P, POM121L9P, BCRP1, RPS10P29, SPECC1L-ADORA2A, S…	GGT5	22	24615622	24641110	2687	24628941	24641050	CIS	A	G	G	560	1952	0.286885	ADD	976	-0.538315	0.0470597	-11.439	1.61068e-28	22:24621826:A:G	22	24621826	NEUx	csf	27.793	347472	top	22:24621826:A:G.GGT5.csf.NEUx	plasma	-0.257745	0.0509231	5.02139e-07	TRUE
GM2A	GM2A	5	150632746	150650001	2760	5	150639409	5:150639409	rs153477	Missense	GM2A, ARSI, TCOF1, CD74, RPS14, NDST1-AS1, NDST1, SYNPO, MYOZ3, RBM22, DCTN4, SMIM3, IRGM, ZNF300, ZNF300P1, LOC100419553, GPX3, TNIP1, ANXA6, CCDC69, LOC105378230, GM2A, SLC36A3, SLC36A2, ATP6V1G1P5, LOC100420127, LOC100419720, SLC36A1, RNA5SP197, FAT2, MIR6499, SPARC, CLMAT3, RN7SKP232, ATOX1, RPLP1P6, LOC100652758, G3BP1, GLRA1, GLULP1, TRQ-CTG13-1, RNA5SP198, LINC01933,	GM2A	5	150632746	150650001	2760	150639360	150646816	CIS	A	G	A	1214	3066	0.395956	ADD	1533	-0.208316	0.0339817	-6.13024	1.11422e-09	5:150639409:A:G	5	150639409		csf	8.95303	184045	top
GM2A	GM2A	5	150632746	150650001	2760	3	190643896	3:190643896	rs71635338	Intronic	P3H2, MTAPP2, P3H2-AS1, RNU6-1109P, NMNAT1P3, CLDN1, CLDN16, TMEM207, IL1RAP, GCNT1P3, RN7SKP296, CCT6P4, LOC100131685, GMNC, SNAR-I, OSTN, OSTN-AS1, UTS2B, CCDC50, LINCR-0002, PYDC2,	OSTN, GMNC	3	190595719	190595839	100170222			TRANS	C	CT	CT	1144	3066	0.373125	ADD	1533	0.226592	0.0335824	6.74734	2.12918e-11	3:190643896:C:CT	3	190643896		csf	10.6718	209380	top							GMNC,PYDC2,ATP13A4,OPA1,UTS2B,CCDC50,FGF12,ATP13A5,	GMNC
GPC5	GPC5	13	92050875	93519490	2262	13	92417058	13:92417058	rs342706	Intronic	GPC5, RNU6-75P, LINC00410, BRK1P2, LINC00380, LINC00379, PPIAP23, MIR17HG, MIR17, MIR18A, MIR19A, MIR20A, MIR19B1, MIR92A1, GPC5, RNU4ATAC3P, FABP5P4, GPC5-AS2, MIR548AS, GPC5-AS1,	GPC5	13	92050875	93519490	2262	92377312	92408693	CIS	T	C	C	807	2992	0.269719	ADD	1496	-0.694438	0.0369747	-18.7814	8.07901e-71	13:92417058:T:C	13	92417058	NEUI	plasma	70.0926	480926	top	13:92417058:T:C.GPC5.plasma.NEUI	csf	-0.20083	0.0407819	9.39703e-07	TRUE	GPC5,DCT,	GPC5
GPC5	GPC5	13	92050875	93519490	2262	3	190643896	3:190643896	rs71635338	Intronic	P3H2, MTAPP2, P3H2-AS1, RNU6-1109P, NMNAT1P3, CLDN1, CLDN16, TMEM207, IL1RAP, GCNT1P3, RN7SKP296, CCT6P4, LOC100131685, GMNC, SNAR-I, OSTN, OSTN-AS1, UTS2B, CCDC50, LINCR-0002, PYDC2,	OSTN, GMNC	3	190595719	190595839	100170222			TRANS	C	CT	CT	1123	2992	0.375334	ADD	1496	0.238403	0.036586	6.51623	9.82935e-11	3:190643896:C:CT	3	190643896	NEUI	csf	10.0075	200108	top	3:190643896:C:CT.GPC5.csf.NEUI	plasma	0.0076369	0.0370991	0.836935	FALSE	GMNC,PYDC2,ATP13A4,OPA1,UTS2B,CCDC50,FGF12,ATP13A5,	GMNC
GPNMB	GPNMB	7	23286394	23314727	10457	7	23293098	7:23293098	rs199348	Intronic	GPNMB, RNA5SP227, STEAP1B, EEF1A1P6, LOC100506178, LOC401312, IL6-AS1, IL6, MTCYBP42, RPS26P32, TOMM7, SNHG26, SNORD93, RPL12P10, FAM126A, KLHL7-DT, KLHL7, AK3P3, NUP42, GPNMB, MALSU1, IGF2BP3, SNORD65C, RNU7-143P, LOC389473, RPS2P32, TRA2A, LOC442517, CLK2P1, CCDC126, FCF1P1, FAM221A, STK31, PCMTD1P3, TPT1P7, RNA5SP228,	GPNMB	7	23286394	23314727	10457	23312912	23314169	CIS	C	A	A	749	1952	0.383709	ADD	976	-0.712706	0.0397483	-17.9305	2.3969e-62	7:23293098:C:A	7	23293098	NEUx	csf	61.6204	462341	top	7:23293098:C:A.GPNMB.csf.NEUx	plasma	-0.197892	0.0470848	2.89156e-05	TRUE	TRA2A,KLHL7,AC005082.1,NUPL2,GPNMB,IGF2BP3,FAM221A,STK31,CCDC126,MALSU1,DFNA5,MPP6,IL6,SP8,C7orf31,STEAP1B,FAM126A,	TRA2A
GPNMB	GPNMB	7	23286394	23314727	10457	7	23306141	7:23306141	rs75801644	Intronic	GPNMB, RNA5SP227, STEAP1B, EEF1A1P6, LOC100506178, LOC401312, IL6-AS1, IL6, MTCYBP42, RPS26P32, TOMM7, SNHG26, SNORD93, RPL12P10, FAM126A, KLHL7-DT, KLHL7, AK3P3, NUP42, GPNMB, MALSU1, IGF2BP3, SNORD65C, RNU7-143P, LOC389473, RPS2P32, TRA2A, LOC442517, CLK2P1, CCDC126, FCF1P1, FAM221A, STK31, PCMTD1P3, TPT1P7, RNA5SP228,	GPNMB	7	23286394	23314727	10457	23312912	23314169	CIS	G	A	A	30	1850	0.0162162	ADD	925	-1.42436	0.1802	-7.90433	7.65487e-15	7:23306141:G:A	7	23306141	NEUx	plasma	14.1161	249734	top	7:23306141:G:A.GPNMB.plasma.NEUx	csf	-0.184067	0.178198	0.30189	FALSE	TRA2A,KLHL7,AC005082.1,NUPL2,GPNMB,IGF2BP3,FAM221A,STK31,CCDC126,MALSU1,DFNA5,MPP6,IL6,SP8,C7orf31,STEAP1B,FAM126A,	TRA2A
GPNMB	GPNMB	7	23286394	23314727	10457	3	192859090	3:192859090	rs13062145	Intronic	FGF12-AS1, FGF12-AS2, RNU1-20P, MB21D2, VEZF1P1, PLAAT1, MGC2889, ATP13A5, ATP13A5-AS1, ATP13A4, ATP13A4-AS1, EEF1A1P23, OPA1, OPA1-AS1, RN7SL447P, LINC02038, LINC02026, DPPA2P3, LINC02028, HES1,	VEZF1P1	3	192871326	192875088	647319	192873245	192874997	TRANS	T	G	G	583	1952	0.298668	ADD	976	-0.285309	0.0486986	-5.85868	6.37781e-09	3:192859090:T:G	3	192859090	NEUx	csf	8.19533	171287	top	3:192859090:T:G.GPNMB.csf.NEUx	plasma	-0.0560553	0.0511467	0.273378	FALSE	ATP13A4,OPA1,ATP13A5,FGF12,HRASLS,GMNC,MB21D2,UTS2B,CCDC50,LEPREL1,PYDC2,TMEM207,IL1RAP,CLDN1,OSTN,	ATP13A4
GPNMB	GPNMB	7	23286394	23314727	10457	12	40614434	12:40614434	rs76904798	Intronic	KIF21A, LOC390306, ABCD2, C12orf40, SLC2A13, RPL30P13, LINC02471, LRRK2, MUC19, LOC100420584, RNU6-713P, CNTN1, LOC100420117, PDZRN4,	LRRK2	12	40618799	40763087	120892	40706516	40713864	TRANS	C	T	T	213	1952	0.109119	ADD	976	0.431541	0.0721081	5.98463	3.0447e-09	12:40614434:C:T	12	40614434	NEUx	csf	8.51646	176832	top	12:40614434:C:T.GPNMB.csf.NEUx	plasma	0.00614329	0.0771572	0.936556	FALSE	LRRK2,SLC2A13,	LRRK2
GRN	GRN	17	42422454	42430474	2896	10	73640728	10:73640728	rs11000048	Nearest	PCBD1, LINC02622, UNC5B, UNC5B-AS1, SLC29A3, CDH23, CDH23-AS1, C10orf105, VSIR, MIR7152, PSAP, RNU7-38P, CHST3, SPOCK2, ASCC1, RPL15P14, ANAPC16, DDIT4, DNAJB12, MICU1, RNU6-805P, SNX19P4, RN7SL840P, HMGN2P34, MCU, MIR4676,	RNU7-38P	10	73604494	73604549	100147825	73604492	73604551	TRANS	G	A	A	779	2992	0.260361	ADD	1496	0.241636	0.0407865	5.92439	3.88419e-09	10:73640728:G:A	10	73640728	CVDIII	plasma	8.4107	175030	top	10:73640728:G:A.GRN.plasma.CVDIII	csf	-0.0149638	0.0412611	0.716908	FALSE	PSAP,SPOCK2,DNAJB12,CHST3,ASCC1,ANAPC16,DDIT4,CDH23,C10orf54,	PSAP	10:73640662-73640750	enh
GRN	GRN	17	42422454	42430474	2896	3	190657163	3:190657163	rs1316356	Intronic	P3H2, MTAPP2, P3H2-AS1, RNU6-1109P, NMNAT1P3, CLDN1, CLDN16, TMEM207, IL1RAP, GCNT1P3, RN7SKP296, CCT6P4, LOC100131685, GMNC, SNAR-I, OSTN, OSTN-AS1, UTS2B, CCDC50, LINCR-0002, PYDC2,	OSTN, GMNC	3	190595719	190595839	100170222			TRANS	T	C	C	1120	2992	0.374332	ADD	1496	0.203306	0.0367925	5.52573	3.86548e-08	3:190657163:T:C	3	190657163	CVDIII	csf	7.4128	156809	top	3:190657163:T:C.GRN.csf.CVDIII	plasma	0.00349678	0.0371665	0.925055	FALSE	GMNC,PYDC2,ATP13A4,OPA1,UTS2B,CCDC50,FGF12,ATP13A5,	GMNC
GRN	GRN	17	42422454	42430474	2896	17	42430244	17:42430244	rs5848	UTR3	GRN, LINC00910, RNU2-4P, RNU6-1137P, ARL4D, RNU6-470P, MIR2117HG, MIR2117, RNU6-406P, RNU6-971P, RPL29P31, DHX8, ETV4, MEOX1, WHSC1L2P, SOST, DUSP3, CFAP97D1, MPP3, CD300LG, MPP2, FAM215A, LRRC37A10P, LINC01976, PPY, PYY, NAGS, TMEM101, LSM12, G6PC3, HDAC5, LOC105371789, RNU6-131P, HROB, ASB16, ASB16-AS1, TMUB2, ATXN7L3, UBTF, MIR6782, SHC1P2, SLC4A1, RN7SL507P, RUNDC3A-AS1, RNU6-453P, RUNDC3A, S…	GRN	17	42422454	42430474	2896	42422670	42430470	CIS	C	T	T	917	2992	0.306484	ADD	1496	-0.239268	0.0401158	-5.96443	3.05924e-09	17:42430244:C:T	17	42430244	CVDIII	csf	8.51439	176797	top	17:42430244:C:T.GRN.csf.CVDIII	plasma	-0.206514	0.0402374	3.23647e-07	TRUE	TMIE,PTH1R,RFT1,KIF9,KLHL18,NT5DC2,SMIM4,SETD2,TNNC1,NISCH,PTPN23,TMEM110-MUSTN1,TMEM110,C17orf104,PRSS50,PRSS45,PRSS42,PPM1M,RBM5,PBRM1,GNL3,GLT8D1,SPCS1,	TMIE	17:42429713-42430317	enh
GRN	GRN	17	42422454	42430474	2896	1	109817192	1:109817192	rs7528419	Intronic	CELSR2, NBPF5P, SLC25A24P2, NBPF6, ST13P21, LOC100420170, FAM102B, HENMT1, PRPF38B, FNDC7, STXBP3, LOC100271656, AKNAD1, SPATA42, GPSM2, CLCC1, WDR47, RPL17P7, RPS27P6, RANP5, TAF13, TMEM167B, NDUFB3P1, SCARNA2, LOC100420092, C1orf194, KIAA1324, SARS1, CELSR2, PSRC1, MYBPHL, SORT1, PSMA5, SYPL2, ATXN7L2, CYB561D1, AMIGO1, GPR61, GNAI3, RNU6V, MIR197, GNAT2, AMPD2, RPL7P8, GSTM4, GSTM2, GSTM1, GST…	CELSR2	1	109792161	109818373	1952	109813446	109818229	TRANS	A	G	G	721	2992	0.240976	ADD	1496	-0.630001	0.0393449	-16.0122	2.22822e-53	1:109817192:A:G	1	109817192	CVDIII	plasma	52.652	439649	top	1:109817192:A:G.GRN.plasma.CVDIII	csf	-0.107446	0.0424966	0.0115625	TRUE	SORT1,SYPL2,ATXN7L2,CYB561D1,CELSR2,	SORT1	1:109817031-109818159	enh
GSTP1	GSTP1	11	67351283	67354124	2950	14	77469425	14:77469425	rs4903531	Intronic	LOC100506576, GPATCH2L, ESRRB, CYCSP1, RPSAP3, LOC100130048, VASH1, VASH1-AS1, ANGEL1, LRRC74A, RPL22P2, RN7SKP17, LINC01629, RN7SL356P, RPLP1P1, IRF2BPL, LINC02288, LINC02289, CIPC, ZDHHC22, FAM204DP, TMEM63C, NGB, MIR1260A, POMT2, GSTZ1, TMED8, LOC100422225, SAMD15, NOXRED1, VIPAS39, AHSA1, ISM2, SPTLC2, RN7SL587P, COX6CP11, ALKBH1, RPL21P10, ZMYND19P1, SLIRP, SNW1, C14orf178, ADCK1,	IRF2BPL	14	77490886	77495051	64207	77490888	77495034	TRANS	A	G	G	968	1952	0.495902	ADD	976	0.258276	0.0442438	5.83757	7.20926e-09	14:77469425:A:G	14	77469425	NEUx	csf	8.14211	170347	top	14:77469425:A:G.GSTP1.csf.NEUx	plasma	-0.0128658	0.0468003	0.783448	FALSE	IRF2BPL,SPTLC2,VASH1,	IRF2BPL	14:77469374-77469506	enh
HGF	HGF	7	81328326	81399363	3082	3	190643896	3:190643896	rs71635338	Intronic	P3H2, MTAPP2, P3H2-AS1, RNU6-1109P, NMNAT1P3, CLDN1, CLDN16, TMEM207, IL1RAP, GCNT1P3, RN7SKP296, CCT6P4, LOC100131685, GMNC, SNAR-I, OSTN, OSTN-AS1, UTS2B, CCDC50, LINCR-0002, PYDC2,	OSTN, GMNC	3	190595719	190595839	100170222			TRANS	C	CT	CT	1123	2992	0.375334	ADD	1496	0.216544	0.0366769	5.9041	4.38141e-09	3:190643896:C:CT	3	190643896	INFI	csf	8.35839	174130	top	3:190643896:C:CT.HGF.csf.INFI	plasma	2.76937e-05	0.0371023	0.999405	FALSE	GMNC,PYDC2,ATP13A4,OPA1,UTS2B,CCDC50,FGF12,ATP13A5,	GMNC
HSPG2	HSPG2	1	22148737	22263803	3339	3	190643896	3:190643896	rs71635338	Intronic	P3H2, MTAPP2, P3H2-AS1, RNU6-1109P, NMNAT1P3, CLDN1, CLDN16, TMEM207, IL1RAP, GCNT1P3, RN7SKP296, CCT6P4, LOC100131685, GMNC, SNAR-I, OSTN, OSTN-AS1, UTS2B, CCDC50, LINCR-0002, PYDC2,	OSTN, GMNC	3	190595719	190595839	100170222			TRANS	C	CT	CT	1123	2992	0.375334	ADD	1496	0.214559	0.0366847	5.84873	6.07485e-09	3:190643896:C:CT	3	190643896	CVDIII	csf	8.21646	171659	top	3:190643896:C:CT.HSPG2.csf.CVDIII	plasma	0.0236052	0.0370973	0.524675	FALSE	GMNC,PYDC2,ATP13A4,OPA1,UTS2B,CCDC50,FGF12,ATP13A5,	GMNC
HSPG2	HSPG2	1	22148737	22263803	3339	1	22181723	1:22181723	rs77060492	Intronic	HSPG2, MIR1256, RPS15AP6, HSPE1P27, ECE1, ECE1-AS1, PPP1R11P1, LOC100421269, NBPF2P, HS6ST1P1, CROCCP5, NBPF3, PFN1P10, ALPL, RAP1GAP, USP48, LDLRAD2, HSPG2, RPL21P29, CELA3B, RN7SL386P, RNU6-1022P, CELA3A, RN7SL186P, RNU6-776P, LINC01635, LINC00339, CDC42, WNT4, MIR4418, ZBTB40, EPHA8, MIR6127, C1QA, C1QC, C1QB, EPHB2, MIR4684,	HSPG2	1	22148737	22263803	3339	22216309	22222764	CIS	G	C	C	624	2992	0.208556	ADD	1496	-0.247358	0.0436655	-5.66484	1.76248e-08	1:22181723:G:C	1	22181723	CVDIII	plasma	7.75388	163299	top	1:22181723:G:C.HSPG2.plasma.CVDIII	csf	-0.174312	0.0439009	7.51044e-05	TRUE			1:22181620-22181726	enh
ICAM2	ICAM2	17	62079955	62097994	3384	3	196586826	3:196586826	rs116548111	Intronic	TNK2, MIR6829, TNK2-AS1, RNU2-11P, LOC105374297, LOC100133326, SDHAP1, LOC100131360, TFRC, RNU7-18P, LINC00885, ZDHHC19, SLC51A, PCYT1A, TCTEX1D2, TM4SF19-TCTEX1D2, TM4SF19-AS1, TM4SF19, RNU6-910P, UBXN7, RNU6-1279P, RN7SL434P, RN7SL738P, UBXN7-AS1, RNF168, SMCO1, RPS29P3, WDR53, FBXO45, LINC01063, NRROS, CEP19, RNU6-646P, PIGX, PAK2, RNU4-89P, RNU6-42P, SENP5, NCBP2, NCBP2-AS1, NCBP2AS2, PIGZ, R…	SENP5	3	196594727	196661585	205564	196656057	196657950	TRANS	G	A	A	84	2992	0.0280749	ADD	1496	-0.643898	0.110874	-5.80745	7.73625e-09	3:196586826:G:A	3	196586826	CVDIII	csf	8.11147	169804	top	3:196586826:G:A.ICAM2.csf.CVDIII	plasma	-0.127889	0.11207	0.253988	FALSE	PAK2,NCBP2,WDR53,FBXO45,	PAK2
ICAM2	ICAM2	17	62079955	62097994	3384	3	190640134	3:190640134	rs4308324	Intronic	P3H2, MTAPP2, P3H2-AS1, RNU6-1109P, NMNAT1P3, CLDN1, CLDN16, TMEM207, IL1RAP, GCNT1P3, RN7SKP296, CCT6P4, LOC100131685, GMNC, SNAR-I, OSTN, OSTN-AS1, UTS2B, CCDC50, LINCR-0002, PYDC2,	OSTN, GMNC	3	190595719	190595839	100170222			TRANS	A	T	T	1187	2992	0.396725	ADD	1496	0.211729	0.0362584	5.83943	6.41567e-09	3:190640134:A:T	3	190640134	CVDIII	csf	8.19276	171242	top	3:190640134:A:T.ICAM2.csf.CVDIII	plasma	0.0151697	0.0366678	0.679148	FALSE	GMNC,PYDC2,ATP13A4,OPA1,UTS2B,CCDC50,FGF12,ATP13A5,	GMNC
ICAM2	ICAM2	17	62079955	62097994	3384	3	98402969	3:98402969	rs11927405	Nearest	ARL6, CRYBG3, RIOX2, GABRR3, OR5BM1P, OR5AC1, OR5AC2, OR5AC4P, POU5F1P7, OR5H1, OR5H14, OR5H15, OR5H5P, OR5H3P, OR5H4P, OR5H7P, OR5H6, OR5H2, OR5H8, OR5K4, OR5K3, UBFD1P1, OR5K1, OR5K2, CLDND1, RPL38P4, GPR15, CPOX, RPL19P7, WWP1P1, ST3GAL6-AS1, ST3GAL6, PDLIM1P4, DCBLD2, RNU6-26P, RNU6-1263P, ACTG1P13, COL8A1,	WWP1P1	3	98376314	98379911	339843			TRANS	C	T	T	1371	2992	0.458222	ADD	1496	-0.634623	0.0322621	-19.6709	8.67134e-77	3:98402969:C:T	3	98402969	CVDIII	plasma	76.0619	492718	top	3:98402969:C:T.ICAM2.plasma.CVDIII	csf	-0.0953007	0.0361156	0.00840726	TRUE	CLDND1,GPR15,	CLDND1
ICAM2	ICAM2	17	62079955	62097994	3384	9	136155000	9:136155000	rs635634	Nearest	TTF1, CFAP77, RNU5D-2P, BARHL1, DDX31, GTF3C4, AK8, SPACA9, TSC1, GFI1B, MIR548AW, RPL39P24, RNU7-21P, EEF1A1P5, SNORD141A, LOC105376306, GTF3C5, MIR6877, CEL, CELP, RALGDS, GBGT1, OBP2B, LCN1P1, ABO, SURF6, MED22, RPL21P81, RPL7A, SNORD24, SNORD36B, SNORD36A, SNORD36C, SURF1, SURF2, SURF4, STKLD1, REXO4, ADAMTS13, CACFD1, SLC2A6, MYMK, ADAMTSL2, FAM163B, DBH, DBH-AS1, SARDH, VAV2, BRD3OS, BRD3, …	ABO	9	136125788	136150617	28	136131053	136150605	TRANS	C	T	T	627	2992	0.209559	ADD	1496	-0.734032	0.0417257	-17.5918	4.18831e-63	9:136155000:C:T	9	136155000	CVDIII	plasma	62.378	464104	top	9:136155000:C:T.ICAM2.plasma.CVDIII	csf	-0.107125	0.0457602	0.0193624	TRUE	DDX31,GTF3C4,TMEM8C,ADAMTSL2,OBP2B,CACFD1,SLC2A6,FAM163B,	DDX31
IFI30	IFI30	19	18284623	18288927	10437	19	18288322	19:18288322	rs6512247	Intronic	IFI30, USE1, OCEL1, NR2F6, USHBP1, BABAM1, ANKLE1, ABHD8, MRPL34, DDA1, ANO8, GTPBP3, PLVAP, BST2, BISPR, MVB12A, HMGB3P29, TMEM221, NXNL1, SLC27A1, LOC100507551, PGLS, NIBAN3, COLGALT1, RPL21P130, UNC13A, MAP1S, FCHO1, B3GNT3, INSL3, JAK3, RPL18A, SNORA68, SLC5A5, CCDC124, KCNN1, RNA5SP468, ARRDC2, LOC440514, LOC646666, RPS18P13, IL12RB1, MAST3, PIK3R2, IFI30, MPV17L2, RAB3A, LOC102725254, PDE4C…	IFI30	19	18284623	18288927	10437	18284579	18288927	CIS	T	G	G	401	1850	0.216757	ADD	925	-0.34597	0.055704	-6.21086	7.95926e-10	19:18288322:T:G	19	18288322	NEUx	plasma	9.09913	186380	top	19:18288322:T:G.IFI30.plasma.NEUx	csf	-0.44347	0.05324	2.73068e-16	TRUE	PGPEP1,PIK3R2,PIK3R2,PDE4C,KIAA1683,JUND,MAP1S,	PGPEP1
IFI30	IFI30	19	18284623	18288927	10437	19	18291289	19:18291289	rs4808758	Intronic	USE1, OCEL1, NR2F6, USHBP1, BABAM1, ANKLE1, ABHD8, MRPL34, DDA1, ANO8, GTPBP3, PLVAP, BST2, BISPR, MVB12A, HMGB3P29, TMEM221, NXNL1, SLC27A1, LOC100507551, PGLS, NIBAN3, COLGALT1, RPL21P130, UNC13A, MAP1S, FCHO1, B3GNT3, INSL3, JAK3, RPL18A, SNORA68, SLC5A5, CCDC124, KCNN1, RNA5SP468, ARRDC2, LOC440514, LOC646666, RPS18P13, IL12RB1, MAST3, PIK3R2, IFI30, MPV17L2, RAB3A, LOC102725254, PDE4C, LOC72…	IFI30	19	18284623	18288927	10437	18284579	18288927	CIS	A	G	G	426	1952	0.218238	ADD	976	-0.443523	0.0528726	-8.38853	1.71389e-16	19:18291289:A:G	19	18291289	NEUx	csf	15.766	265682	top	19:18291289:A:G.IFI30.csf.NEUx	plasma	-0.34106	0.0553436	1.06776e-09	TRUE	KCNN1,RAB3A,PIK3R2,PIK3R2,LRRC25,ARRDC2,PDE4C,KIAA1683,JUND,FAM129C,AC002985.3,SSBP4,FCHO1,IL12RB1,SIN3B,MAP1S,	KCNN1
IGFBP1	IGFBP1	7	45928087	45933259	3484	11	126795945	11:126795945	rs117329705	Intronic	KIRREL3, VSIG10L2, CDON, NAP1L1P1, RPUSD4, FAM118B, RNU4-86P, RN7SL351P, SRPRA, FOXRED1, RPL35AP26, TIRAP, DCPS, GSEC, ST3GAL4, KIRREL3, LOC101929427, KIRREL3-AS2, MIR3167, KIRREL3-AS3, LOC101929473, LINC02712, RN7SKP121, RN7SKP279,	KIRREL3	11	126293253	126870766	84623	126419434	126870666	TRANS	C	T	T	38	2992	0.0127005	ADD	1496	0.902119	0.162377	5.5557	3.26865e-08	11:126795945:C:T	11	126795945	CVDIII	plasma	7.48563	158220	top	11:126795945:C:T.IGFBP1.plasma.CVDIII	csf	0.166453	0.163989	0.31026	FALSE	KIRREL3,RPUSD4,FAM118B,PUS3,DDX25,ST3GAL4,FLI1,KCNJ1,TP53AIP1,	KIRREL3	11:126795718-126795958	enh
IGFBP2	IGFBP2	2	217497551	217529159	3485	3	190643896	3:190643896	rs71635338	Intronic	P3H2, MTAPP2, P3H2-AS1, RNU6-1109P, NMNAT1P3, CLDN1, CLDN16, TMEM207, IL1RAP, GCNT1P3, RN7SKP296, CCT6P4, LOC100131685, GMNC, SNAR-I, OSTN, OSTN-AS1, UTS2B, CCDC50, LINCR-0002, PYDC2,	OSTN, GMNC	3	190595719	190595839	100170222			TRANS	C	CT	CT	1123	2992	0.375334	ADD	1496	0.204035	0.0367249	5.55577	3.26746e-08	3:190643896:C:CT	3	190643896	CVDIII	csf	7.48579	158223	top	3:190643896:C:CT.IGFBP2.csf.CVDIII	plasma	-0.0123404	0.0371009	0.73947	FALSE	GMNC,PYDC2,ATP13A4,OPA1,UTS2B,CCDC50,FGF12,ATP13A5,	GMNC
IGFBP7	IGFBP7	4	57896939	57976551	3490	4	57952521	4:57952521	rs11133477	Intronic	IGFBP7, RNA5SP161, CRACD, RNU6-197P, MRPL22P1, RNA5SP162, AASDH, RPL7AP31, PPAT, PAICS, SRP72, ARL9, THEGL, GLDCP1, HOPX, RPL17P20, LOC285453, RN7SL492P, RN7SL357P, SPINK2, REST, NOA1, POLR2B, RNU6-998P, IGFBP7, UBE2CP3, IGFBP7-AS1, RPS26P24, LINC02380,	IGFBP7	4	57896939	57976551	3490	57898204	57976551	CIS	A	G	G	623	2992	0.208222	ADD	1496	0.299974	0.0447308	6.70621	2.82464e-11	4:57952521:A:G	4	57952521	CVDIII	plasma	10.549	207711	top	4:57952521:A:G.IGFBP7.plasma.CVDIII	csf	0.0425745	0.0453857	0.348365	FALSE	IGFBP7,	IGFBP7	4:57952375-57952553	enh
IL10RB	IL10RB	21	34638672	34669526	3588	21	34660987	21:34660987	rs8178529	Intronic	IL10RB, MRAP, URB1, SNORA80A, URB1-AS1, EVA1C, EXOSC3P1, RNA5SP490, C21orf59-TCP10L, TCP10L, CFAP298, OR7E23P, SYNJ1, PAXBP1-AS1, PAXBP1, C21orf62-AS1, C21orf62, LINC01690, OLIG2, LINC00945, OLIG1, LOC101928107, LINC01548, IFNAR2, IL10RB-DT, IL10RB, IFNAR1, USF1P1, IFNGR2, TMEM50B, RPS5P3, DNAJC28, GART, BTF3P6, SON, MIR6501, DONSON, CRYZL1, ITSN1, ATP5PO, RN7SL740P, LINC00649, LOC101928126, MRPS…	IL10RB	21	34638672	34669526	3588	34648917	34668655	CIS	A	C	C	1283	2992	0.42881	ADD	1496	0.396923	0.0347096	11.4355	4.33171e-29	21:34660987:A:C	21	34660987	INFI	plasma	28.3633	350403	top	21:34660987:A:C.IL10RB.plasma.INFI	csf	0.434118	0.0344103	9.51985e-35	TRUE	IFNAR1,IFNGR2,	IFNAR1	21:34660851-34661002	enh
IL10RB	IL10RB	21	34638672	34669526	3588	21	34660753	21:34660753	rs3216134	Intronic	IL10RB, MRAP, URB1, SNORA80A, URB1-AS1, EVA1C, EXOSC3P1, RNA5SP490, C21orf59-TCP10L, TCP10L, CFAP298, OR7E23P, SYNJ1, PAXBP1-AS1, PAXBP1, C21orf62-AS1, C21orf62, LINC01690, OLIG2, LINC00945, OLIG1, LOC101928107, LINC01548, IFNAR2, IL10RB-DT, IL10RB, IFNAR1, USF1P1, IFNGR2, TMEM50B, RPS5P3, DNAJC28, GART, BTF3P6, SON, MIR6501, DONSON, CRYZL1, ITSN1, ATP5PO, RN7SL740P, LINC00649, LOC101928126, MRPS…	IL10RB	21	34638672	34669526	3588	34648917	34668655	CIS	C	CAGGGAAGTCTG	CAGGGAAGTCTG	1257	2992	0.42012	ADD	1496	0.443973	0.0343727	12.9165	2.93192e-36	21:34660753:C:CAGGGAAGTCTG	21	34660753	INFI	csf	35.5328	382915	top	21:34660753:C:CAGGGAAGTCTG.IL10RB.csf.INFI	plasma	0.391871	0.0347941	2.67638e-28	TRUE	IFNAR1,IFNGR2,	IFNAR1	21:34660598-34660757	enh
IL10RB	IL10RB	21	34638672	34669526	3588	3	190643896	3:190643896	rs71635338	Intronic	P3H2, MTAPP2, P3H2-AS1, RNU6-1109P, NMNAT1P3, CLDN1, CLDN16, TMEM207, IL1RAP, GCNT1P3, RN7SKP296, CCT6P4, LOC100131685, GMNC, SNAR-I, OSTN, OSTN-AS1, UTS2B, CCDC50, LINCR-0002, PYDC2,	OSTN, GMNC	3	190595719	190595839	100170222			TRANS	C	CT	CT	1123	2992	0.375334	ADD	1496	0.229678	0.0366234	6.27134	4.676e-10	3:190643896:C:CT	3	190643896	INFI	csf	9.33013	189997	top	3:190643896:C:CT.IL10RB.csf.INFI	plasma	0.00993949	0.0371014	0.788813	FALSE	GMNC,PYDC2,ATP13A4,OPA1,UTS2B,CCDC50,FGF12,ATP13A5,	GMNC
IL12A	IL12A	3	159706622	159713806	3592	3	188087628	3:188087628	rs9851967	Intronic	LPP, LINC02041, SST, RTP2, LOC100131635, BCL6, LINC01991, LPP-AS2, LPP, FLJ42393, LPP-AS1, MIR28, TPRG1-AS1, LOC647299, TPRG1, TPRG1-AS2,	LPP	3	187871686	188608460	4026	188476527	188584097	TRANS	C	T	T	1328	2992	0.44385	ADD	1496	0.227874	0.0364444	6.25266	5.25526e-10	3:188087628:C:T	3	188087628	NEUI	plasma	9.27941	189210	top	3:188087628:C:T.IL12A.plasma.NEUI	csf	0.119013	0.0367922	0.00124422	TRUE	TPRG1,BCL6,AC022498.1,LPP,LEPREL1,	TPRG1
IL12A	IL12A	3	159706622	159713806	3592	5	158792306	5:158792306	rs4921223	Intronic	EBF1, LINC02202, RNF145, LINC01932, UBLCP1, IL12B, RNU4ATAC2P, LOC285626, LINC01845, LINC01847, ADRA1B, GAPDHP40, TTC1, PWWP2A, FABP6, CCNJL, LOC727947, SNRPEP1, C1QTNF2,	LOC285626	5	158758526	158789842	285626			TRANS	G	A	A	931	2992	0.311163	ADD	1496	-0.402123	0.0384676	-10.4536	9.83121e-25	5:158792306:G:A	5	158792306	NEUI	csf	24.0074	326348	top	5:158792306:G:A.IL12A.csf.NEUI	plasma	-0.450073	0.0381073	7.71758e-31	TRUE	ADRA1B,TTC1,UBLCP1,CCNJL,C1QTNF2,RNF145,	ADRA1B
IL12A	IL12A	3	159706622	159713806	3592	5	158818745	5:158818745	rs6556416	Nearest	EBF1, LINC02202, RNF145, LINC01932, UBLCP1, IL12B, RNU4ATAC2P, LOC285626, LINC01845, LINC01847, ADRA1B, GAPDHP40, TTC1, PWWP2A, FABP6, CCNJL, LOC727947, SNRPEP1, C1QTNF2,	LINC01845	5	158875564	158893284	285627			TRANS	C	A	A	935	2992	0.3125	ADD	1496	-0.452303	0.0379242	-11.9265	2.17798e-31	5:158818745:C:A	5	158818745	NEUI	plasma	30.6619	361645	top	5:158818745:C:A.IL12A.plasma.NEUI	csf	-0.398171	0.0383314	1.87669e-24	TRUE	ADRA1B,UBLCP1,TTC1,CCNJL,C1QTNF2,C5orf54,RNF145,	ADRA1B
IL12B	IL12B	5	158741788	158757495	3593	5	158818745	5:158818745	rs6556416	Nearest	EBF1, LINC02202, RNF145, LINC01932, UBLCP1, IL12B, RNU4ATAC2P, LOC285626, LINC01845, LINC01847, ADRA1B, GAPDHP40, TTC1, PWWP2A, FABP6, CCNJL, LOC727947, SNRPEP1, C1QTNF2,	LINC01845	5	158875564	158893284	285627			CIS	C	A	A	935	2992	0.3125	ADD	1496	-0.448571	0.0379569	-11.8179	7.1331e-31	5:158818745:C:A	5	158818745	INFI	plasma	30.1467	359200	top	5:158818745:C:A.IL12B.plasma.INFI	csf	-0.372365	0.0385046	1.68769e-21	TRUE	ADRA1B,UBLCP1,TTC1,CCNJL,C1QTNF2,C5orf54,RNF145,	ADRA1B
IL1223p40	IL12B	5	158741788	158757495	3593	5	158796325	5:158796325	rs4921487	Intronic	EBF1, LINC02202, RNF145, LINC01932, UBLCP1, IL12B, RNU4ATAC2P, LOC285626, LINC01845, LINC01847, ADRA1B, GAPDHP40, TTC1, PWWP2A, FABP6, CCNJL, LOC727947, SNRPEP1, C1QTNF2,	LOC285626	5	158758526	158789842	285626			CIS	A	G	A	953	3066	0.310828	ADD	1533	-0.239305	0.0384407	-6.22529	6.19363e-10	5:158796325:A:G	5	158796325		CSF	9.20805	188097	top
IL12B	IL12B	5	158741788	158757495	3593	10	107668483	10:107668483	rs1826785	Intronic	RNU6-463P, LINC02627, YWHAZP5, LINC02624, RPL23AP59, SORCS1,	YWHAZP5	10	107446066	107449482	86123	107446080	107446809	TRANS	A	G	G	1257	2992	0.42012	ADD	1496	-0.202715	0.0361527	-5.6072	2.44567e-08	10:107668483:A:G	10	107668483	INFI	csf	7.6116	160627	top	10:107668483:A:G.IL12B.csf.INFI	plasma	-0.123638	0.0363908	0.000697866	TRUE
IL12B	IL12B	5	158741788	158757495	3593	5	158781253	5:158781253	rs56041046	Intronic	LOC285626, EBF1, LINC02202, RNF145, LINC01932, UBLCP1, IL12B, RNU4ATAC2P, LOC285626, LINC01845, LINC01847, ADRA1B, GAPDHP40, TTC1, PWWP2A, FABP6, CCNJL, LOC727947, SNRPEP1, C1QTNF2,	LOC285626	5	158758526	158789842	285626			CIS	GCTGGGGTTA	G	G	943	2992	0.315174	ADD	1496	0.371715	0.03794	9.79745	5.22563e-22	5:158781253:GCTGGGGTTA:G	5	158781253	INFI	csf	21.2819	308962	top	5:158781253:GCTGGGGTTA:G.IL12B.csf.INFI	plasma	0.160962	0.0389177	3.73168e-05	TRUE	ADRA1B,TTC1,UBLCP1,CCNJL,C1QTNF2,RNF145,	ADRA1B
IL12B	IL12B	5	158741788	158757495	3593	3	188087628	3:188087628	rs9851967	Intronic	LPP, LINC02041, SST, RTP2, LOC100131635, BCL6, LINC01991, LPP-AS2, LPP, FLJ42393, LPP-AS1, MIR28, TPRG1-AS1, LOC647299, TPRG1, TPRG1-AS2,	LPP	3	187871686	188608460	4026	188476527	188584097	TRANS	C	T	T	1328	2992	0.44385	ADD	1496	0.242201	0.0363852	6.65658	3.92444e-11	3:188087628:C:T	3	188087628	INFI	plasma	10.4062	205745	top	3:188087628:C:T.IL12B.plasma.INFI	csf	0.115926	0.0367988	0.00166362	TRUE	TPRG1,BCL6,AC022498.1,LPP,LEPREL1,	TPRG1
IL15RA	IL15RA	10	5994334	6020704	3601	10	6002368	10:6002368	rs2228059	Intronic	IL15RA, AKR1C1, AKR1C2, AKR1C3, AKR1C8P, AKR1C4, LINC02561, AKR1C7P, RPL26P28, UCN3, TUBAL3, NET1, CALML5, CALML3-AS1, CALML3, LINC02657, RN7SL445P, ASB13, TASOR2, GDI2, NRBF2P5, TRV-TAC3-1, ANKRD16, RPL12P28, FBH1, IL15RA, IL2RA, RPL32P23, RBM17, PFKFB3, RN7SKP78, MIR3155A, MIR3155B, SDCBPP1, LINC02649, DPPA5P3, LINC02656, PRKCQ, PRKCQ-AS1, LINC02648, LINP1, LINC00706, LINC00707,	IL15RA	10	5994334	6020704	3601	6002358	6019177	CIS	G	T	T	1473	2992	0.492313	ADD	1496	0.24305	0.0352665	6.89182	8.09691e-12	10:6002368:G:T	10	6002368	INFI	plasma	11.0917	214948	top	10:6002368:G:T.IL15RA.plasma.INFI	csf	0.0271842	0.0358158	0.447973	FALSE			10:6002309-6002704	enh
IL15RA	IL15RA	10	5994334	6020704	3601	2	42997573	2:42997573	rs139262200	Intronic	HAAO, LDHAP3, RPS12P4, RNU4-63P, LINC01913, LINC01914, C2orf91, PKDCC, EML4-AS1, EML4, COX7A2L, KCNG3, VDAC1P13, RPS13P3, MTA3, RNU6-137P, OXER1, HAAO, FTOP1, TRI-TAT2-1, LOC100128048, LINC01819, RNU6-242P, LINC02580, ZFP36L2, LINC01126, THADA, RNU6-958P, RN7SL531P, PLEKHH2, C1GALT1C1L, LOC100421122,	HAAO	2	42994229	43019723	23498	43009927	43019707	TRANS	A	G	G	50	2992	0.0167112	ADD	1496	-0.789291	0.139232	-5.66888	1.72235e-08	2:42997573:A:G	2	42997573	INFI	csf	7.76388	163485	top	2:42997573:A:G.IL15RA.csf.INFI	plasma	0.120387	0.140687	0.392299	FALSE	KCNG3,MTA3,COX7A2L,THADA,ABCG5,ABCG8,HAAO,PLEKHH2,DYNC2LI1,ZFP36L2,	KCNG3
IL16_CSF	IL16	15	81489220	81606399	3603	15	81600451	15:81600451	rs4778639	Intronic	IL16, ARNT2, LOC101929586, MIR5572, RNU6-380P, ABHD17C, CEMIP, MIR549A, MESD, MIR4514, TLNRD1, ANP32BP3, CFAP161, IL16, STARD5, TMC3-AS1, TMC3, LOC100288241, MEX3B, LINC01583, EFL1, RNU1-77P, SAXO2, ADAMTS7P1,	IL16	15	81489220	81606399	3603	81598087	81598867	CIS	T	G	G	244	3066	0.0795825	ADD	1533	-0.643287	0.064076	-10.0394	5.17277e-23	15:81600451:T:G	15	81600451		CSF	22.2863	315616	top							MEX3B,TMC3,MESDC2,MESDC1,C15orf26,EFTUD1,FAM154B,IL16,KIAA1024,RP11-597K23.2,TMED3,CPEB1,ZFAND6,FSD2,WHAMM,TM6SF1,	MEX3B	15:81600443-81600493	enh
IL17A	IL17A	6	52051173	52055436	3605	8	42521559	8:42521559	rs62516706	Nearest	RN7SL149P, KAT6A, LOC105379393, RPL17P30, LOC101059972, AP3M2, PLAT, LOC101929897, IKBKB, POLB, RPL5P23, DKK4, VDAC3, SLC20A2, SMIM19, CHRNB3, LOC100288666, CHRNA6, THAP1, RNF170, RN7SL806P, MIR4469, HOOK3, FNTA, RNU1-124P, POMK, HGSNAT, RNY5P6, VN1R45P, VN1R46P, AFG3L2P1, POTEA, RNU6-104P, LOC100420534, SNX18P27, CYP4F44P,	CHRNB3	8	42552509	42592550	1142	42552562	42592550	TRANS	C	T	T	189	2992	0.0631684	ADD	1496	-0.424261	0.0733629	-5.78304	8.91873e-09	8:42521559:C:T	8	42521559	INFI	plasma	8.0497	168701	top	8:42521559:C:T.IL17A.plasma.INFI	csf	0.0466769	0.0741697	0.529232	FALSE	CHRNA6,SLC20A2,SMIM19,VDAC3,RNF170,HOOK3,AP3M2,THAP1,DKK4,	CHRNA6
IL17RA	IL17RA	22	17565849	17596584	23765	22	17586610	22:17586610	rs11089412	Intronic	IL17RA, BNIP3P2, LOC100533637, ABCD1P4, PABPC1P9, SLC9B1P4, ACTR3BP6, CHEK2P4, LOC100422375, KCNMB3P1, CCT8L2, FABP5P11, TPTEP1, SLC25A15P5, PARP4P3, ANKRD62P1-PARP4P3, ANKRD62P1, VWFP1, LINC01665, XKR3, HSFY1P1, GPM6BP3, ZNF402P, MTND1P17, IGKV2OR22-4, IGKV2OR22-3, IGKV3OR22-2, IGKV1OR22-1, GAB4, LOC100419811, VN1R9P, CECR7, IL17RA, RPL31P62, TMEM121B, LINC01664, HDHD5, HDHD5-AS1, ADA2, RPL32P5,…	IL17RA	22	17565849	17596584	23765	17565947	17578399	CIS	T	G	G	636	2992	0.212567	ADD	1496	-0.494756	0.0433598	-11.4105	5.64758e-29	22:17586610:T:G	22	17586610	CVDIII	csf	28.2481	349816	top	22:17586610:T:G.IL17RA.csf.CVDIII	plasma	-0.410396	0.0439452	3.41225e-20	TRUE	SLC25A18,ATP6V1E1,BCL2L13,BID,MICAL3,	SLC25A18
IL17RA	IL17RA	22	17565849	17596584	23765	22	17586715	22:17586715	rs56736183	Intronic	IL17RA, BNIP3P2, LOC100533637, ABCD1P4, PABPC1P9, SLC9B1P4, ACTR3BP6, CHEK2P4, LOC100422375, KCNMB3P1, CCT8L2, FABP5P11, TPTEP1, SLC25A15P5, PARP4P3, ANKRD62P1-PARP4P3, ANKRD62P1, VWFP1, LINC01665, XKR3, HSFY1P1, GPM6BP3, ZNF402P, MTND1P17, IGKV2OR22-4, IGKV2OR22-3, IGKV3OR22-2, IGKV1OR22-1, GAB4, LOC100419811, VN1R9P, CECR7, IL17RA, RPL31P62, TMEM121B, LINC01664, HDHD5, HDHD5-AS1, ADA2, RPL32P5,…	IL17RA	22	17565849	17596584	23765	17565947	17578399	CIS	ATCAC	A	A	1443	2992	0.482286	ADD	1496	0.353404	0.0343888	10.2767	5.52018e-24	22:17586715:ATCAC:A	22	17586715	CVDIII	plasma	23.258	321773	top	22:17586715:ATCAC:A.IL17RA.plasma.CVDIII	csf	0.308053	0.0346795	1.82927e-18	TRUE	SLC25A18,ATP6V1E1,BCL2L13,BID,MICAL3,	SLC25A18
IL18	IL18	11	112013983	112034817	3606	11	112080384	11:112080384	rs10891343	Intronic	BCO2, C11orf53, COLCA1, COLCA2, MIR4491, POU2AF1, RNU2-60P, LOC100132078, BTG4, LOC728196, MIR34B, MIR34C, C11orf88, LAYN, SIK2, RN7SKP273, PPP2R1B, ALG9, GNG5P3, FDXACB1, C11orf1, RPL37AP8, CRYAB, HSPB2, HSPB2-C11orf52, C11orf52, DIXDC1, RNA5SP351, DLAT, PPIHP1, RNU6-893P, PIH1D2, NKAPD1, TIMM8B, SDHD, IL18, TEX12, BCO2, KCTD9P4, MRPS36P4, RPS12P21, PTS, RPS6P16, PLET1, LOC100132686, ST13P10, LI…	BCO2	11	112046235	112089669	83875	112086832	112088880	CIS	C	T	T	1313	2992	0.438837	ADD	1496	0.332259	0.0359718	9.23664	8.45436e-20	11:112080384:C:T	11	112080384	INFI	plasma	19.0729	293153	top	11:112080384:C:T.IL18.plasma.INFI	csf	0.185052	0.0366734	5.06563e-07	TRUE	NCAM1,TTC12,TMPRSS5,IL18,TEX12,	NCAM1
IL18	IL18	11	112013983	112034817	3606	2	32163855	2:32163855	2:32163855:A:AT	Intronic	MEMO1, CAPN14, RNA5SP90, EHD3, RPL21P70, XDH, SRD5A2, LINC01946, KRT18P52, AK2P2, MEMO1, DPY30, SPAST, SLC30A6, DDX50P1, RNU6-647P, NLRC4, YIPF4, BIRC6, MIR558, BIRC6-AS2, TTC27, MIR4765, LINC00486,	MEMO1	2	32086372	32236132	51072	32235256	32236299	TRANS	A	AT	AT	907	2992	0.303142	ADD	1496	-0.221807	0.0395151	-5.61321	2.36379e-08	2:32163855:A:AT	2	32163855	INFI	plasma	7.62639	160907	top	2:32163855:A:AT.IL18.plasma.INFI	csf	-0.0938154	0.0398558	0.0187079	TRUE	MEMO1,	MEMO1
IL18	IL18	11	112013983	112034817	3606	11	112025915	11:112025915	rs4988359	Intronic	IL18, C11orf53, COLCA1, COLCA2, MIR4491, POU2AF1, RNU2-60P, LOC100132078, BTG4, LOC728196, MIR34B, MIR34C, C11orf88, LAYN, SIK2, RN7SKP273, PPP2R1B, ALG9, GNG5P3, FDXACB1, C11orf1, RPL37AP8, CRYAB, HSPB2, HSPB2-C11orf52, C11orf52, DIXDC1, RNA5SP351, DLAT, PPIHP1, RNU6-893P, PIH1D2, NKAPD1, TIMM8B, SDHD, IL18, TEX12, BCO2, KCTD9P4, MRPS36P4, RPS12P21, PTS, RPS6P16, PLET1, LOC100132686, ST13P10, LI…	IL18	11	112013983	112034817	3606	112023722	112034816	CIS	T	C	C	744	2992	0.248663	ADD	1496	-0.282424	0.0418588	-6.74707	2.151e-11	11:112025915:T:C	11	112025915	INFI	csf	10.6674	209320	top	11:112025915:T:C.IL18.csf.INFI	plasma	-0.334159	0.041603	1.92593e-15	TRUE	AP002884.3,BCO2,PIH1D2,C11orf57,TIMM8B,SDHD,SDHD,DLAT,NCAM1,TMPRSS5,NNMT,TTC12,CRYAB,HSPB2,HSPB2-C11orf52,C11orf52,DIXDC1,ALG9,ALG9,FDXACB1,C11orf1,ZBTB16,PTS,LAYN,PPP2R1B,REXO2,SIK2,	AP002884.3
IL18BP	IL18BP	11	71709955	71713965	10068	3	190643896	3:190643896	rs71635338	Intronic	P3H2, MTAPP2, P3H2-AS1, RNU6-1109P, NMNAT1P3, CLDN1, CLDN16, TMEM207, IL1RAP, GCNT1P3, RN7SKP296, CCT6P4, LOC100131685, GMNC, SNAR-I, OSTN, OSTN-AS1, UTS2B, CCDC50, LINCR-0002, PYDC2,	OSTN, GMNC	3	190595719	190595839	100170222			TRANS	C	CT	CT	1123	2992	0.375334	ADD	1496	0.242059	0.03657	6.61907	5.02465e-11	3:190643896:C:CT	3	190643896	CVDIII	csf	10.2989	204249	top	3:190643896:C:CT.IL18BP.csf.CVDIII	plasma	0.00801764	0.0371017	0.82894	FALSE	GMNC,PYDC2,ATP13A4,OPA1,UTS2B,CCDC50,FGF12,ATP13A5,	GMNC
IL18R1	IL18R1	2	102972256	103015236	8809	2	102926511	2:102926511	rs10178436	Gene 5 Prime	CREG2, RFX8, RPS6P3, LOC100421289, MAP4K4, LINC01127, IL1R2, IL1R1, IL1RL2, IL1RL1, IL18R1, SDR42E1P5, IL18RAP, MIR4772, SLC9A4, SLC9A2, MFSD9, TMEM182, LINC01796, LINC01935,	IL1RL1	2	102927962	102968497	9173	102953748	102960216	CIS	T	C	C	1454	2992	0.485963	ADD	1496	-0.889302	0.0276335	-32.1821	4.54325e-173	2:102926511:T:C	2	102926511	INFI	csf	172.343	610721	top	2:102926511:T:C.IL18R1.csf.INFI	plasma	-0.247688	0.0353822	3.84415e-12	TRUE	FLJ20373,IL1R2,RFX8,CREG2,MAP4K4,IL1RL2,IL18RAP,	FLJ20373
IL18R1	IL18R1	2	102972256	103015236	8809	2	103029410	2:103029410	rs6543132	Nearest	RPS6P3, LOC100421289, MAP4K4, LINC01127, IL1R2, IL1R1, IL1RL2, IL1RL1, IL18R1, SDR42E1P5, IL18RAP, MIR4772, SLC9A4, SLC9A2, MFSD9, TMEM182, LINC01796, LINC01935,	SDR42E1P5	2	103027620	103028571	100422339			CIS	G	A	A	756	2992	0.252674	ADD	1496	0.788872	0.0354372	22.2611	4.83499e-95	2:103029410:G:A	2	103029410	INFI	plasma	94.3156	523750	top	2:103029410:G:A.IL18R1.plasma.INFI	csf	0.876713	0.0340274	1.99084e-121	TRUE	FLJ20373,IL1R2,RFX8,CREG2,IL1RL2,MAP4K4,IL1RL1,IL18R1,RNF149,	FLJ20373
IL1A	IL1A	2	113531502	113542070	3552	6	32452142	6:32452142	rs1974459	Nearest	MICB, PPIAP9, RPL15P4, MCCD1, ATP6V1G2-DDX39B, DDX39B, SNORD117, SNORD84, DDX39B-AS1, ATP6V1G2, NFKBIL1, LOC100287329, LTA, TNF, LTB, LST1, NCR3, UQCRHP1, AIF1, PRRC2A, SNORA38, MIR6832, BAG6, APOM, C6orf47, GPANK1, CSNK2B, LY6G5B, LY6G5C, ABHD16A, MIR4646, LY6G6F-LY6G6D, LY6G6F, LY6G6E, LY6G6D, LY6G6C, MPIG6B, DDAH2, CLIC1, MSH5-SAPCD1, MSH5, RNU6-850P, SAPCD1, SAPCD1-AS1, VWA7, VARS1, LSM2, HSP…	HLA-DRB9	6	32427597	32427866	3132	32427598	32441277	TRANS	C	G	G	316	2992	0.105615	ADD	1496	-0.441132	0.0573732	-7.68881	2.67661e-14	6:32452142:C:G	6	32452142	INFI	plasma	13.5724	244068	top	6:32452142:C:G.IL1A.plasma.INFI	csf	-0.154497	0.0583606	0.00819944	TRUE
IL1R1	IL1R1	2	102686850	102796334	3554	3	190664528	3:190664528	3:190664528:CTTT:C	Intronic	P3H2, MTAPP2, P3H2-AS1, RNU6-1109P, NMNAT1P3, CLDN1, CLDN16, TMEM207, IL1RAP, GCNT1P3, RN7SKP296, CCT6P4, LOC100131685, GMNC, SNAR-I, OSTN, OSTN-AS1, UTS2B, CCDC50, LINCR-0002, PYDC2,	OSTN, GMNC	3	190595719	190595839	100170222			TRANS	CTTT	C	C	1129	2992	0.37734	ADD	1496	0.22981	0.036546	6.28824	4.20614e-10	3:190664528:CTTT:C	3	190664528	CVDIII	csf	9.37612	190706	top	3:190664528:CTTT:C.IL1R1.csf.CVDIII	plasma	0.00549885	0.0370262	0.881958	FALSE	GMNC,PYDC2,ATP13A4,OPA1,UTS2B,CCDC50,FGF12,ATP13A5,	GMNC
IL1R1	IL1R1	2	102686850	102796334	3554	12	84142764	12:84142764	rs115687500	Intronic	RNU6-977P, RPL6P25, LOC100128335,	RPL6P25	12	83545090	83545999	401725	83545110	83545966	TRANS	C	T	T	15	2992	0.00501337	ADD	1496	1.47827	0.256229	5.76932	9.65894e-09	12:84142764:C:T	12	84142764	CVDIII	csf	8.01507	168079	top	12:84142764:C:T.IL1R1.csf.CVDIII	plasma	0.271314	0.258972	0.294966	FALSE	TMTC2,	TMTC2
IL1R1	IL1R1	2	102686850	102796334	3554	2	42997613	2:42997613	rs140537553	Intronic	HAAO, LDHAP3, RPS12P4, RNU4-63P, LINC01913, LINC01914, C2orf91, PKDCC, EML4-AS1, EML4, COX7A2L, KCNG3, VDAC1P13, RPS13P3, MTA3, RNU6-137P, OXER1, HAAO, FTOP1, TRI-TAT2-1, LOC100128048, LINC01819, RNU6-242P, LINC02580, ZFP36L2, LINC01126, THADA, RNU6-958P, RN7SL531P, PLEKHH2, C1GALT1C1L, LOC100421122,	HAAO	2	42994229	43019723	23498	43009927	43019707	TRANS	G	C	C	16	2992	0.00534759	ADD	1496	1.37832	0.248379	5.54925	3.38905e-08	2:42997613:G:C	2	42997613	CVDIII	csf	7.46992	157916	top	2:42997613:G:C.IL1R1.csf.CVDIII	plasma	0.226968	0.250857	0.365732	FALSE	KCNG3,MTA3,COX7A2L,THADA,ABCG5,ABCG8,HAAO,PLEKHH2,DYNC2LI1,ZFP36L2,	KCNG3
IL1R1	IL1R1	2	102686850	102796334	3554	2	102668135	2:102668135	rs3047347	Intronic	TBC1D8-AS1, CNOT11, SNORD89, RNF149, MIR5696, CREG2, RFX8, RPS6P3, LOC100421289, MAP4K4, LINC01127, IL1R2, IL1R1, IL1RL2, IL1RL1, IL18R1, SDR42E1P5, IL18RAP, MIR4772, SLC9A4, SLC9A2, MFSD9, TMEM182, LINC01796, LINC01935,	IL1R1	2	102686850	102796334	3554	102781234	102788289	CIS	GAA	GA	GA	1009	2992	0.337233	ADD	1496	0.242941	0.0381564	6.36697	2.55965e-10	2:102668135:GAA:GA	2	102668135	CVDIII	csf	9.59182	193988	top	2:102668135:GAA:GA.IL1R1.csf.CVDIII	plasma	0.122202	0.0385412	0.00155165	TRUE	IL1R1,IL1RL2,FLJ20373,IL1R2,IL1RL1,IL18R1,MFSD9,TMEM182,SLC9A4,CREG2,SLC9A2,	IL1R1	2:102668062-102669169	enh
IL1R1	IL1R1	2	102686850	102796334	3554	3	98428155	3:98428155	rs10935478	Nearest	ARL6, CRYBG3, RIOX2, GABRR3, OR5BM1P, OR5AC1, OR5AC2, OR5AC4P, POU5F1P7, OR5H1, OR5H14, OR5H15, OR5H5P, OR5H3P, OR5H4P, OR5H7P, OR5H6, OR5H2, OR5H8, OR5K4, OR5K3, UBFD1P1, OR5K1, OR5K2, CLDND1, RPL38P4, GPR15, CPOX, RPL19P7, WWP1P1, ST3GAL6-AS1, ST3GAL6, PDLIM1P4, DCBLD2, RNU6-26P, RNU6-1263P, ACTG1P13, COL8A1,	ST3GAL6-AS1	3	98433177	98451495	100874207	98434149	98451495	TRANS	C	T	T	1399	2992	0.46758	ADD	1496	-0.250598	0.0353711	-7.08482	2.13758e-12	3:98428155:C:T	3	98428155	CVDIII	plasma	11.6701	222281	top	3:98428155:C:T.IL1R1.plasma.CVDIII	csf	-0.0759637	0.0359066	0.0345449	TRUE	CLDND1,GPR15,	CLDND1
IL1R2	IL1R2	2	102608422	102645006	7850	2	102616154	2:102616154	rs2310170	Intronic	IL1R2, RPL31, TBC1D8, LOC100420429, TBC1D8-AS1, CNOT11, SNORD89, RNF149, MIR5696, CREG2, RFX8, RPS6P3, LOC100421289, MAP4K4, LINC01127, IL1R2, IL1R1, IL1RL2, IL1RL1, IL18R1, SDR42E1P5, IL18RAP, MIR4772, SLC9A4, SLC9A2, MFSD9, TMEM182, LINC01796, LINC01935,	IL1R2	2	102608422	102645006	7850	102639852	102644879	CIS	T	G	G	1208	2992	0.403743	ADD	1496	-0.46607	0.0350192	-13.309	2.82517e-38	2:102616154:T:G	2	102616154	CVDIII	plasma	37.549	390877	top	2:102616154:T:G.IL1R2.plasma.CVDIII	csf	-0.182371	0.0367352	7.67895e-07	TRUE	IL1RL2,FLJ20373,IL1RL1,IL18R1,IL18RAP,CREG2,SLC9A4,RFX8,IL1R1,	IL1RL2	2:102615355-102616270	enh
IL1R2	IL1R2	2	102608422	102645006	7850	2	85388993	2:85388993	rs77707396	Intronic	TCF7L1, FUNDC2P2, SUCLG1, DNAH6, DUXAP1, LOC100420432, LDHAP7, TRABD2A, RPL12P18, TMSB10, RPS2P17, KCMF1, LINC01964, LSM3P3, TCF7L1, TCF7L1-IT1, RNU6-674P, LOC102724579, TGOLN2, PEBP1P2, RETSAT, ELMOD3, RN7SL113P, CAPG, SH2D6, RNU7-64P, RN7SL251P, RPSAP22, PARTICL, MAT2A, GGCX, RN7SL126P, VAMP8, VAMP5, RNF181, TMEM150A, USP39, C2orf68, SFTPB, LOC100130649, GNLY, RNU1-38P, ATOH8, MIR6071, LOC28495…	TCF7L1	2	85360515	85537510	83439	85530516	85531487	TRANS	C	T	T	136	2992	0.0454545	ADD	1496	0.483261	0.0861096	5.61216	2.37789e-08	2:85388993:C:T	2	85388993	CVDIII	csf	7.62381	160858	top	2:85388993:C:T.IL1R2.csf.CVDIII	plasma	0.232613	0.0868042	0.0074489	TRUE	TGOLN2,VAMP5,RNF181,TMEM150A,USP39,C2orf68,MAT2A,GGCX,VAMP8,	TGOLN2
IL1RL1	IL1RL1	2	102927962	102968497	9173	2	102972667	2:102972667	2:102972667:C:CT	Intronic	IL18R1, RFX8, RPS6P3, LOC100421289, MAP4K4, LINC01127, IL1R2, IL1R1, IL1RL2, IL1RL1, IL18R1, SDR42E1P5, IL18RAP, MIR4772, SLC9A4, SLC9A2, MFSD9, TMEM182, LINC01796, LINC01935,	IL18R1	2	102972256	103015236	8809	102979121	102990441	CIS	C	CT	CT	1345	2992	0.449532	ADD	1496	-0.609782	0.0329235	-18.5212	4.19064e-69	2:102972667:C:CT	2	102972667	CVDIII	plasma	68.3777	477353	top	2:102972667:C:CT.IL1RL1.plasma.CVDIII	csf	-0.347369	0.0353847	4.35914e-22	TRUE	FLJ20373,IL1R2,IL1RL2,CREG2,RFX8,MAP4K4,	FLJ20373
IL1RL1	IL1RL1	2	102927962	102968497	9173	2	142470679	2:142470679	rs12471563	Intronic	LRP1B, LOC100420575, RNU6-904P, RPS16P3, UBE2V1P14,	LRP1B	2	140988992	142888585	53353	142562933	142567970	TRANS	G	T	T	758	2992	0.253342	ADD	1496	-0.232045	0.0413843	-5.60707	2.44747e-08	2:142470679:G:T	2	142470679	CVDIII	plasma	7.61128	160621	top	2:142470679:G:T.IL1RL1.plasma.CVDIII	csf	-0.098456	0.0417398	0.0184622	TRUE	LRP1B,	LRP1B
IL1RL1	IL1RL1	2	102927962	102968497	9173	2	102945416	2:102945416	rs76886731	Intronic	IL1RL1, CREG2, RFX8, RPS6P3, LOC100421289, MAP4K4, LINC01127, IL1R2, IL1R1, IL1RL2, IL1RL1, IL18R1, SDR42E1P5, IL18RAP, MIR4772, SLC9A4, SLC9A2, MFSD9, TMEM182, LINC01796, LINC01935,	IL1RL1	2	102927962	102968497	9173	102953748	102960216	CIS	A	T	T	1440	2992	0.481283	ADD	1496	-0.652834	0.0319817	-20.4127	6.8678e-82	2:102945416:A:T	2	102945416	CVDIII	csf	81.1632	502083	top	2:102945416:A:T.IL1RL1.csf.CVDIII	plasma	-0.45957	0.0341574	4.91947e-39	TRUE	FLJ20373,IL1R2,RFX8,CREG2,MAP4K4,IL1RL2,IL18RAP,	FLJ20373
IL2RA	IL2RA	10	6052652	6104330	3559	10	6082558	10:6082558	rs11256464	Intronic	IL2RA, AKR1C3, AKR1C8P, AKR1C4, LINC02561, AKR1C7P, RPL26P28, UCN3, TUBAL3, NET1, CALML5, CALML3-AS1, CALML3, LINC02657, RN7SL445P, ASB13, TASOR2, GDI2, NRBF2P5, TRV-TAC3-1, ANKRD16, RPL12P28, FBH1, IL15RA, IL2RA, RPL32P23, RBM17, PFKFB3, RN7SKP78, MIR3155A, MIR3155B, SDCBPP1, LINC02649, DPPA5P3, LINC02656, PRKCQ, PRKCQ-AS1, LINC02648, LINP1, LINC00706, LINC00707,	IL2RA	10	6052652	6104330	3559	6061416	6067964	CIS	C	T	T	278	2992	0.0929144	ADD	1496	0.680336	0.0600728	11.3252	1.38782e-28	10:6082558:C:T	10	6082558	CVDIII	csf	27.8577	347808	top	10:6082558:C:T.IL2RA.csf.CVDIII	plasma	0.80664	0.0590172	3.68811e-40	TRUE	RBM17,FAM208B,SFMBT2,ANKRD16,FBXO18,GDI2,	RBM17
IL2RA	IL2RA	10	6052652	6104330	3559	10	6082558	10:6082558	rs11256464	Intronic	IL2RA, AKR1C3, AKR1C8P, AKR1C4, LINC02561, AKR1C7P, RPL26P28, UCN3, TUBAL3, NET1, CALML5, CALML3-AS1, CALML3, LINC02657, RN7SL445P, ASB13, TASOR2, GDI2, NRBF2P5, TRV-TAC3-1, ANKRD16, RPL12P28, FBH1, IL15RA, IL2RA, RPL32P23, RBM17, PFKFB3, RN7SKP78, MIR3155A, MIR3155B, SDCBPP1, LINC02649, DPPA5P3, LINC02656, PRKCQ, PRKCQ-AS1, LINC02648, LINP1, LINC00706, LINC00707,	IL2RA	10	6052652	6104330	3559	6061416	6067964	CIS	C	T	T	278	2992	0.0929144	ADD	1496	0.80664	0.0590172	13.6679	3.68811e-40	10:6082558:C:T	10	6082558	CVDIII	plasma	39.4332	397941	top	10:6082558:C:T.IL2RA.plasma.CVDIII	csf	0.680336	0.0600728	1.38782e-28	TRUE	RBM17,FAM208B,SFMBT2,ANKRD16,FBXO18,GDI2,	RBM17
IL32	IL32	16	3115404	3119820	9235	11	120764256	11:120764256	rs57833493	Intronic	GRIK4, LOC101929227, TRIM29, LOC107984399, OAF, POU2F3, LOC649133, TLCD5, ARHGEF12, GRIK4, ELOCP22, LOC105369532, LOC101929227, HMGB1P42, LOC101929208, TBCEL, TECTA, RPS4XP12, SC5D, BMPR1AP2, SORL1,	LOC101929227	11	120738642	120765506	101929227			TRANS	T	C	C	85	1850	0.0459459	ADD	925	0.590972	0.10663	5.54229	3.89593e-08	11:120764256:T:C	11	120764256	NEUx	plasma	7.40939	156743	top	11:120764256:T:C.IL32.plasma.NEUx	csf	0.165355	0.104735	0.114709	FALSE	GRIK4,AP002348.1,AP000758.1,ARHGEF12,IL10RA,	GRIK4
IL33	IL33	9	6215149	6257983	90865	13	60807954	13:60807954	rs1083379	Intronic	LINC00434, RPP40P2, RNU7-88P, DIAPH3, DIAPH3-AS1, RN7SL375P, DIAPH3-AS2, RNY4P28, LINC00434, TARDBPP2, TDRD3, RNA5SP31, EIF4A1P6, LINC00378, RNY3P5, RNY4P31, MIR3169,	LINC00434	13	60788481	60842238	100874169	60788486	60789080	TRANS	A	G	G	1043	2992	0.348596	ADD	1496	-0.207841	0.0371365	-5.59667	2.59554e-08	13:60807954:A:G	13	60807954	INFI	plasma	7.58577	160137	top	13:60807954:A:G.IL33.plasma.INFI	csf	0.0238075	0.0375187	0.525819	FALSE	PCDH17,	PCDH17
IL3RA	IL3RA	23	1455509	1501582	3563	9	136155000	9:136155000	rs635634	Nearest	TTF1, CFAP77, RNU5D-2P, BARHL1, DDX31, GTF3C4, AK8, SPACA9, TSC1, GFI1B, MIR548AW, RPL39P24, RNU7-21P, EEF1A1P5, SNORD141A, LOC105376306, GTF3C5, MIR6877, CEL, CELP, RALGDS, GBGT1, OBP2B, LCN1P1, ABO, SURF6, MED22, RPL21P81, RPL7A, SNORD24, SNORD36B, SNORD36A, SNORD36C, SURF1, SURF2, SURF4, STKLD1, REXO4, ADAMTS13, CACFD1, SLC2A6, MYMK, ADAMTSL2, FAM163B, DBH, DBH-AS1, SARDH, VAV2, BRD3OS, BRD3, …	ABO	9	136125788	136150617	28	136131053	136150605	TRANS	C	T	T	388	1850	0.20973	ADD	925	-0.694614	0.0539712	-12.8701	5.5486e-35	9:136155000:C:T	9	136155000	NEUx	plasma	34.2558	377635	top	9:136155000:C:T.IL3RA.plasma.NEUx	csf	-0.0143513	0.056829	0.800681	FALSE	DDX31,GTF3C4,TMEM8C,ADAMTSL2,OBP2B,CACFD1,SLC2A6,FAM163B,	DDX31
IL4	IL4	5	132009678	132018370	3565	14	71429188	14:71429188	rs80101227	Intronic	PCNX1, SNORD169, SLC8A3, LOC646548, ADAM21P1, SYNJ2BP-COX16, COX16, RNU2-51P, SYNJ2BP, ADAM21, ADAM20P1, RNU6-659P, ADAM20, LOC100420563, MED6, DUXAP12, KRT18P7, LOC101928075, RN7SL77P, TTC9, LINC01269, MAP3K9, LOC100287335, PCNX1, GTF3AP2, PTTG4P, SIPA1L1, LOC729941, SNORD56B, RN7SL683P, LOC145474, RGS6,	PCNX1	14	71374176	71582099	22990			TRANS	T	C	C	107	2992	0.035762	ADD	1496	-0.52966	0.0953758	-5.5534	3.31117e-08	14:71429188:T:C	14	71429188	INFI	csf	7.48002	158111	top	14:71429188:T:C.IL4.csf.INFI	plasma	-0.0909365	0.0963265	0.3453	FALSE	MED6,COX16,	MED6
IL5RA	IL5RA	3	3108008	3152058	3568	3	3153339	3:3153339	rs1695315	Nearest	DNAJC19P4, CNTN4-AS1, IL5RA, TRNT1, CRBN, LOC100130207, LRRN1, PNPT1P1,	TRNT1	3	3168624	3195119	51095	3170839	3182412	CIS	A	G	G	1107	2992	0.369987	ADD	1496	-0.368802	0.0363418	-10.1481	1.90576e-23	3:3153339:A:G	3	3153339	NEUI	plasma	22.7199	318396	top	3:3153339:A:G.IL5RA.plasma.NEUI	csf	-0.114916	0.0374585	0.0021951	TRUE	CNTN6,SETMAR,BHLHE40,CNTN4,SUMF1,ITPR1,	CNTN6
IL6	IL6	7	22766819	22771617	3569	7	22832984	7:22832984	rs11327968	Intronic	CDCA7L, RAPGEF5, RNA5SP227, STEAP1B, EEF1A1P6, LOC100506178, LOC401312, IL6-AS1, IL6, MTCYBP42, RPS26P32, TOMM7, SNHG26, SNORD93, RPL12P10, FAM126A, KLHL7-DT, KLHL7, AK3P3, NUP42, GPNMB, MALSU1, IGF2BP3, SNORD65C, RNU7-143P, LOC389473, RPS2P32, TRA2A, LOC442517, CLK2P1, CCDC126, FCF1P1, FAM221A, STK31, PCMTD1P3,	TOMM7	7	22852251	22862468	54543	22857282	22862429	CIS	GA	G	GA	1222	3066	0.398565	ADD	1533	-0.366795	0.035484	-10.3369	2.947e-24	7:22832984:GA:G	7	22832984		CSF	23.5306	323454	top
IL6	IL6	7	22766819	22771617	3569	7	22832648	7:22832648	rs79103996	Intronic	CDCA7L, RAPGEF5, RNA5SP227, STEAP1B, EEF1A1P6, LOC100506178, LOC401312, IL6-AS1, IL6, MTCYBP42, RPS26P32, TOMM7, SNHG26, SNORD93, RPL12P10, FAM126A, KLHL7-DT, KLHL7, AK3P3, NUP42, GPNMB, MALSU1, IGF2BP3, SNORD65C, RNU7-143P, LOC389473, RPS2P32, TRA2A, LOC442517, CLK2P1, CCDC126, FCF1P1, FAM221A, STK31, PCMTD1P3,	RPS26P32	7	22813196	22813636	389472			CIS	A	AAC	AAC	1426	2992	0.476604	ADD	1496	-0.408443	0.0355998	-11.4732	2.90482e-29	7:22832648:A:AAC	7	22832648	INFI	csf	28.5369	351283	top	7:22832648:A:AAC.IL6.csf.INFI	plasma	-0.0325148	0.0371255	0.381275	FALSE	KLHL7,FAM126A,	KLHL7
IL6R	IL6R	1	154377669	154441926	3570	1	154425456	1:154425456	rs12126142	Intronic	IL6R, S100A7, RN7SL44P, S100A6, S100A5, S100A4, LOC101928034, S100A3, S100A2, S100A16, S100A14, S100A13, S100A1, CHTOP, SNAPIN, ILF2, TRX-CAT1-1, NPR1, MIR8083, RN7SL372P, INTS3, SLC27A3, LOC343052, GATAD2B, LOC645965, DENND4B, CRTC2, SLC39A1, MIR6737, CREB3L4, JTB, RAB13, RPS27, NUP210L, RPL34P5, RNU6-179P, RPS7P2, MIR5698, TPM3, RN7SL431P, MIR190B, C1orf189, C1orf43, UBAP2L, SNORA58B, HAX1, RNU…	IL6R	1	154377669	154441926	3570	154426585	154437724	CIS	G	A	A	1174	2992	0.39238	ADD	1496	0.675625	0.033178	20.3637	1.50541e-81	1:154425456:G:A	1	154425456	CVDIII	csf	80.8223	501476	top	1:154425456:G:A.IL6R.csf.CVDIII	plasma	1.02359	0.0265521	2.83784e-226	TRUE	AQP10,ATP8B2,LENEP,ZBTB7B,UBE2Q1,CHRNB2,KCNN3,ADAR,AL606500.1,EFNA1,SLC50A1,DPM3,	AQP10
IL6R	IL6R	1	154377669	154441926	3570	1	154419892	1:154419892	rs12730935	Intronic	IL6R, S100A7, RN7SL44P, S100A6, S100A5, S100A4, LOC101928034, S100A3, S100A2, S100A16, S100A14, S100A13, S100A1, CHTOP, SNAPIN, ILF2, TRX-CAT1-1, NPR1, MIR8083, RN7SL372P, INTS3, SLC27A3, LOC343052, GATAD2B, LOC645965, DENND4B, CRTC2, SLC39A1, MIR6737, CREB3L4, JTB, RAB13, RPS27, NUP210L, RPL34P5, RNU6-179P, RPS7P2, MIR5698, TPM3, RN7SL431P, MIR190B, C1orf189, C1orf43, UBAP2L, SNORA58B, HAX1, RNU…	IL6R	1	154377669	154441926	3570	154426585	154437724	CIS	G	A	A	1174	2992	0.39238	ADD	1496	1.02334	0.0264841	38.6396	5.03818e-227	1:154419892:G:A	1	154419892	CVDIII	plasma	226.298	650015	top	1:154419892:G:A.IL6R.plasma.CVDIII	csf	0.672781	0.033157	4.81923e-81	TRUE	AQP10,ATP8B2,LENEP,ZBTB7B,UBE2Q1,CHRNB2,KCNN3,ADAR,AL606500.1,EFNA1,SLC50A1,DPM3,	AQP10
IL6R	IL6R	1	154377669	154441926	3570	1	153636432	1:153636432	1:153636432:TTAC:T	Intronic	ILF2, LCE2C, LCE2B, LCE2A, LCE4A, C1orf68, LCEP2, LCEP1, KPRP, LCE1F, LCE1E, LCE1D, LCE1C, LCE1B, LCE1A, LCE6A, SMCP, IVL, SPRR4, SPRR1A, SPRR3, SPRR1B, SPRR2D, SPRR2A, SPRR2B, SPRR2E, SPRR2F, SPRR2C, SPRR2G, LOC101928009, LELP1, PRR9, RPLP0P4, LOR, PGLYRP3, PGLYRP4, RNU6-160P, S100A9, S100A12, LAPTM4BP1, S100A8, S100A15A, S100A7A, S100A7P1, S100A7L2, S100A7P2, S100A7, RN7SL44P, S100A6, S100A5, S…	ILF2	1	153634264	153643504	3608	153639759	153643458	CIS	TTAC	T	T	280	2992	0.0935829	ADD	1496	0.343877	0.0613196	5.60794	2.43547e-08	1:153636432:TTAC:T	1	153636432	CVDIII	plasma	7.61342	160662	top	1:153636432:TTAC:T.IL6R.plasma.CVDIII	csf	0.148945	0.0618417	0.0161394	TRUE	JTB,RAB13,S100A4,S100A3,S100A2,PGLYRP4,S100A9,S100A12,PSMB4,	JTB
IL6R	IL6R	1	154377669	154441926	3570	3	190655759	3:190655759	rs78054167	Intronic	P3H2, MTAPP2, P3H2-AS1, RNU6-1109P, NMNAT1P3, CLDN1, CLDN16, TMEM207, IL1RAP, GCNT1P3, RN7SKP296, CCT6P4, LOC100131685, GMNC, SNAR-I, OSTN, OSTN-AS1, UTS2B, CCDC50, LINCR-0002, PYDC2,	OSTN, GMNC	3	190595719	190595839	100170222			TRANS	A	T	T	1122	2992	0.375	ADD	1496	0.226891	0.0365703	6.20423	7.10251e-10	3:190655759:A:T	3	190655759	CVDIII	csf	9.14859	187162	top	3:190655759:A:T.IL6R.csf.CVDIII	plasma	0.022044	0.037034	0.551775	FALSE	GMNC,PYDC2,ATP13A4,OPA1,UTS2B,CCDC50,FGF12,ATP13A5,	GMNC
ILKAP	ILKAP	2	239079043	239112336	80895	2	33675889	2:33675889	rs74177028	Intronic	RASGRP3, MIR558, BIRC6-AS2, TTC27, MIR4765, LINC00486, LTBP1, H2ACP2, TYW1P1, RNA5SP91, RNA5SP92, MIR4430, RASGRP3, LOC105374454, FAM98A, ATP6V0E1P3, HNRNPA1P61, LINC01317, MYADML, SLC25A5P2, LINC01318,	RASGRP3	2	33661415	33789798	25780	33764718	33768694	TRANS	T	C	C	744	1952	0.381148	ADD	976	-0.25598	0.0462806	-5.53106	4.08943e-08	2:33675889:T:C	2	33675889	NEUx	csf	7.38834	156332	top	2:33675889:T:C.ILKAP.csf.NEUx	plasma	0.0491259	0.0488146	0.314497	FALSE	TTC27,FAM98A,LTBP1,	TTC27
ISLR2	ISLR2	15	74421715	74429143	57611	9	136155000	9:136155000	rs635634	Nearest	TTF1, CFAP77, RNU5D-2P, BARHL1, DDX31, GTF3C4, AK8, SPACA9, TSC1, GFI1B, MIR548AW, RPL39P24, RNU7-21P, EEF1A1P5, SNORD141A, LOC105376306, GTF3C5, MIR6877, CEL, CELP, RALGDS, GBGT1, OBP2B, LCN1P1, ABO, SURF6, MED22, RPL21P81, RPL7A, SNORD24, SNORD36B, SNORD36A, SNORD36C, SURF1, SURF2, SURF4, STKLD1, REXO4, ADAMTS13, CACFD1, SLC2A6, MYMK, ADAMTSL2, FAM163B, DBH, DBH-AS1, SARDH, VAV2, BRD3OS, BRD3, …	ABO	9	136125788	136150617	28	136131053	136150605	TRANS	C	T	T	388	1850	0.20973	ADD	925	-0.676831	0.0539981	-12.5343	2.13946e-33	9:136155000:C:T	9	136155000	NEUx	plasma	32.6697	370795	top	9:136155000:C:T.ISLR2.plasma.NEUx	csf	0.105392	0.0563574	0.0617751	FALSE	DDX31,GTF3C4,TMEM8C,ADAMTSL2,OBP2B,CACFD1,SLC2A6,FAM163B,	DDX31
ITGB2	ITGB2	21	46305868	46348730	3689	21	39385613	21:39385613	rs2836114	Intronic	RNU6-696P, LOC105372795, PIGP, TTC3, TTC3-AS1, DSCR9, RN7SL678P, VPS26C, DYRK1A, KCNJ6, DSCR4, DSCR8, LOC100288590, DSCR10, KCNJ15, SPATA20P1, LINC01423, ERG, SNRPGP13, LINC00114, ETS2, LOC101928398, LOC400867, RPSAP64, LINC01700,	DSCR4	21	39426313	39493454	10281	39465338	39493425	TRANS	T	C	C	95	2992	0.0317513	ADD	1496	-0.60597	0.103491	-5.85531	5.84404e-09	21:39385613:T:C	21	39385613	CVDIII	csf	8.23329	171954	top	21:39385613:T:C.ITGB2.csf.CVDIII	plasma	0.0841051	0.104649	0.421704	FALSE	DSCR4,DSCR8,KCNJ15,KCNJ6,PSMG1,CLDN14,DYRK1A,AP000695.1,DSCR3,	DSCR4
ITGB2	ITGB2	21	46305868	46348730	3689	3	190643896	3:190643896	rs71635338	Intronic	P3H2, MTAPP2, P3H2-AS1, RNU6-1109P, NMNAT1P3, CLDN1, CLDN16, TMEM207, IL1RAP, GCNT1P3, RN7SKP296, CCT6P4, LOC100131685, GMNC, SNAR-I, OSTN, OSTN-AS1, UTS2B, CCDC50, LINCR-0002, PYDC2,	OSTN, GMNC	3	190595719	190595839	100170222			TRANS	C	CT	CT	1123	2992	0.375334	ADD	1496	0.214259	0.0366859	5.84037	6.38029e-09	3:190643896:C:CT	3	190643896	CVDIII	csf	8.19516	171284	top	3:190643896:C:CT.ITGB2.csf.CVDIII	plasma	-0.0168581	0.0370997	0.649607	FALSE	GMNC,PYDC2,ATP13A4,OPA1,UTS2B,CCDC50,FGF12,ATP13A5,	GMNC
ITGB2	ITGB2	21	46305868	46348730	3689	12	40614434	12:40614434	rs76904798	Intronic	KIF21A, LOC390306, ABCD2, C12orf40, SLC2A13, RPL30P13, LINC02471, LRRK2, MUC19, LOC100420584, RNU6-713P, CNTN1, LOC100420117, PDZRN4,	LRRK2	12	40618799	40763087	120892	40706516	40713864	TRANS	C	T	T	335	2992	0.111965	ADD	1496	0.436723	0.057526	7.59174	5.52971e-14	12:40614434:C:T	12	40614434	CVDIII	csf	13.2573	240679	top	12:40614434:C:T.ITGB2.csf.CVDIII	plasma	0.00753209	0.0586248	0.897787	FALSE	LRRK2,SLC2A13,	LRRK2
JAM2	JAM2	21	27011570	27089874	58494	3	109576162	3:109576162	rs114101325	Nearest	GUCA1C, MORC1, MORC1-AS1, C3orf85, LINC00488, RNU6-1236P, LOC100419877, DPPA2, DPPA4, LOC100129989, H3P12, LINC01205, PPIAP15, MIR4445, DIMT1P1, LOC440973, RNU6ATAC15P, RPSAP29,	LOC440973	3	109634631	109635915	440973			TRANS	G	A	A	36	2992	0.0120321	ADD	1496	-0.943156	0.166636	-5.65998	1.81214e-08	3:109576162:G:A	3	109576162	NEUI	plasma	7.74181	163074	top	3:109576162:G:A.JAM2.plasma.NEUI	csf	0.253269	0.168298	0.132565	FALSE	PVRL3,CD96,ZBED2,PLCXD2,ABHD10,TAGLN3,TMPRSS7,MORC1,	PVRL3
JAM2	JAM2	21	27011570	27089874	58494	3	190643896	3:190643896	rs71635338	Intronic	P3H2, MTAPP2, P3H2-AS1, RNU6-1109P, NMNAT1P3, CLDN1, CLDN16, TMEM207, IL1RAP, GCNT1P3, RN7SKP296, CCT6P4, LOC100131685, GMNC, SNAR-I, OSTN, OSTN-AS1, UTS2B, CCDC50, LINCR-0002, PYDC2,	OSTN, GMNC	3	190595719	190595839	100170222			TRANS	C	CT	CT	1123	2992	0.375334	ADD	1496	0.234033	0.0366049	6.39347	2.16276e-10	3:190643896:C:CT	3	190643896	NEUI	csf	9.66499	195084	top	3:190643896:C:CT.JAM2.csf.NEUI	plasma	0.0448968	0.0370814	0.226178	FALSE	GMNC,PYDC2,ATP13A4,OPA1,UTS2B,CCDC50,FGF12,ATP13A5,	GMNC
KIF1BP	KIFBP	10	70748559	70776738	26128	8	131588473	8:131588473	rs150132345	Nearest	MTRF1LP2, GSDMC, FAM49B, RPL15P12, RNU7-181P, MIR5194, ASAP1, RNU6-1255P, ASAP1-IT2, ASAP1-IT1, ADCY8,	ADCY8	8	131792547	132053155	114	131916018	132003111	TRANS	C	A	A	11	1850	0.00594595	ADD	925	1.66379	0.299235	5.56014	3.52937e-08	8:131588473:C:A	8	131588473	NEUx	plasma	7.4523	157576	top	8:131588473:C:A.KIF1BP.plasma.NEUx	csf	0.538455	0.301478	0.0744015	FALSE	ASAP1,OC90,	ASAP1
KIR2DL3	KIR2DL3	19	55249978	55264504	3804	19	55283713	19:55283713	rs12611328	Intronic	KIR2DL1, MIR371A, MIR371B, MIR372, MIR373, NLRP12, MYADM, PRKCG, CACNG7, CACNG8, MIR935, CACNG6, VSTM1, TARM1, OSCAR, NDUFA3, TFPT, PRPF31, CNOT3, LENG1, TMC4, MBOAT7, TSEN34, RPS9, LOC100421130, LILRA6, LILRB5, LOC100420187, LILRB2, MIR4752, LILRA5, VN1R104P, LILRA4, LAIR1, TTYH1, LENG8-AS1, LENG8, LENG9, CDC42EP5, LAIR2, KIR3DX1, LILRA2, LILRA1, LILRB1, MIR8061, VN1R105P, LILRB4, LILRP2, KIR3DL…	KIR2DL1	19	55281245	55295774	3802	55281277	55295317	CIS	A	G	G	125	1850	0.0675676	ADD	925	0.544891	0.0906411	6.01152	2.64423e-09	19:55283713:A:G	19	55283713	NEUx	plasma	8.5777	177866	top	19:55283713:A:G.KIR2DL3.plasma.NEUx	csf	0.16705	0.0885922	0.0596462	FALSE	KIR2DL3,NLRP13,NLRP8,KIR3DX1,LAIR2,ZNF835,ZIM2,PEG3,NLRP5,NLRP9,RFPL4A,NLRP11,NLRP4,	KIR2DL3
KIR2DL3	KIR2DL3	19	55249978	55264504	3804	6	31922254	6:31922254	rs630379	Intronic	NELFE, NAPGP2, MUC21, MUC22, HCG22, RNU6-1133P, C6orf15, PSORS1C1, CDSN, PSORS1C2, POLR2LP1, CCHCR1, TCF19, POU5F1, PSORS1C3, HCG27, HLA-C, USP8P1, RPL3P2, WASF5P, LINC02571, HLA-B, MIR6891, DHFRP2, RNU6-283P, FGFR3P1, ZDHHC20P2, HLA-S, MICA-AS1, MICA, LINC01149, HLA-X, HCP5, HCG26, MICB-DT, MICB, PPIAP9, RPL15P4, MCCD1, ATP6V1G2-DDX39B, DDX39B, SNORD117, SNORD84, DDX39B-AS1, ATP6V1G2, NFKBIL1, L…	NELFE	6	31919864	31926748	7936			TRANS	C	A	A	556	1850	0.300541	ADD	925	0.314811	0.0487037	6.46379	1.65172e-10	6:31922254:C:A	6	31922254	NEUx	plasma	9.78206	196821	top	6:31922254:C:A.KIR2DL3.plasma.NEUx	csf	0.121709	0.0482748	0.0118551	TRUE
KIR2DL3	KIR2DL3	19	55249978	55264504	3804	6	30507577	6:30507577	rs9281006	Nearest	OR2I1P, UBD, OR2H5P, TMEM183AP1, SNORD32B, RPL13AP, OR2H2, GABBR1, SUMO2P1, MOG, ZFP57, ZDHHC20P1, HCG4P11, HLA-F, RPL23AP1, HLA-F-AS1, MICE, HCG9P5, IFITM4P, LOC353010, HCG4, HLA-V, HCG4P9, HLA-P, RPL7AP7, MICG, HCG4P8, HLA-G, HCGVIII-2, MICF, LOC353009, HCP5B, HCG4P7, HLA-H, HLA-T, DDX39BP1, MCCD1P1, LOC353008, HCG4B, HLA-K, HLA-U, HCG4P5, HLA-A, HCG4P4, HLA-W, MICD, HCG9, DDX39BP2, MCCD1P2, LO…	GNL1	6	30509154	30525371	2794	30521137	30523865	TRANS	AC	A	A	176	1850	0.0951351	ADD	925	0.453163	0.0761776	5.94878	3.83121e-09	6:30507577:AC:A	6	30507577	NEUx	plasma	8.41666	175132	top	6:30507577:AC:A.KIR2DL3.plasma.NEUx	csf	0.0505448	0.0760296	0.506333	FALSE
KIR2DL3	KIR2DL3	19	55249978	55264504	3804	6	31236316	6:31236316	rs2524098	Nearest	HCG18, TRIM39, TRIM39-RPP21, RPP21, HLA-N, UBQLN1P1, MICC, TMPOP1, SUCLA2P1, RANP1, HLA-E, LINC02569, GNL1, PRR3, ABCF1, MIR877, PPP1R10, MRPS18B, ATAT1, PTMAP1, C6orf136, DHX16, PPP1R18, NRM, RPL7P4, MDC1, MDC1-AS1, TUBB, FLOT1, IER3-AS1, IER3, RN7SL353P, HCG20, LINC00243, LINC02570, RN7SKP186, DDR1, MIR4640, GTF2H4, VARS2, SFTA2, MUCL3, HCG21, NAPGP2, MUC21, MUC22, HCG22, RNU6-1133P, C6orf15, P…	HLA-C	6	31236526	31239869	3107	31238876	31239867	TRANS	T	G	G	598	1850	0.323243	ADD	925	0.509092	0.0462653	11.0038	1.50634e-26	6:31236316:T:G	6	31236316	NEUx	plasma	25.8221	336861	top	6:31236316:T:G.KIR2DL3.plasma.NEUx	csf	0.111656	0.0478709	0.0198803	TRUE
KIR2DL3	KIR2DL3	19	55249978	55264504	3804	6	31586094	6:31586094	rs2736177	Nearest	ATAT1, PTMAP1, C6orf136, DHX16, PPP1R18, NRM, RPL7P4, MDC1, MDC1-AS1, TUBB, FLOT1, IER3-AS1, IER3, RN7SL353P, HCG20, LINC00243, LINC02570, RN7SKP186, DDR1, MIR4640, GTF2H4, VARS2, SFTA2, MUCL3, HCG21, NAPGP2, MUC21, MUC22, HCG22, RNU6-1133P, C6orf15, PSORS1C1, CDSN, PSORS1C2, POLR2LP1, CCHCR1, TCF19, POU5F1, PSORS1C3, HCG27, HLA-C, USP8P1, RPL3P2, WASF5P, LINC02571, HLA-B, MIR6891, DHFRP2, RNU6-2…	PRRC2A	6	31588492	31605548	7916	31604612	31605548	TRANS	T	C	C	265	1850	0.143243	ADD	925	0.432103	0.0642252	6.72794	3.01603e-11	6:31586094:T:C	6	31586094	NEUx	plasma	10.5206	207321	top	6:31586094:T:C.KIR2DL3.plasma.NEUx	csf	0.0694015	0.0644871	0.282101	FALSE
KIR2DL3	KIR2DL3	19	55249978	55264504	3804	6	30786313	6:30786313	rs9281055	Intronic	LINC00243, HCG4P8, HLA-G, HCGVIII-2, MICF, LOC353009, HCP5B, HCG4P7, HLA-H, HLA-T, DDX39BP1, MCCD1P1, LOC353008, HCG4B, HLA-K, HLA-U, HCG4P5, HLA-A, HCG4P4, HLA-W, MICD, HCG9, DDX39BP2, MCCD1P2, LOC353007, ZNRD1ASP, HCG4P3, HLA-J, ETF1P1, ZNRD1, PPP1R11, RNF39, TRIM31, TRIM31-AS1, TRIM40, TRIM10, TRIM15, TRIM26, PAIP1P1, HCG17, TRIM26BP, HLA-L, HCG18, TRIM39, TRIM39-RPP21, RPP21, HLA-N, UBQLN1P1,…	LINC00243	6	30780643	30798436	401247	30780643	30798436	TRANS	CTTTG	C	C	200	1850	0.108108	ADD	925	0.488184	0.0735805	6.63469	5.53445e-11	6:30786313:CTTTG:C	6	30786313	NEUx	plasma	10.2569	203660	top	6:30786313:CTTTG:C.KIR2DL3.plasma.NEUx	csf	0.0850682	0.0734505	0.247078	FALSE
KIRREL2	KIRREL2	19	36347813	36358038	84063	4	82025189	4:82025189	rs575637572	Intronic	PRKG2, RPSAP39, PRDM8, FGF5, MRPS25P1, CFAP299, LOC100419739, BMP3, PRKG2, LOC101928942, RNU5A-2P, RASGEF1B, MTCYBP44, COX5BP1, NPM1P41,	PRKG2	4	82008524	82136376	5593	82061782	82075298	TRANS	A	C	C	8	1952	0.00409836	ADD	976	-1.91344	0.345415	-5.53952	3.90237e-08	4:82025189:A:C	4	82025189	NEUx	csf	7.40867	156729	top	4:82025189:A:C.KIRREL2.csf.NEUx	plasma	-0.318374	0.354186	0.368946	FALSE	C4orf22,PRKG2,PAQR3,RASGEF1B,GK2,ANTXR2,ANXA3,FGF5,	C4orf22
KITLG	KITLG	12	88886570	88974250	4254	3	190640134	3:190640134	rs4308324	Intronic	P3H2, MTAPP2, P3H2-AS1, RNU6-1109P, NMNAT1P3, CLDN1, CLDN16, TMEM207, IL1RAP, GCNT1P3, RN7SKP296, CCT6P4, LOC100131685, GMNC, SNAR-I, OSTN, OSTN-AS1, UTS2B, CCDC50, LINCR-0002, PYDC2,	OSTN, GMNC	3	190595719	190595839	100170222			TRANS	A	T	T	1187	2992	0.396725	ADD	1496	0.236416	0.0361562	6.53875	8.49292e-11	3:190640134:A:T	3	190640134	INFI	csf	10.0709	201020	top	3:190640134:A:T.KITLG.csf.INFI	plasma	-0.00438322	0.0366697	0.90487	FALSE	GMNC,PYDC2,ATP13A4,OPA1,UTS2B,CCDC50,FGF12,ATP13A5,	GMNC
KITLG	KITLG	12	88886570	88974250	4254	16	68069294	16:68069294	16:68069294:CT:C	Intronic	DUS2, C16orf70, B3GNT9, TRADD, FBXL8, HSF4, NOL3, KIAA0895L, EXOC3L1, E2F4, ELMO3, MIR328, LRRC29, TMEM208, FHOD1, SLC9A5, PLEKHG4, KCTD19, RN7SKP118, LRRC36, TPPP3, RNU1-123P, ZDHHC1, HSD11B2, ATP6V0D1, AGRP, LOC100505942, RIPOR1, LOC107984813, CTCF, CARMIL2, ACD, PARD6A, ENKD1, C16orf86, GFOD2, RANBP10, TSNAXIP1, CENPT, THAP11, NUTF2, EDC4, NRN1L, PSKH1, CTRL, PSMB10, LCAT, SLC12A4, DPEP3, DPEP…	DUS2	16	68057187	68113223	54920			TRANS	CT	C	C	467	2992	0.156083	ADD	1496	0.304223	0.0503862	6.03783	1.96747e-09	16:68069294:CT:C	16	68069294	INFI	plasma	8.70609	180010	top	16:68069294:CT:C.KITLG.plasma.INFI	csf	-0.030589	0.0509911	0.548672	FALSE	SLC12A4,DPEP3,DPEP2,DUS2,NFATC3,PSKH1,CTRL,CTC-479C5.12,NRN1L,CENPT,NUTF2,EDC4,GFOD2,ESRP2,PLA2G15,PSMB10,LCAT,RANBP10,TSNAXIP1,ATP6V0D1,AGRP,SLC7A6OS,PRMT7,ACD,PARD6A,ENKD1,C16orf86,THAP11,CTCF,ELMO3,KCTD19,LRRC36,	SLC12A4
KITLG	KITLG	12	88886570	88974250	4254	16	68286748	16:68286748	rs55897859	Intronic	PLA2G15, PLEKHG4, KCTD19, RN7SKP118, LRRC36, TPPP3, RNU1-123P, ZDHHC1, HSD11B2, ATP6V0D1, AGRP, LOC100505942, RIPOR1, LOC107984813, CTCF, CARMIL2, ACD, PARD6A, ENKD1, C16orf86, GFOD2, RANBP10, TSNAXIP1, CENPT, THAP11, NUTF2, EDC4, NRN1L, PSKH1, CTRL, PSMB10, LCAT, SLC12A4, DPEP3, DPEP2, KARS1P3, DPEP2NB, RNU6-359P, DDX28, DUS2, NFATC3, RPS12P27, ESRP2, MIR6773, PLA2G15, SLC7A6, RNU6-1262P, SLC7A6…	PLA2G15	16	68279276	68294961	23659	68288684	68294959	TRANS	G	C	C	349	2992	0.116644	ADD	1496	0.333172	0.0570305	5.84199	6.32003e-09	16:68286748:G:C	16	68286748	INFI	plasma	8.19928	171357	top	16:68286748:G:C.KITLG.plasma.INFI	csf	-0.0409476	0.0576685	0.477783	FALSE	NRN1L,PSKH1,DDX28,NFATC3,CTRL,CTC-479C5.12,PSMB10,LCAT,NOB1,	NRN1L	16:68286704-68286872	enh
KLB	KLB	4	39408550	39453153	152831	4	39460490	4:39460490	rs2276890	Intronic	RPL9, LINC01259, LINC02278, KLF3-AS1, KLF3, RNA5SP158, TLR10, TLR1, TLR6, FAM114A1, MIR574, TMEM156, KLHL5, WDR19, RFC1, RNU6-32P, RNU6-887P, KLB, MIR5591, RPL9, LIAS, LOC401127, UGDH, UGDH-AS1, SMIM14, RNU7-11P, UBE2K, RN7SL558P, ZBTB12BP, PDS5A, RNA5SP159, PABPC1P1, KRT18P25, LOC344967, N4BP2, RNU6-1112P, RHOH, LINC02265, CHRNA9, RNU7-74P, RBM47,	RPL9	4	39455744	39460568	6133	39457948	39460535	CIS	C	G	G	620	1850	0.335135	ADD	925	-0.66754	0.0454617	-14.6836	5.04198e-44	4:39460490:C:G	4	39460490	NEUx	plasma	43.2974	411428	top	4:39460490:C:G.KLB.plasma.NEUx	csf	-0.102827	0.0485142	0.0342991	TRUE	SMIM14,PDS5A,UGDH,KLB,RHOH,WDR19,KLHL5,TLR10,TLR1,TLR6,FAM114A1,	SMIM14
KLB	KLB	4	39408550	39453153	152831	16	13198631	16:13198631	rs113148695	Intronic	SHISA9, CPPED1, MIR4718, RPL35AP34, SHISA9, TMF1P1, ERCC4, RPS26P52, LINC02185, LINC02186, MRTFB,	SHISA9	16	12995455	13334273	729993	13176237	13329150	TRANS	T	C	C	66	1952	0.0338115	ADD	976	0.687627	0.124916	5.50471	4.72914e-08	16:13198631:T:C	16	13198631	NEUx	csf	7.32522	155094	top	16:13198631:T:C.KLB.csf.NEUx	plasma	0.115844	0.131154	0.37732	FALSE	SHISA9,MKL2,ERCC4,EMP2,RMI2,SOCS1,	SHISA9
KLB	KLB	4	39408550	39453153	152831	17	66879927	17:66879927	rs34931250	Intronic	ABCA8, RN7SL622P, C17orf58, TRR-CCG2-1, KPNA2, FBXO36P1, LINC00674, LRRC37A16P, SH3GL1P3, RDM1P3, ARHGAP27P2, AMZ2, ARSG, SLC16A6, TRUND-NNN5-1, PRKAR1A, WIPI1, MIR635, FAM20A, LINC01482, ABCA8, ABCA9, ABCA9-AS1, ABCA6, SEC24AP1, MIR4524B, MIR4524A, ABCA10, PRO1804, ABCA5, SNRPGP4, MAP2K6, LOC105371880, LINC01483,	ABCA8	17	66863428	66951533	10351	66927930	66951492	TRANS	C	T	T	166	1850	0.0897297	ADD	925	-0.713628	0.0748554	-9.53342	1.30285e-20	17:66879927:C:T	17	66879927	NEUx	plasma	19.8851	299169	top	17:66879927:C:T.KLB.plasma.NEUx	csf	0.12676	0.0757041	0.0943713	FALSE	ABCA8,ABCA10,ABCA6,WIPI1,ABCA9,FAM20A,AC079210.1,KCNJ2,PRKAR1A,AMZ2,ARSG,MAP2K6,KCNJ16,SLC16A6,	ABCA8
KLK6	KLK6	19	51461887	51472847	5653	3	190643896	3:190643896	rs71635338	Intronic	P3H2, MTAPP2, P3H2-AS1, RNU6-1109P, NMNAT1P3, CLDN1, CLDN16, TMEM207, IL1RAP, GCNT1P3, RN7SKP296, CCT6P4, LOC100131685, GMNC, SNAR-I, OSTN, OSTN-AS1, UTS2B, CCDC50, LINCR-0002, PYDC2,	OSTN, GMNC	3	190595719	190595839	100170222			TRANS	C	CT	CT	1123	2992	0.375334	ADD	1496	0.248547	0.0365408	6.8019	1.48884e-11	3:190643896:C:CT	3	190643896	CVDIII	csf	10.8272	211465	top	3:190643896:C:CT.KLK6.csf.CVDIII	plasma	0.0227732	0.0370976	0.539393	FALSE	GMNC,PYDC2,ATP13A4,OPA1,UTS2B,CCDC50,FGF12,ATP13A5,	GMNC
KYNU	KYNU	2	143635233	143813402	8942	2	143663630	2:143663630	rs34804412	Intronic	KYNU, UBE2V1P14, LOC100129955, KYNU, STIP1P1, LOC100418906, MTCYBP11, MTND6P11, MTND5P24, MTND4P22, MTND3P9, MTCO3P5, MTATP6P5, MTCO2P5, ARHGAP15,	KYNU	2	143635233	143813402	8942	143676248	143715644	CIS	CTT	C	C	135	2992	0.0451203	ADD	1496	0.563811	0.086735	6.50039	1.08906e-10	2:143663630:CTT:C	2	143663630	NEUI	plasma	9.96295	199464	top	2:143663630:CTT:C.KYNU.plasma.NEUI	csf	0.18735	0.0878258	0.0330713	TRUE	KYNU,LRP1B,	KYNU
LAIR2	LAIR2	19	55014047	55021897	3904	19	55020233	19:55020233	rs149731338	Intronic	LAIR2, ZNF331, LOC284379, LOC100422610, OSTCP3, RN7SL317P, DPRX, RNU6-698P, LOC100288093, MIR512-1, MIR512-2, MIR1323, MIR498, MIR520E, MIR515-1, MIR519E, MIR520F, MIR515-2, MIR519C, MIR1283-1, MIR520A, MIR526B, MIR519B, MIR525, MIR523, MIR518F, MIR520B, MIR518B, MIR526A1, MIR520C, MIR518C, MIR524, MIR517A, MIR519D, MIR521-2, RNU6-803P, MIR520D, MIR517B, MIR520G, MIR516B2, MIR526A2, MIR518E, MIR5…	LAIR2	19	55014047	55021897	3904	55014123	55021897	CIS	C	T	T	375	2992	0.125334	ADD	1496	-0.968552	0.0493786	-19.6148	2.08577e-76	19:55020233:C:T	19	55020233	NEUI	plasma	75.6807	491993	top	19:55020233:C:T.LAIR2.plasma.NEUI	csf	-0.823403	0.0511155	5.91794e-54	TRUE	CDC42EP5,KIR3DL2,FCAR,NLRP13,NLRP8,NLRP5,AC009892.10,LILRB4,NLRP11,NLRP4,ZSCAN5A,ZNF582,ZNF583,ZIM2,PEG3,NLRP9,RFPL4A,AC006116.20,KIR2DL1,KIR3DX1,ZNF175,USP29,ZNF471,GALP,ZSCAN5B,ZSCAN5C,ZNF835,ZIM3,DUXA,RDH13,EPS8L1,ZNF577,KIR3DL1,KIR3DL3,KIR2DL4,ZSCAN5D,RFPL4AL1,AC018755.1,NCR1,SMIM17,LAIR1,ZFP28,ZNF470,SIGLEC5,SIGLEC5,SIGLEC14,LILRA2,LILRB1,LILRA1,ZNF765,	CDC42EP5
LAIR2	LAIR2	19	55014047	55021897	3904	19	55014172	19:55014172	rs73070113	Intronic	LAIR2, ZNF331, LOC284379, LOC100422610, OSTCP3, RN7SL317P, DPRX, RNU6-698P, LOC100288093, MIR512-1, MIR512-2, MIR1323, MIR498, MIR520E, MIR515-1, MIR519E, MIR520F, MIR515-2, MIR519C, MIR1283-1, MIR520A, MIR526B, MIR519B, MIR525, MIR523, MIR518F, MIR520B, MIR518B, MIR526A1, MIR520C, MIR518C, MIR524, MIR517A, MIR519D, MIR521-2, RNU6-803P, MIR520D, MIR517B, MIR520G, MIR516B2, MIR526A2, MIR518E, MIR5…	LAIR2	19	55014047	55021897	3904	55014123	55021897	CIS	A	T	T	377	2992	0.126003	ADD	1496	-0.895759	0.0505782	-17.7104	7.37503e-64	19:55014172:A:T	19	55014172	NEUI	csf	63.1322	465838	top	19:55014172:A:T.LAIR2.csf.NEUI	plasma	-0.964283	0.0497231	6.61033e-75	TRUE	CDC42EP5,KIR3DL2,FCAR,NLRP13,NLRP8,NLRP5,AC009892.10,LILRB4,NLRP11,NLRP4,ZSCAN5A,ZNF582,ZNF583,ZIM2,PEG3,NLRP9,RFPL4A,AC006116.20,KIR2DL1,KIR3DX1,ZNF175,USP29,ZNF471,GALP,ZSCAN5B,ZSCAN5C,ZNF835,ZIM3,DUXA,RDH13,EPS8L1,ZNF577,KIR3DL1,KIR3DL3,KIR2DL4,ZSCAN5D,RFPL4AL1,AC018755.1,NCR1,SMIM17,LAIR1,ZFP28,ZNF470,SIGLEC5,SIGLEC5,SIGLEC14,LILRA2,LILRB1,LILRA1,ZNF765,	CDC42EP5	19:55013967-55014203	dyadic
LAT	LAT	16	28996124	29002105	27040	16	7560517	16:7560517	rs143031548	Intronic	RBFOX1, RNU7-99P, RNU6-457P, RNU6-328P, RPS26P51, LOC100131080,	RBFOX1	16	6069025	7763342	54715	7714766	7760846	TRANS	GCGCGCGCA	G	G	98	2992	0.032754	ADD	1496	0.565533	0.0999976	5.65546	1.85937e-08	16:7560517:GCGCGCGCA:G	16	7560517	NEUI	csf	7.73063	162866	top	16:7560517:GCGCGCGCA:G.LAT.csf.NEUI	plasma	0.0308339	0.101052	0.76031	FALSE			16:7560304-7560559	enh
LAYN	LAYN	11	111411005	111432470	143903	11	111849775	11:111849775	rs11821811	Intronic	DIXDC1, RNA5SP350, LINC02550, RPS17P15, C11orf53, COLCA1, COLCA2, MIR4491, POU2AF1, RNU2-60P, LOC100132078, BTG4, LOC728196, MIR34B, MIR34C, C11orf88, LAYN, SIK2, RN7SKP273, PPP2R1B, ALG9, GNG5P3, FDXACB1, C11orf1, RPL37AP8, CRYAB, HSPB2, HSPB2-C11orf52, C11orf52, DIXDC1, RNA5SP351, DLAT, PPIHP1, RNU6-893P, PIH1D2, NKAPD1, TIMM8B, SDHD, IL18, TEX12, BCO2, KCTD9P4, MRPS36P4, RPS12P21, PTS, RPS6P16…	DIXDC1	11	111797868	111893377	85458	111888298	111889945	CIS	C	T	T	659	2992	0.220254	ADD	1496	-0.284681	0.043734	-6.50937	1.02764e-10	11:111849775:C:T	11	111849775	NEUI	csf	9.98816	199829	top	11:111849775:C:T.LAYN.csf.NEUI	plasma	-0.0718417	0.0443076	0.105137	FALSE	HSPB2,HSPB2-C11orf52,C11orf52,CRYAB,DIXDC1,ALG9,ALG9,C11orf1,PIH1D2,C11orf57,FDXACB1,	HSPB2
LAYN	LAYN	11	111411005	111432470	143903	11	111422217	11:111422217	rs663763	Intronic	LAYN, ARHGAP20, HNRNPA1P60, RNA5SP350, LINC02550, RPS17P15, C11orf53, COLCA1, COLCA2, MIR4491, POU2AF1, RNU2-60P, LOC100132078, BTG4, LOC728196, MIR34B, MIR34C, C11orf88, LAYN, SIK2, RN7SKP273, PPP2R1B, ALG9, GNG5P3, FDXACB1, C11orf1, RPL37AP8, CRYAB, HSPB2, HSPB2-C11orf52, C11orf52, DIXDC1, RNA5SP351, DLAT, PPIHP1, RNU6-893P, PIH1D2, NKAPD1, TIMM8B, SDHD, IL18, TEX12, BCO2, KCTD9P4, MRPS36P4, RP…	LAYN	11	111411005	111432470	143903	111412277	111422141	CIS	T	C	C	1154	2992	0.385695	ADD	1496	-0.256634	0.0369292	-6.94936	5.46246e-12	11:111422217:T:C	11	111422217	NEUI	plasma	11.2626	217154	top	11:111422217:T:C.LAYN.plasma.NEUI	csf	-0.4806	0.0354041	1.14779e-39	TRUE	PPP2R1B,POU2AF1,RP11-794P6.2,ALG9,ALG9,FDXACB1,C11orf1,SIK2,ARHGAP20,C11orf53,BTG4,C11orf88,DLAT,PIH1D2,C11orf57,TIMM8B,SDHD,SDHD,FDX1,ZC3H12C,CRYAB,HSPB2,HSPB2-C11orf52,C11orf52,DIXDC1,COLCA1,COLCA2,IL18,TEX12,RDX,NNMT,EXPH5,	PPP2R1B
LAYN	LAYN	11	111411005	111432470	143903	11	111420936	11:111420936	rs4938792	Intronic	LAYN, ARHGAP20, HNRNPA1P60, RNA5SP350, LINC02550, RPS17P15, C11orf53, COLCA1, COLCA2, MIR4491, POU2AF1, RNU2-60P, LOC100132078, BTG4, LOC728196, MIR34B, MIR34C, C11orf88, LAYN, SIK2, RN7SKP273, PPP2R1B, ALG9, GNG5P3, FDXACB1, C11orf1, RPL37AP8, CRYAB, HSPB2, HSPB2-C11orf52, C11orf52, DIXDC1, RNA5SP351, DLAT, PPIHP1, RNU6-893P, PIH1D2, NKAPD1, TIMM8B, SDHD, IL18, TEX12, BCO2, KCTD9P4, MRPS36P4, RP…	LAYN	11	111411005	111432470	143903	111412277	111422141	CIS	T	C	C	1169	2992	0.390709	ADD	1496	-0.48521	0.0352024	-13.7834	8.951e-41	11:111420936:T:C	11	111420936	NEUI	csf	40.0481	400174	top	11:111420936:T:C.LAYN.csf.NEUI	plasma	-0.245875	0.0368256	3.43422e-11	TRUE	PPP2R1B,POU2AF1,RP11-794P6.2,ALG9,ALG9,FDXACB1,C11orf1,SIK2,ARHGAP20,C11orf53,BTG4,C11orf88,DLAT,PIH1D2,C11orf57,TIMM8B,SDHD,SDHD,FDX1,ZC3H12C,CRYAB,HSPB2,HSPB2-C11orf52,C11orf52,DIXDC1,COLCA1,COLCA2,IL18,TEX12,RDX,NNMT,EXPH5,	PPP2R1B
LAYN	LAYN	11	111411005	111432470	143903	1	99338162	1:99338162	rs1973837	Intronic	LINC01930, MIR137HG, MIR2682, MIR137, NFU1P2, LINC01776, SNX7, PLPPR5, LOC100129620, PLPPR4, LINC01708, PALMD, HMGB3P10, FRRS1, RNU4-75P, RPL39P9, AGL,	PLPPR5	1	99355801	99470417	163404			TRANS	G	T	T	220	2992	0.0735294	ADD	1496	-0.427291	0.0697841	-6.12304	1.17128e-09	1:99338162:G:T	1	99338162	NEUI	csf	8.93134	183695	top	1:99338162:G:T.LAYN.csf.NEUI	plasma	-0.0543394	0.0706351	0.441839	FALSE	LPPR5,RP11-147C23.1,	LPPR5
LAYN	LAYN	11	111411005	111432470	143903	3	190643896	3:190643896	rs71635338	Intronic	P3H2, MTAPP2, P3H2-AS1, RNU6-1109P, NMNAT1P3, CLDN1, CLDN16, TMEM207, IL1RAP, GCNT1P3, RN7SKP296, CCT6P4, LOC100131685, GMNC, SNAR-I, OSTN, OSTN-AS1, UTS2B, CCDC50, LINCR-0002, PYDC2,	OSTN, GMNC	3	190595719	190595839	100170222			TRANS	C	CT	CT	1123	2992	0.375334	ADD	1496	0.218712	0.0366683	5.96461	3.05603e-09	3:190643896:C:CT	3	190643896	NEUI	csf	8.51484	176805	top	3:190643896:C:CT.LAYN.csf.NEUI	plasma	0.0432097	0.0370827	0.244115	FALSE	GMNC,PYDC2,ATP13A4,OPA1,UTS2B,CCDC50,FGF12,ATP13A5,	GMNC
LDLR	LDLR	19	11200139	11244496	3949	19	45425178	19:45425178	rs190712692	Nearest	ZNF221, ZNF155, LOC101928063, ZNF230, ZNF222, ZNF223, ZNF284, RNU6-902P, ZNF224, LOC100379224, ZNF225, ZNF234, ZNF226, ZNF227, ZNF233, ZNF235, MRPS15P2, NDUFA3P1, ZNF112, ZNF285, ZNF229, ZNF285B, ZNF180, CEACAM20, CEACAM22P, IGSF23, PVR, MIR4531, CEACAM19, CEACAM16, BCL3, MIR8085, CBLC, BCAM, NECTIN2, TOMM40, APOE, APOC1, APOC1P1, APOC4, APOC4-APOC2, APOC2, CLPTM1, RELB, CLASRP, RNU6-611P, ZNF296…	APOC1P1	19	45430060	45434643	342	45430233	45434315	TRANS	G	A	A	165	2992	0.0551471	ADD	1496	0.603491	0.0761825	7.92166	4.54116e-15	19:45425178:G:A	19	45425178	CVDIII	plasma	14.3428	252033	top	19:45425178:G:A.LDLR.plasma.CVDIII	csf	0.354071	0.0772245	4.91983e-06	TRUE	APOC4,APOC4-APOC2,APOC2,CTB-129P6.11,CLPTM1,CLASRP,TOMM40,TRAPPC6A,BLOC1S3,AC005779.2,PVR,ZNF225,	APOC4
LEPR	LEPR	1	65886335	66103176	3953	1	66080708	1:66080708	rs150117458	Intronic	LEPR, RAVER2, JAK1, LOC100130270, LINC01359, SLC2A3P2, RNU6-1176P, MIR3671, MIR101-1, LOC100129205, MRPS21P1, AK4, RPS29P7, DNAJC6, COX6CP13, RNU2-15P, LEPR, LEPROT, LOC100422694, RN7SL854P, PDE4B, PDE4B-AS1, RNU4-88P, SGIP1,	LEPR	1	65886335	66103176	3953	66085623	66089067	CIS	G	GT	GT	307	1850	0.165946	ADD	925	-0.545718	0.059535	-9.16634	3.10231e-19	1:66080708:G:GT	1	66080708	NEUx	plasma	18.5083	288817	top	1:66080708:G:GT.LEPR.plasma.NEUx	csf	-0.245541	0.0602008	4.89887e-05	TRUE	DNAJC6,	DNAJC6
LEPR	LEPR	1	65886335	66103176	3953	6	127501632	6:127501632	rs78863629	Intronic	RSPO3, PPP1R14BP5, CENPW, MIR588, RNU6-200P, VIM2P, YAP1P3, PRELID1P1, RPS4XP9, RSPO3, RNF146, ECHDC1, RNA5SP217, YWHAZP4, RPL5P18, LOC100287856, RPL17P23, SOGA3, KIAA0408, C6orf58, LOC100420743, LOC100421513, THEMIS, MRPS17P5, PTPRK, LOC101928140,	RSPO3	6	127439816	127520626	84870	127440972	127476430	TRANS	C	A	A	793	1952	0.40625	ADD	976	-0.251763	0.0446856	-5.63409	2.30301e-08	6:127501632:C:A	6	127501632	NEUx	csf	7.6377	161121	top	6:127501632:C:A.LEPR.csf.NEUx	plasma	-0.0193389	0.0464588	0.677317	FALSE	RSPO3,TRMT11,HINT3,SOGA3,SOGA3,NCOA7,TMEM244,TPD52L1,CENPW,C6orf58,ECHDC1,	RSPO3
LGALS3	LGALS3	14	55595970	55612148	3958	14	55597280	14:55597280	14:55597280:G:GTT	Intronic	LGALS3, CDKN3, CNIH1, GMFB, CGRRF1, SAMD4A, GCH1, RNU6ATAC9P, MIR4308, FDPSP3, WDHD1, RPSAP13, SOCS4, MAPK1IP1L, LGALS3, DLGAP5, UBE2L1, COX5AP1, FBXO34, RPL34P28, CHMP4BP1, ATG14, HMGN1P1, RPL21P6, TBPL2, RPL7AP4, ABI1P1, KTN1-AS1, KTN1, RPL13AP3, LINC00520, PELI2,	LGALS3	14	55595970	55612148	3958	55604762	55607158	CIS	G	GTT	GTT	1254	2992	0.419118	ADD	1496	-0.489155	0.0344783	-14.1874	5.91056e-43	14:55597280:G:GTT	14	55597280	CVDIII	plasma	42.2284	407821	top	14:55597280:G:GTT.LGALS3.plasma.CVDIII	csf	-0.347605	0.0356094	7.29015e-22	TRUE	WDHD1,SOCS4,MAPK1IP1L,ATG14,	WDHD1
LGALS3	LGALS3	14	55595970	55612148	3958	14	56119307	14:56119307	rs113893285	Intronic	KTN1, GCH1, RNU6ATAC9P, MIR4308, FDPSP3, WDHD1, RPSAP13, SOCS4, MAPK1IP1L, LGALS3, DLGAP5, UBE2L1, COX5AP1, FBXO34, RPL34P28, CHMP4BP1, ATG14, HMGN1P1, RPL21P6, TBPL2, RPL7AP4, ABI1P1, KTN1-AS1, KTN1, RPL13AP3, LINC00520, PELI2, LOC101927690, TMEM260,	KTN1	14	56046925	56151302	3895	56146381	56150971	CIS	C	T	T	180	2992	0.0601604	ADD	1496	-0.442965	0.0756273	-5.8572	5.77941e-09	14:56119307:C:T	14	56119307	CVDIII	plasma	8.23812	172039	top	14:56119307:C:T.LGALS3.plasma.CVDIII	csf	-0.433575	0.0756638	1.21065e-08	TRUE	TMEM260,TBPL2,KTN1,EXOC5,AP5M1,AL391152.1,PELI2,NAA30,FBXO34,C14orf37,ARID4A,DLGAP5,ATG14,AL132989.1,ACTR10,OTX2,TOMM20L,	TMEM260
LGALS3	LGALS3	14	55595970	55612148	3958	14	55956501	14:55956501	rs571085142	Intronic	CGRRF1, SAMD4A, GCH1, RNU6ATAC9P, MIR4308, FDPSP3, WDHD1, RPSAP13, SOCS4, MAPK1IP1L, LGALS3, DLGAP5, UBE2L1, COX5AP1, FBXO34, RPL34P28, CHMP4BP1, ATG14, HMGN1P1, RPL21P6, TBPL2, RPL7AP4, ABI1P1, KTN1-AS1, KTN1, RPL13AP3, LINC00520, PELI2,	RPL7AP4	14	56010094	56010949	652985			CIS	A	C	C	277	2992	0.0925802	ADD	1496	-0.394608	0.0615899	-6.40702	1.98386e-10	14:55956501:A:C	14	55956501	CVDIII	csf	9.70249	195643	top	14:55956501:A:C.LGALS3.csf.CVDIII	plasma	-0.478198	0.0611922	1.03191e-14	TRUE	TMEM260,KTN1,EXOC5,AP5M1,AL391152.1,PELI2,OTX2,NAA30,FBXO34,RP11-1085N6.3,ACTR10,DLGAP5,AL132989.1,	TMEM260
LGALS3	LGALS3	14	55595970	55612148	3958	14	55585374	14:55585374	rs78033747	Intronic	CDKN3, CNIH1, GMFB, CGRRF1, SAMD4A, GCH1, RNU6ATAC9P, MIR4308, FDPSP3, WDHD1, RPSAP13, SOCS4, MAPK1IP1L, LGALS3, DLGAP5, UBE2L1, COX5AP1, FBXO34, RPL34P28, CHMP4BP1, ATG14, HMGN1P1, RPL21P6, TBPL2, RPL7AP4, ABI1P1, KTN1-AS1, KTN1, RPL13AP3, LINC00520, PELI2,	LGALS3	14	55595970	55612148	3958	55604762	55607158	CIS	T	C	C	276	2992	0.092246	ADD	1496	-0.725181	0.060145	-12.0572	5.16157e-32	14:55585374:T:C	14	55585374	CVDIII	csf	31.2872	364557	top	14:55585374:T:C.LGALS3.csf.CVDIII	plasma	-0.790175	0.0595945	5.12141e-38	TRUE	WDHD1,SOCS4,MAPK1IP1L,ATG14,	WDHD1	14:55585360-55585499	enh
LGALS4	LGALS4	19	39292314	39303585	3960	9	136137065	9:136137065	rs687621	Intronic	ABO, TTF1, CFAP77, RNU5D-2P, BARHL1, DDX31, GTF3C4, AK8, SPACA9, TSC1, GFI1B, MIR548AW, RPL39P24, RNU7-21P, EEF1A1P5, SNORD141A, LOC105376306, GTF3C5, MIR6877, CEL, CELP, RALGDS, GBGT1, OBP2B, LCN1P1, ABO, SURF6, MED22, RPL21P81, RPL7A, SNORD24, SNORD36B, SNORD36A, SNORD36C, SURF1, SURF2, SURF4, STKLD1, REXO4, ADAMTS13, CACFD1, SLC2A6, MYMK, ADAMTSL2, FAM163B, DBH, DBH-AS1, SARDH, VAV2, BRD3OS, B…	ABO	9	136125788	136150617	28	136131053	136150605	TRANS	A	G	G	1152	2992	0.385027	ADD	1496	-0.32299	0.0373349	-8.65117	1.29381e-17	9:136137065:A:G	9	136137065	CVDIII	plasma	16.8881	275601	top	9:136137065:A:G.LGALS4.plasma.CVDIII	csf	0.113304	0.0381461	0.0030229	FALSE	DDX31,GTF3C4,TMEM8C,ADAMTSL2,OBP2B,CACFD1,SLC2A6,FAM163B,	DDX31
LGALS8	LGALS8	1	236681514	236716281	3964	3	190643896	3:190643896	rs71635338	Intronic	P3H2, MTAPP2, P3H2-AS1, RNU6-1109P, NMNAT1P3, CLDN1, CLDN16, TMEM207, IL1RAP, GCNT1P3, RN7SKP296, CCT6P4, LOC100131685, GMNC, SNAR-I, OSTN, OSTN-AS1, UTS2B, CCDC50, LINCR-0002, PYDC2,	OSTN, GMNC	3	190595719	190595839	100170222			TRANS	C	CT	CT	1123	2992	0.375334	ADD	1496	0.224176	0.0366462	6.11731	1.2131e-09	3:190643896:C:CT	3	190643896	NEUI	csf	8.9161	183449	top	3:190643896:C:CT.LGALS8.csf.NEUI	plasma	-0.0278079	0.0370926	0.453561	FALSE	GMNC,PYDC2,ATP13A4,OPA1,UTS2B,CCDC50,FGF12,ATP13A5,	GMNC
LGALS8	LGALS8	1	236681514	236716281	3964	9	136138765	9:136138765	rs8176685	Intronic	ABO, TTF1, CFAP77, RNU5D-2P, BARHL1, DDX31, GTF3C4, AK8, SPACA9, TSC1, GFI1B, MIR548AW, RPL39P24, RNU7-21P, EEF1A1P5, SNORD141A, LOC105376306, GTF3C5, MIR6877, CEL, CELP, RALGDS, GBGT1, OBP2B, LCN1P1, ABO, SURF6, MED22, RPL21P81, RPL7A, SNORD24, SNORD36B, SNORD36A, SNORD36C, SURF1, SURF2, SURF4, STKLD1, REXO4, ADAMTS13, CACFD1, SLC2A6, MYMK, ADAMTSL2, FAM163B, DBH, DBH-AS1, SARDH, VAV2, BRD3OS, B…	ABO	9	136125788	136150617	28	136131053	136150605	TRANS	GCGCCCACCACTA	G	G	624	2992	0.208556	ADD	1496	-0.375139	0.0447271	-8.38729	1.13617e-16	9:136138765:GCGCCCACCACTA:G	9	136138765	NEUI	plasma	15.9446	267306	top	9:136138765:GCGCCCACCACTA:G.LGALS8.plasma.NEUI	csf	0.016463	0.0457693	0.719126	FALSE	DDX31,GTF3C4,TMEM8C,ADAMTSL2,OBP2B,CACFD1,SLC2A6,FAM163B,	DDX31
LGALS8	LGALS8	1	236681514	236716281	3964	1	236752189	1:236752189	rs768948	Intronic	HEATR1, LOC100131725, LYST, LDHAP2, MIR1537, RNU5E-2P, RNU6-968P, NID1, LOC343508, GPR137B, ERO1B, RNU2-70P, LOC100130485, EDARADD, ENO1P1, LGALS8, LGALS8-AS1, HEATR1, ACTN2, MTR, RPSAP21, RPL35P1, MT1HL1, RYR2, RN7SKP195, MIR4428,	HEATR1	1	236712305	236767816	55127	236766125	236767788	CIS	T	C	C	847	2992	0.283088	ADD	1496	-0.565412	0.0392731	-14.3969	4.18584e-44	1:236752189:T:C	1	236752189	NEUI	csf	43.3782	411697	top	1:236752189:T:C.LGALS8.csf.NEUI	plasma	-0.159228	0.0417029	0.000139954	TRUE	LGALS8,GPR137B,HEATR1,MTR,RYR2,ACTN2,ERO1LB,NID1,	LGALS8
LIFR	LIFR	5	38474770	38595507	3977	3	190643896	3:190643896	rs71635338	Intronic	P3H2, MTAPP2, P3H2-AS1, RNU6-1109P, NMNAT1P3, CLDN1, CLDN16, TMEM207, IL1RAP, GCNT1P3, RN7SKP296, CCT6P4, LOC100131685, GMNC, SNAR-I, OSTN, OSTN-AS1, UTS2B, CCDC50, LINCR-0002, PYDC2,	OSTN, GMNC	3	190595719	190595839	100170222			TRANS	C	CT	CT	1123	2992	0.375334	ADD	1496	0.23339	0.0366077	6.37543	2.42572e-10	3:190643896:C:CT	3	190643896	INFI	csf	9.61516	194338	top	3:190643896:C:CT.LIFR.csf.INFI	plasma	-0.000892846	0.0371023	0.980804	FALSE	GMNC,PYDC2,ATP13A4,OPA1,UTS2B,CCDC50,FGF12,ATP13A5,	GMNC
LIFR	LIFR	5	38474770	38595507	3977	9	136155000	9:136155000	rs635634	Nearest	TTF1, CFAP77, RNU5D-2P, BARHL1, DDX31, GTF3C4, AK8, SPACA9, TSC1, GFI1B, MIR548AW, RPL39P24, RNU7-21P, EEF1A1P5, SNORD141A, LOC105376306, GTF3C5, MIR6877, CEL, CELP, RALGDS, GBGT1, OBP2B, LCN1P1, ABO, SURF6, MED22, RPL21P81, RPL7A, SNORD24, SNORD36B, SNORD36A, SNORD36C, SURF1, SURF2, SURF4, STKLD1, REXO4, ADAMTS13, CACFD1, SLC2A6, MYMK, ADAMTSL2, FAM163B, DBH, DBH-AS1, SARDH, VAV2, BRD3OS, BRD3, …	ABO	9	136125788	136150617	28	136131053	136150605	TRANS	C	T	T	627	2992	0.209559	ADD	1496	-0.354653	0.0449165	-7.89584	5.54111e-15	9:136155000:C:T	9	136155000	INFI	plasma	14.2564	251161	top	9:136155000:C:T.LIFR.plasma.INFI	csf	0.0301221	0.0458374	0.511185	FALSE	DDX31,GTF3C4,TMEM8C,ADAMTSL2,OBP2B,CACFD1,SLC2A6,FAM163B,	DDX31
LRPAP1	LRPAP1	4	3505324	3534149	4043	6	31364845	6:31364845	rs141312099	Intronic	MICA-AS1, MICC, TMPOP1, SUCLA2P1, RANP1, HLA-E, LINC02569, GNL1, PRR3, ABCF1, MIR877, PPP1R10, MRPS18B, ATAT1, PTMAP1, C6orf136, DHX16, PPP1R18, NRM, RPL7P4, MDC1, MDC1-AS1, TUBB, FLOT1, IER3-AS1, IER3, RN7SL353P, HCG20, LINC00243, LINC02570, RN7SKP186, DDR1, MIR4640, GTF2H4, VARS2, SFTA2, MUCL3, HCG21, NAPGP2, MUC21, MUC22, HCG22, RNU6-1133P, C6orf15, PSORS1C1, CDSN, PSORS1C2, POLR2LP1, CCHCR1, …	MICA-AS1	6	31362066	31368247	101929072			TRANS	G	GT	GT	51	2992	0.0170455	ADD	1496	1.28495	0.138299	9.29108	5.21934e-20	6:31364845:G:GT	6	31364845	NEUI	csf	19.2824	294728	top	6:31364845:G:GT.LRPAP1.csf.NEUI	plasma	1.54306	0.13651	1.74031e-28	TRUE
LRPAP1	LRPAP1	4	3505324	3534149	4043	6	31676659	6:31676659	rs147305559	Intronic	LY6G6F-LY6G6D, LY6G6F, TUBB, FLOT1, IER3-AS1, IER3, RN7SL353P, HCG20, LINC00243, LINC02570, RN7SKP186, DDR1, MIR4640, GTF2H4, VARS2, SFTA2, MUCL3, HCG21, NAPGP2, MUC21, MUC22, HCG22, RNU6-1133P, C6orf15, PSORS1C1, CDSN, PSORS1C2, POLR2LP1, CCHCR1, TCF19, POU5F1, PSORS1C3, HCG27, HLA-C, USP8P1, RPL3P2, WASF5P, LINC02571, HLA-B, MIR6891, DHFRP2, RNU6-283P, FGFR3P1, ZDHHC20P2, HLA-S, MICA-AS1, MICA,…	LY6G6F-LY6G6D	6	31674643	31685696	110599563			TRANS	C	T	T	28	2992	0.00935829	ADD	1496	1.26213	0.187636	6.72648	2.46795e-11	6:31676659:C:T	6	31676659	NEUI	csf	10.6077	208511	top	6:31676659:C:T.LRPAP1.csf.NEUI	plasma	1.30292	0.187435	5.38952e-12	TRUE
LRPAP1	LRPAP1	4	3505324	3534149	4043	6	31030224	6:31030224	rs2517509	Intronic	PPP1R11, RNF39, TRIM31, TRIM31-AS1, TRIM40, TRIM10, TRIM15, TRIM26, PAIP1P1, HCG17, TRIM26BP, HLA-L, HCG18, TRIM39, TRIM39-RPP21, RPP21, HLA-N, UBQLN1P1, MICC, TMPOP1, SUCLA2P1, RANP1, HLA-E, LINC02569, GNL1, PRR3, ABCF1, MIR877, PPP1R10, MRPS18B, ATAT1, PTMAP1, C6orf136, DHX16, PPP1R18, NRM, RPL7P4, MDC1, MDC1-AS1, TUBB, FLOT1, IER3-AS1, IER3, RN7SL353P, HCG20, LINC00243, LINC02570, RN7SKP186, D…	HCG22	6	31021227	31027667	285834	31021984	31027434	TRANS	C	T	T	28	2992	0.00935829	ADD	1496	1.38726	0.187043	7.41681	2.00234e-13	6:31030224:C:T	6	31030224	NEUI	csf	12.6985	234465	top	6:31030224:C:T.LRPAP1.csf.NEUI	plasma	1.42462	0.186841	4.32428e-14	TRUE
LRPAP1	LRPAP1	4	3505324	3534149	4043	6	30770701	6:30770701	rs114376405	Intronic	RPL7AP7, MICG, HCG4P8, HLA-G, HCGVIII-2, MICF, LOC353009, HCP5B, HCG4P7, HLA-H, HLA-T, DDX39BP1, MCCD1P1, LOC353008, HCG4B, HLA-K, HLA-U, HCG4P5, HLA-A, HCG4P4, HLA-W, MICD, HCG9, DDX39BP2, MCCD1P2, LOC353007, ZNRD1ASP, HCG4P3, HLA-J, ETF1P1, ZNRD1, PPP1R11, RNF39, TRIM31, TRIM31-AS1, TRIM40, TRIM10, TRIM15, TRIM26, PAIP1P1, HCG17, TRIM26BP, HLA-L, HCG18, TRIM39, TRIM39-RPP21, RPP21, HLA-N, UBQLN…	LINC00243	6	30780643	30798436	401247	30780643	30798436	TRANS	G	A	A	22	2992	0.00735294	ADD	1496	1.18389	0.212226	5.57842	2.87683e-08	6:30770701:G:A	6	30770701	NEUI	csf	7.54109	159284	top	6:30770701:G:A.LRPAP1.csf.NEUI	plasma	1.38685	0.211386	7.36012e-11	TRUE
LRPAP1	LRPAP1	4	3505324	3534149	4043	6	32093329	6:32093329	rs139738710	Intronic	ATF6B, PSORS1C2, POLR2LP1, CCHCR1, TCF19, POU5F1, PSORS1C3, HCG27, HLA-C, USP8P1, RPL3P2, WASF5P, LINC02571, HLA-B, MIR6891, DHFRP2, RNU6-283P, FGFR3P1, ZDHHC20P2, HLA-S, MICA-AS1, MICA, LINC01149, HLA-X, HCP5, HCG26, MICB-DT, MICB, PPIAP9, RPL15P4, MCCD1, ATP6V1G2-DDX39B, DDX39B, SNORD117, SNORD84, DDX39B-AS1, ATP6V1G2, NFKBIL1, LOC100287329, LTA, TNF, LTB, LST1, NCR3, UQCRHP1, AIF1, PRRC2A, SNO…	ATF6B	6	32083041	32096023	1388	32093819	32095995	TRANS	G	T	T	20	2992	0.00668449	ADD	1496	1.23461	0.222457	5.54987	3.37738e-08	6:32093329:G:T	6	32093329	NEUI	csf	7.47142	157945	top	6:32093329:G:T.LRPAP1.csf.NEUI	plasma	1.11112	0.222876	6.90547e-07	TRUE
LRPAP1	LRPAP1	4	3505324	3534149	4043	6	30464207	6:30464207	rs146894800	Nearest	LINC01015, GPR53P, OR2I1P, UBD, OR2H5P, TMEM183AP1, SNORD32B, RPL13AP, OR2H2, GABBR1, SUMO2P1, MOG, ZFP57, ZDHHC20P1, HCG4P11, HLA-F, RPL23AP1, HLA-F-AS1, MICE, HCG9P5, IFITM4P, LOC353010, HCG4, HLA-V, HCG4P9, HLA-P, RPL7AP7, MICG, HCG4P8, HLA-G, HCGVIII-2, MICF, LOC353009, HCP5B, HCG4P7, HLA-H, HLA-T, DDX39BP1, MCCD1P1, LOC353008, HCG4B, HLA-K, HLA-U, HCG4P5, HLA-A, HCG4P4, HLA-W, MICD, HCG9, DD…	HLA-E	6	30457286	30461971	3133	30457289	30459060	TRANS	C	G	G	22	2992	0.00735294	ADD	1496	1.31876	0.211677	6.23007	6.0498e-10	6:30464207:C:G	6	30464207	NEUI	plasma	9.21826	188257	top	6:30464207:C:G.LRPAP1.plasma.NEUI	csf	1.08987	0.212563	3.32424e-07	TRUE
LRPAP1	LRPAP1	4	3505324	3534149	4043	6	31900754	6:31900754	rs184265581	Intronic	C2, MUCL3, HCG21, NAPGP2, MUC21, MUC22, HCG22, RNU6-1133P, C6orf15, PSORS1C1, CDSN, PSORS1C2, POLR2LP1, CCHCR1, TCF19, POU5F1, PSORS1C3, HCG27, HLA-C, USP8P1, RPL3P2, WASF5P, LINC02571, HLA-B, MIR6891, DHFRP2, RNU6-283P, FGFR3P1, ZDHHC20P2, HLA-S, MICA-AS1, MICA, LINC01149, HLA-X, HCP5, HCG26, MICB-DT, MICB, PPIAP9, RPL15P4, MCCD1, ATP6V1G2-DDX39B, DDX39B, SNORD117, SNORD84, DDX39B-AS1, ATP6V1G2,…	C2	6	31865560	31913451	717	31911450	31913449	TRANS	G	C	C	27	2992	0.00902406	ADD	1496	1.20244	0.191372	6.28326	4.33975e-10	6:31900754:G:C	6	31900754	NEUI	csf	9.36254	190497	top	6:31900754:G:C.LRPAP1.csf.NEUI	plasma	1.24573	0.191173	9.82656e-11	TRUE
LRPAP1	LRPAP1	4	3505324	3534149	4043	3	190643896	3:190643896	rs71635338	Intronic	P3H2, MTAPP2, P3H2-AS1, RNU6-1109P, NMNAT1P3, CLDN1, CLDN16, TMEM207, IL1RAP, GCNT1P3, RN7SKP296, CCT6P4, LOC100131685, GMNC, SNAR-I, OSTN, OSTN-AS1, UTS2B, CCDC50, LINCR-0002, PYDC2,	OSTN, GMNC	3	190595719	190595839	100170222			TRANS	C	CT	CT	1123	2992	0.375334	ADD	1496	0.216781	0.036676	5.91072	4.21289e-09	3:190643896:C:CT	3	190643896	NEUI	csf	8.37542	174423	top	3:190643896:C:CT.LRPAP1.csf.NEUI	plasma	0.000995438	0.0370996	0.978598	FALSE	GMNC,PYDC2,ATP13A4,OPA1,UTS2B,CCDC50,FGF12,ATP13A5,	GMNC
LRPAP1	LRPAP1	4	3505324	3534149	4043	6	31947804	6:31947804	rs116196017	Intronic	STK19, MUC21, MUC22, HCG22, RNU6-1133P, C6orf15, PSORS1C1, CDSN, PSORS1C2, POLR2LP1, CCHCR1, TCF19, POU5F1, PSORS1C3, HCG27, HLA-C, USP8P1, RPL3P2, WASF5P, LINC02571, HLA-B, MIR6891, DHFRP2, RNU6-283P, FGFR3P1, ZDHHC20P2, HLA-S, MICA-AS1, MICA, LINC01149, HLA-X, HCP5, HCG26, MICB-DT, MICB, PPIAP9, RPL15P4, MCCD1, ATP6V1G2-DDX39B, DDX39B, SNORD117, SNORD84, DDX39B-AS1, ATP6V1G2, NFKBIL1, LOC100287…	STK19	6	31938952	31949223	8859	31948168	31949223	TRANS	A	G	G	27	2992	0.00902406	ADD	1496	1.24573	0.191173	6.51628	9.82656e-11	6:31947804:A:G	6	31947804	NEUI	plasma	10.0076	200110	top	6:31947804:A:G.LRPAP1.plasma.NEUI	csf	1.20244	0.191372	4.33975e-10	TRUE
LRPAP1	LRPAP1	4	3505324	3534149	4043	6	31715570	6:31715570	rs141245431	Intronic	MSH5-SAPCD1, MSH5, RN7SL353P, HCG20, LINC00243, LINC02570, RN7SKP186, DDR1, MIR4640, GTF2H4, VARS2, SFTA2, MUCL3, HCG21, NAPGP2, MUC21, MUC22, HCG22, RNU6-1133P, C6orf15, PSORS1C1, CDSN, PSORS1C2, POLR2LP1, CCHCR1, TCF19, POU5F1, PSORS1C3, HCG27, HLA-C, USP8P1, RPL3P2, WASF5P, LINC02571, HLA-B, MIR6891, DHFRP2, RNU6-283P, FGFR3P1, ZDHHC20P2, HLA-S, MICA-AS1, MICA, LINC01149, HLA-X, HCP5, HCG26, M…	MSH5-SAPCD1	6	31707725	31732627	100532732	31730221	31732628	TRANS	G	A	A	26	2992	0.00868984	ADD	1496	1.4003	0.194145	7.21267	8.68764e-13	6:31715570:G:A	6	31715570	NEUI	plasma	12.0611	227036	top	6:31715570:G:A.LRPAP1.plasma.NEUI	csf	1.29972	0.194627	3.40668e-11	TRUE
LRPAP1	LRPAP1	4	3505324	3534149	4043	6	31364845	6:31364845	rs141312099	Intronic	MICA-AS1, MICC, TMPOP1, SUCLA2P1, RANP1, HLA-E, LINC02569, GNL1, PRR3, ABCF1, MIR877, PPP1R10, MRPS18B, ATAT1, PTMAP1, C6orf136, DHX16, PPP1R18, NRM, RPL7P4, MDC1, MDC1-AS1, TUBB, FLOT1, IER3-AS1, IER3, RN7SL353P, HCG20, LINC00243, LINC02570, RN7SKP186, DDR1, MIR4640, GTF2H4, VARS2, SFTA2, MUCL3, HCG21, NAPGP2, MUC21, MUC22, HCG22, RNU6-1133P, C6orf15, PSORS1C1, CDSN, PSORS1C2, POLR2LP1, CCHCR1, …	MICA-AS1	6	31362066	31368247	101929072			TRANS	G	GT	GT	51	2992	0.0170455	ADD	1496	1.54306	0.13651	11.3036	1.74031e-28	6:31364845:G:GT	6	31364845	NEUI	plasma	27.7594	347298	top	6:31364845:G:GT.LRPAP1.plasma.NEUI	csf	1.28495	0.138299	5.21934e-20	TRUE
LRPAP1	LRPAP1	4	3505324	3534149	4043	6	30935963	6:30935963	rs145114077	Nearest	MICD, HCG9, DDX39BP2, MCCD1P2, LOC353007, ZNRD1ASP, HCG4P3, HLA-J, ETF1P1, ZNRD1, PPP1R11, RNF39, TRIM31, TRIM31-AS1, TRIM40, TRIM10, TRIM15, TRIM26, PAIP1P1, HCG17, TRIM26BP, HLA-L, HCG18, TRIM39, TRIM39-RPP21, RPP21, HLA-N, UBQLN1P1, MICC, TMPOP1, SUCLA2P1, RANP1, HLA-E, LINC02569, GNL1, PRR3, ABCF1, MIR877, PPP1R10, MRPS18B, ATAT1, PTMAP1, C6orf136, DHX16, PPP1R18, NRM, RPL7P4, MDC1, MDC1-AS1,…	NAPGP2	6	30929178	30929755	100422429			TRANS	A	C	C	24	2992	0.00802139	ADD	1496	1.42565	0.202082	7.05479	2.63544e-12	6:30935963:A:C	6	30935963	NEUI	plasma	11.5791	221153	top	6:30935963:A:C.LRPAP1.plasma.NEUI	csf	1.34236	0.202479	4.68751e-11	TRUE
LRPAP1	LRPAP1	4	3505324	3534149	4043	6	30696400	6:30696400	rs544989223	Intronic	FLOT1, MICE, HCG9P5, IFITM4P, LOC353010, HCG4, HLA-V, HCG4P9, HLA-P, RPL7AP7, MICG, HCG4P8, HLA-G, HCGVIII-2, MICF, LOC353009, HCP5B, HCG4P7, HLA-H, HLA-T, DDX39BP1, MCCD1P1, LOC353008, HCG4B, HLA-K, HLA-U, HCG4P5, HLA-A, HCG4P4, HLA-W, MICD, HCG9, DDX39BP2, MCCD1P2, LOC353007, ZNRD1ASP, HCG4P3, HLA-J, ETF1P1, ZNRD1, PPP1R11, RNF39, TRIM31, TRIM31-AS1, TRIM40, TRIM10, TRIM15, TRIM26, PAIP1P1, HCG…	FLOT1	6	30695486	30710628	10211	30709131	30710454	TRANS	C	T	T	17	2992	0.00568182	ADD	1496	1.57558	0.240062	6.56321	7.24304e-11	6:30696400:C:T	6	30696400	NEUI	plasma	10.1401	202007	top	6:30696400:C:T.LRPAP1.plasma.NEUI	csf	0.953741	0.242263	8.63712e-05	TRUE
LTA	LTA	6	31539876	31542101	4049	6	31540757	6:31540757	rs2229092	Missense	LTA, MIR877, PPP1R10, MRPS18B, ATAT1, PTMAP1, C6orf136, DHX16, PPP1R18, NRM, RPL7P4, MDC1, MDC1-AS1, TUBB, FLOT1, IER3-AS1, IER3, RN7SL353P, HCG20, LINC00243, LINC02570, RN7SKP186, DDR1, MIR4640, GTF2H4, VARS2, SFTA2, MUCL3, HCG21, NAPGP2, MUC21, MUC22, HCG22, RNU6-1133P, C6orf15, PSORS1C1, CDSN, PSORS1C2, POLR2LP1, CCHCR1, TCF19, POU5F1, PSORS1C3, HCG27, HLA-C, USP8P1, RPL3P2, WASF5P, LINC02571,…	LTA	6	31539876	31542101	4049	31540093	31541627	CIS	A	C	C	174	2992	0.0581551	ADD	1496	-0.989504	0.0736923	-13.4275	6.80986e-39	6:31540757:A:C	6	31540757	INFI	csf	38.1669	393232	top	6:31540757:A:C.LTA.csf.INFI	plasma	-1.24771	0.0710205	5.90744e-63	TRUE
LTA	LTA	6	31539876	31542101	4049	6	31540757	6:31540757	rs2229092	Intronic	LTA, MIR877, PPP1R10, MRPS18B, ATAT1, PTMAP1, C6orf136, DHX16, PPP1R18, NRM, RPL7P4, MDC1, MDC1-AS1, TUBB, FLOT1, IER3-AS1, IER3, RN7SL353P, HCG20, LINC00243, LINC02570, RN7SKP186, DDR1, MIR4640, GTF2H4, VARS2, SFTA2, MUCL3, HCG21, NAPGP2, MUC21, MUC22, HCG22, RNU6-1133P, C6orf15, PSORS1C1, CDSN, PSORS1C2, POLR2LP1, CCHCR1, TCF19, POU5F1, PSORS1C3, HCG27, HLA-C, USP8P1, RPL3P2, WASF5P, LINC02571,…	LTA	6	31539876	31542101	4049	31540093	31541627	CIS	A	C	C	174	2992	0.0581551	ADD	1496	-1.24771	0.0710205	-17.5683	5.90744e-63	6:31540757:A:C	6	31540757	INFI	plasma	62.2286	463758	top	6:31540757:A:C.LTA.plasma.INFI	csf	-0.989504	0.0736923	6.80986e-39	TRUE
LTA	LTA	6	31539876	31542101	4049	6	31122564	6:31122564	rs144885162	Intergenic	CCHCR1, TRIM15, TRIM26, PAIP1P1, HCG17, TRIM26BP, HLA-L, HCG18, TRIM39, TRIM39-RPP21, RPP21, HLA-N, UBQLN1P1, MICC, TMPOP1, SUCLA2P1, RANP1, HLA-E, LINC02569, GNL1, PRR3, ABCF1, MIR877, PPP1R10, MRPS18B, ATAT1, PTMAP1, C6orf136, DHX16, PPP1R18, NRM, RPL7P4, MDC1, MDC1-AS1, TUBB, FLOT1, IER3-AS1, IER3, RN7SL353P, HCG20, LINC00243, LINC02570, RN7SKP186, DDR1, MIR4640, GTF2H4, VARS2, SFTA2, MUCL3, H…	CCHCR1	6	31110216	31125974	54535	31124630	31125568	CIS	C	G	G	52	2992	0.0173797	ADD	1496	-0.812951	0.139334	-5.83453	6.60256e-09	6:31122564:C:G	6	31122564	INFI	csf	8.18029	171022	top	6:31122564:C:G.LTA.csf.INFI	plasma	-0.950055	0.138753	1.09704e-11	TRUE
LTA	LTA	6	31539876	31542101	4049	6	30956877	6:30956877	rs76968299	Intronic	MUC21, DDX39BP2, MCCD1P2, LOC353007, ZNRD1ASP, HCG4P3, HLA-J, ETF1P1, ZNRD1, PPP1R11, RNF39, TRIM31, TRIM31-AS1, TRIM40, TRIM10, TRIM15, TRIM26, PAIP1P1, HCG17, TRIM26BP, HLA-L, HCG18, TRIM39, TRIM39-RPP21, RPP21, HLA-N, UBQLN1P1, MICC, TMPOP1, SUCLA2P1, RANP1, HLA-E, LINC02569, GNL1, PRR3, ABCF1, MIR877, PPP1R10, MRPS18B, ATAT1, PTMAP1, C6orf136, DHX16, PPP1R18, NRM, RPL7P4, MDC1, MDC1-AS1, TUBB…	MUC21	6	30951495	30957680	394263	30951495	30956414	CIS	T	TTTAGAGGCTAAG	TTTAGAGGCTAAG	253	2992	0.0845588	ADD	1496	-0.392033	0.0653015	-6.00343	2.42113e-09	6:30956877:T:TTTAGAGGCTAAG	6	30956877	INFI	plasma	8.61598	178509	top	6:30956877:T:TTTAGAGGCTAAG.LTA.plasma.INFI	csf	-0.207775	0.0658655	0.00163955	TRUE
LTBP3	LTBP3	11	65306030	65325699	4054	11	65319986	11:65319986	rs4099470	Intronic	LTBP3, SLC22A11, SLC22A12, NRXN2, RASGRP2, PYGM, SF1, MAP4K2, MEN1, CDC42BPG, EHD1, MIR10392, RPS16P6, MIR194-2HG, MIR192, MIR194-2, ATG2A, MIR6750, MIR6749, PPP2R5B, GPHA2, MAJIN, BATF2, ARL2-SNX15, ARL2, MIR6879, EEF1A1P18, SNX15, SAC3D1, NAALADL1, CDCA5, ZFPL1, TMEM262, VPS51, TM7SF2, ZNHIT2, FAU, MRPL49, SYVN1, MIR6751, HIGD1AP10, RNU2-23P, PDCL2P2, SPDYC, PGAM1P8, LOC728975, CAPN1, SLC22A20P…	LTBP3	11	65306030	65325699	4054	65319595	65321611	CIS	C	T	T	105	1850	0.0567568	ADD	925	0.636233	0.0954477	6.66577	4.52442e-11	11:65319986:C:T	11	65319986	NEUx	plasma	10.3444	204886	top	11:65319986:C:T.LTBP3.plasma.NEUx	csf	0.246638	0.0970118	0.0111648	TRUE	SCYL1,SSSCA1,FAM89B,EHBP1L1,AP001362.1,SIPA1,ZNHIT2,FAU,MRPL49,SYVN1,TIGD3,SLC25A45,FRMD8,CDC42EP2,DPF2,	SCYL1	11:65318340-65321677	enh
LTBP3	LTBP3	11	65306030	65325699	4054	11	65356674	11:65356674	rs11227230	Intronic	EHBP1L1, SLC22A12, NRXN2, RASGRP2, PYGM, SF1, MAP4K2, MEN1, CDC42BPG, EHD1, MIR10392, RPS16P6, MIR194-2HG, MIR192, MIR194-2, ATG2A, MIR6750, MIR6749, PPP2R5B, GPHA2, MAJIN, BATF2, ARL2-SNX15, ARL2, MIR6879, EEF1A1P18, SNX15, SAC3D1, NAALADL1, CDCA5, ZFPL1, TMEM262, VPS51, TM7SF2, ZNHIT2, FAU, MRPL49, SYVN1, MIR6751, HIGD1AP10, RNU2-23P, PDCL2P2, SPDYC, PGAM1P8, LOC728975, CAPN1, SLC22A20P, POLA2,…	EHBP1L1	11	65343509	65360121	254102	65359293	65359951	CIS	G	A	A	428	1952	0.219262	ADD	976	-0.303295	0.0527308	-5.75176	1.18177e-08	11:65356674:G:A	11	65356674	NEUx	csf	7.92747	166493	top	11:65356674:G:A.LTBP3.csf.NEUx	plasma	-0.0616121	0.0543898	0.257597	FALSE	MAP3K11,PCNXL3,SSSCA1,FAM89B,ZNHIT2,FAU,MRPL49,SIPA1,SCYL1,EFEMP2,CTSW,CDC42BPG,TIGD3,SLC25A45,FRMD8,	MAP3K11
LTBR	LTBR	12	6484326	6500732	4055	12	6493100	12:6493100	rs28999107	Intronic	LTBR, NTF3, ANO2, LOC101901829, VWF, SNORA120, RN7SL69P, CD9, ATP5MFP5, PLEKHG6, TNFRSF1A, RN7SL391P, SCNN1A, LTBR, RPL31P10, SRP14P1, CD27-AS1, CD27, TAPBPL, VAMP1, PKP2P1, MRPL51, NCAPD2, SCARNA10, GAPDH, IFFO1, NOP2, CHD4, SCARNA11, LPAR5, ACRBP, ING4, ZNF384, PIANP, RNU6-781P, COPS7A, MLF2, PTMS, LAG3, RN7SL380P, CD4, GPR162, P3H3, GNB3, CDCA3, USP5, TPI1, SPSB2, LOC105369632, RPL13P5, DSTNP2…	LTBR	12	6484326	6500732	4055	6498092	6500733	CIS	G	T	T	1240	2992	0.414439	ADD	1496	-0.291644	0.0361659	-8.06407	1.4994e-15	12:6493100:G:T	12	6493100	CVDIII	csf	14.8241	256794	top	12:6493100:G:T.LTBR.csf.CVDIII	plasma	-0.16045	0.0367107	1.32422e-05	TRUE	TNFRSF1A,NOP2,CD27,MRPL51,NCAPD2,VAMP1,	TNFRSF1A	12:6491996-6494759	dyadic
LTBR	LTBR	12	6484326	6500732	4055	12	6500843	12:6500843	rs4301834	Nearest	NTF3, ANO2, LOC101901829, VWF, SNORA120, RN7SL69P, CD9, ATP5MFP5, PLEKHG6, TNFRSF1A, RN7SL391P, SCNN1A, LTBR, RPL31P10, SRP14P1, CD27-AS1, CD27, TAPBPL, VAMP1, PKP2P1, MRPL51, NCAPD2, SCARNA10, GAPDH, IFFO1, NOP2, CHD4, SCARNA11, LPAR5, ACRBP, ING4, ZNF384, PIANP, RNU6-781P, COPS7A, MLF2, PTMS, LAG3, RN7SL380P, CD4, GPR162, P3H3, GNB3, CDCA3, USP5, TPI1, SPSB2, LOC105369632, RPL13P5, DSTNP2, LRRC…	LTBR	12	6484326	6500732	4055	6498092	6500733	CIS	A	G	G	730	2992	0.243984	ADD	1496	0.317432	0.0423405	7.49712	1.11284e-13	12:6500843:A:G	12	6500843	CVDIII	plasma	12.9536	237335	top	12:6500843:A:G.LTBR.plasma.CVDIII	csf	0.176638	0.0428868	4.0189e-05	TRUE	TPI1,	TPI1
LTBR	LTBR	12	6484326	6500732	4055	3	190643896	3:190643896	rs71635338	Intronic	P3H2, MTAPP2, P3H2-AS1, RNU6-1109P, NMNAT1P3, CLDN1, CLDN16, TMEM207, IL1RAP, GCNT1P3, RN7SKP296, CCT6P4, LOC100131685, GMNC, SNAR-I, OSTN, OSTN-AS1, UTS2B, CCDC50, LINCR-0002, PYDC2,	OSTN, GMNC	3	190595719	190595839	100170222			TRANS	C	CT	CT	1123	2992	0.375334	ADD	1496	0.222857	0.0366516	6.08042	1.51945e-09	3:190643896:C:CT	3	190643896	CVDIII	csf	8.81831	181857	top	3:190643896:C:CT.LTBR.csf.CVDIII	plasma	-0.010362	0.0371013	0.780063	FALSE	GMNC,PYDC2,ATP13A4,OPA1,UTS2B,CCDC50,FGF12,ATP13A5,	GMNC
LTBR	LTBR	12	6484326	6500732	4055	14	94844947	14:94844947	rs28929474	Intronic	SERPINA1, RNU6-1258P, PRIMA1, FAM181A-AS1, FAM181A, ASB2, MIR4506, CCDC197, OTUB2, DDX24, IFI27L1, IFI27, IFI27L2, PPP4R4, SERPINA10, SERPINA6, SERPINA2, SERPINA1, SERPINA11, SERPINA9, SERPINA12, SERPINA4, SERPINA5, SERPINA3, ADIPOR1P2, SERPINA13P, LOC100288028, RPSAP4, GSC, GSC-DT, RPL15P2, DICER1, MIR3173, DICER1-AS1, CLMN, LINC02292,	SERPINA1	14	94843084	94856972	5265	94855894	94856972	TRANS	C	T	T	80	2992	0.026738	ADD	1496	0.845517	0.111107	7.60995	4.82898e-14	14:94844947:C:T	14	94844947	CVDIII	plasma	13.3161	241318	top	14:94844947:C:T.LTBR.plasma.CVDIII	csf	-0.0157569	0.113239	0.889352	FALSE	SERPINA12,SERPINA4,SERPINA5,GLRX5,SERPINA11,TCL1A,OTUB2,RP11-986E7.7,SERPINA3,IFI27,IFI27L2,TCL1B,SERPINA6,DICER1,CLMN,C14orf132,SERPINA10,CATSPERB,VRK1,PAPOLA,	SERPINA12
LXN	LXN	3	158384203	158390437	56925	3	186366576	3:186366576	rs1447669	Intronic	FETUB, IGF2BP2-AS1, MIR548AQ, TRA2B, NMRAL2P, ETV5, DGKG, LINC02020, LINC02052, CRYGS, TBCCD1, DNAJB11, LOC100287402, AHSG, FETUB, HRG, LOC100533663, KNG1, PSMD10P2, RNU6-1105P, GPS2P2, EIF4A2, SNORD2, SNORA63B, MIR1248, SNORA81, SNORA63, SNORA4, RFC4, LINC02043, ADIPOQ, ADIPOQ-AS1, RPS20P14, RPL29P9, ST6GAL1, RPL39L, RPL39P19, LOC101929106, RTP1, MASP1, LOC101929130, RTP4, LINC02041,	FETUB	3	186358188	186370930	26998	186358248	186370420	TRANS	C	A	A	396	2992	0.132353	ADD	1496	0.425549	0.0527497	8.06732	1.46163e-15	3:186366576:C:A	3	186366576	NEUI	plasma	14.8352	256902	top	3:186366576:C:A.LXN.plasma.NEUI	csf	0.0362059	0.0538822	0.501723	FALSE	AHSG,FETUB,TBCCD1,DNAJB11,KNG1,RFC4,DGKG,SST,ST6GAL1,ETV5,TPRG1,RTP2,RP11-211G3.3,	AHSG
MANF	MANF	3	51422722	51426828	7873	3	190643896	3:190643896	rs71635338	Intronic	P3H2, MTAPP2, P3H2-AS1, RNU6-1109P, NMNAT1P3, CLDN1, CLDN16, TMEM207, IL1RAP, GCNT1P3, RN7SKP296, CCT6P4, LOC100131685, GMNC, SNAR-I, OSTN, OSTN-AS1, UTS2B, CCDC50, LINCR-0002, PYDC2,	OSTN, GMNC	3	190595719	190595839	100170222			TRANS	C	CT	CT	1123	2992	0.375334	ADD	1496	0.206293	0.0367164	5.61856	2.29334e-08	3:190643896:C:CT	3	190643896	NEUI	csf	7.63953	161156	top	3:190643896:C:CT.MANF.csf.NEUI	plasma	-0.0586353	0.037071	0.113929	FALSE	GMNC,PYDC2,ATP13A4,OPA1,UTS2B,CCDC50,FGF12,ATP13A5,	GMNC
MANF	MANF	3	51422722	51426828	7873	3	196367736	3:196367736	rs74995688	Intronic	NRROS, LOC100288016, SDHAP2, MIR570HG, MIR570, SMBD1P, MUC20, MUC4, LINC01983, KIF3AP1, TNK2, MIR6829, TNK2-AS1, RNU2-11P, LOC105374297, LOC100133326, SDHAP1, LOC100131360, TFRC, RNU7-18P, LINC00885, ZDHHC19, SLC51A, PCYT1A, TCTEX1D2, TM4SF19-TCTEX1D2, TM4SF19-AS1, TM4SF19, RNU6-910P, UBXN7, RNU6-1279P, RN7SL434P, RN7SL738P, UBXN7-AS1, RNF168, SMCO1, RPS29P3, WDR53, FBXO45, LINC01063, NRROS, CEP1…	NRROS	3	196366565	196388875	375387			TRANS	G	T	T	127	2992	0.0424465	ADD	1496	-0.511318	0.0893286	-5.72401	1.2553e-08	3:196367736:G:T	3	196367736	NEUI	csf	7.90125	166015	top	3:196367736:G:T.MANF.csf.NEUI	plasma	0.052875	0.0902918	0.558232	FALSE	CEP19,	CEP19
P-tau	MAPT	17	43971748	44105700	4137	19	45411941	19:45411941	rs429358	Missense	APOE, ZNF45, ZNF221, ZNF155, LOC101928063, ZNF230, ZNF222, ZNF223, ZNF284, RNU6-902P, ZNF224, LOC100379224, ZNF225, ZNF234, ZNF226, ZNF227, ZNF233, ZNF235, MRPS15P2, NDUFA3P1, ZNF112, ZNF285, ZNF229, ZNF285B, ZNF180, CEACAM20, CEACAM22P, IGSF23, PVR, MIR4531, CEACAM19, CEACAM16, BCL3, MIR8085, CBLC, BCAM, NECTIN2, TOMM40, APOE, APOC1, APOC1P1, APOC4, APOC4-APOC2, APOC2, CLPTM1, RELB, CLASRP, RNU6…	APOE	19	45409053	45412652	348	45409617	45412211	TRANS	T	C	C	703	2992	0.23496	ADD	1496	0.503054	0.0395595	12.7164	2.99523e-35	19:45411941:T:C	19	45411941	EI	csf	34.5236	378758	top	19:45411941:T:C.CSF_pTaupgml_EI.csf.EI	NA	NA	NA	NA	NA	APOC4,APOC4-APOC2,APOC2,CTB-129P6.11,CLPTM1,CLASRP,TRAPPC6A,BLOC1S3,AC005779.2,PVR,ZNF225,	APOC4
T-tau	MAPT	17	43971748	44105700	4137	19	45411941	19:45411941	rs429358	Missense	APOE, ZNF45, ZNF221, ZNF155, LOC101928063, ZNF230, ZNF222, ZNF223, ZNF284, RNU6-902P, ZNF224, LOC100379224, ZNF225, ZNF234, ZNF226, ZNF227, ZNF233, ZNF235, MRPS15P2, NDUFA3P1, ZNF112, ZNF285, ZNF229, ZNF285B, ZNF180, CEACAM20, CEACAM22P, IGSF23, PVR, MIR4531, CEACAM19, CEACAM16, BCL3, MIR8085, CBLC, BCAM, NECTIN2, TOMM40, APOE, APOC1, APOC1P1, APOC4, APOC4-APOC2, APOC2, CLPTM1, RELB, CLASRP, RNU6…	APOE	19	45409053	45412652	348	45409617	45412211	TRANS	T	C	C	703	2992	0.23496	ADD	1496	0.45964	0.0399118	11.5164	1.8342e-29	19:45411941:T:C	19	45411941	EI	csf	28.7366	352289	top	19:45411941:T:C.CSF_TTaupgml_EI.csf.EI	NA	NA	NA	NA	NA	APOC4,APOC4-APOC2,APOC2,CTB-129P6.11,CLPTM1,CLASRP,TRAPPC6A,BLOC1S3,AC005779.2,PVR,ZNF225,	APOC4
T-tau	MAPT	17	43971748	44105700	4137	19	45411941	19:45411941	rs429358	Missense	APOE, ZNF45, ZNF221, ZNF155, LOC101928063, ZNF230, ZNF222, ZNF223, ZNF284, RNU6-902P, ZNF224, LOC100379224, ZNF225, ZNF234, ZNF226, ZNF227, ZNF233, ZNF235, MRPS15P2, NDUFA3P1, ZNF112, ZNF285, ZNF229, ZNF285B, ZNF180, CEACAM20, CEACAM22P, IGSF23, PVR, MIR4531, CEACAM19, CEACAM16, BCL3, MIR8085, CBLC, BCAM, NECTIN2, TOMM40, APOE, APOC1, APOC1P1, APOC4, APOC4-APOC2, APOC2, CLPTM1, RELB, CLASRP, RNU6…	APOE	19	45409053	45412652	348	45409617	45412211	TRANS	T	C	C	725	3066	0.236464	ADD	1533	0.411536	0.0362792	11.3436	1.07597e-28	19:45411941:T:C	19	45411941		CSF	27.9682	348379	top							APOC4,APOC4-APOC2,APOC2,CTB-129P6.11,CLPTM1,CLASRP,TRAPPC6A,BLOC1S3,AC005779.2,PVR,ZNF225,	APOC4
P-tau	MAPT	17	43971748	44105700	4137	17	66132936	17:66132936	rs112615097	Intronic	LRRC37A16P, RPL36AP48, LOC101928021, RNA5SP447, PSMD12, PITPNC1, RN7SL756P, MIR548AA2, MIR548D2, NOL11, SNORA38B, RPSAP67, RPL17P41, BPTF, RN7SL622P, C17orf58, TRR-CCG2-1, KPNA2, FBXO36P1, LINC00674, LRRC37A16P, SH3GL1P3, RDM1P3, ARHGAP27P2, AMZ2, ARSG, SLC16A6, TRUND-NNN5-1, PRKAR1A, WIPI1, MIR635, FAM20A, LINC01482, ABCA8, ABCA9, ABCA9-AS1, ABCA6, SEC24AP1, MIR4524B, MIR4524A,	LRRC37A16P	17	66122616	66148612	651250			TRANS	C	T	T	107	2992	0.035762	ADD	1496	0.563226	0.0971145	5.7996	8.09887e-09	17:66132936:C:T	17	66132936	EI	csf	8.09158	169449	top	17:66132936:C:T.CSF_pTaupgml_EI.csf.EI	NA	NA	NA	NA	NA	WIPI1,PRKAR1A,FAM20A,AMZ2,ARSG,AC079210.1,ABCA10,C17orf58,ABCA8,ABCA6,SLC16A6,ABCA9,KCNJ2,MAP2K6,	WIPI1
T-tau	MAPT	17	43971748	44105700	4137	17	66132936	17:66132936	rs112615097	Intronic	LRRC37A16P, RPL36AP48, LOC101928021, RNA5SP447, PSMD12, PITPNC1, RN7SL756P, MIR548AA2, MIR548D2, NOL11, SNORA38B, RPSAP67, RPL17P41, BPTF, RN7SL622P, C17orf58, TRR-CCG2-1, KPNA2, FBXO36P1, LINC00674, LRRC37A16P, SH3GL1P3, RDM1P3, ARHGAP27P2, AMZ2, ARSG, SLC16A6, TRUND-NNN5-1, PRKAR1A, WIPI1, MIR635, FAM20A, LINC01482, ABCA8, ABCA9, ABCA9-AS1, ABCA6, SEC24AP1, MIR4524B, MIR4524A,	LRRC37A16P	17	66122616	66148612	651250			TRANS	C	T	T	109	3066	0.0355512	ADD	1533	0.502999	0.0878187	5.72769	1.22342e-08	17:66132936:C:T	17	66132936		CSF	7.91242	166219	top							WIPI1,PRKAR1A,FAM20A,AMZ2,ARSG,AC079210.1,ABCA10,C17orf58,ABCA8,ABCA6,SLC16A6,ABCA9,KCNJ2,MAP2K6,	WIPI1
T-tau	MAPT	17	43971748	44105700	4137	17	66113360	17:66113360	rs113960551	Intronic	LINC00674, RPL36AP48, LOC101928021, RNA5SP447, PSMD12, PITPNC1, RN7SL756P, MIR548AA2, MIR548D2, NOL11, SNORA38B, RPSAP67, RPL17P41, BPTF, RN7SL622P, C17orf58, TRR-CCG2-1, KPNA2, FBXO36P1, LINC00674, LRRC37A16P, SH3GL1P3, RDM1P3, ARHGAP27P2, AMZ2, ARSG, SLC16A6, TRUND-NNN5-1, PRKAR1A, WIPI1, MIR635, FAM20A, LINC01482, ABCA8, ABCA9, ABCA9-AS1, ABCA6, SEC24AP1, MIR4524B, MIR4524A,	LINC00674	17	66097696	66132070	100499466			TRANS	C	T	T	105	2992	0.0350936	ADD	1496	0.537762	0.0980459	5.4848	4.85397e-08	17:66113360:C:T	17	66113360	EI	csf	7.3139	154871	top	17:66113360:C:T.CSF_TTaupgml_EI.csf.EI	NA	NA	NA	NA	NA	WIPI1,PRKAR1A,ABCA8,ABCA10,FAM20A,	WIPI1
T-tau	MAPT	17	43971748	44105700	4137	15	83946255	15:83946255	rs4843133	Intronic	BNC1, CSPG4P9, UBE2Q2P6, DNM1P36, UBE2Q2P2, LOC102724034, CSPG4P10, GOLGA2P10, RPS17, CPEB1, CPEB1-AS1, AP3B2, LOC100421235, LOC338963, ACTG1P17, SNHG21, FSD2, SCARNA15, WHAMM, HOMER2, RAMAC, C15orf40, BTBD1, FABP5P8, MIR4515, TM6SF1, HDGFL3, BNC1, SH3GL3, ADAMTSL3, RNU6-401P, TUBAP4, RNU6-1339P, LOC642677, EFL1P1, DNM1P41, UBE2Q2L, CSPG4P11, LOC440300, GOLGA2P7, RN7SL331P, GOLGA6L4, UBE2Q2P8,	BNC1	15	83924636	83953416	646	83926096	83952071	TRANS	G	A	A	470	2992	0.157086	ADD	1496	-0.280963	0.050268	-5.5893	2.70588e-08	15:83946255:G:A	15	83946255	EI	csf	7.56769	159792	top	15:83946255:G:A.CSF_TTaupgml_EI.csf.EI	NA	NA	NA	NA	NA	SH3GL3,ADAMTSL3,TM6SF1,HDGFRP3,RPS17L,RP11-152F13.10,RP11-379H8.1,HOMER2,FAM103A1,C15orf40,TMC3,AGBL1,MEX3B,	SH3GL3
tTau	MAPT	17	43971748	44105700	4137	4	40199157	4:40199157	rs3821990	Intronic	RHOH, RFC1, RNU6-32P, RNU6-887P, KLB, MIR5591, RPL9, LIAS, LOC401127, UGDH, UGDH-AS1, SMIM14, RNU7-11P, UBE2K, RN7SL558P, ZBTB12BP, PDS5A, RNA5SP159, PABPC1P1, KRT18P25, LOC344967, N4BP2, RNU6-1112P, RHOH, LINC02265, CHRNA9, RNU7-74P, RBM47, RPL37P14, MIR4802, NSUN7, ARL4AP2, APBB2, RNA5SP160, RNU6-836P, RNU6-1195P,	RHOH	4	40192700	40248587	399	40201965	40244872	TRANS	T	G	G	152	3066	0.049576	ADD	1533	-0.455786	0.0830368	-5.48896	4.72522e-08	4:40199157:T:G	4	40199157		plasma	7.32558	155101	top							MEX3B,HOMER2,FAM103A1,STARD5,MESDC2,MESDC1,C15orf26,TMC3,	MEX3B	15:82425081-82425482	enh
MATN3	MATN3	2	20191813	20212429	4148	2	20218141	2:20218141	rs2670634	Intronic	MIR4757, OSR1, CISD1P1, LINC00954, TTC32, WDR35, RNFT1P1, LOC101928222, MATN3, LAPTM4A, RPS16P2, RN7SL140P, RNU6-961P, SDC1, LOC151457, RNU7-113P, PUM2, LOC100421404, SLC7A15P, RNA5SP86, RHOB, LOC107985856, LOC727919, HS1BP3-IT1, RPS25P3, HS1BP3, GDF7, LDAH,	LAPTM4A	2	20232411	20251389	9741	20232930	20235004	CIS	G	A	A	1010	2992	0.337567	ADD	1496	0.490359	0.0360578	13.5993	8.51223e-40	2:20218141:G:A	2	20218141	NEUI	csf	39.07	396606	top	2:20218141:G:A.MATN3.csf.NEUI	plasma	0.526096	0.035716	5.86984e-46	TRUE	WDR35,SDC1,PUM2,RHOB,	WDR35
MATN3	MATN3	2	20191813	20212429	4148	2	20212474	2:20212474	2:20212474:GGCCCCGCCCC:G	Nearest	MIR4757, OSR1, CISD1P1, LINC00954, TTC32, WDR35, RNFT1P1, LOC101928222, MATN3, LAPTM4A, RPS16P2, RN7SL140P, RNU6-961P, SDC1, LOC151457, RNU7-113P, PUM2, LOC100421404, SLC7A15P, RNA5SP86, RHOB, LOC107985856, LOC727919, HS1BP3-IT1, RPS25P3, HS1BP3, GDF7, LDAH,	LAPTM4A	2	20232411	20251389	9741	20232930	20235004	CIS	GGCCCCGCCCC	G	G	1041	2992	0.347928	ADD	1496	0.559937	0.0354155	15.8105	3.504e-52	2:20212474:GGCCCCGCCCC:G	2	20212474	NEUI	plasma	51.4554	436332	top	2:20212474:GGCCCCGCCCC:G.MATN3.plasma.NEUI	csf	0.490411	0.036102	1.0242e-39	TRUE	WDR35,SDC1,PUM2,RHOB,	WDR35
MATN3	MATN3	2	20191813	20212429	4148	2	20616088	2:20616088	rs71435562	Intronic	CISD1P1, LINC00954, TTC32, WDR35, RNFT1P1, LOC101928222, MATN3, LAPTM4A, RPS16P2, RN7SL140P, RNU6-961P, SDC1, LOC151457, RNU7-113P, PUM2, LOC100421404, SLC7A15P, RNA5SP86, RHOB, LOC107985856, LOC727919, HS1BP3-IT1, RPS25P3, HS1BP3, GDF7, LDAH, APOB, TDRD15, NUTF2P8,	RNA5SP86	2	20601388	20601485	100873319			CIS	C	T	T	116	2992	0.0387701	ADD	1496	-0.588913	0.0935211	-6.29711	3.97838e-10	2:20616088:C:T	2	20616088	NEUI	csf	9.40029	191078	top	2:20616088:C:T.MATN3.csf.NEUI	plasma	-0.113699	0.0947015	0.230096	FALSE	HS1BP3,GDF7,PUM2,RHOB,KLHL29,VSNL1,	HS1BP3
MDGA1	MDGA1	6	37598455	37665659	266727	6	37631768	6:37631768	rs10947690	Missense	MDGA1, PANDAR, LAP3P2, CDKN1A, DINOL, RAB44, GPR166P, CPNE5, PPIL1, C6orf89, PI16, MTCH1, FGD2, COX6A1P2, RPL12P2, PIM1, TMEM217, TBC1D22B, RNF8, RN7SL273P, CMTR1, CCDC167, LINC02520, MIR4462, MDGA1, ZFAND3, RN7SL285P, RNU1-87P, BTBD9, BTBD9-AS1, LOC100128379,	MDGA1	6	37598455	37665659	266727	37623656	37632092	CIS	A	G	G	733	2992	0.244987	ADD	1496	-0.28136	0.0412569	-6.81971	1.32042e-11	6:37631768:A:G	6	37631768	NEUI	csf	10.8793	212158	top	6:37631768:A:G.MDGA1.csf.NEUI	plasma	-0.203032	0.0415604	1.14415e-06	TRUE	CMTR1,CCDC167,RNF8,GLO1,	CMTR1	6:37631748-37631808	enh
MDGA1	MDGA1	6	37598455	37665659	266727	6	37669641	6:37669641	rs4711510	Nearest	GPR166P, CPNE5, PPIL1, C6orf89, PI16, MTCH1, FGD2, COX6A1P2, RPL12P2, PIM1, TMEM217, TBC1D22B, RNF8, RN7SL273P, CMTR1, CCDC167, LINC02520, MIR4462, MDGA1, ZFAND3, RN7SL285P, RNU1-87P, BTBD9, BTBD9-AS1, LOC100128379, GLO1,	MDGA1	6	37598455	37665659	266727	37623656	37632092	CIS	A	G	G	1300	2992	0.434492	ADD	1496	1.03576	0.0252047	41.0938	1.26957e-247	6:37669641:A:G	6	37669641	NEUI	plasma	246.896	662584	top	6:37669641:A:G.MDGA1.plasma.NEUI	csf	-0.0153994	0.0367884	0.675572	FALSE	MTCH1,CMTR1,CCDC167,	MTCH1
MDGA1	MDGA1	6	37598455	37665659	266727	3	142346638	3:142346638	3:142346638:C:CT	Intronic	PLS1, LINC02618, TPT1P3, RNF7, GRK7, HMGN2P25, ATP1B3, RNU6-509P, TFDP2, RPL19P6, RNU6-425P, GK5, XRN1, RNU6-1294P, RNU1-100P, ATR, LOC731755, SUCLG2P1, RPL6P9, RNA5SP143, PLS1, RN7SKP25, TRPC1, RNU7-47P, PCOLCE2, RPL8P3, LOC100507389, PAQR9, PAQR9-AS1, LOC100289361, U2SURP, CHST2, PBX2P1, SLC9A9, SLC9A9-AS1, GAPDHP47, ST13P15, LOC100128739,	PLS1	3	142315235	142432506	5357	142408472	142417280	TRANS	C	CT	CT	704	2992	0.235294	ADD	1496	0.235976	0.0420199	5.61582	2.32917e-08	3:142346638:C:CT	3	142346638	NEUI	plasma	7.6328	161028	top	3:142346638:C:CT.MDGA1.plasma.NEUI	csf	0.11248	0.0423644	0.00801367	TRUE	ATR,PLS1,PCOLCE2,TRPC1,PAQR9,U2SURP,	ATR
MDGA1	MDGA1	6	37598455	37665659	266727	2	106359110	2:106359110	rs116080591	Intronic	LINC01114, HMGB3P11, PANTR1, POU3F3, LINC01159, MRPS9-AS2, MRPS9, MRPS9-AS1, LINC01918, GPR45, TGFBRAP1, C2orf49, FHL2, LOC285000, NCK2, ECRG4, UXS1, RPL22P10, RPS21P2, RPL27AP4, LOC402096, PLGLA, RGPD3, CD8B2, EEF1A1P12,	NCK2	2	106361369	106510730	8440	106468238	106510728	TRANS	G	A	A	38	2992	0.0127005	ADD	1496	-0.964249	0.162138	-5.94709	3.39311e-09	2:106359110:G:A	2	106359110	NEUI	csf	8.4694	176033	top	2:106359110:G:A.MDGA1.csf.NEUI	plasma	-0.169286	0.163975	0.302058	FALSE	C2orf40,SULT1C3,AC012360.2,NCK2,GPR45,AC012360.1,	C2orf40
MDGA1	MDGA1	6	37598455	37665659	266727	3	142123392	3:142123392	rs73238180	Intronic	XRN1, KRT18P35, RASA2, YWHAQP6, LINC02618, TPT1P3, RNF7, GRK7, HMGN2P25, ATP1B3, RNU6-509P, TFDP2, RPL19P6, RNU6-425P, GK5, XRN1, RNU6-1294P, RNU1-100P, ATR, LOC731755, SUCLG2P1, RPL6P9, RNA5SP143, PLS1, RN7SKP25, TRPC1, RNU7-47P, PCOLCE2, RPL8P3, LOC100507389, PAQR9, PAQR9-AS1, LOC100289361, U2SURP, CHST2, PBX2P1, SLC9A9, SLC9A9-AS1,	XRN1	3	142025452	142166904	54464	142153855	142166870	TRANS	G	A	A	371	2992	0.123997	ADD	1496	0.303336	0.0548144	5.53387	3.69362e-08	3:142123392:G:A	3	142123392	NEUI	plasma	7.43255	157193	top	3:142123392:G:A.MDGA1.plasma.NEUI	csf	0.0533832	0.0553602	0.335057	FALSE	ATR,PLS1,TFDP2,GK5,PAQR9,U2SURP,XRN1,PCOLCE2,ATP1B3,	ATR
MEPE	MEPE	4	88742550	88767969	56955	4	88747376	4:88747376	4:88747376:CT:C	Intronic	MEPE, RPL6P13, C4orf36, LOC260422, AFF1-AS1, AFF1, TECRP1, KLHL8, LOC100419572, GAPDHP60, MIR5705, HSD17B13, HSD17B11, RN7SL681P, LOC100129693, NUDT9, SPARCL1, DSPP, DMP1, CHCHD2P7, IBSP, MEPE, HSP90AB3P, SPP1, RNU1-36P, PKD2, ABCG2, RPL31P24, RNU6-818P, RNU6ATAC31P, RNU6-1298P, PPM1K, RNU6-112P, PPM1K-DT, HERC6, HERC5, NCOA4P2, PIGY, PYURF, PIGY-DT, LOC100129137, RN7SKP244, HERC3, RNU6-33P, NAP1…	MEPE	4	88742550	88767969	56955	88754139	88767966	CIS	CT	C	C	494	2992	0.165107	ADD	1496	-0.272284	0.0482671	-5.64119	2.01675e-08	4:88747376:CT:C	4	88747376	CVDIII	plasma	7.69535	162206	top	4:88747376:CT:C.MEPE.plasma.CVDIII	NA	NA	NA	NA	NA	DMP1,SPARCL1,SPP1,KLHL8,DSPP,HSD17B13,HSD17B11,ABCG2,HERC6,PKD2,NUDT9,	DMP1
MME	MME	3	154741913	154901518	4311	14	103570976	14:103570976	rs11275586	Intronic	EXOC3L4, WDR20, MOK, TRI-AAT5-4, ZNF839, CINP, TECPR2, RNU6-244P, ANKRD9, MIR4309, LINC02323, RN7SL546P, RCOR1, RPL23AP11, TRAF3, RNU6-1316P, AMN, CDC42BPB, RPL13P6, LBHD2, EXOC3L4, LINC00677, TNFAIP2, NDUFB4P11, RPL21P12, GCSHP2, LINC00605, RPL21P13, RAP2CP1, RPL17P4, LOC105378183, LOC105370687, EIF5, SNORA28, HMGB3P26, RPSAP5, MARK3, RPL10AP1, CKB, TRMT61A, RNU7-160P, BAG5, COA8, RNU4-68P, KLC1…	EXOC3L4	14	103566481	103576896	91828	103573959	103576896	TRANS	ACAGCGGGGCGGGCTGGAGGCG	A	A	698	2992	0.233289	ADD	1496	0.269556	0.0426183	6.3249	3.3399e-10	14:103570976:ACAGCGGGGCGGGCTGGAGGCG:A	14	103570976	NEUI	plasma	9.47627	192239	top	14:103570976:ACAGCGGGGCGGGCTGGAGGCG:A.MME.plasma.NEUI	csf	0.0244211	0.0431836	0.571806	FALSE	ANKRD9,EIF5,BAG5,KLC1,APOPT1,RP11-73M18.2,	ANKRD9	14:103569721-103572588	dyadic
MME	MME	3	154741913	154901518	4311	3	52919002	3:52919002	rs2878762	Intronic	STIMATE-MUSTN1, STIMATE, IQCF1, RRP9, PARP3, GPR62, PCBP4, ABHD14B, ABHD14A-ACY1, ABHD14A, ACY1, RPL29, DUSP7, LINC00696, POC1A, ALDOAP1, ALAS1, TLR9, TWF2, LOC101929054, PPM1M, WDR82, MIRLET7G, GLYCTK, GLYCTK-AS1, MIR135A1, DNAH1, PPP2R5CP, BAP1, PHF7, SEMA3G, TNNC1, NISCH, STAB1, NT5DC2, SMIM4, PBRM1, RNU6-856P, RNU6ATAC16P, GNL3, SNORD136, SNORD19, SNORD19B, SNORD19C, SNORD69, GLT8D1, SPCS1, N…	STIMATE	3	52870772	52931564	375346			TRANS	T	C	C	749	2992	0.250334	ADD	1496	0.2541	0.0406418	6.25218	5.27111e-10	3:52919002:T:C	3	52919002	NEUI	csf	9.2781	189190	top	3:52919002:T:C.MME.csf.NEUI	plasma	0.545319	0.038674	1.7578e-42	TRUE	TMEM110-MUSTN1,TMEM110,	TMEM110-MUSTN1
MME	MME	3	154741913	154901518	4311	16	58036347	16:58036347	rs3743560	Intronic	USB1, LOC100130044, CPNE2, PSME3IP1, RSPRY1, ARL2BP, PLLP, TRL-CAG2-1, TRL-CAG2-2, RPL23AP91, CCL22, CX3CL1, CCL17, CIAPIN1, COQ9, POLR2C, DOK4, CCDC102A, ADGRG5, HMGB3P32, ADGRG1, ADGRG3, DRC7, LOC100421594, KATNB1, KIFC3, MIR6772, LOC388282, RNU6-20P, CNGB1, TEPP, ZNF319, USB1, MMP15, LOC100125393, CFAP20, CSNK2A2, RN7SL645P, CCDC113, PRSS54, RNU6-269P, RNU6-1110P, GINS3, NDRG4, RNU6-103P, SETD…	USB1	16	58033507	58055522	79650			TRANS	A	G	G	925	2992	0.309158	ADD	1496	-0.213163	0.0387957	-5.4945	4.59969e-08	16:58036347:A:G	16	58036347	NEUI	csf	7.33727	155332	top	16:58036347:A:G.MME.csf.NEUI	plasma	-0.0388888	0.0391699	0.320957	FALSE	KIFC3,CTD-2600O9.1,CSNK2A2,GPR56,	KIFC3
MME	MME	3	154741913	154901518	4311	3	52855229	3:52855229	rs2239547	Intronic	ITIH4, IQCF3, IQCF2, RN7SL504P, IQCF5-AS1, IQCF5, IQCF1, RRP9, PARP3, GPR62, PCBP4, ABHD14B, ABHD14A-ACY1, ABHD14A, ACY1, RPL29, DUSP7, LINC00696, POC1A, ALDOAP1, ALAS1, TLR9, TWF2, LOC101929054, PPM1M, WDR82, MIRLET7G, GLYCTK, GLYCTK-AS1, MIR135A1, DNAH1, PPP2R5CP, BAP1, PHF7, SEMA3G, TNNC1, NISCH, STAB1, NT5DC2, SMIM4, PBRM1, RNU6-856P, RNU6ATAC16P, GNL3, SNORD136, SNORD19, SNORD19B, SNORD19C, …	ITIH4	3	52846978	52864717	3700	52863876	52865495	TRANS	T	C	C	765	2992	0.255682	ADD	1496	0.57415	0.0381034	15.0682	7.15625e-48	3:52855229:T:C	3	52855229	NEUI	plasma	47.1453	423712	top	3:52855229:T:C.MME.plasma.NEUI	csf	0.224347	0.0404855	3.5412e-08	TRUE	ITIH3,TMEM110-MUSTN1,TMEM110,RP11-894J14.5,	ITIH3
MME	MME	3	154741913	154901518	4311	3	52349204	3:52349204	rs3852063	Nearest	MANF, RBM15B, DCAF1, RAD54L2, RNU6ATAC29P, TEX264, RNA5SP132, GRM2, IQCF6, IQCF4, IQCF3, IQCF2, RN7SL504P, IQCF5-AS1, IQCF5, IQCF1, RRP9, PARP3, GPR62, PCBP4, ABHD14B, ABHD14A-ACY1, ABHD14A, ACY1, RPL29, DUSP7, LINC00696, POC1A, ALDOAP1, ALAS1, TLR9, TWF2, LOC101929054, PPM1M, WDR82, MIRLET7G, GLYCTK, GLYCTK-AS1, MIR135A1, DNAH1, PPP2R5CP, BAP1, PHF7, SEMA3G, TNNC1, NISCH, STAB1, NT5DC2, SMIM4, P…	DNAH1	3	52350335	52434508	25981	52428613	52429425	TRANS	A	G	G	1074	2992	0.358957	ADD	1496	0.274022	0.0374775	7.31162	4.28485e-13	3:52349204:A:G	3	52349204	NEUI	plasma	12.3681	230662	top	3:52349204:A:G.MME.plasma.NEUI	csf	0.100559	0.0380562	0.00831871	TRUE	IQCF3,SEMA3G,TKT,	IQCF3
MMP1	MMP1	11	102660650	102668891	4312	11	102667446	11:102667446	rs17879749	Frameshift	WTAPP1, MMP1, ANGPTL5, CEP126, LOC100418997, CFAP300, RNA5SP535, YAP1, RPS6P17, RNU6-952P, BIRC3, BIRC2, TMEM123, LOC101928424, LOC102723838, MMP7, MMP20, MMP27, MMP8, LOC100421658, MMP10, WTAPP1, MMP1, CSNK1A1P2, MMP3, MMP12, BOLA3P1, RNU7-159P, MMP13, RPL21P96, DCUN1D5, DYNC2H1, MTCO3P15, MTATP6P15, MTCO2P15, MTCO1P15, MTND2P26, MTND1P36, LOC100190922,	MMP1	11	102660650	102668891	4312	102660651	102668891	CIS	CA	C	C	70	2992	0.0233957	ADD	1496	-0.968954	0.116032	-8.35073	1.52795e-16	11:102667446:CA:C	11	102667446	INFI	csf	15.8159	266138	top	11:102667446:CA:C.MMP1.csf.INFI	plasma	-0.420276	0.11821	0.000389284	TRUE	MMP13,MMP27,MMP8,RP11-817J15.3,MMP3,MMP7,BIRC2,	MMP13
MMP1	MMP1	11	102660650	102668891	4312	11	102697731	11:102697731	rs471994	Intronic	WTAPP1, ANGPTL5, CEP126, LOC100418997, CFAP300, RNA5SP535, YAP1, RPS6P17, RNU6-952P, BIRC3, BIRC2, TMEM123, LOC101928424, LOC102723838, MMP7, MMP20, MMP27, MMP8, LOC100421658, MMP10, WTAPP1, MMP1, CSNK1A1P2, MMP3, MMP12, BOLA3P1, RNU7-159P, MMP13, RPL21P96, DCUN1D5, DYNC2H1, MTCO3P15, MTATP6P15, MTCO2P15, MTCO1P15, MTND2P26, MTND1P36, LOC100190922,	WTAPP1	11	102654407	102707497	100288077			CIS	G	A	A	959	2992	0.320521	ADD	1496	-0.304241	0.0384742	-7.90767	5.0585e-15	11:102697731:G:A	11	102697731	INFI	plasma	14.296	251561	top	11:102697731:G:A.MMP1.plasma.INFI	csf	0.0783055	0.0392188	0.0460465	FALSE	MMP13,MMP27,MMP8,MMP10,MMP1,RP11-817J15.3,MMP7,	MMP13
MMP1	MMP1	11	102660650	102668891	4312	11	102374499	11:102374499	rs140458782	Intronic	MIR3920, LOC100127938, LOC100129471, ANGPTL5, CEP126, LOC100418997, CFAP300, RNA5SP535, YAP1, RPS6P17, RNU6-952P, BIRC3, BIRC2, TMEM123, LOC101928424, LOC102723838, MMP7, MMP20, MMP27, MMP8, LOC100421658, MMP10, WTAPP1, MMP1, CSNK1A1P2, MMP3, MMP12, BOLA3P1, RNU7-159P, MMP13, RPL21P96, DCUN1D5, DYNC2H1, MTCO3P15, MTATP6P15, MTCO2P15, MTCO1P15, MTND2P26, MTND1P36,	MMP7	11	102391239	102401478	4316	102397717	102401478	CIS	G	A	A	91	2992	0.0304144	ADD	1496	-0.661305	0.106624	-6.20219	7.19287e-10	11:102374499:G:A	11	102374499	INFI	csf	9.1431	187075	top	11:102374499:G:A.MMP1.csf.INFI	plasma	-0.210337	0.107851	0.0513329	FALSE	BIRC2,RP11-817J15.3,MMP7,MMP20,BIRC3,MMP27,MMP8,MMP13,YAP1,TMEM123,RP11-315O6.2,TRPC6,ANGPTL5,KIAA1377,MMP10,MMP1,MMP3,	BIRC2
MMP1	MMP1	11	102660650	102668891	4312	11	103093428	11:103093428	rs188664797	Intronic	DYNC2H1, RPS6P17, RNU6-952P, BIRC3, BIRC2, TMEM123, LOC101928424, LOC102723838, MMP7, MMP20, MMP27, MMP8, LOC100421658, MMP10, WTAPP1, MMP1, CSNK1A1P2, MMP3, MMP12, BOLA3P1, RNU7-159P, MMP13, RPL21P96, DCUN1D5, DYNC2H1, MTCO3P15, MTATP6P15, MTCO2P15, MTCO1P15, MTND2P26, MTND1P36, LOC100190922, MIR4693, PDGFD, DDI1,	DYNC2H1	11	102980155	103350591	79659	103339117	103350461	CIS	G	T	T	34	2992	0.0113636	ADD	1496	-1.07103	0.170959	-6.26485	4.87001e-10	11:103093428:G:T	11	103093428	INFI	csf	9.31247	189724	top	11:103093428:G:T.MMP1.csf.INFI	plasma	-0.610838	0.172467	0.000409686	TRUE	PDGFD,GRIA4,DDI1,MSANTD4,CASP5,CASP4,CASP1,CARD16,CARD17,KBTBD3,AASDHPPT,	PDGFD
MMP10	MMP10	11	102641233	102651359	4319	11	102632379	11:102632379	rs11225415	Intronic	LOC100129471, ANGPTL5, CEP126, LOC100418997, CFAP300, RNA5SP535, YAP1, RPS6P17, RNU6-952P, BIRC3, BIRC2, TMEM123, LOC101928424, LOC102723838, MMP7, MMP20, MMP27, MMP8, LOC100421658, MMP10, WTAPP1, MMP1, CSNK1A1P2, MMP3, MMP12, BOLA3P1, RNU7-159P, MMP13, RPL21P96, DCUN1D5, DYNC2H1, MTCO3P15, MTATP6P15, MTCO2P15, MTCO1P15, MTND2P26, MTND1P36, LOC100190922,	LOC100421658	11	102637532	102638658	100421658			CIS	C	G	G	771	2992	0.257687	ADD	1496	-0.404608	0.0401967	-10.0657	4.18872e-23	11:102632379:C:G	11	102632379	INFI	csf	22.3779	316208	top	11:102632379:C:G.MMP10.csf.INFI	plasma	-0.304077	0.0407856	1.50972e-13	TRUE	MMP13,MMP10,MMP1,	MMP13
MMP10	MMP10	11	102641233	102651359	4319	11	102649482	11:102649482	rs17860955	Intronic	MMP10, ANGPTL5, CEP126, LOC100418997, CFAP300, RNA5SP535, YAP1, RPS6P17, RNU6-952P, BIRC3, BIRC2, TMEM123, LOC101928424, LOC102723838, MMP7, MMP20, MMP27, MMP8, LOC100421658, MMP10, WTAPP1, MMP1, CSNK1A1P2, MMP3, MMP12, BOLA3P1, RNU7-159P, MMP13, RPL21P96, DCUN1D5, DYNC2H1, MTCO3P15, MTATP6P15, MTCO2P15, MTCO1P15, MTND2P26, MTND1P36, LOC100190922,	MMP10	11	102641233	102651359	4319	102649400	102651359	CIS	T	C	C	37	2992	0.0123663	ADD	1496	-1.25799	0.162973	-7.719	2.13239e-14	11:102649482:T:C	11	102649482	INFI	plasma	13.6711	245113	top	11:102649482:T:C.MMP10.plasma.INFI	csf	-1.07977	0.163826	6.04238e-11	TRUE	MMP13,MMP27,MMP8,RP11-817J15.3,MMP3,MMP7,BIRC2,	MMP13
MMP2	MMP2	16	55512742	55540603	4313	18	65446134	18:65446134	rs113254949	Intronic	LOC643542, RNU6-1037P, MIR5011, RPL31P9, DSEL, LOC643542, FAM32DP, LOC100129135, LINC01903, LOC100131011, AKR1B10P2, MTL3P, TMX3, CCDC102B,	LOC643542	18	65183783	65566856	643542			TRANS	C	T	T	18	2992	0.00601604	ADD	1496	1.30051	0.234332	5.54988	3.37715e-08	18:65446134:C:T	18	65446134	CVDIII	csf	7.47145	157946	top	18:65446134:C:T.MMP2.csf.CVDIII	plasma	0.091931	0.236723	0.697814	FALSE	DSEL,TMX3,CCDC102B,	DSEL
MMP2	MMP2	16	55512742	55540603	4313	16	55502876	16:55502876	rs708267	Intronic	LOC101927480, CRNDE, IRX5, MTND5P34, RN7SL841P, IRX6, RPL31P56, MMP2-AS1, MMP2, LPCAT2, CAPNS2, SLC6A2, CES1P2, CES1P1, CES1, CES5A, LOC283856, GNAO1, DKFZP434H168, MIR3935, AMFR, NUDT21, OGFOD1,	MMP2	16	55512742	55540603	4313	55539287	55540151	CIS	C	T	T	462	2992	0.154412	ADD	1496	-0.279719	0.048449	-5.77348	9.42863e-09	16:55502876:C:T	16	55502876	CVDIII	csf	8.02555	168267	top	16:55502876:C:T.MMP2.csf.CVDIII	plasma	0.00361217	0.0489865	0.941229	FALSE	LPCAT2,SLC6A2,CES5A,RPGRIP1L,FTO,IRX3,CES1,AKTIP,RP11-324D17.1,CAPNS2,IRX5,AMFR,GNAO1,MT2A,IRX6,RBL2,MT1B,NUDT21,OGFOD1,MMP2,SLC12A3,	LPCAT2
MMP2	MMP2	16	55512742	55540603	4313	3	190643896	3:190643896	rs71635338	Intronic	P3H2, MTAPP2, P3H2-AS1, RNU6-1109P, NMNAT1P3, CLDN1, CLDN16, TMEM207, IL1RAP, GCNT1P3, RN7SKP296, CCT6P4, LOC100131685, GMNC, SNAR-I, OSTN, OSTN-AS1, UTS2B, CCDC50, LINCR-0002, PYDC2,	OSTN, GMNC	3	190595719	190595839	100170222			TRANS	C	CT	CT	1123	2992	0.375334	ADD	1496	0.226113	0.0366382	6.17151	8.69521e-10	3:190643896:C:CT	3	190643896	CVDIII	csf	9.06072	185770	top	3:190643896:C:CT.MMP2.csf.CVDIII	plasma	-0.0337212	0.0370921	0.363432	FALSE	GMNC,PYDC2,ATP13A4,OPA1,UTS2B,CCDC50,FGF12,ATP13A5,	GMNC
MMP2	MMP2	16	55512742	55540603	4313	3	52544470	3:52544470	rs9835659	Intronic	STAB1, RAD54L2, RNU6ATAC29P, TEX264, RNA5SP132, GRM2, IQCF6, IQCF4, IQCF3, IQCF2, RN7SL504P, IQCF5-AS1, IQCF5, IQCF1, RRP9, PARP3, GPR62, PCBP4, ABHD14B, ABHD14A-ACY1, ABHD14A, ACY1, RPL29, DUSP7, LINC00696, POC1A, ALDOAP1, ALAS1, TLR9, TWF2, LOC101929054, PPM1M, WDR82, MIRLET7G, GLYCTK, GLYCTK-AS1, MIR135A1, DNAH1, PPP2R5CP, BAP1, PHF7, SEMA3G, TNNC1, NISCH, STAB1, NT5DC2, SMIM4, PBRM1, RNU6-856…	STAB1	3	52529354	52558511	23166	52557294	52558511	TRANS	G	A	A	68	2992	0.0227273	ADD	1496	0.657831	0.119053	5.52555	3.86943e-08	3:52544470:G:A	3	52544470	CVDIII	plasma	7.41235	156800	top	3:52544470:G:A.MMP2.plasma.CVDIII	csf	0.122589	0.120221	0.308037	FALSE	STAB1,GLT8D1,	STAB1
MMP3	MMP3	11	102706532	102714340	4314	11	103191330	11:103191330	rs313408	Intronic	DYNC2H1, BIRC2, TMEM123, LOC101928424, LOC102723838, MMP7, MMP20, MMP27, MMP8, LOC100421658, MMP10, WTAPP1, MMP1, CSNK1A1P2, MMP3, MMP12, BOLA3P1, RNU7-159P, MMP13, RPL21P96, DCUN1D5, DYNC2H1, MTCO3P15, MTATP6P15, MTCO2P15, MTCO1P15, MTND2P26, MTND1P36, LOC100190922, MIR4693, PDGFD, DDI1, RNA5SP348,	DYNC2H1	11	102980155	103350591	79659	103339117	103350461	CIS	T	C	C	1160	2992	0.387701	ADD	1496	-0.248436	0.036737	-6.76256	1.93919e-11	11:103191330:T:C	11	103191330	CVDIII	csf	10.7124	209928	top	11:103191330:T:C.MMP3.csf.CVDIII	plasma	-0.114508	0.0371772	0.00210728	TRUE	PDGFD,DDI1,KBTBD3,AASDHPPT,GRIA4,CASP5,MSANTD4,CASP4,CASP1,CARD16,CARD17,CARD18,DCUN1D5,DYNC2H1,MMP13,	PDGFD
MMP3	MMP3	11	102706532	102714340	4314	11	102713777	11:102713777	rs678815	Intronic	MMP3, ANGPTL5, CEP126, LOC100418997, CFAP300, RNA5SP535, YAP1, RPS6P17, RNU6-952P, BIRC3, BIRC2, TMEM123, LOC101928424, LOC102723838, MMP7, MMP20, MMP27, MMP8, LOC100421658, MMP10, WTAPP1, MMP1, CSNK1A1P2, MMP3, MMP12, BOLA3P1, RNU7-159P, MMP13, RPL21P96, DCUN1D5, DYNC2H1, MTCO3P15, MTATP6P15, MTCO2P15, MTCO1P15, MTND2P26, MTND1P36, LOC100190922,	MMP3	11	102706532	102714340	4314	102712983	102714338	CIS	G	C	C	1398	2992	0.467246	ADD	1496	0.475212	0.0344844	13.7805	9.28303e-41	11:102713777:G:C	11	102713777	CVDIII	plasma	40.0323	400117	top	11:102713777:G:C.MMP3.plasma.CVDIII	csf	0.601768	0.0331353	9.35549e-67	TRUE	MMP13,MMP27,MMP8,MMP10,MMP1,RP11-817J15.3,MMP7,	MMP13	11:102713762-102713944	enh
MMP3	MMP3	11	102706532	102714340	4314	11	102707339	11:102707339	rs639752	Intronic	WTAPP1, MMP3, ANGPTL5, CEP126, LOC100418997, CFAP300, RNA5SP535, YAP1, RPS6P17, RNU6-952P, BIRC3, BIRC2, TMEM123, LOC101928424, LOC102723838, MMP7, MMP20, MMP27, MMP8, LOC100421658, MMP10, WTAPP1, MMP1, CSNK1A1P2, MMP3, MMP12, BOLA3P1, RNU7-159P, MMP13, RPL21P96, DCUN1D5, DYNC2H1, MTCO3P15, MTATP6P15, MTCO2P15, MTCO1P15, MTND2P26, MTND1P36, LOC100190922,	MMP3	11	102706532	102714340	4314	102712983	102714338	CIS	C	A	A	1401	2992	0.468249	ADD	1496	0.602471	0.0331434	18.1777	7.286e-67	11:102707339:C:A	11	102707339	CVDIII	csf	66.1375	472547	top	11:102707339:C:A.MMP3.csf.CVDIII	plasma	0.472927	0.0345215	2.50531e-40	TRUE	MMP13,MMP27,MMP8,MMP10,MMP1,RP11-817J15.3,MMP7,	MMP13	11:102707115-102707485	enh
MMP9	MMP9	20	44637547	44645200	4318	11	72945341	11:72945341	rs2511241	Intronic	P2RY2, PHOX2A, LOC220077, LOC401703, CLPB, ART2BP, ART2P, LOC100421204, LINC01537, PDE2A, MIR139, RNU7-105P, ARAP1, ARAP1-AS2, RPS12P20, STARD10, MIR4692, ATG16L2, FCHSD2, RNU6-672P, RPL15P16, P2RY2, OR8R1P, P2RY6, LOC100287837, ARHGEF17, RELT, FAM168A, HMGN2P38, LOC100419713, PLEKHB1, RAB6A, LOC268276, MRPL48, RN7SKP243, CCDC58P5, COA4, PAAF1, ARPC3P4, DNAJB13, UCP2, LOC100037267, LOC100421622, …	P2RY2	11	72929326	72953472	5029	72929502	72946979	TRANS	T	C	C	222	2992	0.0741979	ADD	1496	-0.476222	0.0696782	-6.83459	1.19409e-11	11:72945341:T:C	11	72945341	CVDIII	plasma	10.923	212736	top	11:72945341:T:C.MMP9.plasma.CVDIII	csf	0.0385296	0.0707521	0.586129	FALSE	ATG16L2,P2RY6,FCHSD2,PDE2A,ARAP1,STARD10,ARHGEF17,	ATG16L2
MPO	MPO	17	56347216	56358296	4353	17	56436109	17:56436109	rs34523089	Intronic	RNF43, LOC101927557, LOC101927539, RN7SL449P, RNU7-134P, CCDC182, RN7SKP94, MRPS23, CUEDC1, VEZF1, SRSF1, LOC101927666, DYNLL2, OR4D1, MSX2P1, OR4D2, EPX, MKS1, LPO, MPO, TSPOAP1, TSPOAP1-AS1, MIR142, MIR4736, SUPT4H1, RNF43, HSF5, SETP3, MTMR4, SEPTIN4-AS1, SEPTIN4, TEX14, IGBP1P2, RNU1-108P, RNU1-52P, RNU1-85P, RAD51C, PPM1E, RNU6-518P, RPS12P30, TRIM37, RN7SL716P, SKA2, RNU2-58P, MIR454, MIR30…	RNF43	17	56429861	56494943	54894	56429861	56494480	CIS	C	T	T	457	2992	0.152741	ADD	1496	-0.440782	0.0487637	-9.03915	4.76456e-19	17:56436109:C:T	17	56436109	CVDIII	plasma	18.322	287358	top	17:56436109:C:T.MPO.plasma.CVDIII	csf	-0.070374	0.0500463	0.159879	FALSE	RNF43,AKAP1,HSF5,MTMR4,BZRAP1,VEZF1,MKS1,LPO,OR4D2,EPX,MPO,C17orf67,DGKE,	RNF43
MPO	MPO	17	56347216	56358296	4353	17	56817130	17:56817130	17:56817130:C:CT	Nearest	CCDC182, RN7SKP94, MRPS23, CUEDC1, VEZF1, SRSF1, LOC101927666, DYNLL2, OR4D1, MSX2P1, OR4D2, EPX, MKS1, LPO, MPO, TSPOAP1, TSPOAP1-AS1, MIR142, MIR4736, SUPT4H1, RNF43, HSF5, SETP3, MTMR4, SEPTIN4-AS1, SEPTIN4, TEX14, IGBP1P2, RNU1-108P, RNU1-52P, RNU1-85P, RAD51C, PPM1E, RNU6-518P, RPS12P30, TRIM37, RN7SL716P, SKA2, RNU2-58P, MIR454, MIR301A, PRR11, SPDYE22P, LOC105371844, SMG8, GDPD1, SNRPGP17,…	PPM1E	17	56833215	57062540	22843	57032911	57062532	CIS	C	CT	CT	1299	2992	0.434158	ADD	1496	0.227146	0.036401	6.24009	5.68373e-10	17:56817130:C:CT	17	56817130	CVDIII	plasma	9.24537	188680	top	17:56817130:C:CT.MPO.plasma.CVDIII	csf	-0.00657518	0.036872	0.858492	FALSE
MPO	MPO	17	56347216	56358296	4353	17	57027135	17:57027135	rs55759249	Intronic	PPM1E, VEZF1, SRSF1, LOC101927666, DYNLL2, OR4D1, MSX2P1, OR4D2, EPX, MKS1, LPO, MPO, TSPOAP1, TSPOAP1-AS1, MIR142, MIR4736, SUPT4H1, RNF43, HSF5, SETP3, MTMR4, SEPTIN4-AS1, SEPTIN4, TEX14, IGBP1P2, RNU1-108P, RNU1-52P, RNU1-85P, RAD51C, PPM1E, RNU6-518P, RPS12P30, TRIM37, RN7SL716P, SKA2, RNU2-58P, MIR454, MIR301A, PRR11, SPDYE22P, LOC105371844, SMG8, GDPD1, SNRPGP17, YPEL2, MIR4729, LINC01476, …	PPM1E	17	56833215	57062540	22843	57032911	57062532	CIS	A	G	G	877	2992	0.293115	ADD	1496	-0.238427	0.0392648	-6.07229	1.5965e-09	17:57027135:A:G	17	57027135	CVDIII	plasma	8.79683	181506	top	17:57027135:A:G.MPO.plasma.CVDIII	csf	-0.0669719	0.0397086	0.0918922	FALSE	TEX14,RAD51C,44808,C17orf47,HSF5,MTMR4,	TEX14
MPO	MPO	17	56347216	56358296	4353	17	57335055	17:57335055	rs78486108	Intronic	GDPD1, MPO, TSPOAP1, TSPOAP1-AS1, MIR142, MIR4736, SUPT4H1, RNF43, HSF5, SETP3, MTMR4, SEPTIN4-AS1, SEPTIN4, TEX14, IGBP1P2, RNU1-108P, RNU1-52P, RNU1-85P, RAD51C, PPM1E, RNU6-518P, RPS12P30, TRIM37, RN7SL716P, SKA2, RNU2-58P, MIR454, MIR301A, PRR11, SPDYE22P, LOC105371844, SMG8, GDPD1, SNRPGP17, YPEL2, MIR4729, LINC01476, RNU4-13P, DHX40, CLTC, PTRH2, VMP1, MIR21, RNU6-450P, TUBD1, NDUFB8P2, RPS…	GDPD1	17	57297872	57353331	284161	57297828	57353322	CIS	G	C	C	109	2992	0.0364305	ADD	1496	-0.579654	0.0926845	-6.25405	5.20985e-10	17:57335055:G:C	17	57335055	CVDIII	plasma	9.28317	189269	top	17:57335055:G:C.MPO.plasma.CVDIII	csf	-0.0883221	0.0938621	0.346869	FALSE	DHX40,PTRH2,VMP1,HEATR6,YPEL2,CLTC,SMG8,GDPD1,HSF5,MTMR4,	DHX40
MSR1	MSR1	8	15965387	16050300	4481	8	16012594	8:16012594	rs41341748	Missense	MSR1, TUSC3, LOC100431174, PPM1AP1, RPL32P19, MSR1, CCT3P1, MRPL49P2, RN7SL474P, FGF20, MICU3, RPL9P20,	MSR1	8	15965387	16050300	4481	16325273	16424999	CIS	G	A	A	24	2992	0.00802139	ADD	1496	-1.50448	0.201715	-7.45847	1.47738e-13	8:16012594:G:A	8	16012594	NEUI	csf	12.8305	235958	top	8:16012594:G:A.MSR1.csf.NEUI	plasma	-1.4875	0.201784	2.77659e-13	TRUE	ZDHHC2,MSR1,TUSC3,SGCZ,	ZDHHC2
MSR1	MSR1	8	15965387	16050300	4481	8	16012594	8:16012594	rs41341748	Intronic	MSR1, TUSC3, LOC100431174, PPM1AP1, RPL32P19, MSR1, CCT3P1, MRPL49P2, RN7SL474P, FGF20, MICU3, RPL9P20,	MSR1	8	15965387	16050300	4481	16325273	16424999	CIS	G	A	A	24	2992	0.00802139	ADD	1496	-1.4875	0.201784	-7.37178	2.77659e-13	8:16012594:G:A	8	16012594	NEUI	plasma	12.5565	232843	top	8:16012594:G:A.MSR1.plasma.NEUI	csf	-1.50448	0.201715	1.47738e-13	TRUE	ZDHHC2,MSR1,TUSC3,SGCZ,	ZDHHC2
MSR1	MSR1	8	15965387	16050300	4481	3	190643896	3:190643896	rs71635338	Intronic	P3H2, MTAPP2, P3H2-AS1, RNU6-1109P, NMNAT1P3, CLDN1, CLDN16, TMEM207, IL1RAP, GCNT1P3, RN7SKP296, CCT6P4, LOC100131685, GMNC, SNAR-I, OSTN, OSTN-AS1, UTS2B, CCDC50, LINCR-0002, PYDC2,	OSTN, GMNC	3	190595719	190595839	100170222			TRANS	C	CT	CT	1123	2992	0.375334	ADD	1496	0.201412	0.0367346	5.4829	4.90537e-08	3:190643896:C:CT	3	190643896	NEUI	csf	7.30933	154781	top	3:190643896:C:CT.MSR1.csf.NEUI	plasma	0.0275535	0.0370927	0.457703	FALSE	GMNC,PYDC2,ATP13A4,OPA1,UTS2B,CCDC50,FGF12,ATP13A5,	GMNC
MSTN	MSTN	2	190920426	190927455	2660	3	190643896	3:190643896	rs71635338	Intronic	P3H2, MTAPP2, P3H2-AS1, RNU6-1109P, NMNAT1P3, CLDN1, CLDN16, TMEM207, IL1RAP, GCNT1P3, RN7SKP296, CCT6P4, LOC100131685, GMNC, SNAR-I, OSTN, OSTN-AS1, UTS2B, CCDC50, LINCR-0002, PYDC2,	OSTN, GMNC	3	190595719	190595839	100170222			TRANS	C	CT	CT	1123	2992	0.375334	ADD	1496	0.305539	0.0362505	8.42855	8.12063e-17	3:190643896:C:CT	3	190643896	NEUI	csf	16.0904	268620	top	3:190643896:C:CT.MSTN.csf.NEUI	plasma	0.0644141	0.0370621	0.0824163	FALSE	GMNC,PYDC2,ATP13A4,OPA1,UTS2B,CCDC50,FGF12,ATP13A5,	GMNC
NAAA	NAAA	4	76831808	76862166	27163	4	76919536	4:76919536	rs4282209	Intronic	LOC101928809, LINC02562, LINC02483, RCHY1, THAP6, ODAPH, CDKL2, COX6CP9, G3BP2, USO1, RNU2-16P, PPEF2, NAAA, SDAD1, LOC101928809, CXCL9, ART3, CXCL10, CXCL11, RPL36P8, NUP54, SCARB2, FAM47E, FAM47E-STBD1, STBD1, CCDC158, SNX5P1, RNU6-1000P, RPL36AP18, SHROOM3, RNU6-145P, MIR4450, MIR548AH, SUMO2P11, LOC100421494, RPL26P17, SOWAHB, SEPTIN11, TXNP6,	LOC101928809	4	76901943	76927095	101928809			CIS	G	A	A	1245	2992	0.41611	ADD	1496	0.407771	0.0357623	11.4023	6.15899e-29	4:76919536:G:A	4	76919536	NEUI	csf	28.2105	349623	top	4:76919536:G:A.NAAA.csf.NEUI	plasma	0.320426	0.0363498	3.25736e-18	TRUE	CXCL11,CXCL10,NAAA,SCARB2,FAM47E,SHROOM3,CCNG2,USO1,RCHY1,THAP6,SOWAHB,CXCL9,ART3,G3BP2,	CXCL11
NAAA	NAAA	4	76831808	76862166	27163	4	76847151	4:76847151	rs3733233	Intronic	NAAA, PARM1, PARM1-AS1, LINC02562, LINC02483, RCHY1, THAP6, ODAPH, CDKL2, COX6CP9, G3BP2, USO1, RNU2-16P, PPEF2, NAAA, SDAD1, LOC101928809, CXCL9, ART3, CXCL10, CXCL11, RPL36P8, NUP54, SCARB2, FAM47E, FAM47E-STBD1, STBD1, CCDC158, SNX5P1, RNU6-1000P, RPL36AP18, SHROOM3, RNU6-145P, MIR4450, MIR548AH, SUMO2P11, LOC100421494, RPL26P17, SOWAHB,	NAAA	4	76831808	76862166	27163	76861123	76862164	CIS	T	C	C	805	2992	0.269051	ADD	1496	-0.501903	0.038852	-12.9183	2.86815e-36	4:76847151:T:C	4	76847151	NEUI	plasma	35.5424	382954	top	4:76847151:T:C.NAAA.plasma.NEUI	csf	-0.301585	0.0402176	1.09899e-13	TRUE	CXCL11,	CXCL11
NAAA	NAAA	4	76831808	76862166	27163	4	77362699	4:77362699	rs13102317	Intronic	SHROOM3, RCHY1, THAP6, ODAPH, CDKL2, COX6CP9, G3BP2, USO1, RNU2-16P, PPEF2, NAAA, SDAD1, LOC101928809, CXCL9, ART3, CXCL10, CXCL11, RPL36P8, NUP54, SCARB2, FAM47E, FAM47E-STBD1, STBD1, CCDC158, SNX5P1, RNU6-1000P, RPL36AP18, SHROOM3, RNU6-145P, MIR4450, MIR548AH, SUMO2P11, LOC100421494, RPL26P17, SOWAHB, SEPTIN11, TXNP6, CCNI, RPL7P17, LOC339966, RNU6-1187P, CCNG2, FTLP9, LOC100421141, LOC1004211…	SHROOM3	4	77356382	77704406	57619	77637154	77679610	CIS	T	C	C	327	2992	0.109291	ADD	1496	-0.363252	0.0577055	-6.29493	4.03334e-10	4:77362699:T:C	4	77362699	NEUI	plasma	9.39434	190986	top	4:77362699:T:C.NAAA.plasma.NEUI	csf	-0.25464	0.0580977	1.25248e-05	TRUE	FAM47E-STBD1,FAM47E-STBD1,44815,CCNG2,SCARB2,FAM47E,SOWAHB,SDAD1,CCNI,CXCL11,	FAM47E-STBD1
NAAA	NAAA	4	76831808	76862166	27163	12	102080976	12:102080976	rs2005918	Nearest	ANO4, SNX5P2, SLC5A8, RNU6-768P, RPS6P19, UTP20, ARL1, RNU6-1068P, RPS27P23, RNU5E-5P, RNA5SP367, SPIC, MYBPC1, CHPT1, RNY1P16, SYCP3, GNPTAB, RNU6-101P, ST13P22, RNA5SP368, RNU6-172P, RNA5SP369, RNU6-1183P, HSPE1P4, DRAM1, RPL9P24, NENFP2, WASHC3, NUP37, PARPBP, PMCH, RN7SL793P, LOC100418882, IGF1,	CHPT1	12	102091418	102122852	56994	102133356	102137788	TRANS	G	T	T	1241	2992	0.414773	ADD	1496	-0.223435	0.0367628	-6.07774	1.54442e-09	12:102080976:G:T	12	102080976	NEUI	plasma	8.81123	181742	top	12:102080976:G:T.NAAA.plasma.NEUI	csf	0.00194295	0.0372172	0.958372	FALSE	SPIC,ARL1,MYBPC1,SYCP3,IGF1,	SPIC
NAAA	NAAA	4	76831808	76862166	27163	3	190662230	3:190662230	rs2062679	Intronic	P3H2, MTAPP2, P3H2-AS1, RNU6-1109P, NMNAT1P3, CLDN1, CLDN16, TMEM207, IL1RAP, GCNT1P3, RN7SKP296, CCT6P4, LOC100131685, GMNC, SNAR-I, OSTN, OSTN-AS1, UTS2B, CCDC50, LINCR-0002, PYDC2,	OSTN, GMNC	3	190595719	190595839	100170222			TRANS	A	T	T	866	2992	0.289439	ADD	1496	0.226273	0.0402416	5.62286	2.23803e-08	3:190662230:A:T	3	190662230	NEUI	csf	7.65013	161356	top	3:190662230:A:T.NAAA.csf.NEUI	plasma	-0.0207774	0.0406586	0.609412	FALSE	GMNC,PYDC2,ATP13A4,OPA1,UTS2B,CCDC50,FGF12,ATP13A5,	GMNC
NAAA	NAAA	4	76831808	76862166	27163	4	77348531	4:77348531	rs62303284	Intronic	RCHY1, THAP6, ODAPH, CDKL2, COX6CP9, G3BP2, USO1, RNU2-16P, PPEF2, NAAA, SDAD1, LOC101928809, CXCL9, ART3, CXCL10, CXCL11, RPL36P8, NUP54, SCARB2, FAM47E, FAM47E-STBD1, STBD1, CCDC158, SNX5P1, RNU6-1000P, RPL36AP18, SHROOM3, RNU6-145P, MIR4450, MIR548AH, SUMO2P11, LOC100421494, RPL26P17, SOWAHB, SEPTIN11, TXNP6, CCNI, RPL7P17, LOC339966, RNU6-1187P, CCNG2, FTLP9, LOC100421141, LOC100421142,	SHROOM3	4	77356382	77704406	57619	77637154	77679610	CIS	C	T	T	765	2992	0.255682	ADD	1496	0.232324	0.0410944	5.65342	1.88112e-08	4:77348531:C:T	4	77348531	NEUI	csf	7.72558	162772	top	4:77348531:C:T.NAAA.csf.NEUI	plasma	0.102597	0.0414436	0.0134126	TRUE	FAM47E-STBD1,FAM47E-STBD1,44815,CCNI,	FAM47E-STBD1
NBL1	NBL1	1	19969723	19984949	4681	3	190643896	3:190643896	rs71635338	Intronic	P3H2, MTAPP2, P3H2-AS1, RNU6-1109P, NMNAT1P3, CLDN1, CLDN16, TMEM207, IL1RAP, GCNT1P3, RN7SKP296, CCT6P4, LOC100131685, GMNC, SNAR-I, OSTN, OSTN-AS1, UTS2B, CCDC50, LINCR-0002, PYDC2,	OSTN, GMNC	3	190595719	190595839	100170222			TRANS	C	CT	CT	1123	2992	0.375334	ADD	1496	-0.210431	0.0367007	-5.73369	1.18709e-08	3:190643896:C:CT	3	190643896	NEUI	csf	7.92552	166458	top	3:190643896:C:CT.NBL1.csf.NEUI	plasma	-0.0603317	0.0370667	0.10381	FALSE	GMNC,PYDC2,ATP13A4,OPA1,UTS2B,CCDC50,FGF12,ATP13A5,	GMNC
NGF	NGF	1	115828538	115880870	4803	3	190643896	3:190643896	rs71635338	Intronic	P3H2, MTAPP2, P3H2-AS1, RNU6-1109P, NMNAT1P3, CLDN1, CLDN16, TMEM207, IL1RAP, GCNT1P3, RN7SKP296, CCT6P4, LOC100131685, GMNC, SNAR-I, OSTN, OSTN-AS1, UTS2B, CCDC50, LINCR-0002, PYDC2,	OSTN, GMNC	3	190595719	190595839	100170222			TRANS	C	CT	CT	1123	2992	0.375334	ADD	1496	0.21776	0.0366721	5.93803	3.58147e-09	3:190643896:C:CT	3	190643896	NEUI	csf	8.44594	175633	top	3:190643896:C:CT.NGF.csf.NEUI	plasma	0.00928747	0.0370988	0.802356	FALSE	GMNC,PYDC2,ATP13A4,OPA1,UTS2B,CCDC50,FGF12,ATP13A5,	GMNC
NOTCH3	NOTCH3	19	15269849	15311806	4854	3	190650826	3:190650826	3:190650826:TG:T	Intronic	P3H2, MTAPP2, P3H2-AS1, RNU6-1109P, NMNAT1P3, CLDN1, CLDN16, TMEM207, IL1RAP, GCNT1P3, RN7SKP296, CCT6P4, LOC100131685, GMNC, SNAR-I, OSTN, OSTN-AS1, UTS2B, CCDC50, LINCR-0002, PYDC2,	OSTN, GMNC	3	190595719	190595839	100170222			TRANS	TG	T	T	1141	2992	0.38135	ADD	1496	0.208263	0.0367412	5.66839	1.72715e-08	3:190650826:TG:T	3	190650826	CVDIII	csf	7.76267	163462	top	3:190650826:TG:T.NOTCH3.csf.CVDIII	plasma	-0.0310286	0.0371255	0.403415	FALSE	GMNC,PYDC2,ATP13A4,OPA1,UTS2B,CCDC50,FGF12,ATP13A5,	GMNC
NOTCH3	NOTCH3	19	15269849	15311806	4854	1	63738211	1:63738211	rs149098216	Intronic	LINC00466, RNU6-371P, USP1, DOCK7, ANGPTL3, RPL13AP9, ATG4C, LINC01739, LINC00466, RNA5SP49, RPSAP65, FOXD3-AS1, FOXD3, MIR6068, LOC441887, ALG6, ITGB3BP, EFCAB7, RN7SL488P, RNU7-123P, DLEU2L, PGM1, RN7SL130P, ROR1, RPL19P3, CFL1P3, RNU6-809P, ROR1-AS1, UBE2U,	LINC00466	1	63624754	63782928	199899	63722778	63782902	TRANS	T	C	C	39	2992	0.0130348	ADD	1496	0.91605	0.160241	5.71669	1.30936e-08	1:63738211:T:C	1	63738211	CVDIII	plasma	7.88294	165681	top	1:63738211:T:C.NOTCH3.plasma.CVDIII	csf	0.024518	0.161983	0.879711	FALSE	RAVER2,DLEU2L,EFCAB7,	RAVER2
NOTCH3	NOTCH3	19	15269849	15311806	4854	8	20485993	8:20485993	rs1868659	Nearest	INTS10, LPL, RPL30P9, SLC18A1, ATP6V1B2, RNU6-892P, LZTS1, LZTS1-AS1, RNA5SP257, SNORD3F, SNORD3P2, TMEM97P2, LOC102467222, LINC02153, LOC101929172,	SNORD3P2	8	20472367	20472437	26844			TRANS	G	A	A	513	2992	0.171457	ADD	1496	0.276967	0.0473217	5.85285	5.92936e-09	8:20485993:G:A	8	20485993	CVDIII	plasma	8.22699	171844	top	8:20485993:G:A.NOTCH3.plasma.CVDIII	csf	0.0344995	0.0478528	0.471052	FALSE	SLC18A1,ATP6V1B2,LZTS1,DOK2,XPO7,GFRA2,	SLC18A1
NPPB	NPPB	1	11917521	11919002	4879	1	11914829	1:11914829	rs6668352	Intronic	HSPE1P24, C1orf127, CFL1P6, TARDBP, MASP2, SRM, EXOSC10, EXOSC10-AS1, MTOR, MTOR-AS1, RNU6-537P, ANGPTL7, RNU6-291P, RPL39P6, UBIAD1, UBE2V2P3, MTCYBP45, DISP3, LINC01647, FBXO2, FBXO44, FBXO6, MAD2L2, DRAXIN, AGTRAP, C1orf167, C1orf167-AS1, MTHFR, CLCN6, NPPA-AS1, NPPA, NPPB, LOC390997, RNU5E-1, RNU5E-4P, KIAA2013, PLOD1, MFN2, MIIP, MIR6729, RN7SL649P, TNFRSF8, RNU6-777P, RPL23AP89, MIR7846, TN…	NPPB	1	11917521	11919002	4879	11917522	11918957	CIS	G	A	A	839	2992	0.280414	ADD	1496	0.422147	0.0401199	10.5221	5.00168e-25	1:11914829:G:A	1	11914829	CVDIII	csf	24.3009	328101	top	1:11914829:G:A.NPPB.csf.CVDIII	plasma	0.194607	0.041274	2.64243e-06	TRUE	UBIAD1,	UBIAD1	1:11914731-11914911	enh
NPPB	NPPB	1	11917521	11919002	4879	1	11913757	1:11913757	rs198375	Nearest	HSPE1P24, C1orf127, CFL1P6, TARDBP, MASP2, SRM, EXOSC10, EXOSC10-AS1, MTOR, MTOR-AS1, RNU6-537P, ANGPTL7, RNU6-291P, RPL39P6, UBIAD1, UBE2V2P3, MTCYBP45, DISP3, LINC01647, FBXO2, FBXO44, FBXO6, MAD2L2, DRAXIN, AGTRAP, C1orf167, C1orf167-AS1, MTHFR, CLCN6, NPPA-AS1, NPPA, NPPB, LOC390997, RNU5E-1, RNU5E-4P, KIAA2013, PLOD1, MFN2, MIIP, MIR6729, RN7SL649P, TNFRSF8, RNU6-777P, RPL23AP89, MIR7846, TN…	NPPB	1	11917521	11919002	4879	11917522	11918957	CIS	T	C	C	1194	2992	0.399064	ADD	1496	0.226659	0.0375215	6.04078	1.93267e-09	1:11913757:T:C	1	11913757	CVDIII	plasma	8.71384	180138	top	1:11913757:T:C.NPPB.plasma.CVDIII	csf	0.317341	0.0370789	2.79248e-17	TRUE	UBIAD1,	UBIAD1
NPTX1_386400	NPTX1	17	78440634	78450407	4884	2	128814913	2:128814913	2:128814913:TA:T	Intronic	NIFKP9, CYP27C1, LOC100130102, ERCC3, MAP3K2, RNU6-1147P, PROC, MIR4783, RNU4-48P, IWS1, MYO7B, LOC105373609, LIMS2, GPR17, WDR33, SFT2D3, RNY4P7, LOC100131832, POLR2D, RNU6-395P, RPS26P19, LOC107985803, AMMECR1L, LOC100288192, SAP130, UGGT1, LOC100419085, DYNLT3P2, LOC100288533, RPL21P34, HS6ST1, RNA5SP103, ISCA1P6, LOC101927881,	UGGT1	2	128848774	128953251	56886	128944811	128947558	TRANS	TA	T	TA	75	3066	0.0244618	ADD	1533	-0.579043	0.105531	-5.48694	4.77844e-08	2:128814913:TA:T	2	128814913		csf	7.32071	155006	top
NRCAM	NRCAM	7	107788071	108097164	4897	2	189452429	2:189452429	rs187016467	Intronic	GULP1, ST13P2, LINC01090, LOC729141, RNA5SP114, GULP1, MIR561, DIRC1, COL3A1, MIR1245A, MIR1245B, MIR3606, COL5A2, MIR3129, KRT18P19, WDR75, LOC100420666, SLC40A1,	GULP1	2	189156396	189460653	51454	189454318	189459095	TRANS	T	G	G	19	2992	0.00635027	ADD	1496	-1.25719	0.228192	-5.50935	4.23521e-08	2:189452429:T:G	2	189452429	NEUI	csf	7.37313	156035	top	2:189452429:T:G.NRCAM.csf.NEUI	plasma	-0.167507	0.230441	0.467403	FALSE	COL3A1,DIRC1,WDR75,CALCRL,	COL3A1
NRCAM	NRCAM	7	107788071	108097164	4897	7	107920747	7:107920747	rs3833683	Intronic	NRCAM, RPL37AP6, GPR22, DUS4L, DUS4L-BCAP29, BCAP29, WBP1LP2, BANF1P5, SLC26A4-AS1, SLC26A4, LOC101927974, CBLL1, SLC26A3, PIGCP2, DLD, LAMB1, LAMB4, NRCAM, RNU7-83P, PNPLA8, RPL7P32, THAP5, DNAJB9, LOC100419644, C7orf66, BUB3P1,	NRCAM	7	107788071	108097164	4897	107875074	108097161	CIS	C	CTTCCTGTTTA	CTTCCTGTTTA	108	2992	0.0360963	ADD	1496	0.59365	0.0975411	6.08615	1.4673e-09	7:107920747:C:CTTCCTGTTTA	7	107920747	NEUI	plasma	8.83348	182105	top	7:107920747:C:CTTCCTGTTTA.NRCAM.plasma.NEUI	csf	0.0926774	0.098721	0.347995	FALSE	LAMB4,NRCAM,SLC26A3,LAMB1,LRRN3,	LAMB4	7:107920634-107920841	enh
NRCAM	NRCAM	7	107788071	108097164	4897	2	189693269	2:189693269	rs542941279	Intronic	LINC01090, LOC729141, RNA5SP114, GULP1, MIR561, DIRC1, COL3A1, MIR1245A, MIR1245B, MIR3606, COL5A2, MIR3129, KRT18P19, WDR75, LOC100420666, SLC40A1, ASNSD1, ASDURF, ANKAR, OSGEPL1, OSGEPL1-AS1, ORMDL1, PMS1, LOC100421409,	DIRC1	2	189598465	189654850	116093	189598882	189654831	TRANS	A	C	C	17	2992	0.00568182	ADD	1496	-1.40353	0.240793	-5.82878	6.82916e-09	2:189693269:A:C	2	189693269	NEUI	csf	8.16563	170764	top	2:189693269:A:C.NRCAM.csf.NEUI	plasma	-0.21515	0.243434	0.37694	FALSE	COL3A1,DIRC1,CALCRL,SLC40A1,WDR75,TFPI,	COL3A1
NRCAM	NRCAM	7	107788071	108097164	4897	2	189231567	2:189231567	rs570190328	Intronic	GULP1, GAPDHP59, TFPI, ST13P2, LINC01090, LOC729141, RNA5SP114, GULP1, MIR561, DIRC1, COL3A1, MIR1245A, MIR1245B, MIR3606, COL5A2, MIR3129, KRT18P19,	GULP1	2	189156396	189460653	51454	189454318	189459095	TRANS	G	A	A	18	2992	0.00601604	ADD	1496	-1.39013	0.233987	-5.94107	3.51707e-09	2:189231567:G:A	2	189231567	NEUI	csf	8.45382	175767	top	2:189231567:G:A.NRCAM.csf.NEUI	plasma	-0.201919	0.23666	0.393684	FALSE	WDR75,CALCRL,ZSWIM2,GULP1,COL3A1,	WDR75
NRP2	NRP2	2	206547224	206662855	8828	3	190643896	3:190643896	rs71635338	Intronic	P3H2, MTAPP2, P3H2-AS1, RNU6-1109P, NMNAT1P3, CLDN1, CLDN16, TMEM207, IL1RAP, GCNT1P3, RN7SKP296, CCT6P4, LOC100131685, GMNC, SNAR-I, OSTN, OSTN-AS1, UTS2B, CCDC50, LINCR-0002, PYDC2,	OSTN, GMNC	3	190595719	190595839	100170222			TRANS	C	CT	CT	1123	2992	0.375334	ADD	1496	0.242483	0.0365681	6.631	4.64551e-11	3:190643896:C:CT	3	190643896	NEUI	csf	10.333	204725	top	3:190643896:C:CT.NRP2.csf.NEUI	plasma	0.0226574	0.0370949	0.541429	FALSE	GMNC,PYDC2,ATP13A4,OPA1,UTS2B,CCDC50,FGF12,ATP13A5,	GMNC
NTRK2	NTRK2	9	87283373	87641985	4915	3	190643896	3:190643896	rs71635338	Intronic	P3H2, MTAPP2, P3H2-AS1, RNU6-1109P, NMNAT1P3, CLDN1, CLDN16, TMEM207, IL1RAP, GCNT1P3, RN7SKP296, CCT6P4, LOC100131685, GMNC, SNAR-I, OSTN, OSTN-AS1, UTS2B, CCDC50, LINCR-0002, PYDC2,	OSTN, GMNC	3	190595719	190595839	100170222			TRANS	C	CT	CT	1123	2992	0.375334	ADD	1496	0.225123	0.0366423	6.14379	1.0313e-09	3:190643896:C:CT	3	190643896	NEUI	csf	8.98661	184585	top	3:190643896:C:CT.NTRK2.csf.NEUI	plasma	0.0474532	0.0370793	0.200822	FALSE	GMNC,PYDC2,ATP13A4,OPA1,UTS2B,CCDC50,FGF12,ATP13A5,	GMNC
NTRK3	NTRK3	15	88402982	88799970	4916	9	20723468	9:20723468	rs10964677	Intronic	FOCAD, CLK3P1, GLRX3P1, SMNP, MLLT3, MIR4473, RNU4-26P, MIR4474, RPL7AP48, FOCAD, FOCAD-AS1, MIR491, SNORA30B, HACD4, IFNNP1, IFNB1, IFNWP4, IFNW1, IFNA21, IFNWP15, IFNA4, IFNWP9, IFNA7, IFNA10, IFNWP18, IFNA16, IFNA17, IFNWP5, IFNA14, IFNA22P, IFNA5, IFNA20P, KLHL9, IFNA6, IFNA13, IFNA2, IFNA11P, IFNA12P, IFNA8, IFNWP2, IFNA1, MIR31HG, IFNWP19, IFNE, MIR31, H3P30, KHSRPP1,	FOCAD	9	20658308	20995954	54914			TRANS	G	A	A	1161	2992	0.388035	ADD	1496	-0.204448	0.0371958	-5.49654	4.54778e-08	9:20723468:G:A	9	20723468	NEUI	plasma	7.3422	155428	top	9:20723468:G:A.NTRK3.plasma.NEUI	csf	0.0383964	0.0375596	0.306815	FALSE	FOCAD,MLLT3,PTPLAD2,IFNB1,IFNW1,ADAMTSL1,	FOCAD
NTRK3	NTRK3	15	88402982	88799970	4916	3	190643896	3:190643896	rs71635338	Intronic	P3H2, MTAPP2, P3H2-AS1, RNU6-1109P, NMNAT1P3, CLDN1, CLDN16, TMEM207, IL1RAP, GCNT1P3, RN7SKP296, CCT6P4, LOC100131685, GMNC, SNAR-I, OSTN, OSTN-AS1, UTS2B, CCDC50, LINCR-0002, PYDC2,	OSTN, GMNC	3	190595719	190595839	100170222			TRANS	C	CT	CT	1123	2992	0.375334	ADD	1496	0.237277	0.0365909	6.48459	1.20605e-10	3:190643896:C:CT	3	190643896	NEUI	csf	9.91863	198821	top	3:190643896:C:CT.NTRK3.csf.NEUI	plasma	0.0518788	0.0370753	0.161936	FALSE	GMNC,PYDC2,ATP13A4,OPA1,UTS2B,CCDC50,FGF12,ATP13A5,	GMNC
NXPH1	NXPH1	7	8473239	8792591	30010	2	127896213	2:127896213	rs72838296	Intronic	LOC100422417, YWHAZP2, GYPC, RNU6-675P, TEX51, RNU7-182P, BIN1, NIFKP9, CYP27C1, LOC100130102, ERCC3, MAP3K2, RNU6-1147P, PROC, MIR4783, RNU4-48P, IWS1, MYO7B, LOC105373609, LIMS2, GPR17, WDR33, SFT2D3, RNY4P7, LOC100131832, POLR2D, RNU6-395P, RPS26P19, LOC107985803, AMMECR1L, LOC100288192, SAP130, UGGT1,	NIFKP9	2	127927587	127927807	106480805			TRANS	G	A	A	69	1952	0.0353484	ADD	976	-0.669818	0.12011	-5.57669	3.17489e-08	2:127896213:G:A	2	127896213	NEUx	csf	7.49827	158463	top	2:127896213:G:A.NXPH1.csf.NEUx	plasma	-0.0284053	0.124225	0.819184	FALSE	ERCC3,CYP27C1,MAP3K2,SFT2D3,PROC,	ERCC3
OSM	OSM	22	30658818	30662840	5008	6	19123176	6:19123176	rs2205742	Intronic	LOC101928519, TPMT, KDM1B, DEK, RNU6-263P, DDX18P3, IMPDH1P9, RNF144B, MIR548A1HG, MIR548A1, TRQ-CTG1-1, LOC101928519, RPL21P61, RPL5P20, RNA5SP205, LOC105374960, KRT18P38, UQCRFS1P3, RNU6-801P, LOC100506885, ID4, RPL29P17, MBOAT1,	LOC101928519	6	19068774	19180711	101928519			TRANS	G	A	A	116	2992	0.0387701	ADD	1496	0.515007	0.0929619	5.53998	3.56972e-08	6:19123176:G:A	6	19123176	INFI	csf	7.44737	157480	top	6:19123176:G:A.OSM.csf.INFI	plasma	-0.0730288	0.0938929	0.436817	FALSE	ID4,	ID4
OSM	OSM	22	30658818	30662840	5008	11	72945341	11:72945341	rs2511241	Intronic	P2RY2, PHOX2A, LOC220077, LOC401703, CLPB, ART2BP, ART2P, LOC100421204, LINC01537, PDE2A, MIR139, RNU7-105P, ARAP1, ARAP1-AS2, RPS12P20, STARD10, MIR4692, ATG16L2, FCHSD2, RNU6-672P, RPL15P16, P2RY2, OR8R1P, P2RY6, LOC100287837, ARHGEF17, RELT, FAM168A, HMGN2P38, LOC100419713, PLEKHB1, RAB6A, LOC268276, MRPL48, RN7SKP243, CCDC58P5, COA4, PAAF1, ARPC3P4, DNAJB13, UCP2, LOC100037267, LOC100421622, …	P2RY2	11	72929326	72953472	5029	72929502	72946979	TRANS	T	C	C	222	2992	0.0741979	ADD	1496	-0.463701	0.0697347	-6.64951	4.11208e-11	11:72945341:T:C	11	72945341	INFI	plasma	10.3859	205463	top	11:72945341:T:C.OSM.plasma.INFI	csf	-0.0769618	0.0707311	0.276731	FALSE	ATG16L2,P2RY6,FCHSD2,PDE2A,ARAP1,STARD10,ARHGEF17,	ATG16L2
PAEP	PAEP	9	138453602	138458801	5047	9	138471928	9:138471928	rs9409964	Intronic	LINC01502, COL5A1, COL5A1-AS1, LOC101448202, MIR3689C, MIR3689A, MIR3689D1, MIR3689B, MIR3689D2, MIR3689E, MIR3689F, FCN2, FCN1, OLFM1, LOC401557, C9orf62, SOCS5P2, PPP1R26-AS1, PPP1R26, C9orf116, MRPS2, LOC101928525, LCN1, OBP2A, PAEP, LINC01502, PAEPP1, GLT6D1, LCN9, SOHLH1, KCNT1, CAMSAP1, UBAC1, NACC2, TMEM250, LHX3, QSOX2, DKFZP434A062, GPSM1, DNLZ, CARD9, SNAPC4, ENTR1, PMPCA, INPP5E, SEC16…	LINC01502	9	138466771	138478958	100130954			CIS	G	A	A	345	1850	0.186486	ADD	925	0.9695	0.0490229	19.7765	7.47082e-73	9:138471928:G:A	9	138471928	NEUx	plasma	72.1266	485053	top	9:138471928:G:A.PAEP.plasma.NEUx	csf	0.283536	0.0565713	6.39605e-07	TRUE	FCN1,SOHLH1,KCNT1,FCN2,OLFM1,C9orf62,GLT6D1,LCN9,LCN1,OBP2A,LHX3,C9orf69,	FCN1
PCSK9	PCSK9	1	55505221	55530526	255738	1	55524601	1:55524601	rs565436	Intronic	PCSK9, LOC100507586, CDCP2, CYB5RL, MRPL37, SSBP3, SSBP3-AS1, TALDO1P1, HNRNPA1P63, ACOT11, FAM151A, MROH7-TTC4, MROH7, TTC4, PARS2, TTC22, LEXM, DHCR24, TMEM61, BSND, PCSK9, USP24, LOC100507634, MIR4422HG, GYG1P3, MIR4422, GOT2P1, MTCO2P34, RN7SKP291, RNU6-830P, LINC01753, PIGQP1, LINC01755,	PCSK9	1	55505221	55530526	255738	55516607	55530523	CIS	A	G	G	754	2992	0.252005	ADD	1496	-0.274346	0.0416629	-6.58489	6.28682e-11	1:55524601:A:G	1	55524601	CVDIII	plasma	10.2016	202879	top	1:55524601:A:G.PCSK9.plasma.CVDIII	csf	-0.0457001	0.0422467	0.27954	FALSE	USP24,PPAP2B,PRKAA2,C8A,C1orf168,	USP24
PDGFRA	PDGFRA	4	55095460	55164414	5156	4	55139771	4:55139771	rs35597368	Intronic	PDGFRA, FIP1L1, LNX1, LNX1-AS1, LNX1-AS2, LOC100506444, LOC100129728, RPL21P44, CHIC2, MORF4L2P1, GSX2, RPL22P13, PDGFRA, LINC02283, LINC02260, KIT, RPL38P3, RNU6-410P, RN7SL424P, KDR, RN7SL822P, LOC100128865,	PDGFRA	4	55095460	55164414	5156	55143343	55148144	CIS	T	C	C	392	2992	0.131016	ADD	1496	-0.46246	0.0526944	-8.77627	4.52466e-18	4:55139771:T:C	4	55139771	NEUI	plasma	17.3444	279447	top	4:55139771:T:C.PDGFRA.plasma.NEUI	csf	-0.0122858	0.0540387	0.820181	FALSE	LNX1,FIP1L1,SCFD2,RASL11B,USP46,CHIC2,AC110792.1,ERVMER34-1,KIT,SRD5A3,	LNX1
PDGFRA	PDGFRA	4	55095460	55164414	5156	3	190655759	3:190655759	rs78054167	Intronic	P3H2, MTAPP2, P3H2-AS1, RNU6-1109P, NMNAT1P3, CLDN1, CLDN16, TMEM207, IL1RAP, GCNT1P3, RN7SKP296, CCT6P4, LOC100131685, GMNC, SNAR-I, OSTN, OSTN-AS1, UTS2B, CCDC50, LINCR-0002, PYDC2,	OSTN, GMNC	3	190595719	190595839	100170222			TRANS	A	T	T	1122	2992	0.375	ADD	1496	0.237117	0.0365268	6.49159	1.15276e-10	3:190655759:A:T	3	190655759	NEUI	csf	9.93826	199107	top	3:190655759:A:T.PDGFRA.csf.NEUI	plasma	0.0331659	0.0370257	0.370529	FALSE	GMNC,PYDC2,ATP13A4,OPA1,UTS2B,CCDC50,FGF12,ATP13A5,	GMNC
PECAM1	PECAM1	17	62396775	62404856	5175	3	190656393	3:190656393	rs2363038	Intronic	P3H2, MTAPP2, P3H2-AS1, RNU6-1109P, NMNAT1P3, CLDN1, CLDN16, TMEM207, IL1RAP, GCNT1P3, RN7SKP296, CCT6P4, LOC100131685, GMNC, SNAR-I, OSTN, OSTN-AS1, UTS2B, CCDC50, LINCR-0002, PYDC2,	OSTN, GMNC	3	190595719	190595839	100170222			TRANS	G	T	T	1126	2992	0.376337	ADD	1496	0.215124	0.0365667	5.88307	4.96202e-09	3:190656393:G:T	3	190656393	CVDIII	csf	8.30434	173194	top	3:190656393:G:T.PECAM1.csf.CVDIII	plasma	0.000420271	0.0369878	0.990936	FALSE	GMNC,PYDC2,ATP13A4,OPA1,UTS2B,CCDC50,FGF12,ATP13A5,	GMNC
PFDN2	PFDN2	1	161070351	161087827	5202	3	178140969	3:178140969	rs77911326	Intronic	LINC01014, LINC00578, RN7SKP52, FGFR3P4, LINC02015, RNU6-1120P, LINC01014, RNA5SP148, PPIAP75, KCNMB2-AS1, KCNMB2, ZMAT3, LOC101928739, PIK3CA, KCNMB3, LRRFIP1P1, ZNF639, MFN1, GNB4,	LINC01014	3	178136989	178175093	100874330			TRANS	G	A	A	50	1952	0.0256148	ADD	976	-0.81925	0.142692	-5.7414	1.25386e-08	3:178140969:G:A	3	178140969	NEUx	csf	7.90175	166024	top	3:178140969:G:A.PFDN2.csf.NEUx	plasma	-0.0908323	0.146762	0.536129	FALSE	KCNMB3,ZNF639,MFN1,TBL1XR1,PIK3CA,ZMAT3,KCNMB2,TTC14,	KCNMB3
PGLYRP1	PGLYRP1	19	46522411	46526311	8993	19	46546250	19:46546250	rs4803890	Intronic	IGFL4, RNU6-611P, ZNF296, GEMIN7, GEMIN7-AS1, PPP1R37, EIF5AP3, NKPD1, TRAPPC6A, BLOC1S3, EXOC3L2, LOC100420902, MARK4, CKM, RPS16P9, KLC3, ERCC2, PPP1R13L, CD3EAP, ERCC1, MIR6088, FOSB, TRU-TCA1-1, RTN2, PPM1N, VASP, OPA3, GPR4, EML2, MIR330, EML2-AS1, RN7SL836P, GIPR, MIR642A, MIR642B, SNRPD2, QPCTL, FBXO46, BHMG1, SIX5, DM1-AS, DMPK, DMWD, RSPH6A, SYMPK, FOXA3, IRF2BP1, MYPOP, NANOS2, NOVA2, C…	IGFL4	19	46542440	46580887	444882	46543006	46544274	CIS	G	A	A	774	2992	0.25869	ADD	1496	-0.231418	0.0414754	-5.57965	2.85712e-08	19:46546250:G:A	19	46546250	CVDIII	plasma	7.54407	159342	top	19:46546250:G:A.PGLYRP1.plasma.CVDIII	csf	-0.131343	0.0417673	0.00169572	TRUE	IGFL3,IGFL2,IGFL1,IGFL4,PNMAL2,NOVA2,PPP5D1,AC011551.3,CALM3,MYPOP,NANOS2,PPP5C,CCDC8,DACT3,BSPH1,ELSPBP1,SYMPK,FOXA3,IRF2BP1,CABP5,	IGFL3
PI3	PI3	20	43803543	43805185	5266	20	43777506	20:43777506	rs17332620	Nearest	OSER1, OSER1-DT, GDAP1L1, FITM2, R3HDML, HNF4A, HNF4A-AS1, MIR3646, LINC01430, LINC01620, RPL37AP1, TTPAL, SERINC3, PKIG, ADA, LINC01260, KCNK15-AS1, CCN5, KCNK15, RIMS4, PGBD4P2, YWHAB, PABPC1L, TOMM34, STK4-AS1, STK4, KCNS1, WFDC5, WFDC12, PI3, SEMG1, SEMG2, SLPI, MATN4, RBPJL, TRV-CAC14-1, SDC4, SYS1, SYS1-DBNDD2, TP53TG5, NDUFB4P10, DBNDD2, PIGT, MIR6812, LOC105372631, WFDC2, RPL5P2, SPINT3, …	WFDC12	20	43752066	43753106	128488	43752066	43753106	CIS	C	T	T	496	2992	0.165775	ADD	1496	0.425469	0.0479637	8.87065	2.03007e-18	20:43777506:C:T	20	43777506	CVDIII	plasma	17.6925	282314	top	20:43777506:C:T.PI3.plasma.CVDIII	csf	0.138933	0.0490791	0.00470555	TRUE	AL031663.2,KCNS1,WFDC5,WFDC12,TOMM34,STK4,PI3,SEMG1,MATN4,RBPJL,SLPI,AL031663.1,WFDC2,WFDC11,SEMG2,WFDC8,SPINT3,WFDC10B,WFDC13,SPINT4,ZNF334,YWHAB,PABPC1L,WFDC9,WFDC10A,WFDC3,DNTTIP1,	AL031663.2
PI3	PI3	20	43803543	43805185	5266	18	26281870	18:26281870	rs1692481	Nearest	CDH2, ARIH2P1, RNU6-408P, HSPA9P2,	ARIH2P1	18	26231376	26233576	390844			TRANS	C	T	T	764	2992	0.255348	ADD	1496	0.237574	0.041001	5.79435	8.35076e-09	18:26281870:C:T	18	26281870	CVDIII	plasma	8.07827	169212	top	18:26281870:C:T.PI3.plasma.CVDIII	csf	0.141515	0.0412971	0.000627442	TRUE	CDH2,	CDH2
PlGF_CSF	PIGF	2	46808076	46844180	5281	11	61303610	11:61303610	rs3018736	Intronic	SYT7, LINC00301, MS4A8, MS4A18, MS4A15, MS4A10, CCDC86, PTGDR2, ZP1, PRPF19, TMEM109, TMEM132A, SLC15A3, CD6, RNU6-933P, TRA-TGC10-1, CD5, VPS37C, PGA3, PGA4, PGA5, VWCE, DDB1, TKFC, CYB561A3, TMEM138, TMEM216, CPSF7, SDHAF2, RN7SL23P, PPP1R32, MIR4488, LRRC10B, SYT7, LOC101927495, RPLP0P2, DAGLA, MYRF, MYRF-AS1, TMEM258, MIR611, FEN1, FADS1, MIR1908, FADS2, FADS3, MIR6746, RAB3IL1, RNU6-1243P, B…	SYT7	11	61281186	61348548	9066	61295483	61348344	TRANS	T	C	C	232	3066	0.0756686	ADD	1533	-0.370846	0.0673572	-5.50566	4.3063e-08	11:61303610:T:C	11	61303610		CSF	7.3659	155893	top							SYT7,DAGLA,	SYT7	11:61303567-61303731	enh
PLAT	PLAT	8	42032236	42065083	5327	8	42050914	8:42050914	rs2719429	Intronic	PLAT, SFRP1, MIR548AO, RPS29P2, RNU6-895P, SNORD65B, GOLGA7, KRT18P37, GINS4, LOC102723729, GPAT4, NKX6-3, ANK1, MIR486-1, MIR486-2, RN7SL149P, KAT6A, LOC105379393, RPL17P30, LOC101059972, AP3M2, PLAT, LOC101929897, IKBKB, POLB, RPL5P23, DKK4, VDAC3, SLC20A2, SMIM19, CHRNB3, LOC100288666, CHRNA6, THAP1, RNF170, RN7SL806P, MIR4469, HOOK3, FNTA, RNU1-124P, POMK, HGSNAT, RNY5P6,	PLAT	8	42032236	42065083	5327	42044983	42053216	CIS	C	T	T	842	2992	0.281417	ADD	1496	0.232881	0.0398993	5.83673	6.51806e-09	8:42050914:C:T	8	42050914	CVDIII	csf	8.18588	171121	top	8:42050914:C:T.PLAT.csf.CVDIII	plasma	-0.0289026	0.0403447	0.473862	FALSE			8:42050699-42050940	enh
PLAU	PLAU	10	75670859	75677259	5328	19	44177874	19:44177874	19:44177874:G:GA	Nearest	PSG3, PSG8, CEACAMP6, PSG8-AS1, PSG10P, PSG1, PSG6, PSG7, CEACAMP7, PSG11, CEACAMP8, PSG2, CEACAMP9, PSG5, LOC100421300, PSG4, LOC284344, CEACAMP10, PSG9, CEACAMP11, CEACAMP4, PRG1, CD177, CD177P1, TEX101, LOC110467528, LYPD3, PHLDB3, ETHE1, ZNF575, XRCC1, PINLYP, IRGQ, ZNF576, ZNF428, SRRM5, CADM4, PLAUR, RN7SL368P, IRGC, SMG9, KCNN4, LYPD5, ZNF283, ZNF404, LOC100505715, ZNF45, ZNF221, ZNF155, L…	RN7SL368P	19	44164652	44164928	106479357			TRANS	G	GA	GA	835	2992	0.279078	ADD	1496	-0.252362	0.0398585	-6.33145	3.20486e-10	19:44177874:G:GA	19	44177874	CVDIII	plasma	9.49419	192512	top	19:44177874:G:GA.PLAU.plasma.CVDIII	csf	-0.00543174	0.0403895	0.893038	FALSE	PLAUR,IRGQ,ZNF576,SRRM5,ZNF230,	PLAUR	19:44177849-44178150	dyadic
PLAUR	PLAUR	19	44150247	44174498	5329	12	73178228	12:73178228	rs149928383	Intronic	TBC1D15, MRS2P2, TPH2, TRHDE-AS1, TRHDE, H3P35, CHCHD3P2, LINC02444, RPL31P48, RNU6-1012P,	CHCHD3P2	12	73004387	73005227	100422354			TRANS	G	A	A	89	2992	0.029746	ADD	1496	0.618747	0.105391	5.87096	5.32966e-09	12:73178228:G:A	12	73178228	CVDIII	csf	8.2733	172653	top	12:73178228:G:A.PLAUR.csf.CVDIII	plasma	0.0301393	0.106597	0.777415	FALSE
PLAUR	PLAUR	19	44150247	44174498	5329	3	190643896	3:190643896	rs71635338	Intronic	P3H2, MTAPP2, P3H2-AS1, RNU6-1109P, NMNAT1P3, CLDN1, CLDN16, TMEM207, IL1RAP, GCNT1P3, RN7SKP296, CCT6P4, LOC100131685, GMNC, SNAR-I, OSTN, OSTN-AS1, UTS2B, CCDC50, LINCR-0002, PYDC2,	OSTN, GMNC	3	190595719	190595839	100170222			TRANS	C	CT	CT	1123	2992	0.375334	ADD	1496	0.239872	0.0365796	6.55752	7.51655e-11	3:190643896:C:CT	3	190643896	CVDIII	csf	10.124	201778	top	3:190643896:C:CT.PLAUR.csf.CVDIII	plasma	0.0315653	0.0370933	0.394922	FALSE	GMNC,PYDC2,ATP13A4,OPA1,UTS2B,CCDC50,FGF12,ATP13A5,	GMNC
PLXNB1	PLXNB1	3	48445261	48471495	5364	3	190642837	3:190642837	rs4687181	Intronic	P3H2, MTAPP2, P3H2-AS1, RNU6-1109P, NMNAT1P3, CLDN1, CLDN16, TMEM207, IL1RAP, GCNT1P3, RN7SKP296, CCT6P4, LOC100131685, GMNC, SNAR-I, OSTN, OSTN-AS1, UTS2B, CCDC50, LINCR-0002, PYDC2,	OSTN, GMNC	3	190595719	190595839	100170222			TRANS	C	T	T	1118	2992	0.373663	ADD	1496	0.239586	0.0364133	6.57963	6.50664e-11	3:190642837:C:T	3	190642837	NEUI	csf	10.1866	202668	top	3:190642837:C:T.PLXNB1.csf.NEUI	plasma	0.0216104	0.0369302	0.558523	FALSE	GMNC,PYDC2,ATP13A4,OPA1,UTS2B,CCDC50,FGF12,ATP13A5,	GMNC
PLXNB1	PLXNB1	3	48445261	48471495	5364	4	187164105	4:187164105	rs28881297	Intronic	KLKB1, LRP2BP, ANKRD37, UFSP2, C4orf47, CCDC110, LOC105377590, PDLIM3, SORBS2, RNU4-64P, TLR3, FAM149A, RPSAP70, ORAOV1P1, FLJ38576, CYP4V2, KLKB1, F11, F11-AS1, SLC25A5P6, RNU6-1055P, MTNR1A, FAT1, MRPS36P2, LINC02374,	KLKB1	4	187148661	187179625	3818	187172186	187173317	TRANS	A	G	G	1168	2992	0.390374	ADD	1496	0.234493	0.0364945	6.42543	1.76362e-10	4:187164105:A:G	4	187164105	NEUI	plasma	9.75359	196401	top	4:187164105:A:G.PLXNB1.plasma.NEUI	csf	0.0186078	0.0369949	0.615051	FALSE
PLXNB1	PLXNB1	3	48445261	48471495	5364	14	94844947	14:94844947	rs28929474	Intronic	SERPINA1, RNU6-1258P, PRIMA1, FAM181A-AS1, FAM181A, ASB2, MIR4506, CCDC197, OTUB2, DDX24, IFI27L1, IFI27, IFI27L2, PPP4R4, SERPINA10, SERPINA6, SERPINA2, SERPINA1, SERPINA11, SERPINA9, SERPINA12, SERPINA4, SERPINA5, SERPINA3, ADIPOR1P2, SERPINA13P, LOC100288028, RPSAP4, GSC, GSC-DT, RPL15P2, DICER1, MIR3173, DICER1-AS1, CLMN, LINC02292,	SERPINA1	14	94843084	94856972	5265	94855894	94856972	TRANS	C	T	T	80	2992	0.026738	ADD	1496	0.82805	0.111186	7.44742	1.60172e-13	14:94844947:C:T	14	94844947	NEUI	plasma	12.7954	235563	top	14:94844947:C:T.PLXNB1.plasma.NEUI	csf	0.11039	0.113204	0.329644	FALSE	SERPINA12,SERPINA4,SERPINA5,GLRX5,SERPINA11,TCL1A,OTUB2,RP11-986E7.7,SERPINA3,IFI27,IFI27L2,TCL1B,SERPINA6,DICER1,CLMN,C14orf132,SERPINA10,CATSPERB,VRK1,PAPOLA,	SERPINA12
PLXNB3	PLXNB3	23	153029651	153044801	5365	3	190643896	3:190643896	rs71635338	Intronic	P3H2, MTAPP2, P3H2-AS1, RNU6-1109P, NMNAT1P3, CLDN1, CLDN16, TMEM207, IL1RAP, GCNT1P3, RN7SKP296, CCT6P4, LOC100131685, GMNC, SNAR-I, OSTN, OSTN-AS1, UTS2B, CCDC50, LINCR-0002, PYDC2,	OSTN, GMNC	3	190595719	190595839	100170222			TRANS	C	CT	CT	1123	2992	0.375334	ADD	1496	0.241433	0.0365727	6.60144	5.6409e-11	3:190643896:C:CT	3	190643896	NEUI	csf	10.2487	203543	top	3:190643896:C:CT.PLXNB3.csf.NEUI	plasma	-0.00435745	0.0370909	0.906495	FALSE	GMNC,PYDC2,ATP13A4,OPA1,UTS2B,CCDC50,FGF12,ATP13A5,	GMNC
PON3	PON3	7	94989184	95025687	5446	7	95025744	7:95025744	rs149867961	Nearest	RNU6-1328P, CASD1, SGCE, PEG10, RPS3AP25, RNU6-956P, ATP5PBP2, GRPEL2P3, RN7SKP129, ARF1P1, PPP1R9A, HINT1P2, RNU4-16P, PON1, LOC100533722, PON3, PON2, ASB4, PDK4, DYNC1I1, SLC25A13, CYCSP18, MIR591, RPL21P74, RNU6-532P, RNU6-364P, RNU7-188P,	PON2	7	95034174	95064384	5445	95053476	95064340	CIS	T	C	C	50	2992	0.0167112	ADD	1496	-1.28538	0.139701	-9.20095	1.15835e-19	7:95025744:T:C	7	95025744	CVDIII	plasma	18.9362	292114	top	7:95025744:T:C.PON3.plasma.CVDIII	csf	-0.29064	0.143407	0.0428728	TRUE	PON2,BET1,TFPI2,COL1A2,GNG11,CASD1,PPP1R9A,CALCR,GNGT1,DLX6,SGCE,PEG10,	PON2
PPP3R1	PPP3R1	2	68405989	68479664	5534	11	127865471	11:127865471	rs143086447	Nearest	KIRREL3-AS3, LOC101929473, LINC02712, RN7SKP121, RN7SKP279, LOC387820, LINC02098, ETS1, MIR6090, ETS1-AS1, LOC101929538, FLI1, SENCR, KCNJ1, KCNJ5, C11orf45, TP53AIP1, ARHGAP32, RNU6-876P,	LOC387820	11	127810879	127811550	387820			TRANS	G	A	A	10	1850	0.00540541	ADD	925	1.74518	0.313093	5.57399	3.26811e-08	11:127865471:G:A	11	127865471	NEUx	plasma	7.4857	158221	top	11:127865471:G:A.PPP3R1.plasma.NEUx	csf	0.270329	0.316199	0.392799	FALSE	KIRREL3,KCNJ1,ARHGAP32,PUS3,DDX25,FLI1,RPUSD4,FAM118B,TP53AIP1,BARX2,PATE4,	KIRREL3
PRTFDC1	PRTFDC1	10	25137543	25241535	56952	7	27359679	7:27359679	rs137926928	Intronic	LOC105375304, LOC441204, KIAA0087, LINC02860, SKAP2, RPL7AP38, HMGB3P20, TPM3P4, NHP2P2, HOXA1, HOTAIRM1, HOXA2, HOXA3, HOXA-AS2, HOXA4, HOXA-AS3, HOXA5, HOXA6, HOXA7, HOXA10-HOXA9, HOXA9, HOXA10-AS, MIR196B, HOXA10, HOXA11, HOXA11-AS, HOXA13, HOTTIP, EVX1-AS, EVX1, RPL35P4, EIF4HP1, PSMC1P2, LOC442292, HIBADH, TSL, TAX1BP1, JAZF1, RNU6-979P, JAZF1-AS1, PPIAP80, CREB5,	RPL35P4	7	27308934	27309372	100271006	27308976	27309297	TRANS	T	C	C	56	1952	0.0286885	ADD	976	-0.719449	0.130017	-5.53348	4.03498e-08	7:27359679:T:C	7	27359679	NEUx	csf	7.39416	156446	top	7:27359679:T:C.PRTFDC1.csf.NEUx	plasma	0.0896332	0.132945	0.500345	FALSE	EVX1,HIBADH,TAX1BP1,CPVL,NPVF,	EVX1
PRTFDC1	PRTFDC1	10	25137543	25241535	56952	10	25225915	10:25225915	rs35027656	Intronic	PRTFDC1, NUP35P1, MIR603, ARHGAP21, RNA5SP305, COQ10BP1, PRTFDC1, RN7SKP241, ENKUR, THNSL1, LINC01516, GPR158-AS1, GPR158, RN7SKP220, GPN3P1, LINC00836, HIRAP1, RNA5SP306, RNU6-632P, LOC101929073, MYO3A,	PRTFDC1	10	25137543	25241535	56952	25197230	25241521	CIS	A	C	C	25	1850	0.0135135	ADD	925	-1.16241	0.199223	-5.83474	7.45107e-09	10:25225915:A:C	10	25225915	NEUx	plasma	8.12778	170093	top	10:25225915:A:C.PRTFDC1.plasma.NEUx	csf	0.0997961	0.197773	0.613954	FALSE	ARHGAP21,COMMD3,COMMD3-BMI1,BMI1,SPAG6,	ARHGAP21
PRTG	PRTG	15	55903742	56035350	283659	15	55920049	15:55920049	rs16976434	Intronic	PRTG, LOC105370829, RSL24D1, RAB27A, PIGBOS1, PIGB, DNAAF4-CCPG1, CCPG1, MIR628, C15orf65, DNAAF4, LOC100420711, PYGO1, PRTG, NEDD4, CNOT6LP1, RN7SL568P, CD24P2, RFX7, LOC390586, RNU6-1287P, HMGB1P33, TEX9, MNS1,	PRTG	15	55903742	56035350	283659	56032676	56034732	CIS	T	C	C	265	2992	0.0885695	ADD	1496	-0.483506	0.0632076	-7.64949	3.5948e-14	15:55920049:T:C	15	55920049	NEUI	csf	13.4443	242700	top	15:55920049:T:C.PRTG.csf.NEUI	plasma	-0.359314	0.0637577	2.08179e-08	TRUE	PRTG,DYX1C1,RFX7,TEX9,PYGO1,RSL24D1,MNS1,UNC13C,NEDD4,	PRTG	15:55919870-55920848	enh
[truncated: 171 more rows]
[truncated: 3 more columns]
