# Supplementary material for: The genetic regulation of protein expression in cerebrospinal fluid
Source: EMBO Mol Med. 2022 Dec 12;15(1):e16359. doi: 10.15252/emmm.202216359 (PMC9832827; doi:10.15252/emmm.202216359)
Supplement: Supplementary file 7 — Dataset EV3 [file EMMM-15-e16359-s004.xls]

## Sheet: Legend
Dataset EV3 Legend
EBI GWAS findings for Bonferroni significant CSF pQTLs (query September 2022) - novelty assessment

## Sheet: Dataset EV3
novelty verdict	original_snp	updated_snp	chr	pos	biomarker	pqtls	pqtls_for_this_biomarker	pqtls_in_CSF	pqtls_for_this_biomarker_in_CSF
not novel: pQTL for this protein has been reported in CSF	rs12126142	rs12126142	1	154452980	IL6R (CIS)	125	28	2	2
not novel: pQTL for this protein has been reported in CSF	rs872583	rs872583	1	203215638	CHIT1 (CIS)	42	11	1	1
not novel: pQTL for this protein has been reported in CSF	rs10178436	rs10178436	2	102310051	IL18R1 (CIS)	79	16	2	1
not novel: pQTL for this protein has been reported in CSF	rs76886731	rs76886731	2	102328956	IL1RL1 (CIS)	79	33	2	1
not novel: pQTL for this protein has been reported in CSF	rs2228467	rs2228467	3	42864624	CCL2 (TRANS)	29	8	1	1
not novel: pQTL for this protein has been reported in CSF	rs113341849	rs113341849	3	46342713	CCL4 (TRANS)	80	13	4	1
not novel: pQTL for this protein has been reported in CSF	rs3806701	rs3806701	3	46575847	TDGF1 (CIS)	66	11	4	1
not novel: pQTL for this protein has been reported in CSF	rs4266290	rs4266290	4	15735495	CD38 (CIS)	34	8	1	1
not novel: pQTL for this protein has been reported in CSF	rs4282209	rs4282209	4	75998383	NAAA (CIS)	44	13	1	1
not novel: pQTL for this protein has been reported in CSF	rs199348	rs199348	7	23253479	GPNMB (CIS)	22	18	1	1
not novel: pQTL for this protein has been reported in CSF	rs2842123	rs2842123	10	50244555	ASAH2 (CIS)	15	15	1	1
not novel: pQTL for this protein has been reported in CSF	rs639752	rs639752	11	102836608	MMP3 (CIS)	60	11	1	1
not novel: pQTL for this protein has been reported in CSF	rs3830677	rs3830677	17	36001608	CCL15 (CIS)	119	16	1	1
not novel: pQTL for this protein has been reported in CSF	rs34861192	rs34861192	19	7668689	RETN (CIS)	39	12	2	1
not novel: pQTL for this protein has been reported in CSF	rs429358	rs429358	19	44908684	APOE (CIS)	665	17	47	1
not novel: pQTL for this protein has been reported in CSF	rs429358	rs429358	19	44908684	APP (TRANS)	665	26	47	20
not novel: pQTL for this protein has been reported in CSF	rs429358	rs429358	19	44908684	MAPT (TRANS)	665	29	47	26
not novel: pQTL for this protein has been reported in CSF	rs2258983	rs2258983	19	51127225	SIGLEC9 (CIS)	129	12	3	1
not novel: pQTL for this protein has been reported in CSF	rs273634	rs273634	19	51215581	CD33 (CIS)	127	48	3	1
novel for this protein at this locus, but pQTLs for other proteins have been reported in serum or plasma	rs11264075	rs11264075	1	37618269	RSPO1 (CIS)	15	0	0	0
novel for this protein at this locus, but pQTLs for other proteins have been reported in serum or plasma	rs3806256	rs3806256	1	155063135	ADAM15 (CIS)	63	0	0	0
novel for this protein at this locus, but pQTLs for other proteins have been reported in serum or plasma	rs3026987	rs3026987	1	159193524	CADM3 (CIS)	57	0	0	0
novel for this protein at this locus, but pQTLs for other proteins have been reported in serum or plasma	rs528045643	rs528045643	2	27190776	RBKS (CIS)	56	0	0	0
novel for this protein at this locus, but pQTLs for other proteins have been reported in serum or plasma	rs139218763	rs139218763	2	27465616	RBKS (CIS)	170	0	0	0
novel for this protein at this locus, but pQTLs for other proteins have been reported in serum or plasma	rs149008765	rs149008765	2	28156720	RBKS (CIS)	26	0	0	0
novel for this protein at this locus, but pQTLs for other proteins have been reported in serum or plasma	rs3821262	rs3821262	2	70493874	TGFA (CIS)	7	0	0	0
novel for this protein at this locus, but pQTLs for other proteins have been reported in serum or plasma	rs71325099	rs71325099	3	45971202	TDGF1 (CIS)	26	0	0	0
novel for this protein at this locus, but pQTLs for other proteins have been reported in serum or plasma	rs9852883	rs9852883	3	196066034	TFRC (CIS)	68	0	0	0
novel for this protein at this locus, but pQTLs for other proteins have been reported in serum or plasma	rs4921223	rs4921223	5	159365298	IL12A (TRANS)	13	0	0	0
novel for this protein at this locus, but pQTLs for other proteins have been reported in serum or plasma	6:169025552:AAC:A	rs139582073	6	168624873	SMOC2 (CIS)	1	0	0	0
novel for this protein at this locus, but pQTLs for other proteins have been reported in serum or plasma	rs3136731	rs3136731	8	42343249	DKK4 (CIS)	32	0	0	0
novel for this protein at this locus, but pQTLs for other proteins have been reported in serum or plasma	rs146622748	rs146622748	10	49780556	ASAH2 (CIS)	1	0	0	0
novel for this protein at this locus, but pQTLs for other proteins have been reported in serum or plasma	rs1240390	rs1240390	10	86966227	SNCG (CIS)	10	0	0	0
novel for this protein at this locus, but pQTLs for other proteins have been reported in serum or plasma	rs882797	rs882797	11	69706590	FGF19 (CIS)	16	0	0	0
novel for this protein at this locus, but pQTLs for other proteins have been reported in serum or plasma	rs4938792	rs4938792	11	111550211	LAYN (CIS)	15	0	0	0
novel for this protein at this locus, but pQTLs for other proteins have been reported in serum or plasma	rs11821811	rs11821811	11	111979050	LAYN (CIS)	17	0	0	0
novel for this protein at this locus, but pQTLs for other proteins have been reported in serum or plasma	rs28999107	rs28999107	12	6383934	LTBR (CIS)	33	0	0	0
novel for this protein at this locus, but pQTLs for other proteins have been reported in serum or plasma	rs76904798	rs76904798	12	40220632	ITGB2 (TRANS)	3	0	0	0
novel for this protein at this locus, but pQTLs for other proteins have been reported in serum or plasma	rs72819350	rs72819350	16	89169921	CDH15 (CIS)	17	0	0	0
novel for this protein at this locus, but pQTLs for other proteins have been reported in serum or plasma	rs72807538	rs72807538	16	89724935	CDH15 (CIS)	25	0	0	0
novel for this protein at this locus, but pQTLs for other proteins have been reported in serum or plasma	rs4808758	rs4808758	19	18180479	IFI30 (CIS)	55	0	0	0
novel for this protein at this locus, but pQTLs for other proteins have been reported in serum or plasma	rs73065472	rs73065472	19	54877576	FCAR (CIS)	32	0	0	0
novel for this protein at this locus, but pQTLs for other proteins have been reported in serum or plasma	rs150358287	rs150358287	20	3706494	SIGLEC1 (CIS)	35	0	0	0
novel for this protein at this locus, but pQTLs for other proteins have been reported in serum or plasma	rs914187	rs914187	21	41247822	ACVRL1 (TRANS)	13	0	0	0
novel for this protein at this locus, but pQTLs for other proteins have been reported in serum or plasma	rs7288670	rs7288670	22	24225858	GGT5 (CIS)	33	0	0	0
novel for this protein at this locus, but pQTLs for other proteins have been reported in serum or plasma	rs7287486	rs7287486	22	41926850	TNFSF13B (TRANS)	30	0	0	0
novel for this protein but a pQTL in this locus has been reported for other proteins in CSF	rs942453	rs942453	1	150284852	CTSS (CIS)	24	0	1	0
novel for this protein but a pQTL in this locus has been reported for other proteins in CSF	rs12126142	rs12126142	1	154452980	PSME1 (TRANS)	125	0	2	0
novel for this protein but a pQTL in this locus has been reported for other proteins in CSF	rs4683340	rs4683340	3	42835477	CXCL5 (TRANS)	27	0	1	0
novel for this protein but a pQTL in this locus has been reported for other proteins in CSF	rs9838279	rs9838279	3	190884104	CD244 (TRANS)	6	0	2	0
novel for this protein but a pQTL in this locus has been reported for other proteins in CSF	rs4308324	rs4308324	3	190922345	KITLG (TRANS)	3	0	2	0
novel for this protein but a pQTL in this locus has been reported for other proteins in CSF	rs4687181	rs4687181	3	190925048	PLXNB1 (TRANS)	3	0	2	0
novel for this protein but a pQTL in this locus has been reported for other proteins in CSF	rs4687181	rs4687181	3	190925048	UNC5C (TRANS)	3	0	2	0
novel for this protein but a pQTL in this locus has been reported for other proteins in CSF	rs71635338	rs71635338	3	190926108	ALCAM (TRANS)	3	0	2	0
novel for this protein but a pQTL in this locus has been reported for other proteins in CSF	rs71635338	rs71635338	3	190926108	CD163 (TRANS)	3	0	2	0
novel for this protein but a pQTL in this locus has been reported for other proteins in CSF	rs71635338	rs71635338	3	190926108	CDH6 (TRANS)	3	0	2	0
novel for this protein but a pQTL in this locus has been reported for other proteins in CSF	rs71635338	rs71635338	3	190926108	CNTN1 (TRANS)	3	0	2	0
novel for this protein but a pQTL in this locus has been reported for other proteins in CSF	rs71635338	rs71635338	3	190926108	DRAXIN (TRANS)	3	0	2	0
novel for this protein but a pQTL in this locus has been reported for other proteins in CSF	rs71635338	rs71635338	3	190926108	EDA2R (TRANS)	3	0	2	0
novel for this protein but a pQTL in this locus has been reported for other proteins in CSF	rs71635338	rs71635338	3	190926108	EFNA4 (TRANS)	3	0	2	0
novel for this protein but a pQTL in this locus has been reported for other proteins in CSF	rs71635338	rs71635338	3	190926108	FLT3LG (TRANS)	3	0	2	0
novel for this protein but a pQTL in this locus has been reported for other proteins in CSF	rs71635338	rs71635338	3	190926108	GM2A (TRANS)	3	0	2	0
novel for this protein but a pQTL in this locus has been reported for other proteins in CSF	rs71635338	rs71635338	3	190926108	GPC5 (TRANS)	3	0	2	0
novel for this protein but a pQTL in this locus has been reported for other proteins in CSF	rs71635338	rs71635338	3	190926108	IL18BP (TRANS)	3	0	2	0
novel for this protein but a pQTL in this locus has been reported for other proteins in CSF	rs71635338	rs71635338	3	190926108	KLK6 (TRANS)	3	0	2	0
novel for this protein but a pQTL in this locus has been reported for other proteins in CSF	rs71635338	rs71635338	3	190926108	MSTN (TRANS)	3	0	2	0
novel for this protein but a pQTL in this locus has been reported for other proteins in CSF	rs71635338	rs71635338	3	190926108	NRP2 (TRANS)	3	0	2	0
novel for this protein but a pQTL in this locus has been reported for other proteins in CSF	rs71635338	rs71635338	3	190926108	NTRK3 (TRANS)	3	0	2	0
novel for this protein but a pQTL in this locus has been reported for other proteins in CSF	rs71635338	rs71635338	3	190926108	PLAUR (TRANS)	3	0	2	0
novel for this protein but a pQTL in this locus has been reported for other proteins in CSF	rs71635338	rs71635338	3	190926108	PLXNB3 (TRANS)	3	0	2	0
novel for this protein but a pQTL in this locus has been reported for other proteins in CSF	rs71635338	rs71635338	3	190926108	PRTG (TRANS)	3	0	2	0
novel for this protein but a pQTL in this locus has been reported for other proteins in CSF	rs71635338	rs71635338	3	190926108	PVR (TRANS)	3	0	2	0
novel for this protein but a pQTL in this locus has been reported for other proteins in CSF	rs71635338	rs71635338	3	190926108	SCARB2 (TRANS)	3	0	2	0
novel for this protein but a pQTL in this locus has been reported for other proteins in CSF	rs71635338	rs71635338	3	190926108	TNFRSF12A (TRANS)	3	0	2	0
novel for this protein but a pQTL in this locus has been reported for other proteins in CSF	rs71635338	rs71635338	3	190926108	TNFRSF1A (TRANS)	3	0	2	0
novel for this protein but a pQTL in this locus has been reported for other proteins in CSF	rs71635338	rs71635338	3	190926108	TNFRSF1B (TRANS)	3	0	2	0
novel for this protein but a pQTL in this locus has been reported for other proteins in CSF	rs71635338	rs71635338	3	190926108	VWC2 (TRANS)	3	0	2	0
novel for this protein but a pQTL in this locus has been reported for other proteins in CSF	3:190650826:TG:T	rs111381383	3	190933038	BACE1 (TRANS)	3	0	2	0
novel for this protein but a pQTL in this locus has been reported for other proteins in CSF	rs78054167	rs78054167	3	190937970	DLK1 (TRANS)	3	0	2	0
novel for this protein but a pQTL in this locus has been reported for other proteins in CSF	rs78054167	rs78054167	3	190937970	PDGFRA (TRANS)	3	0	2	0
novel for this protein but a pQTL in this locus has been reported for other proteins in CSF	rs78054167	rs78054167	3	190937970	TFF3 (TRANS)	3	0	2	0
novel for this protein but a pQTL in this locus has been reported for other proteins in CSF	rs78054167	rs78054167	3	190937970	TNFRSF14 (TRANS)	3	0	2	0
novel for this protein but a pQTL in this locus has been reported for other proteins in CSF	rs1316356	rs1316356	3	190939374	CXCL16 (TRANS)	3	0	2	0
novel for this protein but a pQTL in this locus has been reported for other proteins in CSF	rs1316356	rs1316356	3	190939374	FAS (TRANS)	3	0	2	0
novel for this protein but a pQTL in this locus has been reported for other proteins in CSF	rs201663722	rs201663722	3	190952583	CX3CL1 (TRANS)	3	0	2	0
novel for this protein but a pQTL in this locus has been reported for other proteins in CSF	rs79103996	rs79103996	7	22793030	IL6 (CIS)	37	0	1	0
novel for this protein but a pQTL in this locus has been reported for other proteins in CSF	rs11327968	rs11327968	7	22793366	IL6 (CIS)	37	0	1	0
novel for this protein but a pQTL in this locus has been reported for other proteins in CSF	rs429358	rs429358	19	44908684	GAP43 (TRANS)	665	0	47	0
novel for this protein but a pQTL in this locus has been reported for other proteins in CSF	rs429358	rs429358	19	44908684	TPD52L3 (TRANS)	665	0	47	0
novel in CSF but a pQTL in this region has been reported for this protein in serum or plasma	rs3748825	rs3748825	1	2551831	TNFRSF14 (CIS)	16	8	0	0
novel in CSF but a pQTL in this region has been reported for this protein in serum or plasma	rs1883574	rs1883574	1	11712246	DRAXIN (CIS)	39	1	0	0
novel in CSF but a pQTL in this region has been reported for this protein in serum or plasma	rs6668352	rs6668352	1	11854772	NPPB (CIS)	39	16	0	0
novel in CSF but a pQTL in this region has been reported for this protein in serum or plasma	rs34175040	rs34175040	1	150715891	CTSS (CIS)	49	6	1	0
novel in CSF but a pQTL in this region has been reported for this protein in serum or plasma	rs79671334	rs79671334	1	151143411	CTSS (CIS)	41	2	0	0
novel in CSF but a pQTL in this region has been reported for this protein in serum or plasma	rs142535548	rs142535548	1	160858049	CD244 (CIS)	20	1	0	0
novel in CSF but a pQTL in this region has been reported for this protein in serum or plasma	rs6136	rs6136	1	169594713	SELP (CIS)	97	9	0	0
novel in CSF but a pQTL in this region has been reported for this protein in serum or plasma	rs946262	rs946262	1	203189101	CHI3L1 (CIS)	42	11	1	0
novel in CSF but a pQTL in this region has been reported for this protein in serum or plasma	rs2670634	rs2670634	2	20018380	MATN3 (CIS)	13	2	0	0
novel in CSF but a pQTL in this region has been reported for this protein in serum or plasma	rs140948699	rs140948699	2	27858572	RBKS (CIS)	36	1	0	0
novel in CSF but a pQTL in this region has been reported for this protein in serum or plasma	rs3923560	rs3923560	2	47379544	EPCAM (CIS)	2	1	0	0
novel in CSF but a pQTL in this region has been reported for this protein in serum or plasma	rs7574953	rs7574953	2	227805671	CCL20 (CIS)	2	1	0	0
novel in CSF but a pQTL in this region has been reported for this protein in serum or plasma	rs2276862	rs2276862	3	45146293	CDCP1 (CIS)	10	2	1	0
novel in CSF but a pQTL in this region has been reported for this protein in serum or plasma	rs146783234	rs146783234	3	45527362	CCL4 (TRANS)	4	2	0	0
novel in CSF but a pQTL in this region has been reported for this protein in serum or plasma	rs80136777	rs80136777	3	45889513	CCL4 (TRANS)	19	3	0	0
novel in CSF but a pQTL in this region has been reported for this protein in serum or plasma	rs79117855	rs79117855	3	46913124	CCL4 (TRANS)	21	6	0	0
novel in CSF but a pQTL in this region has been reported for this protein in serum or plasma	rs77561169	rs77561169	3	112924346	CD200R1 (CIS)	6	5	0	0
novel in CSF but a pQTL in this region has been reported for this protein in serum or plasma	rs13079446	rs13079446	3	148791827	CPB1 (CIS)	8	3	0	0
novel in CSF but a pQTL in this region has been reported for this protein in serum or plasma	rs16850073	rs16850073	4	73838282	CXCL6 (CIS)	237	11	0	0
novel in CSF but a pQTL in this region has been reported for this protein in serum or plasma	rs16850137	rs16850137	4	73885311	CXCL1 (CIS)	238	10	0	0
novel in CSF but a pQTL in this region has been reported for this protein in serum or plasma	rs10472291	rs10472291	5	37772678	GDNF (CIS)	1	1	0	0
novel in CSF but a pQTL in this region has been reported for this protein in serum or plasma	rs10070450	rs10070450	5	37774514	GDNF (CIS)	1	1	0	0
novel in CSF but a pQTL in this region has been reported for this protein in serum or plasma	rs56041046	rs56041046	5	159354246	IL12B (CIS)	13	6	0	0
novel in CSF but a pQTL in this region has been reported for this protein in serum or plasma	rs2517509	rs2517509	6	31062447	LRPAP1 (TRANS)	77	2	0	0
novel in CSF but a pQTL in this region has been reported for this protein in serum or plasma	rs141312099	rs141312099	6	31397069	LRPAP1 (TRANS)	204	8	2	0
novel in CSF but a pQTL in this region has been reported for this protein in serum or plasma	rs2229092	rs2229092	6	31572980	LTA (CIS)	196	1	2	0
novel in CSF but a pQTL in this region has been reported for this protein in serum or plasma	rs147305559	rs147305559	6	31708882	LRPAP1 (TRANS)	197	1	1	0
novel in CSF but a pQTL in this region has been reported for this protein in serum or plasma	rs10947690	rs10947690	6	37663992	MDGA1 (CIS)	8	7	0	0
novel in CSF but a pQTL in this region has been reported for this protein in serum or plasma	rs6557223	rs6557223	6	149979493	ULBP2 (CIS)	8	1	0	0
novel in CSF but a pQTL in this region has been reported for this protein in serum or plasma	rs10808297	rs10808297	7	75833981	CCL24 (CIS)	16	13	0	0
novel in CSF but a pQTL in this region has been reported for this protein in serum or plasma	rs147787064	rs147787064	7	76343798	CCL24 (CIS)	13	6	0	0
novel in CSF but a pQTL in this region has been reported for this protein in serum or plasma	rs149792830	rs149792830	7	76580179	CCL24 (CIS)	7	7	0	0
novel in CSF but a pQTL in this region has been reported for this protein in serum or plasma	7:87349306:CA:C	rs11363135	7	87719991	ADAM22 (CIS)	9	3	0	0
novel in CSF but a pQTL in this region has been reported for this protein in serum or plasma	rs6952090	rs6952090	7	130282658	CPA2 (CIS)	4	1	0	0
novel in CSF but a pQTL in this region has been reported for this protein in serum or plasma	rs3735172	rs3735172	7	150331869	RARRES2 (CIS)	18	11	0	0
novel in CSF but a pQTL in this region has been reported for this protein in serum or plasma	rs41341748	rs41341748	8	16155085	MSR1 (CIS)	8	1	0	0
novel in CSF but a pQTL in this region has been reported for this protein in serum or plasma	rs1010288	rs1010288	8	27928342	SCARA5 (CIS)	43	4	0	0
novel in CSF but a pQTL in this region has been reported for this protein in serum or plasma	rs7048841	rs7048841	9	5460801	CD274 (CIS)	15	2	0	0
novel in CSF but a pQTL in this region has been reported for this protein in serum or plasma	rs2519093	rs2519093	9	133266456	SELE (TRANS)	578	21	1	0
novel in CSF but a pQTL in this region has been reported for this protein in serum or plasma	rs11256464	rs11256464	10	6040595	IL2RA (CIS)	58	39	0	0
novel in CSF but a pQTL in this region has been reported for this protein in serum or plasma	rs11201034	rs11201034	10	79985611	SFTPD (CIS)	11	10	0	0
novel in CSF but a pQTL in this region has been reported for this protein in serum or plasma	10:90753062:ATT:A	rs59583029	10	88993306	FAS (CIS)	32	14	0	0
novel in CSF but a pQTL in this region has been reported for this protein in serum or plasma	rs144932926	rs144932926	11	1764171	CTSD (CIS)	15	8	0	0
novel in CSF but a pQTL in this region has been reported for this protein in serum or plasma	rs11230563	rs11230563	11	61008737	CD6 (CIS)	11	1	0	0
novel in CSF but a pQTL in this region has been reported for this protein in serum or plasma	rs572846	rs572846	11	66563987	CTSF (CIS)	10	3	0	0
novel in CSF but a pQTL in this region has been reported for this protein in serum or plasma	rs217053	rs217053	11	88320811	CTSC (CIS)	7	6	0	0
novel in CSF but a pQTL in this region has been reported for this protein in serum or plasma	rs11225415	rs11225415	11	102761648	MMP10 (CIS)	69	19	1	0
novel in CSF but a pQTL in this region has been reported for this protein in serum or plasma	rs17879749	rs17879749	11	102796716	MMP1 (CIS)	61	14	1	0
novel in CSF but a pQTL in this region has been reported for this protein in serum or plasma	rs313408	rs313408	11	103320601	MMP3 (CIS)	5	1	0	0
novel in CSF but a pQTL in this region has been reported for this protein in serum or plasma	rs4988359	rs4988359	11	112155192	IL18 (CIS)	16	14	0	0
novel in CSF but a pQTL in this region has been reported for this protein in serum or plasma	rs4938033	rs4938033	11	113673391	TMPRSS5 (CIS)	5	1	0	0
novel in CSF but a pQTL in this region has been reported for this protein in serum or plasma	rs12372220	rs12372220	12	68977691	CPM (CIS)	7	1	0	0
novel in CSF but a pQTL in this region has been reported for this protein in serum or plasma	rs78033747	rs78033747	14	55118656	LGALS3 (CIS)	20	11	0	0
novel in CSF but a pQTL in this region has been reported for this protein in serum or plasma	14:65877493:TA:AA	rs72714425	14	65410775	FUT8 (CIS)	17	3	0	0
novel in CSF but a pQTL in this region has been reported for this protein in serum or plasma	rs17646457	rs17646457	14	85622971	FLRT2 (CIS)	3	2	0	0
novel in CSF but a pQTL in this region has been reported for this protein in serum or plasma	rs729940	rs729940	14	92932756	CHGA (CIS)	14	5	0	0
novel in CSF but a pQTL in this region has been reported for this protein in serum or plasma	rs4778639	rs4778639	15	81308110	IL16 (CIS)	13	13	0	0
novel in CSF but a pQTL in this region has been reported for this protein in serum or plasma	rs34937785	rs34937785	16	579445	WFIKKN1 (CIS)	70	3	0	0
novel in CSF but a pQTL in this region has been reported for this protein in serum or plasma	rs62037084	rs62037084	16	57379748	CX3CL1 (CIS)	39	5	0	0
novel in CSF but a pQTL in this region has been reported for this protein in serum or plasma	rs369760556	rs369760556	17	7113553	CLEC10A (CIS)	96	3	0	0
novel in CSF but a pQTL in this region has been reported for this protein in serum or plasma	rs11342894	rs11342894	17	34321860	CCL8 (CIS)	25	10	0	0
novel in CSF but a pQTL in this region has been reported for this protein in serum or plasma	rs112689088	rs112689088	17	35980421	CCL16 (CIS)	119	9	1	0
novel in CSF but a pQTL in this region has been reported for this protein in serum or plasma	rs712048	rs712048	17	35999179	CCL23 (CIS)	119	23	1	0
novel in CSF but a pQTL in this region has been reported for this protein in serum or plasma	rs370163360	rs370163360	17	36161853	CCL4 (CIS)	112	7	1	0
novel in CSF but a pQTL in this region has been reported for this protein in serum or plasma	rs8064426	rs8064426	17	36463908	CCL4 (CIS)	23	15	0	0
novel in CSF but a pQTL in this region has been reported for this protein in serum or plasma	rs4007737	rs4007737	17	74542004	CD300C (CIS)	30	4	0	0
novel in CSF but a pQTL in this region has been reported for this protein in serum or plasma	rs10512597	rs10512597	17	74703694	CD300LF (CIS)	29	6	0	0
novel in CSF but a pQTL in this region has been reported for this protein in serum or plasma	rs344560	rs344560	19	6665009	TNFSF14 (CIS)	26	6	0	0
novel in CSF but a pQTL in this region has been reported for this protein in serum or plasma	rs2032887	rs2032887	19	8056476	CCL25 (CIS)	22	13	0	0
novel in CSF but a pQTL in this region has been reported for this protein in serum or plasma	19:11680583:CA:C	rs1345115777	19	11569768	ACP5 (CIS)	10	5	0	0
novel in CSF but a pQTL in this region has been reported for this protein in serum or plasma	rs199580670	rs199580670	19	18364938	GDF15 (CIS)	68	14	0	0
novel in CSF but a pQTL in this region has been reported for this protein in serum or plasma	rs78736419	rs78736419	19	48707897	CCL25 (TRANS)	146	3	0	0
novel in CSF but a pQTL in this region has been reported for this protein in serum or plasma	rs73070113	rs73070113	19	54502956	LAIR2 (CIS)	111	4	0	0
novel in CSF but a pQTL in this region has been reported for this protein in serum or plasma	rs4801464	rs4801464	19	57323352	CD40 (TRANS)	1	1	0	0
novel in CSF but a pQTL in this region has been reported for this protein in serum or plasma	rs6136376	rs6136376	20	1915598	SIRPA (CIS)	11	3	0	0
novel in CSF but a pQTL in this region has been reported for this protein in serum or plasma	rs406383	rs406383	20	44642751	ADA (CIS)	61	1	0	0
novel in CSF but a pQTL in this region has been reported for this protein in serum or plasma	rs182282247	rs182282247	20	46101402	CD40 (CIS)	56	10	0	0
novel in CSF but a pQTL in this region has been reported for this protein in serum or plasma	rs163796	rs163796	20	59002512	CTSZ (CIS)	13	3	0	0
novel in CSF but a pQTL in this region has been reported for this protein in serum or plasma	rs3216134	rs3216134	21	33288449	IL10RB (CIS)	9	3	0	0
novel in CSF but a pQTL in this region has been reported for this protein in serum or plasma	rs11089412	rs11089412	22	17105720	IL17RA (CIS)	17	12	0	0
novel in CSF but a pQTL in this region has been reported for this protein in serum or plasma	rs738088	rs738088	22	20419231	SCARF2 (CIS)	8	2	0	0
novel in CSF but a pQTL in this region has been reported for this protein in serum or plasma	rs7287486	rs7287486	22	41926850	TNFRSF13C (CIS)	30	20	0	0
novel: no pQTLs reported for this locus for any protein and any tissue	rs768948	rs768948	1	236588889	LGALS8 (CIS)	0	0	0	0
novel: no pQTLs reported for this locus for any protein and any tissue	rs3043273	rs3043273	6	68960655	ADGRB3 (CIS)	0	0	0	0
novel: no pQTLs reported for this locus for any protein and any tissue	rs16976434	rs16976434	15	55627851	PRTG (CIS)	0	0	0	0
