# Supplementary material for: The genetic regulation of protein expression in cerebrospinal fluid
Source: EMBO Mol Med. 2022 Dec 12;15(1):e16359. doi: 10.15252/emmm.202216359 (PMC9832827; doi:10.15252/emmm.202216359)
Supplement: Supplementary file 8 — Dataset EV4 [file EMMM-15-e16359-s001.xls]

## Sheet: Legend
Dataset EV4 Legend
EBI GWAS findings for Bonferroni significant CSF pQTLs (query September 2022) - summary of catalogue hits

## Sheet: Dataset EV4
EBI GWAS findings for Bonferroni significant CSF pQTLs - summary of catalogue hits
original_snp	updated_snp	chr	pos	biomarkers	all gwas catalog hits	all gwas catalog pqtl hits	unique gwas catalog pqtl hits	all gwas catalog CNS disease hits	unique gwas catalog CNS disease hits
rs3748825	rs3748825	1	2551831	TNFRSF14(CIS)	105	16	5	9	2
rs1883574	rs1883574	1	11712246	DRAXIN(CIS)	222	39	11	6	5
rs6668352	rs6668352	1	11854772	NPPB(CIS)	253	39	11	7	5
rs11264075	rs11264075	1	37618269	RSPO1(CIS)	80	15	3	0	0
rs942453	rs942453	1	150284852	CTSS(CIS)	127	24	10	14	7
rs34175040	rs34175040	1	150715891	CTSS(CIS)	221	49	16	8	5
rs79671334	rs79671334	1	151143411	CTSS(CIS)	158	41	15	2	2
rs12126142	rs12126142	1	154452980	IL6R(CIS),PSME1(TRANS)	230	125	13	2	2
rs3806256	rs3806256	1	155063135	ADAM15(CIS)	413	63	12	10	5
rs3026987	rs3026987	1	159193524	CADM3(CIS)	196	57	16	1	1
rs142535548	rs142535548	1	160858049	CD244(CIS)	58	20	6	3	1
rs6136	rs6136	1	169594713	SELP(CIS)	180	97	38	2	2
rs946262	rs946262	1	203189101	CHI3L1(CIS)	94	42	9	1	1
rs872583	rs872583	1	203215638	CHIT1(CIS)	90	42	9	1	1
rs768948	rs768948	1	236588889	LGALS8(CIS)	26	0	0	7	2
rs2670634	rs2670634	2	20018380	MATN3(CIS)	117	13	4	0	0
rs528045643	rs528045643	2	27190776	RBKS(CIS)	206	56	13	2	1
rs139218763	rs139218763	2	27465616	RBKS(CIS)	1171	170	30	5	2
rs140948699	rs140948699	2	27858572	RBKS(CIS)	96	36	9	4	2
rs149008765	rs149008765	2	28156720	RBKS(CIS)	96	26	8	0	0
rs3923560	rs3923560	2	47379544	EPCAM(CIS)	6	2	2	0	0
rs3821262	rs3821262	2	70493874	TGFA(CIS)	41	7	3	0	0
rs10178436	rs10178436	2	102310051	IL18R1(CIS)	279	79	14	0	0
rs76886731	rs76886731	2	102328956	IL1RL1(CIS)	283	79	14	0	0
rs7574953	rs7574953	2	227805671	CCL20(CIS)	33	2	2	0	0
rs4683340	rs4683340	3	42835477	CXCL5(TRANS)	93	27	10	3	1
rs2228467	rs2228467	3	42864624	CCL2(TRANS)	97	29	10	3	1
rs2276862	rs2276862	3	45146293	CDCP1(CIS)	24	10	5	1	1
rs146783234	rs146783234	3	45527362	CCL4(TRANS)	39	4	3	0	0
rs80136777	rs80136777	3	45889513	CCL4(TRANS)	87	19	7	0	0
rs71325099	rs71325099	3	45971202	TDGF1(CIS)	112	26	10	2	1
rs113341849	rs113341849	3	46342713	CCL4(TRANS)	177	80	18	3	2
rs3806701	rs3806701	3	46575847	TDGF1(CIS)	118	66	15	1	1
rs79117855	rs79117855	3	46913124	CCL4(TRANS)	123	21	7	0	0
rs77561169	rs77561169	3	112924346	CD200R1(CIS)	35	6	2	4	1
rs13079446	rs13079446	3	148791827	CPB1(CIS)	26	8	4	0	0
rs9838279	rs9838279	3	190884104	CD244(TRANS)	76	6	2	3	1
rs4308324	rs4308324	3	190922345	KITLG(TRANS)	72	3	1	2	1
rs4687181	rs4687181	3	190925048	PLXNB1(TRANS),UNC5C(TRANS)	72	3	1	2	1
rs71635338	rs71635338	3	190926108	ALCAM(TRANS),CD163(TRANS),CDH6(TRANS),CNTN1(TRANS),DRAXIN(TRANS),EDA2R(TRANS),EFNA4(TRANS),FLT3LG(TRANS),GM2A(TRANS),GPC5(TRANS),IL18BP(TRANS),KLK6(TRANS),MSTN(TRANS),NRP2(TRANS),NTRK3(TRANS),PLAUR(TRANS),PLXNB3(TRANS),PRTG(TRANS),PVR(TRANS),SCARB2(TRANS),TNFRSF12A(TRANS),TNFRSF1A(TRANS),TNFRSF1B(TRANS),VWC2(TRANS)	72	3	1	2	1
3:190650826:TG:T	rs111381383	3	190933038	BACE1(TRANS)	72	3	1	2	1
rs78054167	rs78054167	3	190937970	DLK1(TRANS),PDGFRA(TRANS),TFF3(TRANS),TNFRSF14(TRANS)	72	3	1	2	1
rs1316356	rs1316356	3	190939374	CXCL16(TRANS),FAS(TRANS)	72	3	1	2	1
rs201663722	rs201663722	3	190952583	CX3CL1(TRANS)	70	3	1	0	0
rs9852883	rs9852883	3	196066034	TFRC(CIS)	158	68	4	1	1
rs4266290	rs4266290	4	15735495	CD38(CIS)	73	34	6	7	1
rs16850073	rs16850073	4	73838282	CXCL6(CIS)	295	237	138	0	0
rs16850137	rs16850137	4	73885311	CXCL1(CIS)	332	238	138	0	0
rs4282209	rs4282209	4	75998383	NAAA(CIS)	57	44	10	3	2
rs10472291	rs10472291	5	37772678	GDNF(CIS)	6	1	1	0	0
rs10070450	rs10070450	5	37774514	GDNF(CIS)	6	1	1	0	0
rs56041046	rs56041046	5	159354246	IL12B(CIS)	97	13	6	3	2
rs4921223	rs4921223	5	159365298	IL12A(TRANS)	97	13	6	3	2
rs2517509	rs2517509	6	31062447	LRPAP1(TRANS)	973	77	33	33	8
rs141312099	rs141312099	6	31397069	LRPAP1(TRANS)	1994	204	61	41	11
rs2229092	rs2229092	6	31572980	LTA(CIS)	1595	196	57	33	10
rs147305559	rs147305559	6	31708882	LRPAP1(TRANS)	1079	197	99	17	7
rs10947690	rs10947690	6	37663992	MDGA1(CIS)	46	8	2	11	2
rs3043273	rs3043273	6	68960655	ADGRB3(CIS)	16	0	0	2	1
rs6557223	rs6557223	6	149979493	ULBP2(CIS)	27	8	4	1	1
6:169025552:AAC:A	rs139582073	6	168624873	SMOC2(CIS)	28	1	1	0	0
rs79103996	rs79103996	7	22793030	IL6(CIS)	95	37	11	0	0
rs11327968	rs11327968	7	22793366	IL6(CIS)	95	37	11	0	0
rs199348	rs199348	7	23253479	GPNMB(CIS)	65	22	3	6	2
rs10808297	rs10808297	7	75833981	CCL24(CIS)	126	16	4	0	0
rs147787064	rs147787064	7	76343798	CCL24(CIS)	25	13	4	1	1
rs149792830	rs149792830	7	76580179	CCL24(CIS)	10	7	1	0	0
7:87349306:CA:C	rs11363135	7	87719991	ADAM22(CIS)	33	9	5	2	1
rs6952090	rs6952090	7	130282658	CPA2(CIS)	67	4	2	0	0
rs3735172	rs3735172	7	150331869	RARRES2(CIS)	45	18	8	0	0
rs41341748	rs41341748	8	16155085	MSR1(CIS)	21	8	5	0	0
rs1010288	rs1010288	8	27928342	SCARA5(CIS)	66	43	13	2	2
rs3136731	rs3136731	8	42343249	DKK4(CIS)	73	32	5	0	0
rs7048841	rs7048841	9	5460801	CD274(CIS)	25	15	5	0	0
rs2519093	rs2519093	9	133266456	SELE(TRANS)	1172	578	116	4	4
rs11256464	rs11256464	10	6040595	IL2RA(CIS)	221	58	5	12	3
rs146622748	rs146622748	10	49780556	ASAH2(CIS)	15	1	1	0	0
rs2842123	rs2842123	10	50244555	ASAH2(CIS)	27	15	1	0	0
rs11201034	rs11201034	10	79985611	SFTPD(CIS)	17	11	2	0	0
rs1240390	rs1240390	10	86966227	SNCG(CIS)	53	10	2	0	0
10:90753062:ATT:A	rs59583029	10	88993306	FAS(CIS)	75	32	8	0	0
rs144932926	rs144932926	11	1764171	CTSD(CIS)	157	15	5	1	1
rs11230563	rs11230563	11	61008737	CD6(CIS)	54	11	4	5	1
rs572846	rs572846	11	66563987	CTSF(CIS)	87	10	5	16	5
rs882797	rs882797	11	69706590	FGF19(CIS)	149	16	4	0	0
rs217053	rs217053	11	88320811	CTSC(CIS)	39	7	2	0	0
rs11225415	rs11225415	11	102761648	MMP10(CIS)	113	69	8	4	3
rs17879749	rs17879749	11	102796716	MMP1(CIS)	103	61	7	4	3
rs639752	rs639752	11	102836608	MMP3(CIS)	103	60	6	4	3
rs313408	rs313408	11	103320601	MMP3(CIS)	15	5	3	0	0
rs4938792	rs4938792	11	111550211	LAYN(CIS)	126	15	3	0	0
rs11821811	rs11821811	11	111979050	LAYN(CIS)	73	17	5	0	0
rs4988359	rs4988359	11	112155192	IL18(CIS)	37	16	3	1	1
rs4938033	rs4938033	11	113673391	TMPRSS5(CIS)	153	5	4	40	13
rs28999107	rs28999107	12	6383934	LTBR(CIS)	181	33	10	8	1
rs76904798	rs76904798	12	40220632	ITGB2(TRANS)	47	3	2	16	2
rs12372220	rs12372220	12	68977691	CPM(CIS)	19	7	3	0	0
rs78033747	rs78033747	14	55118656	LGALS3(CIS)	59	20	3	6	2
14:65877493:TA:AA	rs72714425	14	65410775	FUT8(CIS)	179	17	7	0	0
rs17646457	rs17646457	14	85622971	FLRT2(CIS)	32	3	2	1	1
rs729940	rs729940	14	92932756	CHGA(CIS)	52	14	9	5	3
rs16976434	rs16976434	15	55627851	PRTG(CIS)	32	0	0	0	0
rs4778639	rs4778639	15	81308110	IL16(CIS)	33	13	1	0	0
rs34937785	rs34937785	16	579445	WFIKKN1(CIS)	199	70	12	15	2
rs62037084	rs62037084	16	57379748	CX3CL1(CIS)	71	39	6	0	0
rs72819350	rs72819350	16	89169921	CDH15(CIS)	116	17	3	0	0
rs72807538	rs72807538	16	89724935	CDH15(CIS)	430	25	7	3	3
rs369760556	rs369760556	17	7113553	CLEC10A(CIS)	382	96	16	0	0
rs11342894	rs11342894	17	34321860	CCL8(CIS)	44	25	7	1	1
rs112689088	rs112689088	17	35980421	CCL16(CIS)	127	119	19	0	0
rs712048	rs712048	17	35999179	CCL23(CIS)	127	119	19	0	0
rs3830677	rs3830677	17	36001608	CCL15(CIS)	127	119	19	0	0
rs370163360	rs370163360	17	36161853	CCL4(CIS)	115	112	17	0	0
rs8064426	rs8064426	17	36463908	CCL4(CIS)	79	23	6	3	3
rs4007737	rs4007737	17	74542004	CD300C(CIS)	89	30	8	0	0
rs10512597	rs10512597	17	74703694	CD300LF(CIS)	90	29	8	0	0
rs344560	rs344560	19	6665009	TNFSF14(CIS)	86	26	9	3	1
rs34861192	rs34861192	19	7668689	RETN(CIS)	123	39	12	0	0
rs2032887	rs2032887	19	8056476	CCL25(CIS)	197	22	6	0	0
19:11680583:CA:C	rs1345115777	19	11569768	ACP5(CIS)	71	10	4	4	3
rs4808758	rs4808758	19	18180479	IFI30(CIS)	356	55	11	4	2
rs199580670	rs199580670	19	18364938	GDF15(CIS)	360	68	16	5	3
rs429358	rs429358	19	44908684	APOE(CIS),APP(TRANS),GAP43(TRANS),MAPT(TRANS),TPD52L3(TRANS)	3336	665	120	386	23
rs78736419	rs78736419	19	48707897	CCL25(TRANS)	585	146	47	4	4
rs2258983	rs2258983	19	51127225	SIGLEC9(CIS)	210	129	20	5	3
rs273634	rs273634	19	51215581	CD33(CIS)	209	127	18	5	3
rs73070113	rs73070113	19	54502956	LAIR2(CIS)	198	111	26	3	3
rs73065472	rs73065472	19	54877576	FCAR(CIS)	68	32	8	1	1
rs4801464	rs4801464	19	57323352	CD40(TRANS)	12	1	1	0	0
rs6136376	rs6136376	20	1915598	SIRPA(CIS)	100	11	4	0	0
rs150358287	rs150358287	20	3706494	SIGLEC1(CIS)	75	35	10	1	1
rs406383	rs406383	20	44642751	ADA(CIS)	256	61	16	0	0
rs182282247	rs182282247	20	46101402	CD40(CIS)	492	56	16	13	8
rs163796	rs163796	20	59002512	CTSZ(CIS)	243	13	4	1	1
rs3216134	rs3216134	21	33288449	IL10RB(CIS)	53	9	4	2	2
rs914187	rs914187	21	41247822	ACVRL1(TRANS)	44	13	3	3	3
rs11089412	rs11089412	22	17105720	IL17RA(CIS)	87	17	3	0	0
rs738088	rs738088	22	20419231	SCARF2(CIS)	28	8	2	0	0
rs7288670	rs7288670	22	24225858	GGT5(CIS)	91	33	8	2	1
rs7287486	rs7287486	22	41926850	TNFRSF13C(CIS),TNFSF13B(TRANS)	105	30	7	14	7
