# Supplementary material for: The genetic regulation of protein expression in cerebrospinal fluid
Source: EMBO Mol Med. 2022 Dec 12;15(1):e16359. doi: 10.15252/emmm.202216359 (PMC9832827; doi:10.15252/emmm.202216359)
Supplement: Supplementary file 9 — Dataset EV5 [file EMMM-15-e16359-s011.xls]

## Sheet: Legend
Dataset EV5 Legend
EBI GWAS findings for Bonferroni significant CSF pQTLs (query September 2022) - CNS diseases hits

## Sheet: Dataset EV5
EBI GWAS findings for Bonferroni significant CSF pQTLs - CNS diseases hits
rsid1	rsid2	chr	pos	biomarker(s)	distance_to_gwas_SNP	gwas_hit_nlp	gwas_sample_size	gwas_pmid	gwas_author	gwas_journal	gwas_data	gwas_trait	gwas_pvalue_text	gwas_mapped_trait	gwas_mapped_trait_ID	gwas_SNP	GWAS_snp_updated	gwas_effect_allele	gwas_chr	gwas_pos	gwas_SNP_effect
rs3748825	rs3748825	1	2551831	TNFRSF14 (CIS)	96169	8.22185	153156	31268507	Periyasamy S et al	JAMA Psychiatry	2019-07-03	SCHIZOPHRENIA		SCHIZOPHRENIA	MONDO_0005090	rs4648845	rs4648845	?	1	2455662	intron_variant
rs3748825	rs3748825	1	2551831	TNFRSF14 (CIS)	103565	8.52288	135236	31740837	Lam M et al	Nat Genet	2019-11-18	SCHIZOPHRENIA		SCHIZOPHRENIA	MONDO_0005090	rs942820	rs942820	?	1	2448266	intron_variant
rs3748825	rs3748825	1	2551831	TNFRSF14 (CIS)	42395	26	80094	24076602	Beecham AH et al	Nat Genet	2013-11-01	MULTIPLE SCLEROSIS		MULTIPLE SCLEROSIS	MONDO_0005301	rs3748817	rs3748817	A	1	2594226	intron_variant
rs3748825	rs3748825	1	2551831	TNFRSF14 (CIS)	17952	9.69897	21509	27386562	Andlauer TF et al	Sci Adv	2016-06-17	MULTIPLE SCLEROSIS		MULTIPLE SCLEROSIS	MONDO_0005301	rs10797431	rs10797431	?	1	2569783	non_coding_transcript_exon_variant
rs3748825	rs3748825	1	2551831	TNFRSF14 (CIS)	96169	8.69897	151161	26198764	Goes FS et al	Am J Med Genet B Neuropsychiatr Genet	2015-07-21	SCHIZOPHRENIA		SCHIZOPHRENIA	MONDO_0005090	rs4648845	rs4648845	T	1	2455662	intron_variant
rs3748825	rs3748825	1	2551831	TNFRSF14 (CIS)	240768	14	38135	21833088	Sawcer S et al	Nature	2011-08-11	MULTIPLE SCLEROSIS		MULTIPLE SCLEROSIS	MONDO_0005301	rs4648356	rs4648356	C	1	2792599	intron_variant
rs3748825	rs3748825	1	2551831	TNFRSF14 (CIS)	96169	9.04576	151299	25056061	Ripke S et al	Nature	2014-07-22	SCHIZOPHRENIA		SCHIZOPHRENIA	MONDO_0005090	rs4648845	rs4648845	T	1	2455662	intron_variant
rs3748825	rs3748825	1	2551831	TNFRSF14 (CIS)	37257	35.699	115804	31604244	International Multiple Sclerosis Genetics Consortium et al	Science	2019-09-01	MULTIPLE SCLEROSIS		MULTIPLE SCLEROSIS	MONDO_0005301	rs6670198	rs6670198	T	1	2589088	intron_variant
rs3748825	rs3748825	1	2551831	TNFRSF14 (CIS)	96169	11.1549	265304	29483656	Pardinas AF et al	Nat Genet	2018-02-26	SCHIZOPHRENIA		SCHIZOPHRENIA	MONDO_0005090	rs4648845	rs4648845	?	1	2455662	intron_variant
rs1883574	rs1883574	1	11712246	DRAXIN (CIS)	89911	18.699	6553	29273593	Duan L et al	Stroke	2017-12-22	MOYAMOYA DISEASE		MOYAMOYA DISEASE	MONDO_0016820	rs9651118	rs9651118	A	1	11802157	intron_variant
rs1883574	rs1883574	1	11712246	DRAXIN (CIS)	84075	14.699	115804	31604244	International Multiple Sclerosis Genetics Consortium et al	Science	2019-09-01	MULTIPLE SCLEROSIS		MULTIPLE SCLEROSIS	MONDO_0005301	rs1801133	rs1801133	G	1	11796321	missense_variant
rs1883574	rs1883574	1	11712246	DRAXIN (CIS)	84075	14.3979	8720	33907183	Guo S et al	Transl Psychiatry	2021-04-27	EARLY-ONSET SCHIZOPHRENIA		SCHIZOPHRENIA	MONDO_0005090	rs1801133	rs1801133	A	1	11796321	missense_variant
rs1883574	rs1883574	1	11712246	DRAXIN (CIS)	89552	16.5229	86035	34734193	Sun D et al	HGG Adv	2020-10-31	MEAN ARTERIAL PRESSURE X DEPRESSIVE SYMPTOMS INTERACTION (2DF TEST)		MEAN ARTERIAL PRESSURE,UNIPOLAR DEPRESSION	EFO_0006340|EFO_0003761	rs45603435	rs45603435	?	1	11801798	intron_variant
rs1883574	rs1883574	1	11712246	DRAXIN (CIS)	147886	11.5229	129496	34734193	Sun D et al	HGG Adv	2020-10-31	SYSTOLIC BLOOD PRESSURE X DEPRESSIVE SYMPTOMS INTERACTION (2DF TEST)		UNIPOLAR DEPRESSION,SYSTOLIC BLOOD PRESSURE	EFO_0003761|EFO_0006335	rs3753581	rs3753581	?	1	11860132	upstream_gene_variant
rs1883574	rs1883574	1	11712246	DRAXIN (CIS)	113344	15.699	129496	34734193	Sun D et al	HGG Adv	2020-10-31	MEAN ARTERIAL PRESSURE X DEPRESSIVE SYMPTOMS INTERACTION (2DF TEST)		MEAN ARTERIAL PRESSURE,UNIPOLAR DEPRESSION	EFO_0006340|EFO_0003761	rs56153133	rs56153133	?	1	11825590	intron_variant
rs6668352	rs6668352	1	11854772	NPPB (CIS)	52615	18.699	6553	29273593	Duan L et al	Stroke	2017-12-22	MOYAMOYA DISEASE		MOYAMOYA DISEASE	MONDO_0016820	rs9651118	rs9651118	A	1	11802157	intron_variant
rs6668352	rs6668352	1	11854772	NPPB (CIS)	110524	10	6553	29273593	Duan L et al	Stroke	2017-12-22	MOYAMOYA DISEASE		MOYAMOYA DISEASE	MONDO_0016820	rs2273291	rs2273291	A	1	11965296	intron_variant
rs6668352	rs6668352	1	11854772	NPPB (CIS)	58451	14.699	115804	31604244	International Multiple Sclerosis Genetics Consortium et al	Science	2019-09-01	MULTIPLE SCLEROSIS		MULTIPLE SCLEROSIS	MONDO_0005301	rs1801133	rs1801133	G	1	11796321	missense_variant
rs6668352	rs6668352	1	11854772	NPPB (CIS)	58451	14.3979	8720	33907183	Guo S et al	Transl Psychiatry	2021-04-27	EARLY-ONSET SCHIZOPHRENIA		SCHIZOPHRENIA	MONDO_0005090	rs1801133	rs1801133	A	1	11796321	missense_variant
rs6668352	rs6668352	1	11854772	NPPB (CIS)	52974	16.5229	86035	34734193	Sun D et al	HGG Adv	2020-10-31	MEAN ARTERIAL PRESSURE X DEPRESSIVE SYMPTOMS INTERACTION (2DF TEST)		MEAN ARTERIAL PRESSURE,UNIPOLAR DEPRESSION	EFO_0006340|EFO_0003761	rs45603435	rs45603435	?	1	11801798	intron_variant
rs6668352	rs6668352	1	11854772	NPPB (CIS)	5360	11.5229	129496	34734193	Sun D et al	HGG Adv	2020-10-31	SYSTOLIC BLOOD PRESSURE X DEPRESSIVE SYMPTOMS INTERACTION (2DF TEST)		UNIPOLAR DEPRESSION,SYSTOLIC BLOOD PRESSURE	EFO_0003761|EFO_0006335	rs3753581	rs3753581	?	1	11860132	upstream_gene_variant
rs6668352	rs6668352	1	11854772	NPPB (CIS)	29182	15.699	129496	34734193	Sun D et al	HGG Adv	2020-10-31	MEAN ARTERIAL PRESSURE X DEPRESSIVE SYMPTOMS INTERACTION (2DF TEST)		MEAN ARTERIAL PRESSURE,UNIPOLAR DEPRESSION	EFO_0006340|EFO_0003761	rs56153133	rs56153133	?	1	11825590	intron_variant
rs942453	rs942453	1	150284852	CTSS (CIS)	118351	7.30103	198882	31043756	Stahl EA et al	Nat Genet	2019-05-01	BIPOLAR DISORDER		BIPOLAR DISORDER	EFO_0000289	rs7544145	rs7544145	T	1	150166501	regulatory_region_variant
rs942453	rs942453	1	150284852	CTSS (CIS)	141054	10.301	542661	30626913	Amare AT et al	Mol Psychiatry	2019-01-09	BROAD DEPRESSION OR SCHIZOPHRENIA		UNIPOLAR DEPRESSION,SCHIZOPHRENIA	EFO_0003761|MONDO_0005090	rs2318763	rs2318763	A	1	150143798	intron_variant
rs942453	rs942453	1	150284852	CTSS (CIS)	234786	8.30103	118495	28991256	Li Z et al	Nat Genet	2017-10-09	SCHIZOPHRENIA		SCHIZOPHRENIA	MONDO_0005090	rs12129037	rs12129037	T	1	150519638	intergenic_variant
rs942453	rs942453	1	150284852	CTSS (CIS)	225358	9.39794	151161	26198764	Goes FS et al	Am J Med Genet B Neuropsychiatr Genet	2015-07-21	SCHIZOPHRENIA		SCHIZOPHRENIA	MONDO_0005090	rs140505938	rs140505938	C	1	150059494	intron_variant
rs942453	rs942453	1	150284852	CTSS (CIS)	225358	9.39794	151299	25056061	Ripke S et al	Nature	2014-07-22	SCHIZOPHRENIA		SCHIZOPHRENIA	MONDO_0005090	rs140505938	rs140505938	T	1	150059494	intron_variant
rs942453	rs942453	1	150284852	CTSS (CIS)	113749	10.3979	65682	32606422	Wu Y et al	Transl Psychiatry	2020-06-30	BIPOLAR DISORDER (MTAG)		BIPOLAR DISORDER	EFO_0000289	rs78676616	rs78676616	?	1	150171103	regulatory_region_variant
rs942453	rs942453	1	150284852	CTSS (CIS)	225358	10	67764	32606422	Wu Y et al	Transl Psychiatry	2020-06-30	SCHIZOPHRENIA (MTAG)		SCHIZOPHRENIA	MONDO_0005090	rs140505938	rs140505938	?	1	150059494	intron_variant
rs942453	rs942453	1	150284852	CTSS (CIS)	137865	8.1549	556676	31374203	Lam M et al	Am J Hum Genet	2019-08-01	COGNITIVE ABILITY, YEARS OF EDUCATIONAL ATTAINMENT OR SCHIZOPHRENIA (PLEIOTROPY)		SCHIZOPHRENIA,INTELLIGENCE,SELF REPORTED EDUCATIONAL ATTAINMENT	MONDO_0005090|EFO_0004337|EFO_0004784	rs72694951	rs72694951	?	1	150146987	intergenic_variant
rs942453	rs942453	1	150284852	CTSS (CIS)	234786	8	122624	30285260	Ikeda M et al	Schizophr Bull	2018-10-03	SCHIZOPHRENIA		SCHIZOPHRENIA	MONDO_0005090	rs12129037	rs12129037	T	1	150519638	intergenic_variant
rs942453	rs942453	1	150284852	CTSS (CIS)	225358	9.1549	265304	29483656	Pardinas AF et al	Nat Genet	2018-02-26	SCHIZOPHRENIA		SCHIZOPHRENIA	MONDO_0005090	rs140505938	rs140505938	?	1	150059494	intron_variant
rs942453	rs942453	1	150284852	CTSS (CIS)	225358	11.699	727036	31835028	Cross-Disorder Group of the Psychiatric Genomics Consortium et al	Cell	2019-12-01	ANOREXIA NERVOSA, ATTENTION-DEFICIT/HYPERACTIVITY DISORDER, AUTISM SPECTRUM DISORDER, BIPOLAR DISORDER, MAJOR DEPRESSION, OBSESSIVE-COMPULSIVE DISORDER, SCHIZOPHRENIA, OR TOURETTE SYNDROME (PLEIOTROPY)		ANOREXIA NERVOSA,OBSESSIVE-COMPULSIVE DISORDER,ATTENTION DEFICIT HYPERACTIVITY DISORDER,TOURETTE SYNDROME,UNIPOLAR DEPRESSION,AUTISM SPECTRUM DISORDER,SCHIZOPHRENIA,BIPOLAR DISORDER	EFO_0004215|EFO_0004242|EFO_0003888|EFO_0004895|EFO_0003761|EFO_0003756|MONDO_0005090|EFO_0000289	rs140505938	rs140505938	?	1	150059494	intron_variant
rs942453	rs942453	1	150284852	CTSS (CIS)	150268	7.69897	57667	33686288	Peyrot WJ et al	Nat Genet	2021-03-08	SCHIZOPHRENIA VS ANOREXIA NERVOSA (ORDINARY LEAST SQUARES (OLS))		ANOREXIA NERVOSA,SCHIZOPHRENIA	EFO_0004215|MONDO_0005090	rs72696880	rs72696880	?	1	150435120	intron_variant
rs942453	rs942453	1	150284852	CTSS (CIS)	96948	8.69897	2365010	35835914	Watanabe K et al	Nat Genet	2022-07-14	INSOMNIA		INSOMNIA	EFO_0004698	rs834233	rs834233	A	1	150381800	intron_variant
rs942453	rs942453	1	150284852	CTSS (CIS)	96948	8.09691	1409137	35835914	Watanabe K et al	Nat Genet	2022-07-14	INSOMNIA		INSOMNIA	EFO_0004698	rs834233	rs834233	A	1	150381800	intron_variant
rs34175040	rs34175040	1	150715891	CTSS (CIS)	196253	8.30103	118495	28991256	Li Z et al	Nat Genet	2017-10-09	SCHIZOPHRENIA		SCHIZOPHRENIA	MONDO_0005090	rs12129037	rs12129037	T	1	150519638	intergenic_variant
rs34175040	rs34175040	1	150715891	CTSS (CIS)	148186	7.52288	151161	26198764	Goes FS et al	Am J Med Genet B Neuropsychiatr Genet	2015-07-21	SCHIZOPHRENIA		SCHIZOPHRENIA	MONDO_0005090	rs72700829	rs72700829	C	1	150567705	intron_variant
rs34175040	rs34175040	1	150715891	CTSS (CIS)	177707	8	375752	27322543	Gormley P et al	Nat Genet	2016-06-20	MIGRAINE		MIGRAINE DISORDER	MONDO_0005277	rs6693567	rs6693567	C	1	150538184	regulatory_region_variant
rs34175040	rs34175040	1	150715891	CTSS (CIS)	177707	14.0458	1133353	32632093	Guo Y et al	Nat Commun	2020-07-06	MIGRAINE AND/OR PULSE PRESSURE		MIGRAINE DISORDER,PULSE PRESSURE MEASUREMENT	MONDO_0005277|EFO_0005763	rs6693567	rs6693567	?	1	150538184	regulatory_region_variant
rs34175040	rs34175040	1	150715891	CTSS (CIS)	196253	8	122624	30285260	Ikeda M et al	Schizophr Bull	2018-10-03	SCHIZOPHRENIA		SCHIZOPHRENIA	MONDO_0005090	rs12129037	rs12129037	T	1	150519638	intergenic_variant
rs34175040	rs34175040	1	150715891	CTSS (CIS)	178823	9.1549	59056	33686288	Peyrot WJ et al	Nat Genet	2021-03-08	SCHIZOPHRENIA VS AUTISM SPECTRUM DISORDER (ORDINARY LEAST SQUARES (OLS))		AUTISM SPECTRUM DISORDER,SCHIZOPHRENIA	EFO_0003756|MONDO_0005090	rs72700813	rs72700813	?	1	150537068	regulatory_region_variant
rs34175040	rs34175040	1	150715891	CTSS (CIS)	177707	13	873341	35115687	Hautakangas H et al	Nat Genet	2022-02-03	MIGRAINE		MIGRAINE DISORDER	MONDO_0005277	rs6693567	rs6693567	C	1	150538184	regulatory_region_variant
rs34175040	rs34175040	1	150715891	CTSS (CIS)	79714	9.09691	37784	35589863	Gouveia C et al	Sci Rep	2022-05-19	ALZHEIMER’S DISEASE POLYGENIC RISK SCORE (UPPER QUANTILE VS LOWER QUANTILE)		ALZHEIMER DISEASE,POLYGENIC RISK SCORE	MONDO_0004975|EFO_0030082	rs72700870	rs72700870	?	1	150636177	downstream_gene_variant
rs79671334	rs79671334	1	151143411	CTSS (CIS)	157754	7.69897	48396	31605138	Avitabile M et al	Carcinogenesis	2019-09-07	NEUROBLASTOMA OR MALIGNANT CUTANEOUS MELANOMA		NEUROBLASTOMA,CUTANEOUS MELANOMA	EFO_0000621|EFO_0000389	rs11204752	rs11204752	T	1	150985657	intron_variant
rs79671334	rs79671334	1	151143411	CTSS (CIS)	144692	7.52288	59774	33686288	Peyrot WJ et al	Nat Genet	2021-03-08	SCHIZOPHRENIA VS ADHD (ORDINARY LEAST SQUARES (OLS))		ATTENTION DEFICIT HYPERACTIVITY DISORDER,SCHIZOPHRENIA	EFO_0003888|MONDO_0005090	rs79366331	rs79366331	?	1	150998719	intron_variant
rs12126142	rs12126142	1	154452980	IL6R (CIS),PSME1 (TRANS)	214785	8.52288	2776348	34446935	Karlsson Linner R et al	Nat Neurosci	2021-08-26	EXTERNALIZING BEHAVIOUR (MULTIVARIATE ANALYSIS)		ATTENTION DEFICIT HYPERACTIVITY DISORDER,SUBSTANCE ABUSE,ANTISOCIAL BEHAVIOUR MEASUREMENT	EFO_0003888|MONDO_0002491|EFO_0007052	rs3790613	rs3790613	C	1	154238195	intron_variant
rs12126142	rs12126142	1	154452980	IL6R (CIS),PSME1 (TRANS)	217821	7.52288	2365010	35835914	Watanabe K et al	Nat Genet	2022-07-14	INSOMNIA		INSOMNIA	EFO_0004698	rs12023901	rs12023901	T	1	154235159	intron_variant
rs3806256	rs3806256	1	155063135	ADAM15 (CIS)	137426	8.39794	1474097	31701892	Nalls MA et al	Lancet Neurol	2019-12-01	PARKINSON'S DISEASE OR FIRST DEGREE RELATION TO INDIVIDUAL WITH PARKINSON'S DISEASE		PARKINSON DISEASE	MONDO_0005180	rs114138760	rs114138760	C	1	154925709	intron_variant
rs3806256	rs3806256	1	155063135	ADAM15 (CIS)	172708	21.699	1474097	31701892	Nalls MA et al	Lancet Neurol	2019-12-01	PARKINSON'S DISEASE OR FIRST DEGREE RELATION TO INDIVIDUAL WITH PARKINSON'S DISEASE		PARKINSON DISEASE	MONDO_0005180	rs76763715	rs76763715	T	1	155235843	missense_variant
rs3806256	rs3806256	1	155063135	ADAM15 (CIS)	173241	16.301	334141	27182965	Pickrell JK et al	Nat Genet	2016-05-16	PARKINSON'S DISEASE		PARKINSON DISEASE	MONDO_0005180	rs2230288	rs2230288	?	1	155236376	missense_variant
rs3806256	rs3806256	1	155063135	ADAM15 (CIS)	72556	7.30103	14326	22451204	Pankratz N et al	Ann Neurol	2012-03-01	PARKINSON'S DISEASE		PARKINSON DISEASE	MONDO_0005180	rs12726330	rs12726330	?	1	155135691	splice_region_variant
rs3806256	rs3806256	1	155063135	ADAM15 (CIS)	180556	7.69897	6630	24842889	Vacic V et al	Hum Mol Genet	2014-05-19	PARKINSON'S DISEASE		PARKINSON DISEASE	MONDO_0005180	rs1630500	rs1630500	?	1	154882579	intergenic_variant
rs3806256	rs3806256	1	155063135	ADAM15 (CIS)	171867	19	546	30823506	Hong EP et al	J Clin Med	2019-02-25	INTRACRANIAL ANEURYSM		BRAIN ANEURYSM	EFO_0003870	rs75822236	rs75822236	T	1	155235002	missense_variant
rs3806256	rs3806256	1	155063135	ADAM15 (CIS)	173241	15.301	16516	33589841	Chia R et al	Nat Genet	2021-02-15	DEMENTIA WITH LEWY BODIES		LEWY BODY DEMENTIA	EFO_0006792	rs2230288	rs2230288	T	1	155236376	missense_variant
rs3806256	rs3806256	1	155063135	ADAM15 (CIS)	1693	9.1549	2776348	34446935	Karlsson Linner R et al	Nat Neurosci	2021-08-26	EXTERNALIZING BEHAVIOUR (MULTIVARIATE ANALYSIS)		ATTENTION DEFICIT HYPERACTIVITY DISORDER,SUBSTANCE ABUSE,ANTISOCIAL BEHAVIOUR MEASUREMENT	EFO_0003888|MONDO_0002491|EFO_0007052	rs41264285	rs41264285	C	1	155061442	missense_variant
rs3806256	rs3806256	1	155063135	ADAM15 (CIS)	173241	8.1549	3664	35381062	Kaivola K et al	Brain	2021-10-25	DEMENTIA WITH LEWY BODIES IN APOE E4- CARRIERS		LEWY BODY DEMENTIA	EFO_0006792	rs2230288	rs2230288	?	1	155236376	missense_variant
rs3806256	rs3806256	1	155063135	ADAM15 (CIS)	172659	45.1549	362661	35872910	Carcel-Marquez J et al	Front Cardiovasc Med	2022-07-08	CARDIOEMBOLIC STROKE (MTAG)		CARDIOEMBOLIC STROKE	EFO_1001976	rs11264280	rs11264280	T	1	154890476	intergenic_variant
rs3026987	rs3026987	1	159193524	CADM3 (CIS)	6149	7.69897	556676	31374203	Lam M et al	Am J Hum Genet	2019-08-01	COGNITIVE ABILITY, YEARS OF EDUCATIONAL ATTAINMENT OR SCHIZOPHRENIA (PLEIOTROPY)		SCHIZOPHRENIA,INTELLIGENCE,SELF REPORTED EDUCATIONAL ATTAINMENT	MONDO_0005090|EFO_0004337|EFO_0004784	rs3027001	rs3027001	?	1	159199673	intron_variant
rs142535548	rs142535548	1	160858049	CD244 (CIS)	116035	10.3979	80094	24076602	Beecham AH et al	Nat Genet	2013-11-01	MULTIPLE SCLEROSIS		MULTIPLE SCLEROSIS	MONDO_0005301	rs35967351	rs35967351	A	1	160742014	intron_variant
rs142535548	rs142535548	1	160858049	CD244 (CIS)	123874	15.2218	115804	31604244	International Multiple Sclerosis Genetics Consortium et al	Science	2019-09-01	MULTIPLE SCLEROSIS		MULTIPLE SCLEROSIS	MONDO_0005301	rs983494	rs983494	G	1	160734175	regulatory_region_variant
rs142535548	rs142535548	1	160858049	CD244 (CIS)	193251	9	115804	31604244	International Multiple Sclerosis Genetics Consortium et al	Science	2019-09-01	MULTIPLE SCLEROSIS		MULTIPLE SCLEROSIS	MONDO_0005301	rs6427540	rs6427540	C	1	160664798	intergenic_variant
rs6136	rs6136	1	169594713	SELP (CIS)	12988	9	2092	22745009	Melville SA et al	Ann Neurol	2012-05-15	HIPPOCAMPAL ATROPHY	(HIPPOCAMPAL VOLUME)	HIPPOCAMPAL ATROPHY	EFO_0005039	rs6703865	rs6703865	A	1	169581725	intron_variant
rs6136	rs6136	1	169594713	SELP (CIS)	44902	136.398	258962	26908601	Hinds DA et al	Hum Mol Genet	2016-02-09	THROMBOSIS		ISCHEMIC STROKE,VENOUS THROMBOEMBOLISM,STROKE,ABNORMAL THROMBOSIS,DEEP VEIN THROMBOSIS,PULMONARY EMBOLISM	HP_0002140|EFO_0004286|EFO_0000712|HP_0001977|EFO_0003907|EFO_0003827	rs6025	rs6025	T	1	169549811	missense_variant
rs946262	rs946262	1	203189101	CHI3L1 (CIS)	132015	15.699	362661	35872910	Carcel-Marquez J et al	Front Cardiovasc Med	2022-07-08	CARDIOEMBOLIC STROKE (MTAG)		CARDIOEMBOLIC STROKE	EFO_1001976	rs10753933	rs10753933	T	1	203057086	intron_variant
rs872583	rs872583	1	203215638	CHIT1 (CIS)	158552	15.699	362661	35872910	Carcel-Marquez J et al	Front Cardiovasc Med	2022-07-08	CARDIOEMBOLIC STROKE (MTAG)		CARDIOEMBOLIC STROKE	EFO_1001976	rs10753933	rs10753933	T	1	203057086	intron_variant
rs768948	rs768948	1	236588889	LGALS8 (CIS)	124068	13.3979	2776348	34446935	Karlsson Linner R et al	Nat Neurosci	2021-08-26	EXTERNALIZING BEHAVIOUR (MULTIVARIATE ANALYSIS)		ATTENTION DEFICIT HYPERACTIVITY DISORDER,SUBSTANCE ABUSE,ANTISOCIAL BEHAVIOUR MEASUREMENT	EFO_0003888|MONDO_0002491|EFO_0007052	rs4659704	rs4659704	C	1	236712957	intron_variant
rs768948	rs768948	1	236588889	LGALS8 (CIS)	182343	8	171574	34343768	Chu X et al	Sleep Med	2021-07-01	TOTAL PROTEIN LEVELS X INSOMNIA INTERACTION		INSOMNIA,TOTAL BLOOD PROTEIN MEASUREMENT	EFO_0004698|EFO_0004536	rs75762973	rs75762973	?	1	236406546	intron_variant
rs768948	rs768948	1	236588889	LGALS8 (CIS)	177841	7.69897	171574	34343768	Chu X et al	Sleep Med	2021-07-01	TOTAL PROTEIN LEVELS X INSOMNIA INTERACTION		INSOMNIA,TOTAL BLOOD PROTEIN MEASUREMENT	EFO_0004698|EFO_0004536	rs78075786	rs78075786	?	1	236411048	intron_variant
rs768948	rs768948	1	236588889	LGALS8 (CIS)	173662	7.69897	171574	34343768	Chu X et al	Sleep Med	2021-07-01	TOTAL PROTEIN LEVELS X INSOMNIA INTERACTION		INSOMNIA,TOTAL BLOOD PROTEIN MEASUREMENT	EFO_0004698|EFO_0004536	rs12122692	rs12122692	?	1	236415227	intron_variant
rs768948	rs768948	1	236588889	LGALS8 (CIS)	166411	7.69897	171574	34343768	Chu X et al	Sleep Med	2021-07-01	TOTAL PROTEIN LEVELS X INSOMNIA INTERACTION		INSOMNIA,TOTAL BLOOD PROTEIN MEASUREMENT	EFO_0004698|EFO_0004536	rs77896710	rs77896710	?	1	236422478	intron_variant
rs768948	rs768948	1	236588889	LGALS8 (CIS)	164283	7.69897	171574	34343768	Chu X et al	Sleep Med	2021-07-01	TOTAL PROTEIN LEVELS X INSOMNIA INTERACTION		INSOMNIA,TOTAL BLOOD PROTEIN MEASUREMENT	EFO_0004698|EFO_0004536	rs12561780	rs12561780	?	1	236424606	intron_variant
rs768948	rs768948	1	236588889	LGALS8 (CIS)	164057	7.69897	171574	34343768	Chu X et al	Sleep Med	2021-07-01	TOTAL PROTEIN LEVELS X INSOMNIA INTERACTION		INSOMNIA,TOTAL BLOOD PROTEIN MEASUREMENT	EFO_0004698|EFO_0004536	rs78100448	rs78100448	?	1	236424832	intron_variant
rs528045643	rs528045643	2	27190776	RBKS (CIS)	72951	9.09691	29414	27790247	He L et al	Front Genet	2016-11-03	AGE-RELATED DISEASES, MORTALITY AND ASSOCIATED ENDOPHENOTYPES		TOTAL CHOLESTEROL MEASUREMENT,HEMATOCRIT,STROKE,VENTRICULAR RATE MEASUREMENT,BODY MASS INDEX,ATRIAL FIBRILLATION,HIGH DENSITY LIPOPROTEIN CHOLESTEROL MEASUREMENT,CORONARY ARTERY DISEASE,CANCER,DIASTOLIC BLOOD PRESSURE,TRIGLYCERIDE MEASUREMENT,SYSTOLIC BLOOD PRESSURE,HEART FAILURE,DIABETES MELLITUS,GLUCOSE MEASUREMENT,MORTALITY	EFO_0004574|EFO_0004348|EFO_0000712|EFO_0007928|EFO_0004340|EFO_0000275|EFO_0004612|EFO_0001645|EFO_0000311|EFO_0006336|EFO_0004530|EFO_0006335|EFO_0003144|EFO_0000400|EFO_0004468|EFO_0004352	rs6759518	rs6759518	?	2	27263727	intron_variant
rs528045643	rs528045643	2	27190776	RBKS (CIS)	221820	31	29414	27790247	He L et al	Front Genet	2016-11-03	AGE-RELATED DISEASES, MORTALITY AND ASSOCIATED ENDOPHENOTYPES		TOTAL CHOLESTEROL MEASUREMENT,HEMATOCRIT,STROKE,VENTRICULAR RATE MEASUREMENT,BODY MASS INDEX,ATRIAL FIBRILLATION,HIGH DENSITY LIPOPROTEIN CHOLESTEROL MEASUREMENT,CORONARY ARTERY DISEASE,CANCER,DIASTOLIC BLOOD PRESSURE,TRIGLYCERIDE MEASUREMENT,SYSTOLIC BLOOD PRESSURE,HEART FAILURE,DIABETES MELLITUS,GLUCOSE MEASUREMENT,MORTALITY	EFO_0004574|EFO_0004348|EFO_0000712|EFO_0007928|EFO_0004340|EFO_0000275|EFO_0004612|EFO_0001645|EFO_0000311|EFO_0006336|EFO_0004530|EFO_0006335|EFO_0003144|EFO_0000400|EFO_0004468|EFO_0004352	rs1728918	rs1728918	?	2	27412596	regulatory_region_variant
rs139218763	rs139218763	2	27465616	RBKS (CIS)	201889	9.09691	29414	27790247	He L et al	Front Genet	2016-11-03	AGE-RELATED DISEASES, MORTALITY AND ASSOCIATED ENDOPHENOTYPES		TOTAL CHOLESTEROL MEASUREMENT,HEMATOCRIT,STROKE,VENTRICULAR RATE MEASUREMENT,BODY MASS INDEX,ATRIAL FIBRILLATION,HIGH DENSITY LIPOPROTEIN CHOLESTEROL MEASUREMENT,CORONARY ARTERY DISEASE,CANCER,DIASTOLIC BLOOD PRESSURE,TRIGLYCERIDE MEASUREMENT,SYSTOLIC BLOOD PRESSURE,HEART FAILURE,DIABETES MELLITUS,GLUCOSE MEASUREMENT,MORTALITY	EFO_0004574|EFO_0004348|EFO_0000712|EFO_0007928|EFO_0004340|EFO_0000275|EFO_0004612|EFO_0001645|EFO_0000311|EFO_0006336|EFO_0004530|EFO_0006335|EFO_0003144|EFO_0000400|EFO_0004468|EFO_0004352	rs6759518	rs6759518	?	2	27263727	intron_variant
rs139218763	rs139218763	2	27465616	RBKS (CIS)	53020	31	29414	27790247	He L et al	Front Genet	2016-11-03	AGE-RELATED DISEASES, MORTALITY AND ASSOCIATED ENDOPHENOTYPES		TOTAL CHOLESTEROL MEASUREMENT,HEMATOCRIT,STROKE,VENTRICULAR RATE MEASUREMENT,BODY MASS INDEX,ATRIAL FIBRILLATION,HIGH DENSITY LIPOPROTEIN CHOLESTEROL MEASUREMENT,CORONARY ARTERY DISEASE,CANCER,DIASTOLIC BLOOD PRESSURE,TRIGLYCERIDE MEASUREMENT,SYSTOLIC BLOOD PRESSURE,HEART FAILURE,DIABETES MELLITUS,GLUCOSE MEASUREMENT,MORTALITY	EFO_0004574|EFO_0004348|EFO_0000712|EFO_0007928|EFO_0004340|EFO_0000275|EFO_0004612|EFO_0001645|EFO_0000311|EFO_0006336|EFO_0004530|EFO_0006335|EFO_0003144|EFO_0000400|EFO_0004468|EFO_0004352	rs1728918	rs1728918	?	2	27412596	regulatory_region_variant
rs139218763	rs139218763	2	27465616	RBKS (CIS)	52754	90.3979	29414	27790247	He L et al	Front Genet	2016-11-03	AGE-RELATED DISEASES, MORTALITY AND ASSOCIATED ENDOPHENOTYPES		TOTAL CHOLESTEROL MEASUREMENT,HEMATOCRIT,STROKE,VENTRICULAR RATE MEASUREMENT,BODY MASS INDEX,ATRIAL FIBRILLATION,HIGH DENSITY LIPOPROTEIN CHOLESTEROL MEASUREMENT,CORONARY ARTERY DISEASE,CANCER,DIASTOLIC BLOOD PRESSURE,TRIGLYCERIDE MEASUREMENT,SYSTOLIC BLOOD PRESSURE,HEART FAILURE,DIABETES MELLITUS,GLUCOSE MEASUREMENT,MORTALITY	EFO_0004574|EFO_0004348|EFO_0000712|EFO_0007928|EFO_0004340|EFO_0000275|EFO_0004612|EFO_0001645|EFO_0000311|EFO_0006336|EFO_0004530|EFO_0006335|EFO_0003144|EFO_0000400|EFO_0004468|EFO_0004352	rs780094	rs780094	?	2	27518370	intron_variant
rs139218763	rs139218763	2	27465616	RBKS (CIS)	42457	12.699	274391	30940813	Kranzler HR et al	Nat Commun	2019-04-02	ALCOHOL USE DISORDER		ALCOHOL USE DISORDER MEASUREMENT,ALCOHOL DEPENDENCE	EFO_0009458|MONDO_0007079	rs1260326	rs1260326	C	2	27508073	missense_variant
rs139218763	rs139218763	2	27465616	RBKS (CIS)	42457	16	274391	30940813	Kranzler HR et al	Nat Commun	2019-04-02	ALCOHOL USE DISORDER	(EA)	ALCOHOL USE DISORDER MEASUREMENT,ALCOHOL DEPENDENCE	EFO_0009458|MONDO_0007079	rs1260326	rs1260326	C	2	27508073	missense_variant
rs140948699	rs140948699	2	27858572	RBKS (CIS)	32472	7.69897	46237	31043756	Stahl EA et al	Nat Genet	2019-05-01	BIPOLAR I DISORDER		BIPOLAR I DISORDER	EFO_0009963	rs2305929	rs2305929	G	2	27891044	intron_variant
rs140948699	rs140948699	2	27858572	RBKS (CIS)	56455	12	135236	31740837	Lam M et al	Nat Genet	2019-11-18	SCHIZOPHRENIA		SCHIZOPHRENIA	MONDO_0005090	rs4632296	rs4632296	?	2	27802117	intron_variant
rs140948699	rs140948699	2	27858572	RBKS (CIS)	61282	7.52288	118495	28991256	Li Z et al	Nat Genet	2017-10-09	SCHIZOPHRENIA		SCHIZOPHRENIA	MONDO_0005090	rs12623170	rs12623170	C	2	27797290	intron_variant
rs140948699	rs140948699	2	27858572	RBKS (CIS)	61282	7.30103	122624	30285260	Ikeda M et al	Schizophr Bull	2018-10-03	SCHIZOPHRENIA		SCHIZOPHRENIA	MONDO_0005090	rs12623170	rs12623170	C	2	27797290	intron_variant
rs4683340	rs4683340	3	42835477	CXCL5 (TRANS)	178878	9.52288	2365010	35835914	Watanabe K et al	Nat Genet	2022-07-14	INSOMNIA		INSOMNIA	EFO_0004698	rs3953390	rs3953390	A	3	43014355	intron_variant
rs4683340	rs4683340	3	42835477	CXCL5 (TRANS)	189603	7.69897	2365010	35835914	Watanabe K et al	Nat Genet	2022-07-14	INSOMNIA		INSOMNIA	EFO_0004698	rs62247065	rs62247065	A	3	43025080	intron_variant
rs4683340	rs4683340	3	42835477	CXCL5 (TRANS)	189589	7.69897	1409137	35835914	Watanabe K et al	Nat Genet	2022-07-14	INSOMNIA		INSOMNIA	EFO_0004698	rs35110063	rs35110063	A	3	43025066	intron_variant
rs2228467	rs2228467	3	42864624	CCL2 (TRANS)	149731	9.52288	2365010	35835914	Watanabe K et al	Nat Genet	2022-07-14	INSOMNIA		INSOMNIA	EFO_0004698	rs3953390	rs3953390	A	3	43014355	intron_variant
rs2228467	rs2228467	3	42864624	CCL2 (TRANS)	160456	7.69897	2365010	35835914	Watanabe K et al	Nat Genet	2022-07-14	INSOMNIA		INSOMNIA	EFO_0004698	rs62247065	rs62247065	A	3	43025080	intron_variant
rs2228467	rs2228467	3	42864624	CCL2 (TRANS)	160442	7.69897	1409137	35835914	Watanabe K et al	Nat Genet	2022-07-14	INSOMNIA		INSOMNIA	EFO_0004698	rs35110063	rs35110063	A	3	43025066	intron_variant
rs2276862	rs2276862	3	45146293	CDCP1 (CIS)	118849	7.30103	135236	31740837	Lam M et al	Nat Genet	2019-11-18	SCHIZOPHRENIA		SCHIZOPHRENIA	MONDO_0005090	rs17635239	rs17635239	?	3	45265142	intergenic_variant
rs71325099	rs71325099	3	45971202	TDGF1 (CIS)	195616	9.04576	8982	33393726	Ortiz Fernandez L et al	Arthritis Rheumatol	2021-01-04	BEHCET'S DISEASE		BEHCET'S SYNDROME	EFO_0003780	rs2087726	rs2087726	G	3	46166818	intron_variant
rs71325099	rs71325099	3	45971202	TDGF1 (CIS)	192992	12.3979	5284	23291587	Kirino Y et al	Nat Genet	2013-01-06	BEHCET'S DISEASE		BEHCET'S SYNDROME	EFO_0003780	rs7616215	rs7616215	C	3	46164194	intron_variant
rs113341849	rs113341849	3	46342713	CCL4 (TRANS)	175895	9.04576	8982	33393726	Ortiz Fernandez L et al	Arthritis Rheumatol	2021-01-04	BEHCET'S DISEASE		BEHCET'S SYNDROME	EFO_0003780	rs2087726	rs2087726	G	3	46166818	intron_variant
rs113341849	rs113341849	3	46342713	CCL4 (TRANS)	178519	12.3979	5284	23291587	Kirino Y et al	Nat Genet	2013-01-06	BEHCET'S DISEASE		BEHCET'S SYNDROME	EFO_0003780	rs7616215	rs7616215	C	3	46164194	intron_variant
rs113341849	rs113341849	3	46342713	CCL4 (TRANS)	101165	8.69897	8720	33907183	Guo S et al	Transl Psychiatry	2021-04-27	EARLY-ONSET SCHIZOPHRENIA		SCHIZOPHRENIA	MONDO_0005090	rs7626288	rs7626288	A	3	46443878	intron_variant
rs3806701	rs3806701	3	46575847	TDGF1 (CIS)	131969	8.69897	8720	33907183	Guo S et al	Transl Psychiatry	2021-04-27	EARLY-ONSET SCHIZOPHRENIA		SCHIZOPHRENIA	MONDO_0005090	rs7626288	rs7626288	A	3	46443878	intron_variant
rs77561169	rs77561169	3	112924346	CD200R1 (CIS)	86895	10.301	171574	34343768	Chu X et al	Sleep Med	2021-07-01	TOTAL PROTEIN LEVELS X INSOMNIA INTERACTION		INSOMNIA,TOTAL BLOOD PROTEIN MEASUREMENT	EFO_0004698|EFO_0004536	rs56206000	rs56206000	?	3	112837451	intron_variant
rs77561169	rs77561169	3	112924346	CD200R1 (CIS)	86800	10.301	171574	34343768	Chu X et al	Sleep Med	2021-07-01	TOTAL PROTEIN LEVELS X INSOMNIA INTERACTION		INSOMNIA,TOTAL BLOOD PROTEIN MEASUREMENT	EFO_0004698|EFO_0004536	rs16860145	rs16860145	?	3	112837546	intron_variant
rs77561169	rs77561169	3	112924346	CD200R1 (CIS)	84209	10.301	171574	34343768	Chu X et al	Sleep Med	2021-07-01	TOTAL PROTEIN LEVELS X INSOMNIA INTERACTION		INSOMNIA,TOTAL BLOOD PROTEIN MEASUREMENT	EFO_0004698|EFO_0004536	rs59292601	rs59292601	?	3	112840137	intron_variant
rs77561169	rs77561169	3	112924346	CD200R1 (CIS)	48406	10.0458	171574	34343768	Chu X et al	Sleep Med	2021-07-01	TOTAL PROTEIN LEVELS X INSOMNIA INTERACTION		INSOMNIA,TOTAL BLOOD PROTEIN MEASUREMENT	EFO_0004698|EFO_0004536	rs551795552	rs201008228	?	3	112875940	regulatory_region_variant
rs9838279	rs9838279	3	190884104	CD244 (TRANS)	245531	8.09691	171574	34343768	Chu X et al	Sleep Med	2021-07-01	TOTAL PROTEIN LEVELS X INSOMNIA INTERACTION		INSOMNIA,TOTAL BLOOD PROTEIN MEASUREMENT	EFO_0004698|EFO_0004536	rs73201852	rs73201852	?	3	190638573	intron_variant
rs9838279	rs9838279	3	190884104	CD244 (TRANS)	193379	8.30103	171574	34343768	Chu X et al	Sleep Med	2021-07-01	TOTAL PROTEIN LEVELS X INSOMNIA INTERACTION		INSOMNIA,TOTAL BLOOD PROTEIN MEASUREMENT	EFO_0004698|EFO_0004536	rs73184208	rs73184208	?	3	190690725	intron_variant
rs9838279	rs9838279	3	190884104	CD244 (TRANS)	185904	8.22185	171574	34343768	Chu X et al	Sleep Med	2021-07-01	TOTAL PROTEIN LEVELS X INSOMNIA INTERACTION		INSOMNIA,TOTAL BLOOD PROTEIN MEASUREMENT	EFO_0004698|EFO_0004536	rs62286275	rs62286275	?	3	190698200	intron_variant
rs4308324	rs4308324	3	190922345	KITLG (TRANS)	231620	8.30103	171574	34343768	Chu X et al	Sleep Med	2021-07-01	TOTAL PROTEIN LEVELS X INSOMNIA INTERACTION		INSOMNIA,TOTAL BLOOD PROTEIN MEASUREMENT	EFO_0004698|EFO_0004536	rs73184208	rs73184208	?	3	190690725	intron_variant
rs4308324	rs4308324	3	190922345	KITLG (TRANS)	224145	8.22185	171574	34343768	Chu X et al	Sleep Med	2021-07-01	TOTAL PROTEIN LEVELS X INSOMNIA INTERACTION		INSOMNIA,TOTAL BLOOD PROTEIN MEASUREMENT	EFO_0004698|EFO_0004536	rs62286275	rs62286275	?	3	190698200	intron_variant
rs4687181	rs4687181	3	190925048	PLXNB1 (TRANS),UNC5C (TRANS)	234323	8.30103	171574	34343768	Chu X et al	Sleep Med	2021-07-01	TOTAL PROTEIN LEVELS X INSOMNIA INTERACTION		INSOMNIA,TOTAL BLOOD PROTEIN MEASUREMENT	EFO_0004698|EFO_0004536	rs73184208	rs73184208	?	3	190690725	intron_variant
rs4687181	rs4687181	3	190925048	PLXNB1 (TRANS),UNC5C (TRANS)	226848	8.22185	171574	34343768	Chu X et al	Sleep Med	2021-07-01	TOTAL PROTEIN LEVELS X INSOMNIA INTERACTION		INSOMNIA,TOTAL BLOOD PROTEIN MEASUREMENT	EFO_0004698|EFO_0004536	rs62286275	rs62286275	?	3	190698200	intron_variant
rs71635338	rs71635338	3	190926108	ALCAM (TRANS),CD163 (TRANS),CDH6 (TRANS),CNTN1 (TRANS),DRAXIN (TRANS),EDA2R (TRANS),EFNA4 (TRANS),FLT3LG (TRANS),GM2A (TRANS),GPC5 (TRANS),IL18BP (TRANS),KLK6 (TRANS),MSTN (TRANS),NRP2 (TRANS),NTRK3 (TRANS),PLAUR (TRANS),PLXNB3 (TRANS),PRTG (TRANS),PVR (TRANS),SCARB2 (TRANS),TNFRSF12A (TRANS),TNFRSF1A (TRANS),TNFRSF1B (TRANS),VWC2 (TRANS)	235383	8.30103	171574	34343768	Chu X et al	Sleep Med	2021-07-01	TOTAL PROTEIN LEVELS X INSOMNIA INTERACTION		INSOMNIA,TOTAL BLOOD PROTEIN MEASUREMENT	EFO_0004698|EFO_0004536	rs73184208	rs73184208	?	3	190690725	intron_variant
rs71635338	rs71635338	3	190926108	ALCAM (TRANS),CD163 (TRANS),CDH6 (TRANS),CNTN1 (TRANS),DRAXIN (TRANS),EDA2R (TRANS),EFNA4 (TRANS),FLT3LG (TRANS),GM2A (TRANS),GPC5 (TRANS),IL18BP (TRANS),KLK6 (TRANS),MSTN (TRANS),NRP2 (TRANS),NTRK3 (TRANS),PLAUR (TRANS),PLXNB3 (TRANS),PRTG (TRANS),PVR (TRANS),SCARB2 (TRANS),TNFRSF12A (TRANS),TNFRSF1A (TRANS),TNFRSF1B (TRANS),VWC2 (TRANS)	227908	8.22185	171574	34343768	Chu X et al	Sleep Med	2021-07-01	TOTAL PROTEIN LEVELS X INSOMNIA INTERACTION		INSOMNIA,TOTAL BLOOD PROTEIN MEASUREMENT	EFO_0004698|EFO_0004536	rs62286275	rs62286275	?	3	190698200	intron_variant
3:190650826:TG:T	rs111381383	3	190933038	BACE1 (TRANS)	242313	8.30103	171574	34343768	Chu X et al	Sleep Med	2021-07-01	TOTAL PROTEIN LEVELS X INSOMNIA INTERACTION		INSOMNIA,TOTAL BLOOD PROTEIN MEASUREMENT	EFO_0004698|EFO_0004536	rs73184208	rs73184208	?	3	190690725	intron_variant
3:190650826:TG:T	rs111381383	3	190933038	BACE1 (TRANS)	234838	8.22185	171574	34343768	Chu X et al	Sleep Med	2021-07-01	TOTAL PROTEIN LEVELS X INSOMNIA INTERACTION		INSOMNIA,TOTAL BLOOD PROTEIN MEASUREMENT	EFO_0004698|EFO_0004536	rs62286275	rs62286275	?	3	190698200	intron_variant
rs78054167	rs78054167	3	190937970	DLK1 (TRANS),PDGFRA (TRANS),TFF3 (TRANS),TNFRSF14 (TRANS)	247245	8.30103	171574	34343768	Chu X et al	Sleep Med	2021-07-01	TOTAL PROTEIN LEVELS X INSOMNIA INTERACTION		INSOMNIA,TOTAL BLOOD PROTEIN MEASUREMENT	EFO_0004698|EFO_0004536	rs73184208	rs73184208	?	3	190690725	intron_variant
rs78054167	rs78054167	3	190937970	DLK1 (TRANS),PDGFRA (TRANS),TFF3 (TRANS),TNFRSF14 (TRANS)	239770	8.22185	171574	34343768	Chu X et al	Sleep Med	2021-07-01	TOTAL PROTEIN LEVELS X INSOMNIA INTERACTION		INSOMNIA,TOTAL BLOOD PROTEIN MEASUREMENT	EFO_0004698|EFO_0004536	rs62286275	rs62286275	?	3	190698200	intron_variant
rs1316356	rs1316356	3	190939374	CXCL16 (TRANS),FAS (TRANS)	248649	8.30103	171574	34343768	Chu X et al	Sleep Med	2021-07-01	TOTAL PROTEIN LEVELS X INSOMNIA INTERACTION		INSOMNIA,TOTAL BLOOD PROTEIN MEASUREMENT	EFO_0004698|EFO_0004536	rs73184208	rs73184208	?	3	190690725	intron_variant
rs1316356	rs1316356	3	190939374	CXCL16 (TRANS),FAS (TRANS)	241174	8.22185	171574	34343768	Chu X et al	Sleep Med	2021-07-01	TOTAL PROTEIN LEVELS X INSOMNIA INTERACTION		INSOMNIA,TOTAL BLOOD PROTEIN MEASUREMENT	EFO_0004698|EFO_0004536	rs62286275	rs62286275	?	3	190698200	intron_variant
rs9852883	rs9852883	3	196066034	TFRC (CIS)	144411	8	37784	35589863	Gouveia C et al	Sci Rep	2022-05-19	ALZHEIMER’S DISEASE POLYGENIC RISK SCORE (UPPER QUANTILE VS LOWER QUANTILE)		ALZHEIMER DISEASE,POLYGENIC RISK SCORE	MONDO_0004975|EFO_0030082	rs555882585	rs555882585	?	3	196210445	intron_variant
rs4266290	rs4266290	4	15735495	CD38 (CIS)	16452	10.699	417508	32201043	Smeland OB et al	Biol Psychiatry	2020-02-08	PARKINSON'S DISEASE		PARKINSON DISEASE	MONDO_0005180	rs12651314	rs12651314	T	4	15751947	intergenic_variant
rs4266290	rs4266290	4	15735495	CD38 (CIS)	230	27.699	1474097	31701892	Nalls MA et al	Lancet Neurol	2019-12-01	PARKINSON'S DISEASE OR FIRST DEGREE RELATION TO INDIVIDUAL WITH PARKINSON'S DISEASE		PARKINSON DISEASE	MONDO_0005180	rs4698412	rs4698412	A	4	15735725	intron_variant
rs4266290	rs4266290	4	15735495	CD38 (CIS)	17	19	429225	28892059	Chang D et al	Nat Genet	2017-09-11	PARKINSON'S DISEASE		PARKINSON DISEASE	MONDO_0005180	rs11724635	rs11724635	A	4	15735478	intron_variant
rs4266290	rs4266290	4	15735495	CD38 (CIS)	0	10.0969	334141	27182965	Pickrell JK et al	Nat Genet	2016-05-16	PARKINSON'S DISEASE		PARKINSON DISEASE	MONDO_0005180	rs4266290	rs4266290	?	4	15735495	intron_variant
rs4266290	rs4266290	4	15735495	CD38 (CIS)	17	16	33412	21292315	Nalls MA et al	Lancet	2011-02-01	PARKINSON'S DISEASE		PARKINSON DISEASE	MONDO_0005180	rs11724635	rs11724635	A	4	15735478	intron_variant
rs4266290	rs4266290	4	15735495	CD38 (CIS)	819	8.52288	20195	19915576	Satake W et al	Nat Genet	2009-11-15	PARKINSON'S DISEASE		PARKINSON DISEASE	MONDO_0005180	rs4538475	rs4538475	?	4	15736314	intron_variant
rs4266290	rs4266290	4	15735495	CD38 (CIS)	17	17.0458	119894	25064009	Nalls MA et al	Nat Genet	2014-07-27	PARKINSON'S DISEASE		PARKINSON DISEASE	MONDO_0005180	rs11724635	rs11724635	A	4	15735478	intron_variant
rs4282209	rs4282209	4	75998383	NAAA (CIS)	190829	9	1474097	31701892	Nalls MA et al	Lancet Neurol	2019-12-01	PARKINSON'S DISEASE OR FIRST DEGREE RELATION TO INDIVIDUAL WITH PARKINSON'S DISEASE		PARKINSON DISEASE	MONDO_0005180	rs6825004	rs6825004	C	4	76189212	intron_variant
rs4282209	rs4282209	4	75998383	NAAA (CIS)	228433	18.301	1474097	31701892	Nalls MA et al	Lancet Neurol	2019-12-01	PARKINSON'S DISEASE OR FIRST DEGREE RELATION TO INDIVIDUAL WITH PARKINSON'S DISEASE		PARKINSON DISEASE	MONDO_0005180	rs4101061	rs4101061	A	4	76226816	intron_variant
rs4282209	rs4282209	4	75998383	NAAA (CIS)	218924	8.30103	11698	33654092	Shigemizu D et al	Transl Psychiatry	2021-03-03	ALZHEIMER'S DISEASE		ALZHEIMER DISEASE	MONDO_0004975	rs920608	rs920608	C	4	76217307	intron_variant
rs56041046	rs56041046	5	159354246	IL12B (CIS)	226524	7.30103	2256	23377640	GENDEP Investigators et al	Am J Psychiatry	2013-02-01	MAJOR DEPRESSIVE DISORDER	(PARTIAL RESPONSE - 2 WEEKS)	UNIPOLAR DEPRESSION	EFO_0003761	rs10065906	rs10065906	C	5	159580770	intron_variant
rs56041046	rs56041046	5	159354246	IL12B (CIS)	21354	11	38135	21833088	Sawcer S et al	Nature	2011-08-11	MULTIPLE SCLEROSIS		MULTIPLE SCLEROSIS	MONDO_0005301	rs2546890	rs2546890	A	5	159332892	non_coding_transcript_exon_variant
rs56041046	rs56041046	5	159354246	IL12B (CIS)	21354	18.301	115804	31604244	International Multiple Sclerosis Genetics Consortium et al	Science	2019-09-01	MULTIPLE SCLEROSIS		MULTIPLE SCLEROSIS	MONDO_0005301	rs2546890	rs2546890	A	5	159332892	non_coding_transcript_exon_variant
rs4921223	rs4921223	5	159365298	IL12A (TRANS)	215472	7.30103	2256	23377640	GENDEP Investigators et al	Am J Psychiatry	2013-02-01	MAJOR DEPRESSIVE DISORDER	(PARTIAL RESPONSE - 2 WEEKS)	UNIPOLAR DEPRESSION	EFO_0003761	rs10065906	rs10065906	C	5	159580770	intron_variant
rs4921223	rs4921223	5	159365298	IL12A (TRANS)	32406	11	38135	21833088	Sawcer S et al	Nature	2011-08-11	MULTIPLE SCLEROSIS		MULTIPLE SCLEROSIS	MONDO_0005301	rs2546890	rs2546890	A	5	159332892	non_coding_transcript_exon_variant
rs4921223	rs4921223	5	159365298	IL12A (TRANS)	32406	18.301	115804	31604244	International Multiple Sclerosis Genetics Consortium et al	Science	2019-09-01	MULTIPLE SCLEROSIS		MULTIPLE SCLEROSIS	MONDO_0005301	rs2546890	rs2546890	A	5	159332892	non_coding_transcript_exon_variant
rs2517509	rs2517509	6	31062447	LRPAP1 (TRANS)	91341	8	699951	30626913	Amare AT et al	Mol Psychiatry	2019-01-09	BROAD DEPRESSION OR MAJOR DEPRESSIVE DISORDER (SELF-REPORTED)		UNIPOLAR DEPRESSION	EFO_0003761	rs9368649	rs9368649	A	6	30971106	intergenic_variant
rs2517509	rs2517509	6	31062447	LRPAP1 (TRANS)	75189	9.69897	542661	30626913	Amare AT et al	Mol Psychiatry	2019-01-09	BROAD DEPRESSION OR SCHIZOPHRENIA		UNIPOLAR DEPRESSION,SCHIZOPHRENIA	EFO_0003761|MONDO_0005090	rs1265099	rs1265099	A	6	31137636	3_prime_UTR_variant
rs2517509	rs2517509	6	31062447	LRPAP1 (TRANS)	156716	7.69897	118495	28991256	Li Z et al	Nat Genet	2017-10-09	SCHIZOPHRENIA	(CHINESE)	SCHIZOPHRENIA	MONDO_0005090	rs111782145	rs111782145	C	6	30905731	intergenic_variant
rs2517509	rs2517509	6	31062447	LRPAP1 (TRANS)	72740	9	151161	26198764	Goes FS et al	Am J Med Genet B Neuropsychiatr Genet	2015-07-21	SCHIZOPHRENIA		SCHIZOPHRENIA	MONDO_0005090	rs3132565	rs3132565	A	6	31135187	intron_variant
rs2517509	rs2517509	6	31062447	LRPAP1 (TRANS)	27954	11	2811	23001997	Hou S et al	Arthritis Rheum	2012-12-06	BEHCET'S DISEASE		BEHCET'S SYNDROME	EFO_0003780	rs4947296	rs4947296	?	6	31090401	intergenic_variant
rs2517509	rs2517509	6	31062447	LRPAP1 (TRANS)	69353	19.699	2811	23001997	Hou S et al	Arthritis Rheum	2012-12-06	BEHCET'S DISEASE		BEHCET'S SYNDROME	EFO_0003780	rs4959053	rs4959053	?	6	31131800	intron_variant
rs2517509	rs2517509	6	31062447	LRPAP1 (TRANS)	36911	9	17968	28540026	Anney RJL et al	Mol Autism	2017-05-22	AUTISM SPECTRUM DISORDER OR SCHIZOPHRENIA		AUTISM SPECTRUM DISORDER,SCHIZOPHRENIA	EFO_0003756|MONDO_0005090	rs115487448	rs1419664	?	6	31025536	synonymous_variant
rs2517509	rs2517509	6	31062447	LRPAP1 (TRANS)	48585	9	17968	28540026	Anney RJL et al	Mol Autism	2017-05-22	AUTISM SPECTRUM DISORDER OR SCHIZOPHRENIA		AUTISM SPECTRUM DISORDER,SCHIZOPHRENIA	EFO_0003756|MONDO_0005090	rs3132556	rs3132556	A	6	31111032	upstream_gene_variant
rs2517509	rs2517509	6	31062447	LRPAP1 (TRANS)	174317	8	17968	28540026	Anney RJL et al	Mol Autism	2017-05-22	AUTISM SPECTRUM DISORDER OR SCHIZOPHRENIA		AUTISM SPECTRUM DISORDER,SCHIZOPHRENIA	EFO_0003756|MONDO_0005090	rs116552815	rs1264323	?	6	30888130	intron_variant
rs2517509	rs2517509	6	31062447	LRPAP1 (TRANS)	131029	19.0969	17968	28540026	Anney RJL et al	Mol Autism	2017-05-22	AUTISM SPECTRUM DISORDER OR SCHIZOPHRENIA		AUTISM SPECTRUM DISORDER,SCHIZOPHRENIA	EFO_0003756|MONDO_0005090	rs114115252	rs3095153	?	6	30931418	3_prime_UTR_variant
rs2517509	rs2517509	6	31062447	LRPAP1 (TRANS)	191957	11	17968	28540026	Anney RJL et al	Mol Autism	2017-05-22	AUTISM SPECTRUM DISORDER OR SCHIZOPHRENIA		AUTISM SPECTRUM DISORDER,SCHIZOPHRENIA	EFO_0003756|MONDO_0005090	rs1793889	rs1793889	?	6	31254404	intergenic_variant
rs2517509	rs2517509	6	31062447	LRPAP1 (TRANS)	57359	8.30103	17968	28540026	Anney RJL et al	Mol Autism	2017-05-22	AUTISM SPECTRUM DISORDER OR SCHIZOPHRENIA		AUTISM SPECTRUM DISORDER,SCHIZOPHRENIA	EFO_0003756|MONDO_0005090	rs116502302	rs1634718	A	6	31005088	regulatory_region_variant
rs2517509	rs2517509	6	31062447	LRPAP1 (TRANS)	246211	9.22185	17968	28540026	Anney RJL et al	Mol Autism	2017-05-22	AUTISM SPECTRUM DISORDER OR SCHIZOPHRENIA		AUTISM SPECTRUM DISORDER,SCHIZOPHRENIA	EFO_0003756|MONDO_0005090	rs115283957	rs9264962	C	6	31308658	intron_variant
rs2517509	rs2517509	6	31062447	LRPAP1 (TRANS)	74923	13.1549	17968	28540026	Anney RJL et al	Mol Autism	2017-05-22	AUTISM SPECTRUM DISORDER OR SCHIZOPHRENIA		AUTISM SPECTRUM DISORDER,SCHIZOPHRENIA	EFO_0003756|MONDO_0005090	rs149979052	rs3131010	?	6	31137370	intron_variant
rs2517509	rs2517509	6	31062447	LRPAP1 (TRANS)	124911	9.69897	17968	28540026	Anney RJL et al	Mol Autism	2017-05-22	AUTISM SPECTRUM DISORDER OR SCHIZOPHRENIA		AUTISM SPECTRUM DISORDER,SCHIZOPHRENIA	EFO_0003756|MONDO_0005090	rs114838832	rs3132571	A	6	30937536	intron_variant
rs2517509	rs2517509	6	31062447	LRPAP1 (TRANS)	24287	7.69897	17968	28540026	Anney RJL et al	Mol Autism	2017-05-22	AUTISM SPECTRUM DISORDER OR SCHIZOPHRENIA		AUTISM SPECTRUM DISORDER,SCHIZOPHRENIA	EFO_0003756|MONDO_0005090	rs115136442	rs3130955	?	6	31086734	intergenic_variant
rs2517509	rs2517509	6	31062447	LRPAP1 (TRANS)	183359	7.69897	17968	28540026	Anney RJL et al	Mol Autism	2017-05-22	AUTISM SPECTRUM DISORDER OR SCHIZOPHRENIA		AUTISM SPECTRUM DISORDER,SCHIZOPHRENIA	EFO_0003756|MONDO_0005090	rs114142645	rs2394898	T	6	31245806	regulatory_region_variant
rs2517509	rs2517509	6	31062447	LRPAP1 (TRANS)	205827	7.69897	17968	28540026	Anney RJL et al	Mol Autism	2017-05-22	AUTISM SPECTRUM DISORDER OR SCHIZOPHRENIA		AUTISM SPECTRUM DISORDER,SCHIZOPHRENIA	EFO_0003756|MONDO_0005090	rs111977918	rs2524099	A	6	31268274	intergenic_variant
rs2517509	rs2517509	6	31062447	LRPAP1 (TRANS)	166638	16.5229	17968	28540026	Anney RJL et al	Mol Autism	2017-05-22	AUTISM SPECTRUM DISORDER OR SCHIZOPHRENIA		AUTISM SPECTRUM DISORDER,SCHIZOPHRENIA	EFO_0003756|MONDO_0005090	rs144762289	rs1793894	?	6	31229085	regulatory_region_variant
rs2517509	rs2517509	6	31062447	LRPAP1 (TRANS)	193551	13.5229	17968	28540026	Anney RJL et al	Mol Autism	2017-05-22	AUTISM SPECTRUM DISORDER OR SCHIZOPHRENIA		AUTISM SPECTRUM DISORDER,SCHIZOPHRENIA	EFO_0003756|MONDO_0005090	rs150680405	rs9264262	?	6	31255998	intergenic_variant
rs2517509	rs2517509	6	31062447	LRPAP1 (TRANS)	238396	11.5229	17968	28540026	Anney RJL et al	Mol Autism	2017-05-22	AUTISM SPECTRUM DISORDER OR SCHIZOPHRENIA		AUTISM SPECTRUM DISORDER,SCHIZOPHRENIA	EFO_0003756|MONDO_0005090	rs114274203	rs2853918	T	6	31300843	intron_variant
rs2517509	rs2517509	6	31062447	LRPAP1 (TRANS)	156851	15.3979	17968	28540026	Anney RJL et al	Mol Autism	2017-05-22	AUTISM SPECTRUM DISORDER OR SCHIZOPHRENIA		AUTISM SPECTRUM DISORDER,SCHIZOPHRENIA	EFO_0003756|MONDO_0005090	rs114276265	rs3130467	?	6	31219298	intergenic_variant
rs2517509	rs2517509	6	31062447	LRPAP1 (TRANS)	160314	10.3979	17968	28540026	Anney RJL et al	Mol Autism	2017-05-22	AUTISM SPECTRUM DISORDER OR SCHIZOPHRENIA		AUTISM SPECTRUM DISORDER,SCHIZOPHRENIA	EFO_0003756|MONDO_0005090	rs116067082	rs9263985	A	6	31222761	regulatory_region_variant
rs2517509	rs2517509	6	31062447	LRPAP1 (TRANS)	98380	15.699	17968	28540026	Anney RJL et al	Mol Autism	2017-05-22	AUTISM SPECTRUM DISORDER OR SCHIZOPHRENIA		AUTISM SPECTRUM DISORDER,SCHIZOPHRENIA	EFO_0003756|MONDO_0005090	rs114867672	rs3131934	T	6	30964067	regulatory_region_variant
rs2517509	rs2517509	6	31062447	LRPAP1 (TRANS)	248019	14.699	17968	28540026	Anney RJL et al	Mol Autism	2017-05-22	AUTISM SPECTRUM DISORDER OR SCHIZOPHRENIA		AUTISM SPECTRUM DISORDER,SCHIZOPHRENIA	EFO_0003756|MONDO_0005090	rs114964506	rs886423	?	6	30814428	non_coding_transcript_exon_variant
rs2517509	rs2517509	6	31062447	LRPAP1 (TRANS)	92492	8.04576	322580	29662059	Howard DM et al	Nat Commun	2018-04-16	DEPRESSION (BROAD)		UNIPOLAR DEPRESSION	EFO_0003761	rs3131781	rs3131781	G	6	30969955	regulatory_region_variant
rs2517509	rs2517509	6	31062447	LRPAP1 (TRANS)	122889	19.3979	122624	30285260	Ikeda M et al	Schizophr Bull	2018-10-03	SCHIZOPHRENIA	(EA)	SCHIZOPHRENIA	MONDO_0005090	rs115123027	rs3131921	T	6	30939558	intron_variant
rs2517509	rs2517509	6	31062447	LRPAP1 (TRANS)	231527	18.5229	122624	30285260	Ikeda M et al	Schizophr Bull	2018-10-03	SCHIZOPHRENIA	(EA)	SCHIZOPHRENIA	MONDO_0005090	rs116396069	rs1264347	C	6	30830920	regulatory_region_variant
rs2517509	rs2517509	6	31062447	LRPAP1 (TRANS)	74923	18.1549	122624	30285260	Ikeda M et al	Schizophr Bull	2018-10-03	SCHIZOPHRENIA	(EA)	SCHIZOPHRENIA	MONDO_0005090	rs149979052	rs3131010	C	6	31137370	intron_variant
rs2517509	rs2517509	6	31062447	LRPAP1 (TRANS)	115672	8.04576	42455	34634379	Mei L et al	Prog Neuropsychopharmacol Biol Psychiatry	2021-10-08	MAJOR DEPRESSIVE DISORDER		MAJOR DEPRESSIVE DISORDER	MONDO_0002009	rs114418270	rs3130781	?	6	30946775	intron_variant
rs2517509	rs2517509	6	31062447	LRPAP1 (TRANS)	115473	8.69897	1577	33649182	Penova M et al	Proc Natl Acad Sci U S A	2021-03-01	HTLV-1 ASSOCIATED MYELOPATHY		TROPICAL SPASTIC PARAPARESIS	EFO_0007527	rs2517451	rs2517451	C	6	30946974	intron_variant
rs2517509	rs2517509	6	31062447	LRPAP1 (TRANS)	101861	8.30103	1577	33649182	Penova M et al	Proc Natl Acad Sci U S A	2021-03-01	HTLV-1 ASSOCIATED MYELOPATHY		TROPICAL SPASTIC PARAPARESIS	EFO_0007527	rs3130933	rs3130933	T	6	31164308	intron_variant
rs2517509	rs2517509	6	31062447	LRPAP1 (TRANS)	191075	33.2218	37784	35589863	Gouveia C et al	Sci Rep	2022-05-19	ALZHEIMER’S DISEASE POLYGENIC RISK SCORE (UPPER QUANTILE VS LOWER QUANTILE)		ALZHEIMER DISEASE,POLYGENIC RISK SCORE	MONDO_0004975|EFO_0030082	rs17197839	rs17197839	?	6	31253522	intergenic_variant
rs141312099	rs141312099	6	31397069	LRPAP1 (TRANS)	107874	15.699	567288	31619474	Zhu Z et al	Eur Respir J	2019-10-17	ASTHMA AND MAJOR DEPRESSIVE DISORDER		ASTHMA,UNIPOLAR DEPRESSION	MONDO_0004979|EFO_0003761	rs2855812	rs2855812	?	6	31504943	intron_variant
rs141312099	rs141312099	6	31397069	LRPAP1 (TRANS)	70556	7.39794	195701	31594949	Nievergelt CM et al	Nat Commun	2019-10-08	POST-TRAUMATIC STRESS DISORDER	(AFRICAN, MALE)	POST-TRAUMATIC STRESS DISORDER	EFO_0001358	rs142174523	rs142174523	G	6	31326513	intron_variant
rs141312099	rs141312099	6	31397069	LRPAP1 (TRANS)	43579	19.0969	151161	26198764	Goes FS et al	Am J Med Genet B Neuropsychiatr Genet	2015-07-21	SCHIZOPHRENIA		SCHIZOPHRENIA	MONDO_0005090	rs2596500	rs2596500	A	6	31353490	intron_variant
rs141312099	rs141312099	6	31397069	LRPAP1 (TRANS)	28428	9.69897	2811	23001997	Hou S et al	Arthritis Rheum	2012-12-06	BEHCET'S DISEASE		BEHCET'S SYNDROME	EFO_0003780	rs9266406	rs9266406	?	6	31368641	intron_variant
rs141312099	rs141312099	6	31397069	LRPAP1 (TRANS)	37145	8	4806	21254220	Jiang Y et al	Genet Epidemiol	2011-02-01	BIPOLAR DISORDER	(ADDTIVE)	BIPOLAR DISORDER	EFO_0000289	rs9378249	rs9378249	?	6	31359924	intergenic_variant
rs141312099	rs141312099	6	31397069	LRPAP1 (TRANS)	58426	7.30103	332622	32231276	Cai N et al	Nat Genet	2020-03-30	HELP-SEEKING FROM A GP		UNIPOLAR DEPRESSION	EFO_0003761	rs1625792	rs1625792	G	6	31338643	intron_variant
rs141312099	rs141312099	6	31397069	LRPAP1 (TRANS)	24688	43.699	4295	24326010	Xavier JM et al	Ann Rheum Dis	2013-12-10	BEHCET'S DISEASE	(GREATER MIDDLE EASTERN)	BEHCET'S SYNDROME	EFO_0003780	rs9266490	rs9266490	G	6	31372381	intron_variant
rs141312099	rs141312099	6	31397069	LRPAP1 (TRANS)	51804	8	17968	28540026	Anney RJL et al	Mol Autism	2017-05-22	AUTISM SPECTRUM DISORDER OR SCHIZOPHRENIA		AUTISM SPECTRUM DISORDER,SCHIZOPHRENIA	EFO_0003756|MONDO_0005090	rs115437294	rs2442732	A	6	31345265	intron_variant
rs141312099	rs141312099	6	31397069	LRPAP1 (TRANS)	142665	11	17968	28540026	Anney RJL et al	Mol Autism	2017-05-22	AUTISM SPECTRUM DISORDER OR SCHIZOPHRENIA		AUTISM SPECTRUM DISORDER,SCHIZOPHRENIA	EFO_0003756|MONDO_0005090	rs1793889	rs1793889	?	6	31254404	intergenic_variant
rs141312099	rs141312099	6	31397069	LRPAP1 (TRANS)	77885	7.39794	17968	28540026	Anney RJL et al	Mol Autism	2017-05-22	AUTISM SPECTRUM DISORDER OR SCHIZOPHRENIA		AUTISM SPECTRUM DISORDER,SCHIZOPHRENIA	EFO_0003756|MONDO_0005090	rs114277634	rs2844503	A	6	31474954	intron_variant
rs141312099	rs141312099	6	31397069	LRPAP1 (TRANS)	45620	15.301	17968	28540026	Anney RJL et al	Mol Autism	2017-05-22	AUTISM SPECTRUM DISORDER OR SCHIZOPHRENIA		AUTISM SPECTRUM DISORDER,SCHIZOPHRENIA	EFO_0003756|MONDO_0005090	rs116427960	rs2442729	?	6	31351449	intron_variant
rs141312099	rs141312099	6	31397069	LRPAP1 (TRANS)	84706	14.301	17968	28540026	Anney RJL et al	Mol Autism	2017-05-22	AUTISM SPECTRUM DISORDER OR SCHIZOPHRENIA		AUTISM SPECTRUM DISORDER,SCHIZOPHRENIA	EFO_0003756|MONDO_0005090	rs140502984	rs3130908	T	6	31481775	intron_variant
rs141312099	rs141312099	6	31397069	LRPAP1 (TRANS)	32544	8.30103	17968	28540026	Anney RJL et al	Mol Autism	2017-05-22	AUTISM SPECTRUM DISORDER OR SCHIZOPHRENIA		AUTISM SPECTRUM DISORDER,SCHIZOPHRENIA	EFO_0003756|MONDO_0005090	rs9267057	rs9267057	?	6	31429613	intron_variant
rs141312099	rs141312099	6	31397069	LRPAP1 (TRANS)	88411	9.22185	17968	28540026	Anney RJL et al	Mol Autism	2017-05-22	AUTISM SPECTRUM DISORDER OR SCHIZOPHRENIA		AUTISM SPECTRUM DISORDER,SCHIZOPHRENIA	EFO_0003756|MONDO_0005090	rs115283957	rs9264962	C	6	31308658	intron_variant
rs141312099	rs141312099	6	31397069	LRPAP1 (TRANS)	13324	9.69897	17968	28540026	Anney RJL et al	Mol Autism	2017-05-22	AUTISM SPECTRUM DISORDER OR SCHIZOPHRENIA		AUTISM SPECTRUM DISORDER,SCHIZOPHRENIA	EFO_0003756|MONDO_0005090	rs114291394	rs3020582	?	6	31383745	intergenic_variant
rs141312099	rs141312099	6	31397069	LRPAP1 (TRANS)	40886	8.69897	17968	28540026	Anney RJL et al	Mol Autism	2017-05-22	AUTISM SPECTRUM DISORDER OR SCHIZOPHRENIA		AUTISM SPECTRUM DISORDER,SCHIZOPHRENIA	EFO_0003756|MONDO_0005090	rs1131275	rs1131275	C	6	31356183	missense_variant
rs141312099	rs141312099	6	31397069	LRPAP1 (TRANS)	6449	7.69897	17968	28540026	Anney RJL et al	Mol Autism	2017-05-22	AUTISM SPECTRUM DISORDER OR SCHIZOPHRENIA		AUTISM SPECTRUM DISORDER,SCHIZOPHRENIA	EFO_0003756|MONDO_0005090	rs146201420	rs3997969	?	6	31390620	regulatory_region_variant
rs141312099	rs141312099	6	31397069	LRPAP1 (TRANS)	151263	7.69897	17968	28540026	Anney RJL et al	Mol Autism	2017-05-22	AUTISM SPECTRUM DISORDER OR SCHIZOPHRENIA		AUTISM SPECTRUM DISORDER,SCHIZOPHRENIA	EFO_0003756|MONDO_0005090	rs114142645	rs2394898	T	6	31245806	regulatory_region_variant
rs141312099	rs141312099	6	31397069	LRPAP1 (TRANS)	128795	7.69897	17968	28540026	Anney RJL et al	Mol Autism	2017-05-22	AUTISM SPECTRUM DISORDER OR SCHIZOPHRENIA		AUTISM SPECTRUM DISORDER,SCHIZOPHRENIA	EFO_0003756|MONDO_0005090	rs111977918	rs2524099	A	6	31268274	intergenic_variant
rs141312099	rs141312099	6	31397069	LRPAP1 (TRANS)	167984	16.5229	17968	28540026	Anney RJL et al	Mol Autism	2017-05-22	AUTISM SPECTRUM DISORDER OR SCHIZOPHRENIA		AUTISM SPECTRUM DISORDER,SCHIZOPHRENIA	EFO_0003756|MONDO_0005090	rs144762289	rs1793894	?	6	31229085	regulatory_region_variant
rs141312099	rs141312099	6	31397069	LRPAP1 (TRANS)	16769	14.5229	17968	28540026	Anney RJL et al	Mol Autism	2017-05-22	AUTISM SPECTRUM DISORDER OR SCHIZOPHRENIA		AUTISM SPECTRUM DISORDER,SCHIZOPHRENIA	EFO_0003756|MONDO_0005090	rs114904464	rs9266669	?	6	31380300	intergenic_variant
rs141312099	rs141312099	6	31397069	LRPAP1 (TRANS)	141071	13.5229	17968	28540026	Anney RJL et al	Mol Autism	2017-05-22	AUTISM SPECTRUM DISORDER OR SCHIZOPHRENIA		AUTISM SPECTRUM DISORDER,SCHIZOPHRENIA	EFO_0003756|MONDO_0005090	rs150680405	rs9264262	?	6	31255998	intergenic_variant
rs141312099	rs141312099	6	31397069	LRPAP1 (TRANS)	96226	11.5229	17968	28540026	Anney RJL et al	Mol Autism	2017-05-22	AUTISM SPECTRUM DISORDER OR SCHIZOPHRENIA		AUTISM SPECTRUM DISORDER,SCHIZOPHRENIA	EFO_0003756|MONDO_0005090	rs114274203	rs2853918	T	6	31300843	intron_variant
rs141312099	rs141312099	6	31397069	LRPAP1 (TRANS)	177771	15.3979	17968	28540026	Anney RJL et al	Mol Autism	2017-05-22	AUTISM SPECTRUM DISORDER OR SCHIZOPHRENIA		AUTISM SPECTRUM DISORDER,SCHIZOPHRENIA	EFO_0003756|MONDO_0005090	rs114276265	rs3130467	?	6	31219298	intergenic_variant
rs141312099	rs141312099	6	31397069	LRPAP1 (TRANS)	174308	10.3979	17968	28540026	Anney RJL et al	Mol Autism	2017-05-22	AUTISM SPECTRUM DISORDER OR SCHIZOPHRENIA		AUTISM SPECTRUM DISORDER,SCHIZOPHRENIA	EFO_0003756|MONDO_0005090	rs116067082	rs9263985	A	6	31222761	regulatory_region_variant
rs141312099	rs141312099	6	31397069	LRPAP1 (TRANS)	35555	8.39794	17968	28540026	Anney RJL et al	Mol Autism	2017-05-22	AUTISM SPECTRUM DISORDER OR SCHIZOPHRENIA		AUTISM SPECTRUM DISORDER,SCHIZOPHRENIA	EFO_0003756|MONDO_0005090	rs139099016	rs2596544	?	6	31361514	intergenic_variant
rs141312099	rs141312099	6	31397069	LRPAP1 (TRANS)	44923	11.699	17968	28540026	Anney RJL et al	Mol Autism	2017-05-22	AUTISM SPECTRUM DISORDER OR SCHIZOPHRENIA		AUTISM SPECTRUM DISORDER,SCHIZOPHRENIA	EFO_0003756|MONDO_0005090	rs36057735	rs36057735	C	6	31352146	intron_variant
rs141312099	rs141312099	6	31397069	LRPAP1 (TRANS)	224418	11.699	17968	28540026	Anney RJL et al	Mol Autism	2017-05-22	AUTISM SPECTRUM DISORDER OR SCHIZOPHRENIA		AUTISM SPECTRUM DISORDER,SCHIZOPHRENIA	EFO_0003756|MONDO_0005090	rs115052633	rs3115665	C	6	31621487	intron_variant
rs141312099	rs141312099	6	31397069	LRPAP1 (TRANS)	40431	11.699	17968	28540026	Anney RJL et al	Mol Autism	2017-05-22	AUTISM SPECTRUM DISORDER OR SCHIZOPHRENIA		AUTISM SPECTRUM DISORDER,SCHIZOPHRENIA	EFO_0003756|MONDO_0005090	rs2507989	rs2507989	A	6	31356638	non_coding_transcript_exon_variant
rs141312099	rs141312099	6	31397069	LRPAP1 (TRANS)	46061	8	322580	29662059	Howard DM et al	Nat Commun	2018-04-16	DEPRESSION (BROAD)		UNIPOLAR DEPRESSION	EFO_0003761	rs2596505	rs2596505	T	6	31351008	intron_variant
rs141312099	rs141312099	6	31397069	LRPAP1 (TRANS)	103146	7.69897	274391	30940813	Kranzler HR et al	Nat Commun	2019-04-02	ALCOHOL USE DISORDER	(LATINO)	ALCOHOL USE DISORDER MEASUREMENT,ALCOHOL DEPENDENCE	EFO_0009458|MONDO_0007079	rs9378160	rs9378160	C	6	31500215	intron_variant
rs141312099	rs141312099	6	31397069	LRPAP1 (TRANS)	51817	19.2218	122624	30285260	Ikeda M et al	Schizophr Bull	2018-10-03	SCHIZOPHRENIA	(EA)	SCHIZOPHRENIA	MONDO_0005090	rs116509918	rs2394981	G	6	31345252	intron_variant
rs141312099	rs141312099	6	31397069	LRPAP1 (TRANS)	48963	15.2218	122624	30285260	Ikeda M et al	Schizophr Bull	2018-10-03	SCHIZOPHRENIA	(EA)	SCHIZOPHRENIA	MONDO_0005090	rs114618162	rs9267091	G	6	31446032	non_coding_transcript_exon_variant
rs141312099	rs141312099	6	31397069	LRPAP1 (TRANS)	232761	8.30103	1577	33649182	Penova M et al	Proc Natl Acad Sci U S A	2021-03-01	HTLV-1 ASSOCIATED MYELOPATHY		TROPICAL SPASTIC PARAPARESIS	EFO_0007527	rs3130933	rs3130933	T	6	31164308	intron_variant
rs141312099	rs141312099	6	31397069	LRPAP1 (TRANS)	33017	7.52288	1577	33649182	Penova M et al	Proc Natl Acad Sci U S A	2021-03-01	HTLV-1 ASSOCIATED MYELOPATHY		TROPICAL SPASTIC PARAPARESIS	EFO_0007527	rs2523554	rs2523554	C	6	31364052	intergenic_variant
rs141312099	rs141312099	6	31397069	LRPAP1 (TRANS)	143547	33.2218	37784	35589863	Gouveia C et al	Sci Rep	2022-05-19	ALZHEIMER’S DISEASE POLYGENIC RISK SCORE (UPPER QUANTILE VS LOWER QUANTILE)		ALZHEIMER DISEASE,POLYGENIC RISK SCORE	MONDO_0004975|EFO_0030082	rs17197839	rs17197839	?	6	31253522	intergenic_variant
rs141312099	rs141312099	6	31397069	LRPAP1 (TRANS)	41850	8.22185	2365010	35835914	Watanabe K et al	Nat Genet	2022-07-14	INSOMNIA		INSOMNIA	EFO_0004698	rs1130992	rs1130992	T	6	31355219	synonymous_variant
rs141312099	rs141312099	6	31397069	LRPAP1 (TRANS)	36304	9.52288	2365010	35835914	Watanabe K et al	Nat Genet	2022-07-14	INSOMNIA		INSOMNIA	EFO_0004698	rs2523578	rs2523578	A	6	31360765	upstream_gene_variant
rs141312099	rs141312099	6	31397069	LRPAP1 (TRANS)	141802	8.39794	2365010	35835914	Watanabe K et al	Nat Genet	2022-07-14	INSOMNIA		INSOMNIA	EFO_0004698	rs933208	rs933208	T	6	31538871	synonymous_variant
rs141312099	rs141312099	6	31397069	LRPAP1 (TRANS)	198382	8.69897	2365010	35835914	Watanabe K et al	Nat Genet	2022-07-14	INSOMNIA		INSOMNIA	EFO_0004698	rs2857598	rs2857598	A	6	31595451	upstream_gene_variant
rs141312099	rs141312099	6	31397069	LRPAP1 (TRANS)	200802	7.52288	1409137	35835914	Watanabe K et al	Nat Genet	2022-07-14	INSOMNIA		INSOMNIA	EFO_0004698	rs2736188	rs2736188	A	6	31597871	upstream_gene_variant
rs2229092	rs2229092	6	31572980	LTA (CIS)	68037	15.699	567288	31619474	Zhu Z et al	Eur Respir J	2019-10-17	ASTHMA AND MAJOR DEPRESSIVE DISORDER		ASTHMA,UNIPOLAR DEPRESSION	MONDO_0004979|EFO_0003761	rs2855812	rs2855812	?	6	31504943	intron_variant
rs2229092	rs2229092	6	31572980	LTA (CIS)	246467	7.39794	195701	31594949	Nievergelt CM et al	Nat Commun	2019-10-08	POST-TRAUMATIC STRESS DISORDER	(AFRICAN, MALE)	POST-TRAUMATIC STRESS DISORDER	EFO_0001358	rs142174523	rs142174523	G	6	31326513	intron_variant
rs2229092	rs2229092	6	31572980	LTA (CIS)	219490	19.0969	151161	26198764	Goes FS et al	Am J Med Genet B Neuropsychiatr Genet	2015-07-21	SCHIZOPHRENIA		SCHIZOPHRENIA	MONDO_0005090	rs2596500	rs2596500	A	6	31353490	intron_variant
rs2229092	rs2229092	6	31572980	LTA (CIS)	204339	9.69897	2811	23001997	Hou S et al	Arthritis Rheum	2012-12-06	BEHCET'S DISEASE		BEHCET'S SYNDROME	EFO_0003780	rs9266406	rs9266406	?	6	31368641	intron_variant
rs2229092	rs2229092	6	31572980	LTA (CIS)	213056	8	4806	21254220	Jiang Y et al	Genet Epidemiol	2011-02-01	BIPOLAR DISORDER	(ADDTIVE)	BIPOLAR DISORDER	EFO_0000289	rs9378249	rs9378249	?	6	31359924	intergenic_variant
rs2229092	rs2229092	6	31572980	LTA (CIS)	234337	7.30103	332622	32231276	Cai N et al	Nat Genet	2020-03-30	HELP-SEEKING FROM A GP		UNIPOLAR DEPRESSION	EFO_0003761	rs1625792	rs1625792	G	6	31338643	intron_variant
rs2229092	rs2229092	6	31572980	LTA (CIS)	200599	43.699	4295	24326010	Xavier JM et al	Ann Rheum Dis	2013-12-10	BEHCET'S DISEASE	(GREATER MIDDLE EASTERN)	BEHCET'S SYNDROME	EFO_0003780	rs9266490	rs9266490	G	6	31372381	intron_variant
rs2229092	rs2229092	6	31572980	LTA (CIS)	227715	8	17968	28540026	Anney RJL et al	Mol Autism	2017-05-22	AUTISM SPECTRUM DISORDER OR SCHIZOPHRENIA		AUTISM SPECTRUM DISORDER,SCHIZOPHRENIA	EFO_0003756|MONDO_0005090	rs115437294	rs2442732	A	6	31345265	intron_variant
rs2229092	rs2229092	6	31572980	LTA (CIS)	98026	7.39794	17968	28540026	Anney RJL et al	Mol Autism	2017-05-22	AUTISM SPECTRUM DISORDER OR SCHIZOPHRENIA		AUTISM SPECTRUM DISORDER,SCHIZOPHRENIA	EFO_0003756|MONDO_0005090	rs114277634	rs2844503	A	6	31474954	intron_variant
rs2229092	rs2229092	6	31572980	LTA (CIS)	221531	15.301	17968	28540026	Anney RJL et al	Mol Autism	2017-05-22	AUTISM SPECTRUM DISORDER OR SCHIZOPHRENIA		AUTISM SPECTRUM DISORDER,SCHIZOPHRENIA	EFO_0003756|MONDO_0005090	rs116427960	rs2442729	?	6	31351449	intron_variant
rs2229092	rs2229092	6	31572980	LTA (CIS)	91205	14.301	17968	28540026	Anney RJL et al	Mol Autism	2017-05-22	AUTISM SPECTRUM DISORDER OR SCHIZOPHRENIA		AUTISM SPECTRUM DISORDER,SCHIZOPHRENIA	EFO_0003756|MONDO_0005090	rs140502984	rs3130908	T	6	31481775	intron_variant
rs2229092	rs2229092	6	31572980	LTA (CIS)	143367	8.30103	17968	28540026	Anney RJL et al	Mol Autism	2017-05-22	AUTISM SPECTRUM DISORDER OR SCHIZOPHRENIA		AUTISM SPECTRUM DISORDER,SCHIZOPHRENIA	EFO_0003756|MONDO_0005090	rs9267057	rs9267057	?	6	31429613	intron_variant
rs2229092	rs2229092	6	31572980	LTA (CIS)	182023	8.30103	17968	28540026	Anney RJL et al	Mol Autism	2017-05-22	AUTISM SPECTRUM DISORDER OR SCHIZOPHRENIA		AUTISM SPECTRUM DISORDER,SCHIZOPHRENIA	EFO_0003756|MONDO_0005090	rs149544854	rs3130486	?	6	31755003	intron_variant
rs2229092	rs2229092	6	31572980	LTA (CIS)	189235	9.69897	17968	28540026	Anney RJL et al	Mol Autism	2017-05-22	AUTISM SPECTRUM DISORDER OR SCHIZOPHRENIA		AUTISM SPECTRUM DISORDER,SCHIZOPHRENIA	EFO_0003756|MONDO_0005090	rs114291394	rs3020582	?	6	31383745	intergenic_variant
rs2229092	rs2229092	6	31572980	LTA (CIS)	216797	8.69897	17968	28540026	Anney RJL et al	Mol Autism	2017-05-22	AUTISM SPECTRUM DISORDER OR SCHIZOPHRENIA		AUTISM SPECTRUM DISORDER,SCHIZOPHRENIA	EFO_0003756|MONDO_0005090	rs1131275	rs1131275	C	6	31356183	missense_variant
rs2229092	rs2229092	6	31572980	LTA (CIS)	182360	7.69897	17968	28540026	Anney RJL et al	Mol Autism	2017-05-22	AUTISM SPECTRUM DISORDER OR SCHIZOPHRENIA		AUTISM SPECTRUM DISORDER,SCHIZOPHRENIA	EFO_0003756|MONDO_0005090	rs146201420	rs3997969	?	6	31390620	regulatory_region_variant
rs2229092	rs2229092	6	31572980	LTA (CIS)	192680	14.5229	17968	28540026	Anney RJL et al	Mol Autism	2017-05-22	AUTISM SPECTRUM DISORDER OR SCHIZOPHRENIA		AUTISM SPECTRUM DISORDER,SCHIZOPHRENIA	EFO_0003756|MONDO_0005090	rs114904464	rs9266669	?	6	31380300	intergenic_variant
rs2229092	rs2229092	6	31572980	LTA (CIS)	185931	11.3979	17968	28540026	Anney RJL et al	Mol Autism	2017-05-22	AUTISM SPECTRUM DISORDER OR SCHIZOPHRENIA		AUTISM SPECTRUM DISORDER,SCHIZOPHRENIA	EFO_0003756|MONDO_0005090	rs707939	rs707939	A	6	31758911	intron_variant
rs2229092	rs2229092	6	31572980	LTA (CIS)	211466	8.39794	17968	28540026	Anney RJL et al	Mol Autism	2017-05-22	AUTISM SPECTRUM DISORDER OR SCHIZOPHRENIA		AUTISM SPECTRUM DISORDER,SCHIZOPHRENIA	EFO_0003756|MONDO_0005090	rs139099016	rs2596544	?	6	31361514	intergenic_variant
rs2229092	rs2229092	6	31572980	LTA (CIS)	220834	11.699	17968	28540026	Anney RJL et al	Mol Autism	2017-05-22	AUTISM SPECTRUM DISORDER OR SCHIZOPHRENIA		AUTISM SPECTRUM DISORDER,SCHIZOPHRENIA	EFO_0003756|MONDO_0005090	rs36057735	rs36057735	C	6	31352146	intron_variant
rs2229092	rs2229092	6	31572980	LTA (CIS)	48507	11.699	17968	28540026	Anney RJL et al	Mol Autism	2017-05-22	AUTISM SPECTRUM DISORDER OR SCHIZOPHRENIA		AUTISM SPECTRUM DISORDER,SCHIZOPHRENIA	EFO_0003756|MONDO_0005090	rs115052633	rs3115665	C	6	31621487	intron_variant
rs2229092	rs2229092	6	31572980	LTA (CIS)	216342	11.699	17968	28540026	Anney RJL et al	Mol Autism	2017-05-22	AUTISM SPECTRUM DISORDER OR SCHIZOPHRENIA		AUTISM SPECTRUM DISORDER,SCHIZOPHRENIA	EFO_0003756|MONDO_0005090	rs2507989	rs2507989	A	6	31356638	non_coding_transcript_exon_variant
rs2229092	rs2229092	6	31572980	LTA (CIS)	221972	8	322580	29662059	Howard DM et al	Nat Commun	2018-04-16	DEPRESSION (BROAD)		UNIPOLAR DEPRESSION	EFO_0003761	rs2596505	rs2596505	T	6	31351008	intron_variant
rs2229092	rs2229092	6	31572980	LTA (CIS)	72765	7.69897	274391	30940813	Kranzler HR et al	Nat Commun	2019-04-02	ALCOHOL USE DISORDER	(LATINO)	ALCOHOL USE DISORDER MEASUREMENT,ALCOHOL DEPENDENCE	EFO_0009458|MONDO_0007079	rs9378160	rs9378160	C	6	31500215	intron_variant
rs2229092	rs2229092	6	31572980	LTA (CIS)	246410	19.301	122624	30285260	Ikeda M et al	Schizophr Bull	2018-10-03	SCHIZOPHRENIA	(EA)	SCHIZOPHRENIA	MONDO_0005090	rs142536810	rs1265947	C	6	31819390	regulatory_region_variant
rs2229092	rs2229092	6	31572980	LTA (CIS)	227728	19.2218	122624	30285260	Ikeda M et al	Schizophr Bull	2018-10-03	SCHIZOPHRENIA	(EA)	SCHIZOPHRENIA	MONDO_0005090	rs116509918	rs2394981	G	6	31345252	intron_variant
rs2229092	rs2229092	6	31572980	LTA (CIS)	126948	15.2218	122624	30285260	Ikeda M et al	Schizophr Bull	2018-10-03	SCHIZOPHRENIA	(EA)	SCHIZOPHRENIA	MONDO_0005090	rs114618162	rs9267091	G	6	31446032	non_coding_transcript_exon_variant
rs2229092	rs2229092	6	31572980	LTA (CIS)	208928	7.52288	1577	33649182	Penova M et al	Proc Natl Acad Sci U S A	2021-03-01	HTLV-1 ASSOCIATED MYELOPATHY		TROPICAL SPASTIC PARAPARESIS	EFO_0007527	rs2523554	rs2523554	C	6	31364052	intergenic_variant
rs2229092	rs2229092	6	31572980	LTA (CIS)	217761	8.22185	2365010	35835914	Watanabe K et al	Nat Genet	2022-07-14	INSOMNIA		INSOMNIA	EFO_0004698	rs1130992	rs1130992	T	6	31355219	synonymous_variant
rs2229092	rs2229092	6	31572980	LTA (CIS)	212215	9.52288	2365010	35835914	Watanabe K et al	Nat Genet	2022-07-14	INSOMNIA		INSOMNIA	EFO_0004698	rs2523578	rs2523578	A	6	31360765	upstream_gene_variant
rs2229092	rs2229092	6	31572980	LTA (CIS)	34109	8.39794	2365010	35835914	Watanabe K et al	Nat Genet	2022-07-14	INSOMNIA		INSOMNIA	EFO_0004698	rs933208	rs933208	T	6	31538871	synonymous_variant
rs2229092	rs2229092	6	31572980	LTA (CIS)	22471	8.69897	2365010	35835914	Watanabe K et al	Nat Genet	2022-07-14	INSOMNIA		INSOMNIA	EFO_0004698	rs2857598	rs2857598	A	6	31595451	upstream_gene_variant
rs2229092	rs2229092	6	31572980	LTA (CIS)	24891	7.52288	1409137	35835914	Watanabe K et al	Nat Genet	2022-07-14	INSOMNIA		INSOMNIA	EFO_0004698	rs2736188	rs2736188	A	6	31597871	upstream_gene_variant
rs147305559	rs147305559	6	31708882	LRPAP1 (TRANS)	203939	15.699	567288	31619474	Zhu Z et al	Eur Respir J	2019-10-17	ASTHMA AND MAJOR DEPRESSIVE DISORDER		ASTHMA,UNIPOLAR DEPRESSION	MONDO_0004979|EFO_0003761	rs2855812	rs2855812	?	6	31504943	intron_variant
rs147305559	rs147305559	6	31708882	LRPAP1 (TRANS)	169575	10.3979	1474097	31701892	Nalls MA et al	Lancet Neurol	2019-12-01	PARKINSON'S DISEASE OR FIRST DEGREE RELATION TO INDIVIDUAL WITH PARKINSON'S DISEASE		PARKINSON DISEASE	MONDO_0005180	rs9267659	rs9267659	A	6	31878457	intron_variant
rs147305559	rs147305559	6	31708882	LRPAP1 (TRANS)	150046	18.1549	151161	26198764	Goes FS et al	Am J Med Genet B Neuropsychiatr Genet	2015-07-21	SCHIZOPHRENIA		SCHIZOPHRENIA	MONDO_0005090	rs67682613	rs622076	G	6	31858928	3_prime_UTR_variant
rs147305559	rs147305559	6	31708882	LRPAP1 (TRANS)	204650	15.699	17968	28540026	Anney RJL et al	Mol Autism	2017-05-22	AUTISM SPECTRUM DISORDER OR SCHIZOPHRENIA		AUTISM SPECTRUM DISORDER,SCHIZOPHRENIA	EFO_0003756|MONDO_0005090	rs116385615	rs532086	T	6	31913532	intron_variant
rs147305559	rs147305559	6	31708882	LRPAP1 (TRANS)	233928	7.39794	17968	28540026	Anney RJL et al	Mol Autism	2017-05-22	AUTISM SPECTRUM DISORDER OR SCHIZOPHRENIA		AUTISM SPECTRUM DISORDER,SCHIZOPHRENIA	EFO_0003756|MONDO_0005090	rs114277634	rs2844503	A	6	31474954	intron_variant
rs147305559	rs147305559	6	31708882	LRPAP1 (TRANS)	227107	14.301	17968	28540026	Anney RJL et al	Mol Autism	2017-05-22	AUTISM SPECTRUM DISORDER OR SCHIZOPHRENIA		AUTISM SPECTRUM DISORDER,SCHIZOPHRENIA	EFO_0003756|MONDO_0005090	rs140502984	rs3130908	T	6	31481775	intron_variant
rs147305559	rs147305559	6	31708882	LRPAP1 (TRANS)	185156	9.30103	17968	28540026	Anney RJL et al	Mol Autism	2017-05-22	AUTISM SPECTRUM DISORDER OR SCHIZOPHRENIA		AUTISM SPECTRUM DISORDER,SCHIZOPHRENIA	EFO_0003756|MONDO_0005090	rs142520578	rs1265945	A	6	31894038	intron_variant
rs147305559	rs147305559	6	31708882	LRPAP1 (TRANS)	46121	8.30103	17968	28540026	Anney RJL et al	Mol Autism	2017-05-22	AUTISM SPECTRUM DISORDER OR SCHIZOPHRENIA		AUTISM SPECTRUM DISORDER,SCHIZOPHRENIA	EFO_0003756|MONDO_0005090	rs149544854	rs3130486	?	6	31755003	intron_variant
rs147305559	rs147305559	6	31708882	LRPAP1 (TRANS)	231178	7.52288	17968	28540026	Anney RJL et al	Mol Autism	2017-05-22	AUTISM SPECTRUM DISORDER OR SCHIZOPHRENIA		AUTISM SPECTRUM DISORDER,SCHIZOPHRENIA	EFO_0003756|MONDO_0005090	rs2293751	rs2293751	A	6	31940060	intron_variant
rs147305559	rs147305559	6	31708882	LRPAP1 (TRANS)	50029	11.3979	17968	28540026	Anney RJL et al	Mol Autism	2017-05-22	AUTISM SPECTRUM DISORDER OR SCHIZOPHRENIA		AUTISM SPECTRUM DISORDER,SCHIZOPHRENIA	EFO_0003756|MONDO_0005090	rs707939	rs707939	A	6	31758911	intron_variant
rs147305559	rs147305559	6	31708882	LRPAP1 (TRANS)	87395	11.699	17968	28540026	Anney RJL et al	Mol Autism	2017-05-22	AUTISM SPECTRUM DISORDER OR SCHIZOPHRENIA		AUTISM SPECTRUM DISORDER,SCHIZOPHRENIA	EFO_0003756|MONDO_0005090	rs115052633	rs3115665	C	6	31621487	intron_variant
rs147305559	rs147305559	6	31708882	LRPAP1 (TRANS)	208667	7.69897	274391	30940813	Kranzler HR et al	Nat Commun	2019-04-02	ALCOHOL USE DISORDER	(LATINO)	ALCOHOL USE DISORDER MEASUREMENT,ALCOHOL DEPENDENCE	EFO_0009458|MONDO_0007079	rs9378160	rs9378160	C	6	31500215	intron_variant
rs147305559	rs147305559	6	31708882	LRPAP1 (TRANS)	110508	19.301	122624	30285260	Ikeda M et al	Schizophr Bull	2018-10-03	SCHIZOPHRENIA	(EA)	SCHIZOPHRENIA	MONDO_0005090	rs142536810	rs1265947	C	6	31819390	regulatory_region_variant
rs147305559	rs147305559	6	31708882	LRPAP1 (TRANS)	173649	8.30103	873341	35115687	Hautakangas H et al	Nat Genet	2022-02-03	MIGRAINE		MIGRAINE DISORDER	MONDO_0005277	rs74434374	rs74434374	C	6	31882531	intron_variant
rs147305559	rs147305559	6	31708882	LRPAP1 (TRANS)	170011	8.39794	2365010	35835914	Watanabe K et al	Nat Genet	2022-07-14	INSOMNIA		INSOMNIA	EFO_0004698	rs933208	rs933208	T	6	31538871	synonymous_variant
rs147305559	rs147305559	6	31708882	LRPAP1 (TRANS)	113431	8.69897	2365010	35835914	Watanabe K et al	Nat Genet	2022-07-14	INSOMNIA		INSOMNIA	EFO_0004698	rs2857598	rs2857598	A	6	31595451	upstream_gene_variant
rs147305559	rs147305559	6	31708882	LRPAP1 (TRANS)	111011	7.52288	1409137	35835914	Watanabe K et al	Nat Genet	2022-07-14	INSOMNIA		INSOMNIA	EFO_0004698	rs2736188	rs2736188	A	6	31597871	upstream_gene_variant
rs10947690	rs10947690	6	37663992	MDGA1 (CIS)	151796	12.301	2776348	34446935	Karlsson Linner R et al	Nat Neurosci	2021-08-26	EXTERNALIZING BEHAVIOUR (MULTIVARIATE ANALYSIS)		ATTENTION DEFICIT HYPERACTIVITY DISORDER,SUBSTANCE ABUSE,ANTISOCIAL BEHAVIOUR MEASUREMENT	EFO_0003888|MONDO_0002491|EFO_0007052	rs10947675	rs10947675	G	6	37512196	intron_variant
rs10947690	rs10947690	6	37663992	MDGA1 (CIS)	0	10	2365010	35835914	Watanabe K et al	Nat Genet	2022-07-14	INSOMNIA		INSOMNIA	EFO_0004698	rs10947690	rs10947690	A	6	37663992	missense_variant
rs10947690	rs10947690	6	37663992	MDGA1 (CIS)	18871	8.22185	2365010	35835914	Watanabe K et al	Nat Genet	2022-07-14	INSOMNIA		INSOMNIA	EFO_0004698	rs11752386	rs11752386	T	6	37682863	intron_variant
rs10947690	rs10947690	6	37663992	MDGA1 (CIS)	22365	8.69897	2365010	35835914	Watanabe K et al	Nat Genet	2022-07-14	INSOMNIA		INSOMNIA	EFO_0004698	rs551141690	rs34675820	CT	6	37686357	intron_variant
rs10947690	rs10947690	6	37663992	MDGA1 (CIS)	26059	10	2365010	35835914	Watanabe K et al	Nat Genet	2022-07-14	INSOMNIA		INSOMNIA	EFO_0004698	rs7738649	rs7738649	A	6	37690051	intron_variant
rs10947690	rs10947690	6	37663992	MDGA1 (CIS)	28349	15.0458	2365010	35835914	Watanabe K et al	Nat Genet	2022-07-14	INSOMNIA		INSOMNIA	EFO_0004698	rs6916856	rs6916856	A	6	37692341	intron_variant
rs10947690	rs10947690	6	37663992	MDGA1 (CIS)	45381	9.39794	2365010	35835914	Watanabe K et al	Nat Genet	2022-07-14	INSOMNIA		INSOMNIA	EFO_0004698	rs9470676	rs9470676	T	6	37709373	intergenic_variant
rs10947690	rs10947690	6	37663992	MDGA1 (CIS)	59193	9.22185	2365010	35835914	Watanabe K et al	Nat Genet	2022-07-14	INSOMNIA		INSOMNIA	EFO_0004698	rs9632491	rs9632491	A	6	37723185	intergenic_variant
rs10947690	rs10947690	6	37663992	MDGA1 (CIS)	94309	7.69897	2365010	35835914	Watanabe K et al	Nat Genet	2022-07-14	INSOMNIA		INSOMNIA	EFO_0004698	rs10456457	rs10456457	T	6	37758301	intergenic_variant
rs10947690	rs10947690	6	37663992	MDGA1 (CIS)	159810	8.30103	2365010	35835914	Watanabe K et al	Nat Genet	2022-07-14	INSOMNIA		INSOMNIA	EFO_0004698	rs259720	rs259720	T	6	37823802	intron_variant
rs10947690	rs10947690	6	37663992	MDGA1 (CIS)	28349	9	1216033	35835914	Watanabe K et al	Nat Genet	2022-07-14	INSOMNIA		INSOMNIA	EFO_0004698	rs6916856	rs6916856	A	6	37692341	intron_variant
rs3043273	rs3043273	6	68960655	ADGRB3 (CIS)	141038	8.22185	2365010	35835914	Watanabe K et al	Nat Genet	2022-07-14	INSOMNIA		INSOMNIA	EFO_0004698	rs473246	rs473246	C	6	68819617	intron_variant
rs3043273	rs3043273	6	68960655	ADGRB3 (CIS)	42510	8.39794	2365010	35835914	Watanabe K et al	Nat Genet	2022-07-14	INSOMNIA		INSOMNIA	EFO_0004698	rs13191563	rs13191563	A	6	69003165	intron_variant
rs6557223	rs6557223	6	149979493	ULBP2 (CIS)	166675	9	873341	35115687	Hautakangas H et al	Nat Genet	2022-02-03	MIGRAINE		MIGRAINE DISORDER	MONDO_0005277	rs9383843	rs9383843	C	6	149812818	intron_variant
rs199348	rs199348	7	23253479	GPNMB (CIS)	6951	25.301	1474097	31701892	Nalls MA et al	Lancet Neurol	2019-12-01	PARKINSON'S DISEASE OR FIRST DEGREE RELATION TO INDIVIDUAL WITH PARKINSON'S DISEASE		PARKINSON DISEASE	MONDO_0005180	rs199351	rs199351	A	7	23260430	intron_variant
rs199348	rs199348	7	23253479	GPNMB (CIS)	104162	11.0969	417508	32201043	Smeland OB et al	Biol Psychiatry	2020-02-08	PARKINSON'S DISEASE		PARKINSON DISEASE	MONDO_0005180	rs28624974	rs28624974	T	7	23149317	intron_variant
rs199348	rs199348	7	23253479	GPNMB (CIS)	200515	7.52288	135236	31740837	Lam M et al	Nat Genet	2019-11-18	SCHIZOPHRENIA		SCHIZOPHRENIA	MONDO_0005090	rs112316332	rs112316332	?	7	23453994	intron_variant
rs199348	rs199348	7	23253479	GPNMB (CIS)	648	17.3979	429225	28892059	Chang D et al	Nat Genet	2017-09-11	PARKINSON'S DISEASE		PARKINSON DISEASE	MONDO_0005180	rs199347	rs199347	A	7	23254127	intron_variant
rs199348	rs199348	7	23253479	GPNMB (CIS)	169221	11.699	334141	27182965	Pickrell JK et al	Nat Genet	2016-05-16	PARKINSON'S DISEASE		PARKINSON DISEASE	MONDO_0005180	rs10256359	rs10256359	?	7	23084258	intergenic_variant
rs199348	rs199348	7	23253479	GPNMB (CIS)	648	12	119894	25064009	Nalls MA et al	Nat Genet	2014-07-27	PARKINSON'S DISEASE		PARKINSON DISEASE	MONDO_0005180	rs199347	rs199347	A	7	23254127	intron_variant
rs147787064	rs147787064	7	76343798	CCL24 (CIS)	206312	8.22185	37784	35589863	Gouveia C et al	Sci Rep	2022-05-19	ALZHEIMER’S DISEASE POLYGENIC RISK SCORE (UPPER QUANTILE VS LOWER QUANTILE)		ALZHEIMER DISEASE,POLYGENIC RISK SCORE	MONDO_0004975|EFO_0030082	rs10255318	rs10255318	?	7	76137486	intergenic_variant
7:87349306:CA:C	rs11363135	7	87719991	ADAM22 (CIS)	104347	8.69897	67764	32606422	Wu Y et al	Transl Psychiatry	2020-06-30	SCHIZOPHRENIA (MTAG)		SCHIZOPHRENIA	MONDO_0005090	rs13233308	rs13233308	?	7	87615644	intron_variant
7:87349306:CA:C	rs11363135	7	87719991	ADAM22 (CIS)	104347	7.69897	65967	32606422	Wu Y et al	Transl Psychiatry	2020-06-30	SCHIZOPHRENIA (MTAG)		SCHIZOPHRENIA	MONDO_0005090	rs13233308	rs13233308	?	7	87615644	intron_variant
rs1010288	rs1010288	8	27928342	SCARA5 (CIS)	167881	8	2365010	35835914	Watanabe K et al	Nat Genet	2022-07-14	INSOMNIA		INSOMNIA	EFO_0004698	rs10110224	rs10110224	T	8	27760461	intron_variant
rs1010288	rs1010288	8	27928342	SCARA5 (CIS)	42797	8.39794	37784	35589863	Gouveia C et al	Sci Rep	2022-05-19	ALZHEIMER’S DISEASE POLYGENIC RISK SCORE (UPPER QUANTILE VS LOWER QUANTILE)		ALZHEIMER DISEASE,POLYGENIC RISK SCORE	MONDO_0004975|EFO_0030082	rs17481534	rs17481534	?	8	27885545	intron_variant
rs2519093	rs2519093	9	133266456	SELE (TRANS)	12268	7.52288	100321	24262325	Dichgans M et al	Stroke	2013-11-21	CORONARY ARTERY DISEASE OR LARGE ARTERY STROKE		LARGE ARTERY STROKE,CORONARY ARTERY DISEASE	EFO_0005524|EFO_0001645	rs579459	rs579459	?	9	133278724	intergenic_variant
rs2519093	rs2519093	9	133266456	SELE (TRANS)	12268	8.69897	123388	24262325	Dichgans M et al	Stroke	2013-11-21	CORONARY ARTERY DISEASE OR ISCHEMIC STROKE		STROKE,CORONARY ARTERY DISEASE	EFO_0000712|EFO_0001645	rs579459	rs579459	C	9	133278724	intergenic_variant
rs2519093	rs2519093	9	133266456	SELE (TRANS)	7628	62.1549	258962	26908601	Hinds DA et al	Hum Mol Genet	2016-02-09	THROMBOSIS		ISCHEMIC STROKE,VENOUS THROMBOEMBOLISM,STROKE,ABNORMAL THROMBOSIS,DEEP VEIN THROMBOSIS,PULMONARY EMBOLISM	HP_0002140|EFO_0004286|EFO_0000712|HP_0001977|EFO_0003907|EFO_0003827	rs529565	rs529565	C	9	133274084	intron_variant
rs2519093	rs2519093	9	133266456	SELE (TRANS)	12971	8	362661	35872910	Carcel-Marquez J et al	Front Cardiovasc Med	2022-07-08	CARDIOEMBOLIC STROKE (MTAG)		CARDIOEMBOLIC STROKE	EFO_1001976	rs635634	rs635634	T	9	133279427	upstream_gene_variant
rs11256464	rs11256464	10	6040595	IL2RA (CIS)	4737	7.52288	33880	31407831	Din L et al	Genet Epidemiol	2019-08-13	MARGINAL ZONE LYMPHOMA OR MULTIPLE SCLEROSIS		MARGINAL ZONE B-CELL LYMPHOMA,MULTIPLE SCLEROSIS	EFO_1000630|MONDO_0005301	rs1107345	rs1107345	?	10	6045332	intron_variant
rs11256464	rs11256464	10	6040595	IL2RA (CIS)	16487	46.699	80094	24076602	Beecham AH et al	Nat Genet	2013-11-01	MULTIPLE SCLEROSIS		MULTIPLE SCLEROSIS	MONDO_0005301	rs2104286	rs2104286	A	10	6057082	intron_variant
rs11256464	rs11256464	10	6040595	IL2RA (CIS)	40111	8.39794	21509	27386562	Andlauer TF et al	Sci Adv	2016-06-17	MULTIPLE SCLEROSIS		MULTIPLE SCLEROSIS	MONDO_0005301	rs2182410	rs2182410	?	10	6080706	intergenic_variant
rs11256464	rs11256464	10	6040595	IL2RA (CIS)	19454	7.39794	17698	22190364	Patsopoulos NA et al	Ann Neurol	2011-12-01	MULTIPLE SCLEROSIS		MULTIPLE SCLEROSIS	MONDO_0005301	rs12722489	rs12722489	C	10	6060049	intron_variant
rs11256464	rs11256464	10	6040595	IL2RA (CIS)	28271	19.301	38135	21833088	Sawcer S et al	Nature	2011-08-11	MULTIPLE SCLEROSIS	(CONDITIONED ON RS3118470)	MULTIPLE SCLEROSIS	MONDO_0005301	rs7090512	rs7090512	G	10	6068866	intergenic_variant
rs11256464	rs11256464	10	6040595	IL2RA (CIS)	19155	10.5229	38135	21833088	Sawcer S et al	Nature	2011-08-11	MULTIPLE SCLEROSIS		MULTIPLE SCLEROSIS	MONDO_0005301	rs3118470	rs3118470	G	10	6059750	intron_variant
rs11256464	rs11256464	10	6040595	IL2RA (CIS)	19454	7.52288	9280	17660530	Hafler DA et al	N Engl J Med	2007-07-29	MULTIPLE SCLEROSIS		MULTIPLE SCLEROSIS	MONDO_0005301	rs12722489	rs12722489	C	10	6060049	intron_variant
rs11256464	rs11256464	10	6040595	IL2RA (CIS)	9788	9	25344	28445677	Steri M et al	N Engl J Med	2017-04-27	MULTIPLE SCLEROSIS		MULTIPLE SCLEROSIS	MONDO_0005301	rs12253981	rs12253981	G	10	6050383	intron_variant
rs11256464	rs11256464	10	6040595	IL2RA (CIS)	12285	14.699	115804	31604244	International Multiple Sclerosis Genetics Consortium et al	Science	2019-09-01	MULTIPLE SCLEROSIS		MULTIPLE SCLEROSIS	MONDO_0005301	rs12722559	rs12722559	C	10	6028310	intron_variant
rs11256464	rs11256464	10	6040595	IL2RA (CIS)	34764	64.5229	115804	31604244	International Multiple Sclerosis Genetics Consortium et al	Science	2019-09-01	MULTIPLE SCLEROSIS		MULTIPLE SCLEROSIS	MONDO_0005301	rs11256593	rs11256593	T	10	6075359	upstream_gene_variant
rs11256464	rs11256464	10	6040595	IL2RA (CIS)	80040	14	1296	32599975	Bae JS et al	Cancer Res Treat	2020-06-30	NEUROBLASTOMA (PEDIATRIC)		NEUROBLASTOMA	EFO_0000621	rs77226427	rs77226427	?	10	5960555	missense_variant
rs11256464	rs11256464	10	6040595	IL2RA (CIS)	34764	8.39794	17065	35545683	Sorosina M et al	J Neurol	2022-05-12	MULTIPLE SCLEROSIS		MULTIPLE SCLEROSIS	MONDO_0005301	rs11256593	rs11256593	T	10	6075359	upstream_gene_variant
rs144932926	rs144932926	11	1764171	CTSD (CIS)	111556	8.52288	129496	34734193	Sun D et al	HGG Adv	2020-10-31	SYSTOLIC BLOOD PRESSURE X DEPRESSIVE SYMPTOMS INTERACTION (2DF TEST)		UNIPOLAR DEPRESSION,SYSTOLIC BLOOD PRESSURE	EFO_0003761|EFO_0006335	rs588321	rs588321	?	11	1875727	intron_variant
rs11230563	rs11230563	11	61008737	CD6 (CIS)	17121	22.3979	80094	24076602	Beecham AH et al	Nat Genet	2013-11-01	MULTIPLE SCLEROSIS		MULTIPLE SCLEROSIS	MONDO_0005301	rs34383631	rs34383631	A	11	61025858	intergenic_variant
rs11230563	rs11230563	11	61008737	CD6 (CIS)	15597	8.39794	14175	19525953	De Jager PL et al	Nat Genet	2009-06-14	MULTIPLE SCLEROSIS		MULTIPLE SCLEROSIS	MONDO_0005301	rs17824933	rs17824933	G	11	60993140	intron_variant
rs11230563	rs11230563	11	61008737	CD6 (CIS)	56073	10.699	38135	21833088	Sawcer S et al	Nature	2011-08-11	MULTIPLE SCLEROSIS		MULTIPLE SCLEROSIS	MONDO_0005301	rs650258	rs650258	G	11	61064810	intron_variant
rs11230563	rs11230563	11	61008737	CD6 (CIS)	17442	9	12450	21244703	Wang JH et al	Genome Med	2011-01-18	MULTIPLE SCLEROSIS		MULTIPLE SCLEROSIS	MONDO_0005301	rs4939490	rs4939490	?	11	61026179	intergenic_variant
rs11230563	rs11230563	11	61008737	CD6 (CIS)	17442	28.699	115804	31604244	International Multiple Sclerosis Genetics Consortium et al	Science	2019-09-01	MULTIPLE SCLEROSIS		MULTIPLE SCLEROSIS	MONDO_0005301	rs4939490	rs4939490	G	11	61026179	intergenic_variant
rs572846	rs572846	11	66563987	CTSF (CIS)	151807	7.52288	65682	32606422	Wu Y et al	Transl Psychiatry	2020-06-30	BIPOLAR DISORDER (MTAG)		BIPOLAR DISORDER	EFO_0000289	rs12805133	rs12805133	?	11	66715794	intron_variant
rs572846	rs572846	11	66563987	CTSF (CIS)	151807	8.30103	51710	33479212	Yao X et al	Transl Psychiatry	2021-01-21	BIPOLAR DISORDER (MTAG)		BIPOLAR DISORDER	EFO_0000289	rs12805133	rs12805133	A	11	66715794	intron_variant
rs572846	rs572846	11	66563987	CTSF (CIS)	124929	7.69897	500199	33479212	Yao X et al	Transl Psychiatry	2021-01-21	MAJOR DEPRESSIVE DISORDER (MTAG)		MAJOR DEPRESSIVE DISORDER	MONDO_0002009	rs2276138	rs2276138	T	11	66688916	non_coding_transcript_exon_variant
rs572846	rs572846	11	66563987	CTSF (CIS)	144576	7.69897	2776348	34446935	Karlsson Linner R et al	Nat Neurosci	2021-08-26	EXTERNALIZING BEHAVIOUR (MULTIVARIATE ANALYSIS)		ATTENTION DEFICIT HYPERACTIVITY DISORDER,SUBSTANCE ABUSE,ANTISOCIAL BEHAVIOUR MEASUREMENT	EFO_0003888|MONDO_0002491|EFO_0007052	rs7947391	rs7947391	A	11	66419411	intergenic_variant
rs572846	rs572846	11	66563987	CTSF (CIS)	69915	8.04576	873341	35115687	Hautakangas H et al	Nat Genet	2022-02-03	MIGRAINE		MIGRAINE DISORDER	MONDO_0005277	rs566673	rs566673	G	11	66633902	intron_variant
rs572846	rs572846	11	66563987	CTSF (CIS)	6875	8.30103	413466	34002096	Mullins N et al	Nat Genet	2021-05-17	BIPOLAR DISORDER		BIPOLAR DISORDER	EFO_0000289	rs678397	rs678397	T	11	66557112	intron_variant
rs572846	rs572846	11	66563987	CTSF (CIS)	93625	8.52288	2365010	35835914	Watanabe K et al	Nat Genet	2022-07-14	INSOMNIA		INSOMNIA	EFO_0004698	rs117807401	rs117807401	A	11	66470362	intron_variant
rs572846	rs572846	11	66563987	CTSF (CIS)	39898	7.39794	2365010	35835914	Watanabe K et al	Nat Genet	2022-07-14	INSOMNIA		INSOMNIA	EFO_0004698	rs1791683	rs1791683	A	11	66524089	intron_variant
rs572846	rs572846	11	66563987	CTSF (CIS)	28734	19	2365010	35835914	Watanabe K et al	Nat Genet	2022-07-14	INSOMNIA		INSOMNIA	EFO_0004698	rs12272545	rs12272545	A	11	66535253	intron_variant
rs572846	rs572846	11	66563987	CTSF (CIS)	3403	16	2365010	35835914	Watanabe K et al	Nat Genet	2022-07-14	INSOMNIA		INSOMNIA	EFO_0004698	rs2229455	rs2229455	A	11	66560584	synonymous_variant
rs572846	rs572846	11	66563987	CTSF (CIS)	3363	12.2218	2365010	35835914	Watanabe K et al	Nat Genet	2022-07-14	INSOMNIA		INSOMNIA	EFO_0004698	rs1815739	rs1815739	T	11	66560624	stop_gained
rs572846	rs572846	11	66563987	CTSF (CIS)	69915	15.699	2365010	35835914	Watanabe K et al	Nat Genet	2022-07-14	INSOMNIA		INSOMNIA	EFO_0004698	rs566673	rs566673	T	11	66633902	intron_variant
rs572846	rs572846	11	66563987	CTSF (CIS)	147318	7.39794	1409137	35835914	Watanabe K et al	Nat Genet	2022-07-14	INSOMNIA		INSOMNIA	EFO_0004698	rs2282529	rs2282529	A	11	66416669	intron_variant
rs572846	rs572846	11	66563987	CTSF (CIS)	28734	17.2218	1409137	35835914	Watanabe K et al	Nat Genet	2022-07-14	INSOMNIA		INSOMNIA	EFO_0004698	rs12272545	rs12272545	A	11	66535253	intron_variant
rs572846	rs572846	11	66563987	CTSF (CIS)	90876	15.0969	1409137	35835914	Watanabe K et al	Nat Genet	2022-07-14	INSOMNIA		INSOMNIA	EFO_0004698	rs117131621	rs117131621	T	11	66654863	intron_variant
rs572846	rs572846	11	66563987	CTSF (CIS)	118447	12	1409137	35835914	Watanabe K et al	Nat Genet	2022-07-14	INSOMNIA		INSOMNIA	EFO_0004698	rs4930387	rs4930387	A	11	66682434	upstream_gene_variant
rs11225415	rs11225415	11	102761648	MMP10 (CIS)	97654	7.30103	410484	29531354	Malik R et al	Nat Genet	2018-03-12	ISCHEMIC STROKE (LARGE ARTERY ATHEROSCLEROSIS)		LARGE ARTERY STROKE	EFO_0005524	rs72983521	rs72983521	?	11	102859302	intergenic_variant
rs11225415	rs11225415	11	102761648	MMP10 (CIS)	97654	7.52288	463872	29531354	Malik R et al	Nat Genet	2018-03-12	ISCHEMIC STROKE (LARGE ARTERY ATHEROSCLEROSIS)		LARGE ARTERY STROKE	EFO_0005524	rs72983521	rs72983521	?	11	102859302	intergenic_variant
rs11225415	rs11225415	11	102761648	MMP10 (CIS)	37244	7.69897	34853	25087078	Anney RJ et al	Lancet Neurol	2014-07-30	EPILEPSY	(GGE)	GENERALISED EPILEPSY	EFO_0005917	rs1939012	rs1939012	T	11	102724404	intron_variant
rs11225415	rs11225415	11	102761648	MMP10 (CIS)	162123	9.52288	7168	28924153	Chang X et al	Nat Commun	2017-09-18	NEUROBLASTOMA (11Q DELETION)		NEUROBLASTOMA	EFO_0000621	rs10895322	rs10895322	G	11	102599525	intron_variant
rs17879749	rs17879749	11	102796716	MMP1 (CIS)	62586	7.30103	410484	29531354	Malik R et al	Nat Genet	2018-03-12	ISCHEMIC STROKE (LARGE ARTERY ATHEROSCLEROSIS)		LARGE ARTERY STROKE	EFO_0005524	rs72983521	rs72983521	?	11	102859302	intergenic_variant
rs17879749	rs17879749	11	102796716	MMP1 (CIS)	62586	7.52288	463872	29531354	Malik R et al	Nat Genet	2018-03-12	ISCHEMIC STROKE (LARGE ARTERY ATHEROSCLEROSIS)		LARGE ARTERY STROKE	EFO_0005524	rs72983521	rs72983521	?	11	102859302	intergenic_variant
rs17879749	rs17879749	11	102796716	MMP1 (CIS)	72312	7.69897	34853	25087078	Anney RJ et al	Lancet Neurol	2014-07-30	EPILEPSY	(GGE)	GENERALISED EPILEPSY	EFO_0005917	rs1939012	rs1939012	T	11	102724404	intron_variant
rs17879749	rs17879749	11	102796716	MMP1 (CIS)	197191	9.52288	7168	28924153	Chang X et al	Nat Commun	2017-09-18	NEUROBLASTOMA (11Q DELETION)		NEUROBLASTOMA	EFO_0000621	rs10895322	rs10895322	G	11	102599525	intron_variant
rs639752	rs639752	11	102836608	MMP3 (CIS)	22694	7.30103	410484	29531354	Malik R et al	Nat Genet	2018-03-12	ISCHEMIC STROKE (LARGE ARTERY ATHEROSCLEROSIS)		LARGE ARTERY STROKE	EFO_0005524	rs72983521	rs72983521	?	11	102859302	intergenic_variant
rs639752	rs639752	11	102836608	MMP3 (CIS)	22694	7.52288	463872	29531354	Malik R et al	Nat Genet	2018-03-12	ISCHEMIC STROKE (LARGE ARTERY ATHEROSCLEROSIS)		LARGE ARTERY STROKE	EFO_0005524	rs72983521	rs72983521	?	11	102859302	intergenic_variant
rs639752	rs639752	11	102836608	MMP3 (CIS)	112204	7.69897	34853	25087078	Anney RJ et al	Lancet Neurol	2014-07-30	EPILEPSY	(GGE)	GENERALISED EPILEPSY	EFO_0005917	rs1939012	rs1939012	T	11	102724404	intron_variant
rs639752	rs639752	11	102836608	MMP3 (CIS)	237083	9.52288	7168	28924153	Chang X et al	Nat Commun	2017-09-18	NEUROBLASTOMA (11Q DELETION)		NEUROBLASTOMA	EFO_0000621	rs10895322	rs10895322	G	11	102599525	intron_variant
rs4988359	rs4988359	11	112155192	IL18 (CIS)	92676	8	7007	26503763	Song J et al	Mol Psychiatry	2015-10-27	OBJECTIVE RESPONSE TO LITHIUM TREATMENT		BIPOLAR DISORDER,RESPONSE TO LITHIUM ION	EFO_0000289|GO_0010226	rs146727601	rs146727601	?	11	112247868	intron_variant
rs4938033	rs4938033	11	113673391	TMPRSS5 (CIS)	151119	9.04576	153156	31268507	Periyasamy S et al	JAMA Psychiatry	2019-07-03	SCHIZOPHRENIA		SCHIZOPHRENIA	MONDO_0005090	rs2514218	rs2514218	?	11	113522272	intergenic_variant
rs4938033	rs4938033	11	113673391	TMPRSS5 (CIS)	151119	9.52288	625026	31926635	Coleman JRI et al	Biol Psychiatry	2019-11-01	BIPOLAR DISORDER OR MAJOR DEPRESSIVE DISORDER		UNIPOLAR DEPRESSION,BIPOLAR DISORDER	EFO_0003761|EFO_0000289	rs2514218	rs2514218	C	11	113522272	intergenic_variant
rs4938033	rs4938033	11	113673391	TMPRSS5 (CIS)	151119	10.699	135236	31740837	Lam M et al	Nat Genet	2019-11-18	SCHIZOPHRENIA		SCHIZOPHRENIA	MONDO_0005090	rs2514218	rs2514218	?	11	113522272	intergenic_variant
rs4938033	rs4938033	11	113673391	TMPRSS5 (CIS)	157766	12.699	357957	29942085	Nagel M et al	Nat Genet	2018-06-25	DEPRESSED AFFECT		UNIPOLAR DEPRESSION,MOOD DISORDER	EFO_0003761|EFO_0004247	rs35738585	rs35738585	?	11	113515625	intergenic_variant
rs4938033	rs4938033	11	113673391	TMPRSS5 (CIS)	113627	7.69897	357957	29942085	Nagel M et al	Nat Genet	2018-06-25	DEPRESSED AFFECT		UNIPOLAR DEPRESSION,MOOD DISORDER	EFO_0003761|EFO_0004247	rs4373974	rs4373974	?	11	113559764	intergenic_variant
rs4938033	rs4938033	11	113673391	TMPRSS5 (CIS)	170100	8.69897	357957	29942085	Nagel M et al	Nat Genet	2018-06-25	DEPRESSED AFFECT		UNIPOLAR DEPRESSION,MOOD DISORDER	EFO_0003761|EFO_0004247	rs10891564	rs10891564	?	11	113503291	intergenic_variant
rs4938033	rs4938033	11	113673391	TMPRSS5 (CIS)	231974	8.69897	357957	29942085	Nagel M et al	Nat Genet	2018-06-25	DEPRESSED AFFECT		UNIPOLAR DEPRESSION,MOOD DISORDER	EFO_0003761|EFO_0004247	rs11214607	rs11214607	?	11	113441417	intron_variant
rs4938033	rs4938033	11	113673391	TMPRSS5 (CIS)	150078	10.1549	357957	29942085	Nagel M et al	Nat Genet	2018-06-25	DEPRESSED AFFECT		UNIPOLAR DEPRESSION,MOOD DISORDER	EFO_0003761|EFO_0004247	rs12420205	rs12420205	?	11	113523313	intergenic_variant
rs4938033	rs4938033	11	113673391	TMPRSS5 (CIS)	106021	9.39794	357957	29942085	Nagel M et al	Nat Genet	2018-06-25	DEPRESSED AFFECT		UNIPOLAR DEPRESSION,MOOD DISORDER	EFO_0003761|EFO_0004247	rs61687445	rs61687445	?	11	113567370	intergenic_variant
rs4938033	rs4938033	11	113673391	TMPRSS5 (CIS)	118645	8.04576	357957	29942085	Nagel M et al	Nat Genet	2018-06-25	DEPRESSED AFFECT		UNIPOLAR DEPRESSION,MOOD DISORDER	EFO_0003761|EFO_0004247	rs7927693	rs7927693	?	11	113554746	intergenic_variant
rs4938033	rs4938033	11	113673391	TMPRSS5 (CIS)	128017	8	357957	29942085	Nagel M et al	Nat Genet	2018-06-25	DEPRESSED AFFECT		UNIPOLAR DEPRESSION,MOOD DISORDER	EFO_0003761|EFO_0004247	rs7937477	rs7937477	?	11	113545374	intergenic_variant
rs4938033	rs4938033	11	113673391	TMPRSS5 (CIS)	151119	10.301	118495	28991256	Li Z et al	Nat Genet	2017-10-09	SCHIZOPHRENIA		SCHIZOPHRENIA	MONDO_0005090	rs2514218	rs2514218	C	11	113522272	intergenic_variant
rs4938033	rs4938033	11	113673391	TMPRSS5 (CIS)	151119	9.69897	151161	26198764	Goes FS et al	Am J Med Genet B Neuropsychiatr Genet	2015-07-21	SCHIZOPHRENIA		SCHIZOPHRENIA	MONDO_0005090	rs2514218	rs2514218	C	11	113522272	intergenic_variant
rs4938033	rs4938033	11	113673391	TMPRSS5 (CIS)	151119	10.5229	151299	25056061	Ripke S et al	Nature	2014-07-22	SCHIZOPHRENIA		SCHIZOPHRENIA	MONDO_0005090	rs2514218	rs2514218	C	11	113522272	intergenic_variant
rs4938033	rs4938033	11	113673391	TMPRSS5 (CIS)	157766	15.3979	274107	32231276	Cai N et al	Nat Genet	2020-03-30	NEUROTICISM		NEUROTIC DISORDER	EFO_0004257	rs35738585	rs35738585	G	11	113515625	intergenic_variant
rs4938033	rs4938033	11	113673391	TMPRSS5 (CIS)	151119	8.30103	65682	32606422	Wu Y et al	Transl Psychiatry	2020-06-30	BIPOLAR DISORDER (MTAG)		BIPOLAR DISORDER	EFO_0000289	rs2514218	rs2514218	?	11	113522272	intergenic_variant
rs4938033	rs4938033	11	113673391	TMPRSS5 (CIS)	151119	10.1549	67764	32606422	Wu Y et al	Transl Psychiatry	2020-06-30	SCHIZOPHRENIA (MTAG)		SCHIZOPHRENIA	MONDO_0005090	rs2514218	rs2514218	?	11	113522272	intergenic_variant
rs4938033	rs4938033	11	113673391	TMPRSS5 (CIS)	151119	7.52288	65967	32606422	Wu Y et al	Transl Psychiatry	2020-06-30	SCHIZOPHRENIA (MTAG)		SCHIZOPHRENIA	MONDO_0005090	rs2514218	rs2514218	?	11	113522272	intergenic_variant
rs4938033	rs4938033	11	113673391	TMPRSS5 (CIS)	131670	8.30103	17968	28540026	Anney RJL et al	Mol Autism	2017-05-22	AUTISM SPECTRUM DISORDER OR SCHIZOPHRENIA		AUTISM SPECTRUM DISORDER,SCHIZOPHRENIA	EFO_0003756|MONDO_0005090	rs4309187	rs4309187	?	11	113541721	intergenic_variant
rs4938033	rs4938033	11	113673391	TMPRSS5 (CIS)	151119	8.69897	556676	31374203	Lam M et al	Am J Hum Genet	2019-08-01	COGNITIVE ABILITY, YEARS OF EDUCATIONAL ATTAINMENT OR SCHIZOPHRENIA (PLEIOTROPY)		SCHIZOPHRENIA,INTELLIGENCE,SELF REPORTED EDUCATIONAL ATTAINMENT	MONDO_0005090|EFO_0004337|EFO_0004784	rs2514218	rs2514218	?	11	113522272	intergenic_variant
rs4938033	rs4938033	11	113673391	TMPRSS5 (CIS)	173355	38.3979	2113907	30718901	Howard DM et al	Nat Neurosci	2019-02-04	DEPRESSION		UNIPOLAR DEPRESSION	EFO_0003761	rs61902811	rs61902811	G	11	113500036	intergenic_variant
rs4938033	rs4938033	11	113673391	TMPRSS5 (CIS)	151119	9	728648	33479212	Yao X et al	Transl Psychiatry	2021-01-21	NEUROPSYCHIATRIC DISORDERS		ATTENTION DEFICIT HYPERACTIVITY DISORDER,AUTISM SPECTRUM DISORDER,SCHIZOPHRENIA,BIPOLAR DISORDER,MAJOR DEPRESSIVE DISORDER	EFO_0003888|EFO_0003756|MONDO_0005090|EFO_0000289|MONDO_0002009	rs2514218	rs2514218	T	11	113522272	intergenic_variant
rs4938033	rs4938033	11	113673391	TMPRSS5 (CIS)	151119	9.69897	51710	33479212	Yao X et al	Transl Psychiatry	2021-01-21	BIPOLAR DISORDER (MTAG)		BIPOLAR DISORDER	EFO_0000289	rs2514218	rs2514218	T	11	113522272	intergenic_variant
rs4938033	rs4938033	11	113673391	TMPRSS5 (CIS)	179029	11.301	500199	33479212	Yao X et al	Transl Psychiatry	2021-01-21	MAJOR DEPRESSIVE DISORDER (MTAG)		MAJOR DEPRESSIVE DISORDER	MONDO_0002009	rs4936275	rs4936275	T	11	113494362	regulatory_region_variant
rs4938033	rs4938033	11	113673391	TMPRSS5 (CIS)	151119	11	77096	33479212	Yao X et al	Transl Psychiatry	2021-01-21	SCHIZOPHRENIA (MTAG)		SCHIZOPHRENIA	MONDO_0005090	rs2514218	rs2514218	T	11	113522272	intergenic_variant
rs4938033	rs4938033	11	113673391	TMPRSS5 (CIS)	112153	13	274391	30940813	Kranzler HR et al	Nat Commun	2019-04-02	ALCOHOL USE DISORDER		ALCOHOL USE DISORDER MEASUREMENT,ALCOHOL DEPENDENCE	EFO_0009458|MONDO_0007079	rs4936277	rs4936277	A	11	113561238	intergenic_variant
rs4938033	rs4938033	11	113673391	TMPRSS5 (CIS)	169693	7.69897	274391	30940813	Kranzler HR et al	Nat Commun	2019-04-02	ALCOHOL USE DISORDER		ALCOHOL USE DISORDER MEASUREMENT,ALCOHOL DEPENDENCE	EFO_0009458|MONDO_0007079	rs61902812	rs61902812	A	11	113503698	intergenic_variant
rs4938033	rs4938033	11	113673391	TMPRSS5 (CIS)	112153	10.5229	274391	30940813	Kranzler HR et al	Nat Commun	2019-04-02	ALCOHOL USE DISORDER	(EA)	ALCOHOL USE DISORDER MEASUREMENT,ALCOHOL DEPENDENCE	EFO_0009458|MONDO_0007079	rs4936277	rs4936277	A	11	113561238	intergenic_variant
rs4938033	rs4938033	11	113673391	TMPRSS5 (CIS)	151119	10	122624	30285260	Ikeda M et al	Schizophr Bull	2018-10-03	SCHIZOPHRENIA		SCHIZOPHRENIA	MONDO_0005090	rs2514218	rs2514218	C	11	113522272	intergenic_variant
rs4938033	rs4938033	11	113673391	TMPRSS5 (CIS)	151119	9.30103	122624	30285260	Ikeda M et al	Schizophr Bull	2018-10-03	SCHIZOPHRENIA	(EA)	SCHIZOPHRENIA	MONDO_0005090	rs2514218	rs2514218	C	11	113522272	intergenic_variant
rs4938033	rs4938033	11	113673391	TMPRSS5 (CIS)	151119	11.699	265304	29483656	Pardinas AF et al	Nat Genet	2018-02-26	SCHIZOPHRENIA		SCHIZOPHRENIA	MONDO_0005090	rs2514218	rs2514218	?	11	113522272	intergenic_variant
rs4938033	rs4938033	11	113673391	TMPRSS5 (CIS)	151119	10.699	727036	31835028	Cross-Disorder Group of the Psychiatric Genomics Consortium et al	Cell	2019-12-01	ANOREXIA NERVOSA, ATTENTION-DEFICIT/HYPERACTIVITY DISORDER, AUTISM SPECTRUM DISORDER, BIPOLAR DISORDER, MAJOR DEPRESSION, OBSESSIVE-COMPULSIVE DISORDER, SCHIZOPHRENIA, OR TOURETTE SYNDROME (PLEIOTROPY)		ANOREXIA NERVOSA,OBSESSIVE-COMPULSIVE DISORDER,ATTENTION DEFICIT HYPERACTIVITY DISORDER,TOURETTE SYNDROME,UNIPOLAR DEPRESSION,AUTISM SPECTRUM DISORDER,SCHIZOPHRENIA,BIPOLAR DISORDER	EFO_0004215|EFO_0004242|EFO_0003888|EFO_0004895|EFO_0003761|EFO_0003756|MONDO_0005090|EFO_0000289	rs2514218	rs2514218	?	11	113522272	intergenic_variant
rs4938033	rs4938033	11	113673391	TMPRSS5 (CIS)	166625	38	2079337	33859377	Thorp JG et al	Nat Hum Behav	2021-04-15	DEPRESSION		UNIPOLAR DEPRESSION	EFO_0003761	rs7111031	rs7111031	C	11	113506766	intergenic_variant
rs4938033	rs4938033	11	113673391	TMPRSS5 (CIS)	108041	21.2218	2079337	33859377	Thorp JG et al	Nat Hum Behav	2021-04-15	DEPRESSION		UNIPOLAR DEPRESSION	EFO_0003761	rs7125588	rs7125588	A	11	113565350	regulatory_region_variant
rs4938033	rs4938033	11	113673391	TMPRSS5 (CIS)	151119	8.1549	59056	33686288	Peyrot WJ et al	Nat Genet	2021-03-08	SCHIZOPHRENIA VS AUTISM SPECTRUM DISORDER (ORDINARY LEAST SQUARES (OLS))		AUTISM SPECTRUM DISORDER,SCHIZOPHRENIA	EFO_0003756|MONDO_0005090	rs2514218	rs2514218	?	11	113522272	intergenic_variant
rs4938033	rs4938033	11	113673391	TMPRSS5 (CIS)	180560	11	2776348	34446935	Karlsson Linner R et al	Nat Neurosci	2021-08-26	EXTERNALIZING BEHAVIOUR (MULTIVARIATE ANALYSIS)		ATTENTION DEFICIT HYPERACTIVITY DISORDER,SUBSTANCE ABUSE,ANTISOCIAL BEHAVIOUR MEASUREMENT	EFO_0003888|MONDO_0002491|EFO_0007052	rs7126080	rs7126080	G	11	113853951	intron_variant
rs4938033	rs4938033	11	113673391	TMPRSS5 (CIS)	131670	8	1450972	34159505	Wang H et al	Sci China Life Sci	2021-06-16	BIPOLAR DISORDER (MTAG)		BIPOLAR DISORDER	EFO_0000289	rs4309187	rs4309187	?	11	113541721	intergenic_variant
rs4938033	rs4938033	11	113673391	TMPRSS5 (CIS)	131670	10.301	940613	34159505	Wang H et al	Sci China Life Sci	2021-06-16	SCHIZOPHRENIA (MTAG)		SCHIZOPHRENIA	MONDO_0005090	rs4309187	rs4309187	?	11	113541721	intergenic_variant
rs4938033	rs4938033	11	113673391	TMPRSS5 (CIS)	173355	27.1549	2497045	34045744	Levey DF et al	Nat Neurosci	2021-05-27	MAJOR DEPRESSIVE DISORDER		UNIPOLAR DEPRESSION	EFO_0003761	rs61902811	rs61902811	?	11	113500036	intergenic_variant
rs4938033	rs4938033	11	113673391	TMPRSS5 (CIS)	92348	11	2497045	34045744	Levey DF et al	Nat Neurosci	2021-05-27	MAJOR DEPRESSIVE DISORDER		UNIPOLAR DEPRESSION	EFO_0003761	rs7940164	rs7940164	?	11	113581043	intergenic_variant
rs28999107	rs28999107	12	6383934	LTBR (CIS)	10400	13.1549	80094	24076602	Beecham AH et al	Nat Genet	2013-11-01	MULTIPLE SCLEROSIS		MULTIPLE SCLEROSIS	MONDO_0005301	rs12296430	rs12296430	C	12	6394334	splice_region_variant
rs28999107	rs28999107	12	6383934	LTBR (CIS)	53091	27.1549	80094	24076602	Beecham AH et al	Nat Genet	2013-11-01	MULTIPLE SCLEROSIS		MULTIPLE SCLEROSIS	MONDO_0005301	rs1800693	rs1800693	G	12	6330843	non_coding_transcript_exon_variant
rs28999107	rs28999107	12	6383934	LTBR (CIS)	53091	7.52288	21509	27386562	Andlauer TF et al	Sci Adv	2016-06-17	MULTIPLE SCLEROSIS		MULTIPLE SCLEROSIS	MONDO_0005301	rs1800693	rs1800693	C	12	6330843	non_coding_transcript_exon_variant
rs28999107	rs28999107	12	6383934	LTBR (CIS)	53091	10.699	14175	19525953	De Jager PL et al	Nat Genet	2009-06-14	MULTIPLE SCLEROSIS		MULTIPLE SCLEROSIS	MONDO_0005301	rs1800693	rs1800693	C	12	6330843	non_coding_transcript_exon_variant
rs28999107	rs28999107	12	6383934	LTBR (CIS)	53091	13.3979	38135	21833088	Sawcer S et al	Nature	2011-08-11	MULTIPLE SCLEROSIS		MULTIPLE SCLEROSIS	MONDO_0005301	rs1800693	rs1800693	G	12	6330843	non_coding_transcript_exon_variant
rs28999107	rs28999107	12	6383934	LTBR (CIS)	51478	9.39794	115804	31604244	International Multiple Sclerosis Genetics Consortium et al	Science	2019-09-01	MULTIPLE SCLEROSIS		MULTIPLE SCLEROSIS	MONDO_0005301	rs12832171	rs12832171	C	12	6332456	intron_variant
rs28999107	rs28999107	12	6383934	LTBR (CIS)	53091	46.699	115804	31604244	International Multiple Sclerosis Genetics Consortium et al	Science	2019-09-01	MULTIPLE SCLEROSIS		MULTIPLE SCLEROSIS	MONDO_0005301	rs1800693	rs1800693	C	12	6330843	non_coding_transcript_exon_variant
rs28999107	rs28999107	12	6383934	LTBR (CIS)	21863	19.699	115804	31604244	International Multiple Sclerosis Genetics Consortium et al	Science	2019-09-01	MULTIPLE SCLEROSIS		MULTIPLE SCLEROSIS	MONDO_0005301	rs2364485	rs2364485	A	12	6405797	intergenic_variant
rs76904798	rs76904798	12	40220632	ITGB2 (TRANS)	201129	25.1549	417508	32201043	Smeland OB et al	Biol Psychiatry	2020-02-08	PARKINSON'S DISEASE		PARKINSON DISEASE	MONDO_0005180	rs28370664	rs28370664	A	12	40019503	intron_variant
rs76904798	rs76904798	12	40220632	ITGB2 (TRANS)	0	27.699	1474097	31701892	Nalls MA et al	Lancet Neurol	2019-12-01	PARKINSON'S DISEASE OR FIRST DEGREE RELATION TO INDIVIDUAL WITH PARKINSON'S DISEASE		PARKINSON DISEASE	MONDO_0005180	rs76904798	rs76904798	T	12	40220632	intron_variant
rs76904798	rs76904798	12	40220632	ITGB2 (TRANS)	119768	147.398	1474097	31701892	Nalls MA et al	Lancet Neurol	2019-12-01	PARKINSON'S DISEASE OR FIRST DEGREE RELATION TO INDIVIDUAL WITH PARKINSON'S DISEASE		PARKINSON DISEASE	MONDO_0005180	rs34637584	rs34637584	A	12	40340400	missense_variant
rs76904798	rs76904798	12	40220632	ITGB2 (TRANS)	159250	10.1549	7588	31660654	Bandres-Ciga S et al	Mov Disord	2019-10-29	PARKINSON'S DISEASE		PARKINSON DISEASE	MONDO_0005180	rs190807041	rs190807041	G	12	40379882	intergenic_variant
rs76904798	rs76904798	12	40220632	ITGB2 (TRANS)	0	19	429225	28892059	Chang D et al	Nat Genet	2017-09-11	PARKINSON'S DISEASE		PARKINSON DISEASE	MONDO_0005180	rs76904798	rs76904798	T	12	40220632	intron_variant
rs76904798	rs76904798	12	40220632	ITGB2 (TRANS)	39076	39	334141	27182965	Pickrell JK et al	Nat Genet	2016-05-16	PARKINSON'S DISEASE		PARKINSON DISEASE	MONDO_0005180	rs28903073	rs28903073	?	12	40259708	intron_variant
rs76904798	rs76904798	12	40220632	ITGB2 (TRANS)	6374	13.2218	33412	21292315	Nalls MA et al	Lancet	2011-02-01	PARKINSON'S DISEASE		PARKINSON DISEASE	MONDO_0005180	rs1491942	rs1491942	G	12	40227006	intron_variant
rs76904798	rs76904798	12	40220632	ITGB2 (TRANS)	185873	7.52288	20195	19915576	Satake W et al	Nat Genet	2009-11-15	PARKINSON'S DISEASE		PARKINSON DISEASE	MONDO_0005180	rs1994090	rs1994090	?	12	40034759	intron_variant
rs76904798	rs76904798	12	40220632	ITGB2 (TRANS)	119768	27.699	33050	21738487	Do CB et al	PLoS Genet	2011-06-23	PARKINSON'S DISEASE		PARKINSON DISEASE	MONDO_0005180	rs34637584	rs34637584	A	12	40340400	missense_variant
rs76904798	rs76904798	12	40220632	ITGB2 (TRANS)	142894	20.5229	102338	22438815	Lill CM et al	PLoS Genet	2012-03-15	PARKINSON'S DISEASE	(ASIAN)	PARKINSON DISEASE	MONDO_0005180	rs34778348	rs34778348	?	12	40363526	missense_variant
rs76904798	rs76904798	12	40220632	ITGB2 (TRANS)	6374	14.2218	102338	22438815	Lill CM et al	PLoS Genet	2012-03-15	PARKINSON'S DISEASE	(EA)	PARKINSON DISEASE	MONDO_0005180	rs1491942	rs1491942	?	12	40227006	intron_variant
rs76904798	rs76904798	12	40220632	ITGB2 (TRANS)	0	13.301	119894	25064009	Nalls MA et al	Nat Genet	2014-07-27	PARKINSON'S DISEASE		PARKINSON DISEASE	MONDO_0005180	rs76904798	rs76904798	T	12	40220632	intron_variant
rs76904798	rs76904798	12	40220632	ITGB2 (TRANS)	156050	11.0969	36735	28011712	Foo JN et al	Hum Mol Genet	2016-12-22	PARKINSON'S DISEASE		PARKINSON DISEASE	MONDO_0005180	rs1384236	rs1384236	C	12	40064582	intron_variant
rs76904798	rs76904798	12	40220632	ITGB2 (TRANS)	169819	15	37784	35589863	Gouveia C et al	Sci Rep	2022-05-19	ALZHEIMER’S DISEASE POLYGENIC RISK SCORE (UPPER QUANTILE VS LOWER QUANTILE)		ALZHEIMER DISEASE,POLYGENIC RISK SCORE	MONDO_0004975|EFO_0030082	rs11613829	rs11613829	?	12	40390451	upstream_gene_variant
rs76904798	rs76904798	12	40220632	ITGB2 (TRANS)	247263	8.69897	37784	35589863	Gouveia C et al	Sci Rep	2022-05-19	ALZHEIMER’S DISEASE POLYGENIC RISK SCORE (UPPER QUANTILE VS LOWER QUANTILE)		ALZHEIMER DISEASE,POLYGENIC RISK SCORE	MONDO_0004975|EFO_0030082	rs12810368	rs12810368	?	12	39973369	intron_variant
rs76904798	rs76904798	12	40220632	ITGB2 (TRANS)	116029	8.1549	37784	35589863	Gouveia C et al	Sci Rep	2022-05-19	ALZHEIMER’S DISEASE POLYGENIC RISK SCORE (UPPER QUANTILE VS LOWER QUANTILE)		ALZHEIMER DISEASE,POLYGENIC RISK SCORE	MONDO_0004975|EFO_0030082	rs2404835	rs2404835	?	12	40336661	intron_variant
rs78033747	rs78033747	14	55118656	LGALS3 (CIS)	236505	10	417508	32201043	Smeland OB et al	Biol Psychiatry	2020-02-08	PARKINSON'S DISEASE		PARKINSON DISEASE	MONDO_0005180	rs11158026	rs11158026	T	14	54882151	intron_variant
rs78033747	rs78033747	14	55118656	LGALS3 (CIS)	236505	15.699	1474097	31701892	Nalls MA et al	Lancet Neurol	2019-12-01	PARKINSON'S DISEASE OR FIRST DEGREE RELATION TO INDIVIDUAL WITH PARKINSON'S DISEASE		PARKINSON DISEASE	MONDO_0005180	rs11158026	rs11158026	T	14	54882151	intron_variant
rs78033747	rs78033747	14	55118656	LGALS3 (CIS)	236505	15.3979	429225	28892059	Chang D et al	Nat Genet	2017-09-11	PARKINSON'S DISEASE		PARKINSON DISEASE	MONDO_0005180	rs11158026	rs11158026	C	14	54882151	intron_variant
rs78033747	rs78033747	14	55118656	LGALS3 (CIS)	236505	14.0458	334141	27182965	Pickrell JK et al	Nat Genet	2016-05-16	PARKINSON'S DISEASE		PARKINSON DISEASE	MONDO_0005180	rs11158026	rs11158026	?	14	54882151	intron_variant
rs78033747	rs78033747	14	55118656	LGALS3 (CIS)	236505	10.2218	119894	25064009	Nalls MA et al	Nat Genet	2014-07-27	PARKINSON'S DISEASE		PARKINSON DISEASE	MONDO_0005180	rs11158026	rs11158026	C	14	54882151	intron_variant
rs78033747	rs78033747	14	55118656	LGALS3 (CIS)	30006	7.52288	556676	31374203	Lam M et al	Am J Hum Genet	2019-08-01	COGNITIVE ABILITY, YEARS OF EDUCATIONAL ATTAINMENT OR SCHIZOPHRENIA (PLEIOTROPY)		SCHIZOPHRENIA,INTELLIGENCE,SELF REPORTED EDUCATIONAL ATTAINMENT	MONDO_0005090|EFO_0004337|EFO_0004784	rs67652508	rs67652508	?	14	55088650	intergenic_variant
rs17646457	rs17646457	14	85622971	FLRT2 (CIS)	173582	8	37784	35589863	Gouveia C et al	Sci Rep	2022-05-19	ALZHEIMER’S DISEASE POLYGENIC RISK SCORE (UPPER QUANTILE VS LOWER QUANTILE)		ALZHEIMER DISEASE,POLYGENIC RISK SCORE	MONDO_0004975|EFO_0030082	rs12434216	rs12434216	?	14	85796553	intergenic_variant
rs729940	rs729940	14	92932756	CHGA (CIS)	196490	8.39794	283985	27182965	Pickrell JK et al	Nat Genet	2016-05-16	MIGRAINE		MIGRAINE DISORDER	MONDO_0005277	rs11624776	rs11624776	?	14	93129246	regulatory_region_variant
rs729940	rs729940	14	92932756	CHGA (CIS)	196490	8.09691	375752	27322543	Gormley P et al	Nat Genet	2016-06-20	MIGRAINE		MIGRAINE DISORDER	MONDO_0005277	rs11624776	rs11624776	?	14	93129246	regulatory_region_variant
rs729940	rs729940	14	92932756	CHGA (CIS)	12930	15.301	29414	27790247	He L et al	Front Genet	2016-11-03	AGE-RELATED DISEASES AND MORTALITY		CANCER,HEART FAILURE,DIABETES MELLITUS,STROKE,ATRIAL FIBRILLATION,MORTALITY,CORONARY ARTERY DISEASE	EFO_0000311|EFO_0003144|EFO_0000400|EFO_0000712|EFO_0000275|EFO_0004352|EFO_0001645	rs4905014	rs4905014	?	14	92945686	intron_variant
rs729940	rs729940	14	92932756	CHGA (CIS)	12930	14.0458	29414	27790247	He L et al	Front Genet	2016-11-03	AGE-RELATED DISEASES, MORTALITY AND ASSOCIATED ENDOPHENOTYPES		TOTAL CHOLESTEROL MEASUREMENT,HEMATOCRIT,STROKE,VENTRICULAR RATE MEASUREMENT,BODY MASS INDEX,ATRIAL FIBRILLATION,HIGH DENSITY LIPOPROTEIN CHOLESTEROL MEASUREMENT,CORONARY ARTERY DISEASE,CANCER,DIASTOLIC BLOOD PRESSURE,TRIGLYCERIDE MEASUREMENT,SYSTOLIC BLOOD PRESSURE,HEART FAILURE,DIABETES MELLITUS,GLUCOSE MEASUREMENT,MORTALITY	EFO_0004574|EFO_0004348|EFO_0000712|EFO_0007928|EFO_0004340|EFO_0000275|EFO_0004612|EFO_0001645|EFO_0000311|EFO_0006336|EFO_0004530|EFO_0006335|EFO_0003144|EFO_0000400|EFO_0004468|EFO_0004352	rs4905014	rs4905014	?	14	92945686	intron_variant
rs729940	rs729940	14	92932756	CHGA (CIS)	196490	18	873341	35115687	Hautakangas H et al	Nat Genet	2022-02-03	MIGRAINE		MIGRAINE DISORDER	MONDO_0005277	rs11624776	rs11624776	A	14	93129246	regulatory_region_variant
rs34937785	rs34937785	16	579445	WFIKKN1 (CIS)	91541	20.1549	2776348	34446935	Karlsson Linner R et al	Nat Neurosci	2021-08-26	EXTERNALIZING BEHAVIOUR (MULTIVARIATE ANALYSIS)		ATTENTION DEFICIT HYPERACTIVITY DISORDER,SUBSTANCE ABUSE,ANTISOCIAL BEHAVIOUR MEASUREMENT	EFO_0003888|MONDO_0002491|EFO_0007052	rs1139897	rs1139897	G	16	670986	missense_variant
rs34937785	rs34937785	16	579445	WFIKKN1 (CIS)	8736	9.30103	2365010	35835914	Watanabe K et al	Nat Genet	2022-07-14	INSOMNIA		INSOMNIA	EFO_0004698	rs12149498	rs12149498	T	16	570709	5_prime_UTR_variant
rs34937785	rs34937785	16	579445	WFIKKN1 (CIS)	2753	8.39794	2365010	35835914	Watanabe K et al	Nat Genet	2022-07-14	INSOMNIA		INSOMNIA	EFO_0004698	rs916416	rs916416	A	16	582198	non_coding_transcript_exon_variant
rs34937785	rs34937785	16	579445	WFIKKN1 (CIS)	64729	11.301	2365010	35835914	Watanabe K et al	Nat Genet	2022-07-14	INSOMNIA		INSOMNIA	EFO_0004698	rs11643113	rs11643113	T	16	644174	intron_variant
rs34937785	rs34937785	16	579445	WFIKKN1 (CIS)	74276	17.0969	2365010	35835914	Watanabe K et al	Nat Genet	2022-07-14	INSOMNIA		INSOMNIA	EFO_0004698	rs9936879	rs9936879	A	16	653721	intron_variant
rs34937785	rs34937785	16	579445	WFIKKN1 (CIS)	118174	12.3979	2365010	35835914	Watanabe K et al	Nat Genet	2022-07-14	INSOMNIA		INSOMNIA	EFO_0004698	rs9921161	rs9921161	A	16	697619	intron_variant
rs34937785	rs34937785	16	579445	WFIKKN1 (CIS)	127721	14.5229	2365010	35835914	Watanabe K et al	Nat Genet	2022-07-14	INSOMNIA		INSOMNIA	EFO_0004698	rs12599342	rs12599342	T	16	707166	upstream_gene_variant
rs34937785	rs34937785	16	579445	WFIKKN1 (CIS)	141841	11.3979	2365010	35835914	Watanabe K et al	Nat Genet	2022-07-14	INSOMNIA		INSOMNIA	EFO_0004698	rs11540049	rs11540049	T	16	721286	missense_variant
rs34937785	rs34937785	16	579445	WFIKKN1 (CIS)	47575	7.69897	1409137	35835914	Watanabe K et al	Nat Genet	2022-07-14	INSOMNIA		INSOMNIA	EFO_0004698	rs34997977	rs34997977	T	16	627020	intron_variant
rs34937785	rs34937785	16	579445	WFIKKN1 (CIS)	64729	9	1409137	35835914	Watanabe K et al	Nat Genet	2022-07-14	INSOMNIA		INSOMNIA	EFO_0004698	rs11643113	rs11643113	T	16	644174	intron_variant
rs34937785	rs34937785	16	579445	WFIKKN1 (CIS)	65842	7.30103	1409137	35835914	Watanabe K et al	Nat Genet	2022-07-14	INSOMNIA		INSOMNIA	EFO_0004698	rs1810458	rs1810458	T	16	645287	non_coding_transcript_exon_variant
rs34937785	rs34937785	16	579445	WFIKKN1 (CIS)	88526	14.699	1409137	35835914	Watanabe K et al	Nat Genet	2022-07-14	INSOMNIA		INSOMNIA	EFO_0004698	rs11865749	rs11865749	C	16	667971	upstream_gene_variant
rs34937785	rs34937785	16	579445	WFIKKN1 (CIS)	118174	9.69897	1409137	35835914	Watanabe K et al	Nat Genet	2022-07-14	INSOMNIA		INSOMNIA	EFO_0004698	rs9921161	rs9921161	A	16	697619	intron_variant
rs34937785	rs34937785	16	579445	WFIKKN1 (CIS)	127721	12.0969	1409137	35835914	Watanabe K et al	Nat Genet	2022-07-14	INSOMNIA		INSOMNIA	EFO_0004698	rs12599342	rs12599342	T	16	707166	upstream_gene_variant
rs34937785	rs34937785	16	579445	WFIKKN1 (CIS)	141841	10.301	1409137	35835914	Watanabe K et al	Nat Genet	2022-07-14	INSOMNIA		INSOMNIA	EFO_0004698	rs11540049	rs11540049	T	16	721286	missense_variant
rs72807538	rs72807538	16	89724935	CDH15 (CIS)	121114	12	48396	31605138	Avitabile M et al	Carcinogenesis	2019-09-07	NEUROBLASTOMA OR MALIGNANT CUTANEOUS MELANOMA		NEUROBLASTOMA,CUTANEOUS MELANOMA	EFO_0000621|EFO_0000389	rs9745545	rs9745545	C	16	89846049	3_prime_UTR_variant
rs72807538	rs72807538	16	89724935	CDH15 (CIS)	204684	13	2776348	34446935	Karlsson Linner R et al	Nat Neurosci	2021-08-26	EXTERNALIZING BEHAVIOUR (MULTIVARIATE ANALYSIS)		ATTENTION DEFICIT HYPERACTIVITY DISORDER,SUBSTANCE ABUSE,ANTISOCIAL BEHAVIOUR MEASUREMENT	EFO_0003888|MONDO_0002491|EFO_0007052	rs12924902	rs12924902	A	16	89520251	3_prime_UTR_variant
rs72807538	rs72807538	16	89724935	CDH15 (CIS)	158618	8.1549	413466	34002096	Mullins N et al	Nat Genet	2021-05-17	BIPOLAR DISORDER		BIPOLAR DISORDER	EFO_0000289	rs12932628	rs12932628	G	16	89566317	TF_binding_site_variant
rs11342894	rs11342894	17	34321860	CCL8 (CIS)	196973	9.1549	171574	34343768	Chu X et al	Sleep Med	2021-07-01	TOTAL PROTEIN LEVELS X INSOMNIA INTERACTION		INSOMNIA,TOTAL BLOOD PROTEIN MEASUREMENT	EFO_0004698|EFO_0004536	rs72829268	rs72829268	?	17	34518833	regulatory_region_variant
rs8064426	rs8064426	17	36463908	CCL4 (CIS)	22769	15	115804	31604244	International Multiple Sclerosis Genetics Consortium et al	Science	2019-09-01	MULTIPLE SCLEROSIS		MULTIPLE SCLEROSIS	MONDO_0005301	rs4796224	rs4796224	G	17	36486677	5_prime_UTR_variant
rs8064426	rs8064426	17	36463908	CCL4 (CIS)	80363	7.52288	45494	33686288	Peyrot WJ et al	Nat Genet	2021-03-08	SCHIZOPHRENIA VS TOURETTE'S SYNDROME AND OTHER TIC DISORDERS (ORDINARY LEAST SQUARES (OLS))		TOURETTE SYNDROME,SCHIZOPHRENIA	EFO_0004895|MONDO_0005090	rs12941866	rs12941866	?	17	36544271	regulatory_region_variant
rs8064426	rs8064426	17	36463908	CCL4 (CIS)	72974	7.30103	475038	34002096	Mullins N et al	Nat Genet	2021-05-17	BIPOLAR I DISORDER		BIPOLAR I DISORDER	EFO_0009963	rs11650008	rs11650008	C	17	36536882	intron_variant
rs344560	rs344560	19	6665009	TNFSF14 (CIS)	3952	23.699	80094	24076602	Beecham AH et al	Nat Genet	2013-11-01	MULTIPLE SCLEROSIS		MULTIPLE SCLEROSIS	MONDO_0005301	rs1077667	rs1077667	G	19	6668961	intron_variant
rs344560	rs344560	19	6665009	TNFSF14 (CIS)	3952	13.0458	38135	21833088	Sawcer S et al	Nature	2011-08-11	MULTIPLE SCLEROSIS		MULTIPLE SCLEROSIS	MONDO_0005301	rs1077667	rs1077667	G	19	6668961	intron_variant
rs344560	rs344560	19	6665009	TNFSF14 (CIS)	3952	32.0969	115804	31604244	International Multiple Sclerosis Genetics Consortium et al	Science	2019-09-01	MULTIPLE SCLEROSIS		MULTIPLE SCLEROSIS	MONDO_0005301	rs1077667	rs1077667	C	19	6668961	intron_variant
19:11680583:CA:C	rs1345115777	19	11569768	ACP5 (CIS)	169153	9	135236	31740837	Lam M et al	Nat Genet	2019-11-18	SCHIZOPHRENIA		SCHIZOPHRENIA	MONDO_0005090	rs72986630	rs72986630	?	19	11738921	5_prime_UTR_variant
19:11680583:CA:C	rs1345115777	19	11569768	ACP5 (CIS)	169153	7.69897	151161	26198764	Goes FS et al	Am J Med Genet B Neuropsychiatr Genet	2015-07-21	SCHIZOPHRENIA		SCHIZOPHRENIA	MONDO_0005090	rs72986630	rs72986630	T	19	11738921	5_prime_UTR_variant
19:11680583:CA:C	rs1345115777	19	11569768	ACP5 (CIS)	169153	7.30103	17968	28540026	Anney RJL et al	Mol Autism	2017-05-22	AUTISM SPECTRUM DISORDER OR SCHIZOPHRENIA		AUTISM SPECTRUM DISORDER,SCHIZOPHRENIA	EFO_0003756|MONDO_0005090	rs72986630	rs72986630	T	19	11738921	5_prime_UTR_variant
19:11680583:CA:C	rs1345115777	19	11569768	ACP5 (CIS)	169153	8.30103	556676	31374203	Lam M et al	Am J Hum Genet	2019-08-01	COGNITIVE ABILITY, YEARS OF EDUCATIONAL ATTAINMENT OR SCHIZOPHRENIA (PLEIOTROPY)		SCHIZOPHRENIA,INTELLIGENCE,SELF REPORTED EDUCATIONAL ATTAINMENT	MONDO_0005090|EFO_0004337|EFO_0004784	rs72986630	rs72986630	?	19	11738921	5_prime_UTR_variant
rs4808758	rs4808758	19	18180479	IFI30 (CIS)	5345	23.699	80094	24076602	Beecham AH et al	Nat Genet	2013-11-01	MULTIPLE SCLEROSIS		MULTIPLE SCLEROSIS	MONDO_0005301	rs11554159	rs11554159	G	19	18175134	missense_variant
rs4808758	rs4808758	19	18180479	IFI30 (CIS)	13411	8	38135	21833088	Sawcer S et al	Nature	2011-08-11	MULTIPLE SCLEROSIS		MULTIPLE SCLEROSIS	MONDO_0005301	rs874628	rs874628	A	19	18193890	missense_variant
rs4808758	rs4808758	19	18180479	IFI30 (CIS)	10690	24.2218	115804	31604244	International Multiple Sclerosis Genetics Consortium et al	Science	2019-09-01	MULTIPLE SCLEROSIS		MULTIPLE SCLEROSIS	MONDO_0005301	rs4808760	rs4808760	C	19	18191169	intergenic_variant
rs4808758	rs4808758	19	18180479	IFI30 (CIS)	221529	8	37784	35589863	Gouveia C et al	Sci Rep	2022-05-19	ALZHEIMER’S DISEASE POLYGENIC RISK SCORE (UPPER QUANTILE VS LOWER QUANTILE)		ALZHEIMER DISEASE,POLYGENIC RISK SCORE	MONDO_0004975|EFO_0030082	rs754032589	rs754032589	?	19	18402008	upstream_gene_variant
rs199580670	rs199580670	19	18364938	GDF15 (CIS)	189804	23.699	80094	24076602	Beecham AH et al	Nat Genet	2013-11-01	MULTIPLE SCLEROSIS		MULTIPLE SCLEROSIS	MONDO_0005301	rs11554159	rs11554159	G	19	18175134	missense_variant
rs199580670	rs199580670	19	18364938	GDF15 (CIS)	171048	8	38135	21833088	Sawcer S et al	Nature	2011-08-11	MULTIPLE SCLEROSIS		MULTIPLE SCLEROSIS	MONDO_0005301	rs874628	rs874628	A	19	18193890	missense_variant
rs199580670	rs199580670	19	18364938	GDF15 (CIS)	173769	24.2218	115804	31604244	International Multiple Sclerosis Genetics Consortium et al	Science	2019-09-01	MULTIPLE SCLEROSIS		MULTIPLE SCLEROSIS	MONDO_0005301	rs4808760	rs4808760	C	19	18191169	intergenic_variant
rs199580670	rs199580670	19	18364938	GDF15 (CIS)	159641	10	2776348	34446935	Karlsson Linner R et al	Nat Neurosci	2021-08-26	EXTERNALIZING BEHAVIOUR (MULTIVARIATE ANALYSIS)		ATTENTION DEFICIT HYPERACTIVITY DISORDER,SUBSTANCE ABUSE,ANTISOCIAL BEHAVIOUR MEASUREMENT	EFO_0003888|MONDO_0002491|EFO_0007052	rs12162221	rs12162221	G	19	18524579	intergenic_variant
rs199580670	rs199580670	19	18364938	GDF15 (CIS)	37070	8	37784	35589863	Gouveia C et al	Sci Rep	2022-05-19	ALZHEIMER’S DISEASE POLYGENIC RISK SCORE (UPPER QUANTILE VS LOWER QUANTILE)		ALZHEIMER DISEASE,POLYGENIC RISK SCORE	MONDO_0004975|EFO_0030082	rs754032589	rs754032589	?	19	18402008	upstream_gene_variant
rs429358	rs429358	19	44908684	APOE (CIS),APP (TRANS),GAP43 (TRANS),MAPT (TRANS),TPD52L3 (TRANS)	6849	9.22185	2466	31430377	Chung J et al	Brain	2019-08-20	LOBAR INTRACEREBRAL HEMORRHAGE		LOBAR INTRACEREBRAL HEMORRHAGE	EFO_0010177	rs5117	rs5117	?	19	44915533	intron_variant
rs429358	rs429358	19	44908684	APOE (CIS),APP (TRANS),GAP43 (TRANS),MAPT (TRANS),TPD52L3 (TRANS)	0	32.5229	1278	28322283	Chibnik LB et al	Mol Psychiatry	2017-03-21	NEUROPATHOLOGIC TRAITS (PLEIOTROPY)	(EA)	BRAIN INFARCTION,NEURITIC PLAQUE MEASUREMENT,LEWY BODY DEMENTIA,CEREBRAL AMYLOID ANGIOPATHY,NEUROFIBRILLARY TANGLES MEASUREMENT	EFO_0004277|EFO_0006798|EFO_0006792|EFO_0006790|EFO_0006797	rs429358	rs429358	T	19	44908684	missense_variant
rs429358	rs429358	19	44908684	APOE (CIS),APP (TRANS),GAP43 (TRANS),MAPT (TRANS),TPD52L3 (TRANS)	0	24.301	1278	28322283	Chibnik LB et al	Mol Psychiatry	2017-03-21	CEREBRAL AMYLOID ANGIOPATHY	(EA)	CEREBRAL AMYLOID ANGIOPATHY	EFO_0006790	rs429358	rs429358	T	19	44908684	missense_variant
rs429358	rs429358	19	44908684	APOE (CIS),APP (TRANS),GAP43 (TRANS),MAPT (TRANS),TPD52L3 (TRANS)	11005	8.04576	602	31760383	Guo Y et al	Aging (Albany NY)	2019-11-23	HIPPOCAMPAL ATROPHY RATE		HIPPOCAMPAL ATROPHY	EFO_0005039	rs4420638	rs4420638	G	19	44919689	downstream_gene_variant
rs429358	rs429358	19	44908684	APOE (CIS),APP (TRANS),GAP43 (TRANS),MAPT (TRANS),TPD52L3 (TRANS)	15722	7.52288	602	31760383	Guo Y et al	Aging (Albany NY)	2019-11-23	HIPPOCAMPAL ATROPHY RATE		HIPPOCAMPAL ATROPHY	EFO_0005039	rs157582	rs157582	T	19	44892962	intron_variant
rs429358	rs429358	19	44908684	APOE (CIS),APP (TRANS),GAP43 (TRANS),MAPT (TRANS),TPD52L3 (TRANS)	26634	11	14895	30979435	Lo MT et al	Neurobiol Aging	2019-03-12	ALZHEIMER'S DISEASE (ONSET BETWEEN AGES 58 AND 79)		ALZHEIMER DISEASE	MONDO_0004975	rs141441332	rs141441332	A	19	44935318	intergenic_variant
rs429358	rs429358	19	44908684	APOE (CIS),APP (TRANS),GAP43 (TRANS),MAPT (TRANS),TPD52L3 (TRANS)	87185	15.2218	14895	30979435	Lo MT et al	Neurobiol Aging	2019-03-12	ALZHEIMER'S DISEASE (ONSET BETWEEN AGES 58 AND 79)		ALZHEIMER DISEASE	MONDO_0004975	rs28399664	rs28399664	G	19	44821499	intergenic_variant
rs429358	rs429358	19	44908684	APOE (CIS),APP (TRANS),GAP43 (TRANS),MAPT (TRANS),TPD52L3 (TRANS)	48121	13.2218	14895	30979435	Lo MT et al	Neurobiol Aging	2019-03-12	ALZHEIMER'S DISEASE (ONSET BETWEEN AGES 58 AND 79)		ALZHEIMER DISEASE	MONDO_0004975	rs138607350	rs138607350	G	19	44860563	intron_variant
rs429358	rs429358	19	44908684	APOE (CIS),APP (TRANS),GAP43 (TRANS),MAPT (TRANS),TPD52L3 (TRANS)	27010	8.69897	14895	30979435	Lo MT et al	Neurobiol Aging	2019-03-12	ALZHEIMER'S DISEASE (ONSET BETWEEN AGES 58 AND 79)		ALZHEIMER DISEASE	MONDO_0004975	rs79701229	rs79701229	A	19	44881674	intron_variant
rs429358	rs429358	19	44908684	APOE (CIS),APP (TRANS),GAP43 (TRANS),MAPT (TRANS),TPD52L3 (TRANS)	0	285.301	14895	30979435	Lo MT et al	Neurobiol Aging	2019-03-12	ALZHEIMER'S DISEASE (ONSET BETWEEN AGES 58 AND 79)		ALZHEIMER DISEASE	MONDO_0004975	rs429358	rs429358	C	19	44908684	missense_variant
rs429358	rs429358	19	44908684	APOE (CIS),APP (TRANS),GAP43 (TRANS),MAPT (TRANS),TPD52L3 (TRANS)	0	42.3979	6559	30979435	Lo MT et al	Neurobiol Aging	2019-03-12	ALZHEIMER'S DISEASE (ONSET AT AGE OVER 80)		ALZHEIMER DISEASE	MONDO_0004975	rs429358	rs429358	C	19	44908684	missense_variant
rs429358	rs429358	19	44908684	APOE (CIS),APP (TRANS),GAP43 (TRANS),MAPT (TRANS),TPD52L3 (TRANS)	138	11.2218	6559	30979435	Lo MT et al	Neurobiol Aging	2019-03-12	ALZHEIMER'S DISEASE (ONSET AT AGE OVER 80)		ALZHEIMER DISEASE	MONDO_0004975	rs7412	rs7412	C	19	44908822	missense_variant
rs429358	rs429358	19	44908684	APOE (CIS),APP (TRANS),GAP43 (TRANS),MAPT (TRANS),TPD52L3 (TRANS)	138	32.5229	14895	30979435	Lo MT et al	Neurobiol Aging	2019-03-12	ALZHEIMER'S DISEASE (ONSET BETWEEN AGES 58 AND 79)		ALZHEIMER DISEASE	MONDO_0004975	rs7412	rs7412	C	19	44908822	missense_variant
rs429358	rs429358	19	44908684	APOE (CIS),APP (TRANS),GAP43 (TRANS),MAPT (TRANS),TPD52L3 (TRANS)	66154	12	14895	30979435	Lo MT et al	Neurobiol Aging	2019-03-12	ALZHEIMER'S DISEASE (ONSET BETWEEN AGES 58 AND 79)		ALZHEIMER DISEASE	MONDO_0004975	rs111371860	rs111371860	A	19	44842530	upstream_gene_variant
rs429358	rs429358	19	44908684	APOE (CIS),APP (TRANS),GAP43 (TRANS),MAPT (TRANS),TPD52L3 (TRANS)	2774	58.0458	14895	30979435	Lo MT et al	Neurobiol Aging	2019-03-12	ALZHEIMER'S DISEASE (ONSET BETWEEN AGES 58 AND 79)		ALZHEIMER DISEASE	MONDO_0004975	rs440446	rs440446	G	19	44905910	missense_variant
rs429358	rs429358	19	44908684	APOE (CIS),APP (TRANS),GAP43 (TRANS),MAPT (TRANS),TPD52L3 (TRANS)	3377	21.0458	14895	30979435	Lo MT et al	Neurobiol Aging	2019-03-12	ALZHEIMER'S DISEASE (ONSET BETWEEN AGES 58 AND 79)		ALZHEIMER DISEASE	MONDO_0004975	rs449647	rs449647	A	19	44905307	regulatory_region_variant
rs429358	rs429358	19	44908684	APOE (CIS),APP (TRANS),GAP43 (TRANS),MAPT (TRANS),TPD52L3 (TRANS)	82503	7.30103	14895	30979435	Lo MT et al	Neurobiol Aging	2019-03-12	ALZHEIMER'S DISEASE (ONSET BETWEEN AGES 58 AND 79)		ALZHEIMER DISEASE	MONDO_0004975	rs78986976	rs78986976	G	19	44826181	intergenic_variant
rs429358	rs429358	19	44908684	APOE (CIS),APP (TRANS),GAP43 (TRANS),MAPT (TRANS),TPD52L3 (TRANS)	9223	9.04576	14895	30979435	Lo MT et al	Neurobiol Aging	2019-03-12	ALZHEIMER'S DISEASE (ONSET BETWEEN AGES 58 AND 79)		ALZHEIMER DISEASE	MONDO_0004975	rs35568738	rs35568738	G	19	44899461	intron_variant
rs429358	rs429358	19	44908684	APOE (CIS),APP (TRANS),GAP43 (TRANS),MAPT (TRANS),TPD52L3 (TRANS)	17602	13.5229	14895	30979435	Lo MT et al	Neurobiol Aging	2019-03-12	ALZHEIMER'S DISEASE (ONSET BETWEEN AGES 58 AND 79)		ALZHEIMER DISEASE	MONDO_0004975	rs71352239	rs71352239	C	19	44926286	intergenic_variant
rs429358	rs429358	19	44908684	APOE (CIS),APP (TRANS),GAP43 (TRANS),MAPT (TRANS),TPD52L3 (TRANS)	108990	10.5229	14895	30979435	Lo MT et al	Neurobiol Aging	2019-03-12	ALZHEIMER'S DISEASE (ONSET BETWEEN AGES 58 AND 79)		ALZHEIMER DISEASE	MONDO_0004975	rs2967668	rs2967668	A	19	44799694	intron_variant
rs429358	rs429358	19	44908684	APOE (CIS),APP (TRANS),GAP43 (TRANS),MAPT (TRANS),TPD52L3 (TRANS)	17730	8.39794	14895	30979435	Lo MT et al	Neurobiol Aging	2019-03-12	ALZHEIMER'S DISEASE (ONSET BETWEEN AGES 58 AND 79)		ALZHEIMER DISEASE	MONDO_0004975	rs76692773	rs76692773	C	19	44890954	intron_variant
rs429358	rs429358	19	44908684	APOE (CIS),APP (TRANS),GAP43 (TRANS),MAPT (TRANS),TPD52L3 (TRANS)	164893	15.5229	14895	30979435	Lo MT et al	Neurobiol Aging	2019-03-12	ALZHEIMER'S DISEASE (ONSET BETWEEN AGES 58 AND 79)		ALZHEIMER DISEASE	MONDO_0004975	rs4803748	rs4803748	C	19	44743791	intergenic_variant
rs429358	rs429358	19	44908684	APOE (CIS),APP (TRANS),GAP43 (TRANS),MAPT (TRANS),TPD52L3 (TRANS)	30578	8.69897	14895	30979435	Lo MT et al	Neurobiol Aging	2019-03-12	ALZHEIMER'S DISEASE (ONSET BETWEEN AGES 58 AND 79)		ALZHEIMER DISEASE	MONDO_0004975	rs35336243	rs35336243	T	19	44939262	regulatory_region_variant
rs429358	rs429358	19	44908684	APOE (CIS),APP (TRANS),GAP43 (TRANS),MAPT (TRANS),TPD52L3 (TRANS)	190189	10	14895	30979435	Lo MT et al	Neurobiol Aging	2019-03-12	ALZHEIMER'S DISEASE (ONSET BETWEEN AGES 58 AND 79)		ALZHEIMER DISEASE	MONDO_0004975	rs79638902	rs79638902	T	19	44718495	non_coding_transcript_exon_variant
rs429358	rs429358	19	44908684	APOE (CIS),APP (TRANS),GAP43 (TRANS),MAPT (TRANS),TPD52L3 (TRANS)	238157	15.0458	14895	30979435	Lo MT et al	Neurobiol Aging	2019-03-12	ALZHEIMER'S DISEASE (ONSET BETWEEN AGES 58 AND 79)		ALZHEIMER DISEASE	MONDO_0004975	rs74846209	rs74846209	T	19	45146841	3_prime_UTR_variant
rs429358	rs429358	19	44908684	APOE (CIS),APP (TRANS),GAP43 (TRANS),MAPT (TRANS),TPD52L3 (TRANS)	29907	38.1549	14895	30979435	Lo MT et al	Neurobiol Aging	2019-03-12	ALZHEIMER'S DISEASE (ONSET BETWEEN AGES 58 AND 79)		ALZHEIMER DISEASE	MONDO_0004975	rs6859	rs6859	A	19	44878777	3_prime_UTR_variant
rs429358	rs429358	19	44908684	APOE (CIS),APP (TRANS),GAP43 (TRANS),MAPT (TRANS),TPD52L3 (TRANS)	54564	34	14895	30979435	Lo MT et al	Neurobiol Aging	2019-03-12	ALZHEIMER'S DISEASE (ONSET BETWEEN AGES 58 AND 79)		ALZHEIMER DISEASE	MONDO_0004975	rs4803764	rs4803764	C	19	44854120	intron_variant
rs429358	rs429358	19	44908684	APOE (CIS),APP (TRANS),GAP43 (TRANS),MAPT (TRANS),TPD52L3 (TRANS)	17767	17	14895	30979435	Lo MT et al	Neurobiol Aging	2019-03-12	ALZHEIMER'S DISEASE (ONSET BETWEEN AGES 58 AND 79)		ALZHEIMER DISEASE	MONDO_0004975	rs60049679	rs60049679	C	19	44926451	intergenic_variant
rs429358	rs429358	19	44908684	APOE (CIS),APP (TRANS),GAP43 (TRANS),MAPT (TRANS),TPD52L3 (TRANS)	26585	10	14895	30979435	Lo MT et al	Neurobiol Aging	2019-03-12	ALZHEIMER'S DISEASE (ONSET BETWEEN AGES 58 AND 79)		ALZHEIMER DISEASE	MONDO_0004975	rs144261139	rs144261139	A	19	44882099	non_coding_transcript_exon_variant
rs429358	rs429358	19	44908684	APOE (CIS),APP (TRANS),GAP43 (TRANS),MAPT (TRANS),TPD52L3 (TRANS)	0	63.5229	6197	29263008	Guerreiro R et al	Lancet Neurol	2018-01-01	DEMENTIA WITH LEWY BODIES		LEWY BODY DEMENTIA	EFO_0006792	rs429358	rs429358	C	19	44908684	missense_variant
rs429358	rs429358	19	44908684	APOE (CIS),APP (TRANS),GAP43 (TRANS),MAPT (TRANS),TPD52L3 (TRANS)	69993	7.30103	388324	29777097	Marioni RE et al	Transl Psychiatry	2018-05-18	ALZHEIMER'S DISEASE OR FAMILY HISTORY OF ALZHEIMER'S DISEASE		ALZHEIMER DISEASE,FAMILY HISTORY OF ALZHEIMER’S DISEASE	MONDO_0004975|EFO_0009268	rs10407439	rs10407439	?	19	44838691	intergenic_variant
rs429358	rs429358	19	44908684	APOE (CIS),APP (TRANS),GAP43 (TRANS),MAPT (TRANS),TPD52L3 (TRANS)	68277	7.30103	388324	29777097	Marioni RE et al	Transl Psychiatry	2018-05-18	ALZHEIMER'S DISEASE OR FAMILY HISTORY OF ALZHEIMER'S DISEASE		ALZHEIMER DISEASE,FAMILY HISTORY OF ALZHEIMER’S DISEASE	MONDO_0004975|EFO_0009268	rs2972562	rs2972562	?	19	44840407	intergenic_variant
rs429358	rs429358	19	44908684	APOE (CIS),APP (TRANS),GAP43 (TRANS),MAPT (TRANS),TPD52L3 (TRANS)	34607	7.30103	388324	29777097	Marioni RE et al	Transl Psychiatry	2018-05-18	ALZHEIMER'S DISEASE OR FAMILY HISTORY OF ALZHEIMER'S DISEASE		ALZHEIMER DISEASE,FAMILY HISTORY OF ALZHEIMER’S DISEASE	MONDO_0004975|EFO_0009268	rs393584	rs393584	?	19	44874077	intron_variant
rs429358	rs429358	19	44908684	APOE (CIS),APP (TRANS),GAP43 (TRANS),MAPT (TRANS),TPD52L3 (TRANS)	18425	7.30103	388324	29777097	Marioni RE et al	Transl Psychiatry	2018-05-18	ALZHEIMER'S DISEASE OR FAMILY HISTORY OF ALZHEIMER'S DISEASE		ALZHEIMER DISEASE,FAMILY HISTORY OF ALZHEIMER’S DISEASE	MONDO_0004975|EFO_0009268	rs117310449	rs117310449	?	19	44890259	intron_variant
rs429358	rs429358	19	44908684	APOE (CIS),APP (TRANS),GAP43 (TRANS),MAPT (TRANS),TPD52L3 (TRANS)	32425	14.301	388324	29777097	Marioni RE et al	Transl Psychiatry	2018-05-18	ALZHEIMER'S DISEASE OR FAMILY HISTORY OF ALZHEIMER'S DISEASE		ALZHEIMER DISEASE,FAMILY HISTORY OF ALZHEIMER’S DISEASE	MONDO_0004975|EFO_0009268	rs412776	rs412776	?	19	44876259	intron_variant
rs429358	rs429358	19	44908684	APOE (CIS),APP (TRANS),GAP43 (TRANS),MAPT (TRANS),TPD52L3 (TRANS)	29907	155	388324	29777097	Marioni RE et al	Transl Psychiatry	2018-05-18	ALZHEIMER'S DISEASE OR FAMILY HISTORY OF ALZHEIMER'S DISEASE		ALZHEIMER DISEASE,FAMILY HISTORY OF ALZHEIMER’S DISEASE	MONDO_0004975|EFO_0009268	rs6859	rs6859	?	19	44878777	3_prime_UTR_variant
rs429358	rs429358	19	44908684	APOE (CIS),APP (TRANS),GAP43 (TRANS),MAPT (TRANS),TPD52L3 (TRANS)	28975	7.30103	388324	29777097	Marioni RE et al	Transl Psychiatry	2018-05-18	ALZHEIMER'S DISEASE OR FAMILY HISTORY OF ALZHEIMER'S DISEASE		ALZHEIMER DISEASE,FAMILY HISTORY OF ALZHEIMER’S DISEASE	MONDO_0004975|EFO_0009268	rs3852860	rs3852860	?	19	44879709	intron_variant
rs429358	rs429358	19	44908684	APOE (CIS),APP (TRANS),GAP43 (TRANS),MAPT (TRANS),TPD52L3 (TRANS)	13308	7.30103	388324	29777097	Marioni RE et al	Transl Psychiatry	2018-05-18	ALZHEIMER'S DISEASE OR FAMILY HISTORY OF ALZHEIMER'S DISEASE		ALZHEIMER DISEASE,FAMILY HISTORY OF ALZHEIMER’S DISEASE	MONDO_0004975|EFO_0009268	rs11668327	rs11668327	?	19	44895376	intron_variant
rs429358	rs429358	19	44908684	APOE (CIS),APP (TRANS),GAP43 (TRANS),MAPT (TRANS),TPD52L3 (TRANS)	1425	7.30103	388324	29777097	Marioni RE et al	Transl Psychiatry	2018-05-18	ALZHEIMER'S DISEASE OR FAMILY HISTORY OF ALZHEIMER'S DISEASE		ALZHEIMER DISEASE,FAMILY HISTORY OF ALZHEIMER’S DISEASE	MONDO_0004975|EFO_0009268	rs1081106	rs1081106	?	19	44910109	non_coding_transcript_exon_variant
rs429358	rs429358	19	44908684	APOE (CIS),APP (TRANS),GAP43 (TRANS),MAPT (TRANS),TPD52L3 (TRANS)	4350	7.30103	388324	29777097	Marioni RE et al	Transl Psychiatry	2018-05-18	ALZHEIMER'S DISEASE OR FAMILY HISTORY OF ALZHEIMER'S DISEASE		ALZHEIMER DISEASE,FAMILY HISTORY OF ALZHEIMER’S DISEASE	MONDO_0004975|EFO_0009268	rs59325138	rs59325138	?	19	44913034	non_coding_transcript_exon_variant
rs429358	rs429358	19	44908684	APOE (CIS),APP (TRANS),GAP43 (TRANS),MAPT (TRANS),TPD52L3 (TRANS)	3377	57.699	388324	29777097	Marioni RE et al	Transl Psychiatry	2018-05-18	ALZHEIMER'S DISEASE OR FAMILY HISTORY OF ALZHEIMER'S DISEASE		ALZHEIMER DISEASE,FAMILY HISTORY OF ALZHEIMER’S DISEASE	MONDO_0004975|EFO_0009268	rs449647	rs449647	?	19	44905307	regulatory_region_variant
rs429358	rs429358	19	44908684	APOE (CIS),APP (TRANS),GAP43 (TRANS),MAPT (TRANS),TPD52L3 (TRANS)	50295	7.30103	388324	29777097	Marioni RE et al	Transl Psychiatry	2018-05-18	ALZHEIMER'S DISEASE OR FAMILY HISTORY OF ALZHEIMER'S DISEASE		ALZHEIMER DISEASE,FAMILY HISTORY OF ALZHEIMER’S DISEASE	MONDO_0004975|EFO_0009268	rs365653	rs365653	?	19	44858389	intron_variant
rs429358	rs429358	19	44908684	APOE (CIS),APP (TRANS),GAP43 (TRANS),MAPT (TRANS),TPD52L3 (TRANS)	138	75.699	388324	29777097	Marioni RE et al	Transl Psychiatry	2018-05-18	ALZHEIMER'S DISEASE OR FAMILY HISTORY OF ALZHEIMER'S DISEASE		ALZHEIMER DISEASE,FAMILY HISTORY OF ALZHEIMER’S DISEASE	MONDO_0004975|EFO_0009268	rs7412	rs7412	?	19	44908822	missense_variant
rs429358	rs429358	19	44908684	APOE (CIS),APP (TRANS),GAP43 (TRANS),MAPT (TRANS),TPD52L3 (TRANS)	109437	7.30103	388324	29777097	Marioni RE et al	Transl Psychiatry	2018-05-18	ALZHEIMER'S DISEASE OR FAMILY HISTORY OF ALZHEIMER'S DISEASE		ALZHEIMER DISEASE,FAMILY HISTORY OF ALZHEIMER’S DISEASE	MONDO_0004975|EFO_0009268	rs148933445	rs148933445	?	19	44799247	intron_variant
rs429358	rs429358	19	44908684	APOE (CIS),APP (TRANS),GAP43 (TRANS),MAPT (TRANS),TPD52L3 (TRANS)	12003	7.30103	388324	29777097	Marioni RE et al	Transl Psychiatry	2018-05-18	ALZHEIMER'S DISEASE OR FAMILY HISTORY OF ALZHEIMER'S DISEASE		ALZHEIMER DISEASE,FAMILY HISTORY OF ALZHEIMER’S DISEASE	MONDO_0004975|EFO_0009268	rs144311893	rs144311893	?	19	44920687	regulatory_region_variant
rs429358	rs429358	19	44908684	APOE (CIS),APP (TRANS),GAP43 (TRANS),MAPT (TRANS),TPD52L3 (TRANS)	9159	161.155	388324	29777097	Marioni RE et al	Transl Psychiatry	2018-05-18	ALZHEIMER'S DISEASE OR FAMILY HISTORY OF ALZHEIMER'S DISEASE		ALZHEIMER DISEASE,FAMILY HISTORY OF ALZHEIMER’S DISEASE	MONDO_0004975|EFO_0009268	rs3925681	rs3925681	?	19	44917843	intron_variant
rs429358	rs429358	19	44908684	APOE (CIS),APP (TRANS),GAP43 (TRANS),MAPT (TRANS),TPD52L3 (TRANS)	17602	7.30103	388324	29777097	Marioni RE et al	Transl Psychiatry	2018-05-18	ALZHEIMER'S DISEASE OR FAMILY HISTORY OF ALZHEIMER'S DISEASE		ALZHEIMER DISEASE,FAMILY HISTORY OF ALZHEIMER’S DISEASE	MONDO_0004975|EFO_0009268	rs71352239	rs71352239	?	19	44926286	intergenic_variant
rs429358	rs429358	19	44908684	APOE (CIS),APP (TRANS),GAP43 (TRANS),MAPT (TRANS),TPD52L3 (TRANS)	28588	18.699	388324	29777097	Marioni RE et al	Transl Psychiatry	2018-05-18	ALZHEIMER'S DISEASE OR FAMILY HISTORY OF ALZHEIMER'S DISEASE		ALZHEIMER DISEASE,FAMILY HISTORY OF ALZHEIMER’S DISEASE	MONDO_0004975|EFO_0009268	rs73045691	rs73045691	?	19	44937272	intergenic_variant
rs429358	rs429358	19	44908684	APOE (CIS),APP (TRANS),GAP43 (TRANS),MAPT (TRANS),TPD52L3 (TRANS)	38092	7.30103	388324	29777097	Marioni RE et al	Transl Psychiatry	2018-05-18	ALZHEIMER'S DISEASE OR FAMILY HISTORY OF ALZHEIMER'S DISEASE		ALZHEIMER DISEASE,FAMILY HISTORY OF ALZHEIMER’S DISEASE	MONDO_0004975|EFO_0009268	rs9304644	rs9304644	?	19	44946776	intron_variant
rs429358	rs429358	19	44908684	APOE (CIS),APP (TRANS),GAP43 (TRANS),MAPT (TRANS),TPD52L3 (TRANS)	104939	7.30103	388324	29777097	Marioni RE et al	Transl Psychiatry	2018-05-18	ALZHEIMER'S DISEASE OR FAMILY HISTORY OF ALZHEIMER'S DISEASE		ALZHEIMER DISEASE,FAMILY HISTORY OF ALZHEIMER’S DISEASE	MONDO_0004975|EFO_0009268	rs34874378	rs34874378	?	19	45013623	intron_variant
rs429358	rs429358	19	44908684	APOE (CIS),APP (TRANS),GAP43 (TRANS),MAPT (TRANS),TPD52L3 (TRANS)	74207	7.30103	388324	29777097	Marioni RE et al	Transl Psychiatry	2018-05-18	ALZHEIMER'S DISEASE OR FAMILY HISTORY OF ALZHEIMER'S DISEASE		ALZHEIMER DISEASE,FAMILY HISTORY OF ALZHEIMER’S DISEASE	MONDO_0004975|EFO_0009268	rs57270598	rs57270598	?	19	44982891	intron_variant
rs429358	rs429358	19	44908684	APOE (CIS),APP (TRANS),GAP43 (TRANS),MAPT (TRANS),TPD52L3 (TRANS)	112177	7.30103	388324	29777097	Marioni RE et al	Transl Psychiatry	2018-05-18	ALZHEIMER'S DISEASE OR FAMILY HISTORY OF ALZHEIMER'S DISEASE		ALZHEIMER DISEASE,FAMILY HISTORY OF ALZHEIMER’S DISEASE	MONDO_0004975|EFO_0009268	rs114248186	rs114248186	?	19	45020861	intron_variant
rs429358	rs429358	19	44908684	APOE (CIS),APP (TRANS),GAP43 (TRANS),MAPT (TRANS),TPD52L3 (TRANS)	140645	8.69897	388324	29777097	Marioni RE et al	Transl Psychiatry	2018-05-18	ALZHEIMER'S DISEASE OR FAMILY HISTORY OF ALZHEIMER'S DISEASE		ALZHEIMER DISEASE,FAMILY HISTORY OF ALZHEIMER’S DISEASE	MONDO_0004975|EFO_0009268	rs147188206	rs147188206	?	19	45049329	intron_variant
rs429358	rs429358	19	44908684	APOE (CIS),APP (TRANS),GAP43 (TRANS),MAPT (TRANS),TPD52L3 (TRANS)	168430	12.5229	388324	29777097	Marioni RE et al	Transl Psychiatry	2018-05-18	ALZHEIMER'S DISEASE OR FAMILY HISTORY OF ALZHEIMER'S DISEASE		ALZHEIMER DISEASE,FAMILY HISTORY OF ALZHEIMER’S DISEASE	MONDO_0004975|EFO_0009268	rs60239918	rs60239918	?	19	45077114	intron_variant
rs429358	rs429358	19	44908684	APOE (CIS),APP (TRANS),GAP43 (TRANS),MAPT (TRANS),TPD52L3 (TRANS)	228823	7.30103	388324	29777097	Marioni RE et al	Transl Psychiatry	2018-05-18	ALZHEIMER'S DISEASE OR FAMILY HISTORY OF ALZHEIMER'S DISEASE		ALZHEIMER DISEASE,FAMILY HISTORY OF ALZHEIMER’S DISEASE	MONDO_0004975|EFO_0009268	rs536518226	rs536518226	?	19	45137507	intron_variant
rs429358	rs429358	19	44908684	APOE (CIS),APP (TRANS),GAP43 (TRANS),MAPT (TRANS),TPD52L3 (TRANS)	138	104.523	85133	28714976	Sims R et al	Nat Genet	2017-09-01	ALZHEIMER'S DISEASE (LATE ONSET)		LATE-ONSET ALZHEIMERS DISEASE	EFO_1001870	rs7412	rs7412	?	19	44908822	missense_variant
rs429358	rs429358	19	44908684	APOE (CIS),APP (TRANS),GAP43 (TRANS),MAPT (TRANS),TPD52L3 (TRANS)	230728	7.30103	388324	29777097	Marioni RE et al	Transl Psychiatry	2018-05-18	ALZHEIMER'S DISEASE OR FAMILY HISTORY OF ALZHEIMER'S DISEASE		ALZHEIMER DISEASE,FAMILY HISTORY OF ALZHEIMER’S DISEASE	MONDO_0004975|EFO_0009268	rs2919845	rs2919845	?	19	44677956	non_coding_transcript_exon_variant
rs429358	rs429358	19	44908684	APOE (CIS),APP (TRANS),GAP43 (TRANS),MAPT (TRANS),TPD52L3 (TRANS)	190189	7.30103	388324	29777097	Marioni RE et al	Transl Psychiatry	2018-05-18	ALZHEIMER'S DISEASE OR FAMILY HISTORY OF ALZHEIMER'S DISEASE		ALZHEIMER DISEASE,FAMILY HISTORY OF ALZHEIMER’S DISEASE	MONDO_0004975|EFO_0009268	rs79638902	rs79638902	?	19	44718495	non_coding_transcript_exon_variant
rs429358	rs429358	19	44908684	APOE (CIS),APP (TRANS),GAP43 (TRANS),MAPT (TRANS),TPD52L3 (TRANS)	213018	7.30103	388324	29777097	Marioni RE et al	Transl Psychiatry	2018-05-18	ALZHEIMER'S DISEASE OR FAMILY HISTORY OF ALZHEIMER'S DISEASE		ALZHEIMER DISEASE,FAMILY HISTORY OF ALZHEIMER’S DISEASE	MONDO_0004975|EFO_0009268	rs2965162	rs2965162	?	19	44695666	intron_variant
rs429358	rs429358	19	44908684	APOE (CIS),APP (TRANS),GAP43 (TRANS),MAPT (TRANS),TPD52L3 (TRANS)	209902	11	388324	29777097	Marioni RE et al	Transl Psychiatry	2018-05-18	ALZHEIMER'S DISEASE OR FAMILY HISTORY OF ALZHEIMER'S DISEASE		ALZHEIMER DISEASE,FAMILY HISTORY OF ALZHEIMER’S DISEASE	MONDO_0004975|EFO_0009268	rs2965164	rs2965164	?	19	44698782	intron_variant
rs429358	rs429358	19	44908684	APOE (CIS),APP (TRANS),GAP43 (TRANS),MAPT (TRANS),TPD52L3 (TRANS)	215373	7.30103	388324	29777097	Marioni RE et al	Transl Psychiatry	2018-05-18	ALZHEIMER'S DISEASE OR FAMILY HISTORY OF ALZHEIMER'S DISEASE		ALZHEIMER DISEASE,FAMILY HISTORY OF ALZHEIMER’S DISEASE	MONDO_0004975|EFO_0009268	rs76670936	rs76670936	?	19	44693311	intron_variant
rs429358	rs429358	19	44908684	APOE (CIS),APP (TRANS),GAP43 (TRANS),MAPT (TRANS),TPD52L3 (TRANS)	179789	7.30103	388324	29777097	Marioni RE et al	Transl Psychiatry	2018-05-18	ALZHEIMER'S DISEASE OR FAMILY HISTORY OF ALZHEIMER'S DISEASE		ALZHEIMER DISEASE,FAMILY HISTORY OF ALZHEIMER’S DISEASE	MONDO_0004975|EFO_0009268	rs62117160	rs62117160	?	19	44728895	intergenic_variant
rs429358	rs429358	19	44908684	APOE (CIS),APP (TRANS),GAP43 (TRANS),MAPT (TRANS),TPD52L3 (TRANS)	189167	21.3979	388324	29777097	Marioni RE et al	Transl Psychiatry	2018-05-18	ALZHEIMER'S DISEASE OR FAMILY HISTORY OF ALZHEIMER'S DISEASE		ALZHEIMER DISEASE,FAMILY HISTORY OF ALZHEIMER’S DISEASE	MONDO_0004975|EFO_0009268	rs73037426	rs73037426	?	19	44719517	intron_variant
rs429358	rs429358	19	44908684	APOE (CIS),APP (TRANS),GAP43 (TRANS),MAPT (TRANS),TPD52L3 (TRANS)	184793	7.52288	388324	29777097	Marioni RE et al	Transl Psychiatry	2018-05-18	ALZHEIMER'S DISEASE OR FAMILY HISTORY OF ALZHEIMER'S DISEASE		ALZHEIMER DISEASE,FAMILY HISTORY OF ALZHEIMER’S DISEASE	MONDO_0004975|EFO_0009268	rs150820726	rs150820726	?	19	44723891	intron_variant
rs429358	rs429358	19	44908684	APOE (CIS),APP (TRANS),GAP43 (TRANS),MAPT (TRANS),TPD52L3 (TRANS)	160785	49	388324	29777097	Marioni RE et al	Transl Psychiatry	2018-05-18	ALZHEIMER'S DISEASE OR FAMILY HISTORY OF ALZHEIMER'S DISEASE		ALZHEIMER DISEASE,FAMILY HISTORY OF ALZHEIMER’S DISEASE	MONDO_0004975|EFO_0009268	rs2965169	rs2965169	?	19	44747899	non_coding_transcript_exon_variant
rs429358	rs429358	19	44908684	APOE (CIS),APP (TRANS),GAP43 (TRANS),MAPT (TRANS),TPD52L3 (TRANS)	115577	7.30103	388324	29777097	Marioni RE et al	Transl Psychiatry	2018-05-18	ALZHEIMER'S DISEASE OR FAMILY HISTORY OF ALZHEIMER'S DISEASE		ALZHEIMER DISEASE,FAMILY HISTORY OF ALZHEIMER’S DISEASE	MONDO_0004975|EFO_0009268	rs112450640	rs112450640	?	19	44793107	intron_variant
rs429358	rs429358	19	44908684	APOE (CIS),APP (TRANS),GAP43 (TRANS),MAPT (TRANS),TPD52L3 (TRANS)	93590	7.30103	388324	29777097	Marioni RE et al	Transl Psychiatry	2018-05-18	ALZHEIMER'S DISEASE OR FAMILY HISTORY OF ALZHEIMER'S DISEASE		ALZHEIMER DISEASE,FAMILY HISTORY OF ALZHEIMER’S DISEASE	MONDO_0004975|EFO_0009268	rs28399657	rs28399657	?	19	44815094	intron_variant
rs429358	rs429358	19	44908684	APOE (CIS),APP (TRANS),GAP43 (TRANS),MAPT (TRANS),TPD52L3 (TRANS)	41000	7.30103	388324	29777097	Marioni RE et al	Transl Psychiatry	2018-05-18	ALZHEIMER'S DISEASE OR FAMILY HISTORY OF ALZHEIMER'S DISEASE		ALZHEIMER DISEASE,FAMILY HISTORY OF ALZHEIMER’S DISEASE	MONDO_0004975|EFO_0009268	rs41290100	rs41290100	?	19	44867684	intron_variant
rs429358	rs429358	19	44908684	APOE (CIS),APP (TRANS),GAP43 (TRANS),MAPT (TRANS),TPD52L3 (TRANS)	87803	119.155	388324	29777097	Marioni RE et al	Transl Psychiatry	2018-05-18	ALZHEIMER'S DISEASE OR FAMILY HISTORY OF ALZHEIMER'S DISEASE		ALZHEIMER DISEASE,FAMILY HISTORY OF ALZHEIMER’S DISEASE	MONDO_0004975|EFO_0009268	rs28399637	rs28399637	?	19	44820881	intron_variant
rs429358	rs429358	19	44908684	APOE (CIS),APP (TRANS),GAP43 (TRANS),MAPT (TRANS),TPD52L3 (TRANS)	114013	7.30103	388324	29777097	Marioni RE et al	Transl Psychiatry	2018-05-18	ALZHEIMER'S DISEASE OR FAMILY HISTORY OF ALZHEIMER'S DISEASE		ALZHEIMER DISEASE,FAMILY HISTORY OF ALZHEIMER’S DISEASE	MONDO_0004975|EFO_0009268	rs2889414	rs2889414	?	19	44794671	intron_variant
rs429358	rs429358	19	44908684	APOE (CIS),APP (TRANS),GAP43 (TRANS),MAPT (TRANS),TPD52L3 (TRANS)	57645	7.30103	388324	29777097	Marioni RE et al	Transl Psychiatry	2018-05-18	ALZHEIMER'S DISEASE OR FAMILY HISTORY OF ALZHEIMER'S DISEASE		ALZHEIMER DISEASE,FAMILY HISTORY OF ALZHEIMER’S DISEASE	MONDO_0004975|EFO_0009268	rs11666329	rs11666329	?	19	44851039	intron_variant
rs429358	rs429358	19	44908684	APOE (CIS),APP (TRANS),GAP43 (TRANS),MAPT (TRANS),TPD52L3 (TRANS)	54564	7.30103	388324	29777097	Marioni RE et al	Transl Psychiatry	2018-05-18	ALZHEIMER'S DISEASE OR FAMILY HISTORY OF ALZHEIMER'S DISEASE		ALZHEIMER DISEASE,FAMILY HISTORY OF ALZHEIMER’S DISEASE	MONDO_0004975|EFO_0009268	rs4803764	rs4803764	?	19	44854120	intron_variant
rs429358	rs429358	19	44908684	APOE (CIS),APP (TRANS),GAP43 (TRANS),MAPT (TRANS),TPD52L3 (TRANS)	68362	14.699	388324	29777097	Marioni RE et al	Transl Psychiatry	2018-05-18	ALZHEIMER'S DISEASE OR FAMILY HISTORY OF ALZHEIMER'S DISEASE		ALZHEIMER DISEASE,FAMILY HISTORY OF ALZHEIMER’S DISEASE	MONDO_0004975|EFO_0009268	rs55840414	rs55840414	?	19	44840322	intergenic_variant
rs429358	rs429358	19	44908684	APOE (CIS),APP (TRANS),GAP43 (TRANS),MAPT (TRANS),TPD52L3 (TRANS)	76265	7.30103	388324	29777097	Marioni RE et al	Transl Psychiatry	2018-05-18	ALZHEIMER'S DISEASE OR FAMILY HISTORY OF ALZHEIMER'S DISEASE		ALZHEIMER DISEASE,FAMILY HISTORY OF ALZHEIMER’S DISEASE	MONDO_0004975|EFO_0009268	rs56394238	rs56394238	?	19	44832419	intergenic_variant
rs429358	rs429358	19	44908684	APOE (CIS),APP (TRANS),GAP43 (TRANS),MAPT (TRANS),TPD52L3 (TRANS)	66154	23.301	388324	29777097	Marioni RE et al	Transl Psychiatry	2018-05-18	ALZHEIMER'S DISEASE OR FAMILY HISTORY OF ALZHEIMER'S DISEASE		ALZHEIMER DISEASE,FAMILY HISTORY OF ALZHEIMER’S DISEASE	MONDO_0004975|EFO_0009268	rs111371860	rs111371860	?	19	44842530	upstream_gene_variant
rs429358	rs429358	19	44908684	APOE (CIS),APP (TRANS),GAP43 (TRANS),MAPT (TRANS),TPD52L3 (TRANS)	60425	174.301	388324	29777097	Marioni RE et al	Transl Psychiatry	2018-05-18	ALZHEIMER'S DISEASE OR FAMILY HISTORY OF ALZHEIMER'S DISEASE		ALZHEIMER DISEASE,FAMILY HISTORY OF ALZHEIMER’S DISEASE	MONDO_0004975|EFO_0009268	rs41289512	rs41289512	?	19	44848259	intron_variant
rs429358	rs429358	19	44908684	APOE (CIS),APP (TRANS),GAP43 (TRANS),MAPT (TRANS),TPD52L3 (TRANS)	87185	7.30103	388324	29777097	Marioni RE et al	Transl Psychiatry	2018-05-18	ALZHEIMER'S DISEASE OR FAMILY HISTORY OF ALZHEIMER'S DISEASE		ALZHEIMER DISEASE,FAMILY HISTORY OF ALZHEIMER’S DISEASE	MONDO_0004975|EFO_0009268	rs28399664	rs28399664	?	19	44821499	intergenic_variant
rs429358	rs429358	19	44908684	APOE (CIS),APP (TRANS),GAP43 (TRANS),MAPT (TRANS),TPD52L3 (TRANS)	223527	7.30103	388324	29777097	Marioni RE et al	Transl Psychiatry	2018-05-18	ALZHEIMER'S DISEASE OR FAMILY HISTORY OF ALZHEIMER'S DISEASE		ALZHEIMER DISEASE,FAMILY HISTORY OF ALZHEIMER’S DISEASE	MONDO_0004975|EFO_0009268	rs2965156	rs2965156	?	19	44685157	intron_variant
rs429358	rs429358	19	44908684	APOE (CIS),APP (TRANS),GAP43 (TRANS),MAPT (TRANS),TPD52L3 (TRANS)	212430	7.30103	388324	29777097	Marioni RE et al	Transl Psychiatry	2018-05-18	ALZHEIMER'S DISEASE OR FAMILY HISTORY OF ALZHEIMER'S DISEASE		ALZHEIMER DISEASE,FAMILY HISTORY OF ALZHEIMER’S DISEASE	MONDO_0004975|EFO_0009268	rs73035597	rs73035597	?	19	44696254	intron_variant
rs429358	rs429358	19	44908684	APOE (CIS),APP (TRANS),GAP43 (TRANS),MAPT (TRANS),TPD52L3 (TRANS)	157773	7.30103	388324	29777097	Marioni RE et al	Transl Psychiatry	2018-05-18	ALZHEIMER'S DISEASE OR FAMILY HISTORY OF ALZHEIMER'S DISEASE		ALZHEIMER DISEASE,FAMILY HISTORY OF ALZHEIMER’S DISEASE	MONDO_0004975|EFO_0009268	rs8103315	rs8103315	?	19	44750911	intron_variant
rs429358	rs429358	19	44908684	APOE (CIS),APP (TRANS),GAP43 (TRANS),MAPT (TRANS),TPD52L3 (TRANS)	211428	7.30103	388324	29777097	Marioni RE et al	Transl Psychiatry	2018-05-18	ALZHEIMER'S DISEASE OR FAMILY HISTORY OF ALZHEIMER'S DISEASE		ALZHEIMER DISEASE,FAMILY HISTORY OF ALZHEIMER’S DISEASE	MONDO_0004975|EFO_0009268	rs2965163	rs2965163	?	19	44697256	intron_variant
rs429358	rs429358	19	44908684	APOE (CIS),APP (TRANS),GAP43 (TRANS),MAPT (TRANS),TPD52L3 (TRANS)	209927	7.30103	388324	29777097	Marioni RE et al	Transl Psychiatry	2018-05-18	ALZHEIMER'S DISEASE OR FAMILY HISTORY OF ALZHEIMER'S DISEASE		ALZHEIMER DISEASE,FAMILY HISTORY OF ALZHEIMER’S DISEASE	MONDO_0004975|EFO_0009268	rs12150984	rs12150984	?	19	44698757	intron_variant
rs429358	rs429358	19	44908684	APOE (CIS),APP (TRANS),GAP43 (TRANS),MAPT (TRANS),TPD52L3 (TRANS)	191063	14	388324	29777097	Marioni RE et al	Transl Psychiatry	2018-05-18	ALZHEIMER'S DISEASE OR FAMILY HISTORY OF ALZHEIMER'S DISEASE		ALZHEIMER DISEASE,FAMILY HISTORY OF ALZHEIMER’S DISEASE	MONDO_0004975|EFO_0009268	rs11881756	rs11881756	?	19	44717621	intron_variant
rs429358	rs429358	19	44908684	APOE (CIS),APP (TRANS),GAP43 (TRANS),MAPT (TRANS),TPD52L3 (TRANS)	158450	7.30103	388324	29777097	Marioni RE et al	Transl Psychiatry	2018-05-18	ALZHEIMER'S DISEASE OR FAMILY HISTORY OF ALZHEIMER'S DISEASE		ALZHEIMER DISEASE,FAMILY HISTORY OF ALZHEIMER’S DISEASE	MONDO_0004975|EFO_0009268	rs10401176	rs10401176	?	19	44750234	intron_variant
rs429358	rs429358	19	44908684	APOE (CIS),APP (TRANS),GAP43 (TRANS),MAPT (TRANS),TPD52L3 (TRANS)	156675	7.30103	388324	29777097	Marioni RE et al	Transl Psychiatry	2018-05-18	ALZHEIMER'S DISEASE OR FAMILY HISTORY OF ALZHEIMER'S DISEASE		ALZHEIMER DISEASE,FAMILY HISTORY OF ALZHEIMER’S DISEASE	MONDO_0004975|EFO_0009268	rs62117205	rs62117205	?	19	44752009	intron_variant
rs429358	rs429358	19	44908684	APOE (CIS),APP (TRANS),GAP43 (TRANS),MAPT (TRANS),TPD52L3 (TRANS)	170303	7.30103	388324	29777097	Marioni RE et al	Transl Psychiatry	2018-05-18	ALZHEIMER'S DISEASE OR FAMILY HISTORY OF ALZHEIMER'S DISEASE		ALZHEIMER DISEASE,FAMILY HISTORY OF ALZHEIMER’S DISEASE	MONDO_0004975|EFO_0009268	rs2927437	rs2927437	?	19	44738381	intergenic_variant
rs429358	rs429358	19	44908684	APOE (CIS),APP (TRANS),GAP43 (TRANS),MAPT (TRANS),TPD52L3 (TRANS)	162280	7.30103	388324	29777097	Marioni RE et al	Transl Psychiatry	2018-05-18	ALZHEIMER'S DISEASE OR FAMILY HISTORY OF ALZHEIMER'S DISEASE		ALZHEIMER DISEASE,FAMILY HISTORY OF ALZHEIMER’S DISEASE	MONDO_0004975|EFO_0009268	rs12459810	rs12459810	?	19	44746404	regulatory_region_variant
rs429358	rs429358	19	44908684	APOE (CIS),APP (TRANS),GAP43 (TRANS),MAPT (TRANS),TPD52L3 (TRANS)	184206	7.30103	388324	29777097	Marioni RE et al	Transl Psychiatry	2018-05-18	ALZHEIMER'S DISEASE OR FAMILY HISTORY OF ALZHEIMER'S DISEASE		ALZHEIMER DISEASE,FAMILY HISTORY OF ALZHEIMER’S DISEASE	MONDO_0004975|EFO_0009268	rs7254776	rs7254776	?	19	44724478	intron_variant
rs429358	rs429358	19	44908684	APOE (CIS),APP (TRANS),GAP43 (TRANS),MAPT (TRANS),TPD52L3 (TRANS)	158359	7.30103	388324	29777097	Marioni RE et al	Transl Psychiatry	2018-05-18	ALZHEIMER'S DISEASE OR FAMILY HISTORY OF ALZHEIMER'S DISEASE		ALZHEIMER DISEASE,FAMILY HISTORY OF ALZHEIMER’S DISEASE	MONDO_0004975|EFO_0009268	rs8100197	rs8100197	?	19	44750325	intron_variant
rs429358	rs429358	19	44908684	APOE (CIS),APP (TRANS),GAP43 (TRANS),MAPT (TRANS),TPD52L3 (TRANS)	108990	17.3979	388324	29777097	Marioni RE et al	Transl Psychiatry	2018-05-18	ALZHEIMER'S DISEASE OR FAMILY HISTORY OF ALZHEIMER'S DISEASE		ALZHEIMER DISEASE,FAMILY HISTORY OF ALZHEIMER’S DISEASE	MONDO_0004975|EFO_0009268	rs2967668	rs2967668	?	19	44799694	intron_variant
rs429358	rs429358	19	44908684	APOE (CIS),APP (TRANS),GAP43 (TRANS),MAPT (TRANS),TPD52L3 (TRANS)	80255	7.30103	388324	29777097	Marioni RE et al	Transl Psychiatry	2018-05-18	ALZHEIMER'S DISEASE OR FAMILY HISTORY OF ALZHEIMER'S DISEASE		ALZHEIMER DISEASE,FAMILY HISTORY OF ALZHEIMER’S DISEASE	MONDO_0004975|EFO_0009268	rs112262807	rs112262807	?	19	44828429	intergenic_variant
rs429358	rs429358	19	44908684	APOE (CIS),APP (TRANS),GAP43 (TRANS),MAPT (TRANS),TPD52L3 (TRANS)	69126	7.30103	388324	29777097	Marioni RE et al	Transl Psychiatry	2018-05-18	ALZHEIMER'S DISEASE OR FAMILY HISTORY OF ALZHEIMER'S DISEASE		ALZHEIMER DISEASE,FAMILY HISTORY OF ALZHEIMER’S DISEASE	MONDO_0004975|EFO_0009268	rs1466435	rs1466435	?	19	44839558	regulatory_region_variant
rs429358	rs429358	19	44908684	APOE (CIS),APP (TRANS),GAP43 (TRANS),MAPT (TRANS),TPD52L3 (TRANS)	100857	25.3979	388324	29777097	Marioni RE et al	Transl Psychiatry	2018-05-18	ALZHEIMER'S DISEASE OR FAMILY HISTORY OF ALZHEIMER'S DISEASE		ALZHEIMER DISEASE,FAMILY HISTORY OF ALZHEIMER’S DISEASE	MONDO_0004975|EFO_0009268	rs140824606	rs140824606	?	19	44807827	TF_binding_site_variant
rs429358	rs429358	19	44908684	APOE (CIS),APP (TRANS),GAP43 (TRANS),MAPT (TRANS),TPD52L3 (TRANS)	178448	7.30103	388324	29777097	Marioni RE et al	Transl Psychiatry	2018-05-18	ALZHEIMER'S DISEASE OR FAMILY HISTORY OF ALZHEIMER'S DISEASE		ALZHEIMER DISEASE,FAMILY HISTORY OF ALZHEIMER’S DISEASE	MONDO_0004975|EFO_0009268	rs186110295	rs186110295	?	19	44730236	intergenic_variant
rs429358	rs429358	19	44908684	APOE (CIS),APP (TRANS),GAP43 (TRANS),MAPT (TRANS),TPD52L3 (TRANS)	89197	7.30103	388324	29777097	Marioni RE et al	Transl Psychiatry	2018-05-18	ALZHEIMER'S DISEASE OR FAMILY HISTORY OF ALZHEIMER'S DISEASE		ALZHEIMER DISEASE,FAMILY HISTORY OF ALZHEIMER’S DISEASE	MONDO_0004975|EFO_0009268	rs1135062	rs1135062	?	19	44819487	missense_variant
rs429358	rs429358	19	44908684	APOE (CIS),APP (TRANS),GAP43 (TRANS),MAPT (TRANS),TPD52L3 (TRANS)	84632	7.30103	388324	29777097	Marioni RE et al	Transl Psychiatry	2018-05-18	ALZHEIMER'S DISEASE OR FAMILY HISTORY OF ALZHEIMER'S DISEASE		ALZHEIMER DISEASE,FAMILY HISTORY OF ALZHEIMER’S DISEASE	MONDO_0004975|EFO_0009268	rs10412413	rs10412413	?	19	44824052	intergenic_variant
rs429358	rs429358	19	44908684	APOE (CIS),APP (TRANS),GAP43 (TRANS),MAPT (TRANS),TPD52L3 (TRANS)	59454	7.30103	388324	29777097	Marioni RE et al	Transl Psychiatry	2018-05-18	ALZHEIMER'S DISEASE OR FAMILY HISTORY OF ALZHEIMER'S DISEASE		ALZHEIMER DISEASE,FAMILY HISTORY OF ALZHEIMER’S DISEASE	MONDO_0004975|EFO_0009268	rs12974942	rs12974942	?	19	44849230	intron_variant
rs429358	rs429358	19	44908684	APOE (CIS),APP (TRANS),GAP43 (TRANS),MAPT (TRANS),TPD52L3 (TRANS)	82503	8.30103	388324	29777097	Marioni RE et al	Transl Psychiatry	2018-05-18	ALZHEIMER'S DISEASE OR FAMILY HISTORY OF ALZHEIMER'S DISEASE		ALZHEIMER DISEASE,FAMILY HISTORY OF ALZHEIMER’S DISEASE	MONDO_0004975|EFO_0009268	rs78986976	rs78986976	?	19	44826181	intergenic_variant
rs429358	rs429358	19	44908684	APOE (CIS),APP (TRANS),GAP43 (TRANS),MAPT (TRANS),TPD52L3 (TRANS)	62764	7.30103	388324	29777097	Marioni RE et al	Transl Psychiatry	2018-05-18	ALZHEIMER'S DISEASE OR FAMILY HISTORY OF ALZHEIMER'S DISEASE		ALZHEIMER DISEASE,FAMILY HISTORY OF ALZHEIMER’S DISEASE	MONDO_0004975|EFO_0009268	rs77241309	rs77241309	?	19	44845920	upstream_gene_variant
rs429358	rs429358	19	44908684	APOE (CIS),APP (TRANS),GAP43 (TRANS),MAPT (TRANS),TPD52L3 (TRANS)	48241	7.30103	388324	29777097	Marioni RE et al	Transl Psychiatry	2018-05-18	ALZHEIMER'S DISEASE OR FAMILY HISTORY OF ALZHEIMER'S DISEASE		ALZHEIMER DISEASE,FAMILY HISTORY OF ALZHEIMER’S DISEASE	MONDO_0004975|EFO_0009268	rs12978931	rs12978931	?	19	44860443	intron_variant
rs429358	rs429358	19	44908684	APOE (CIS),APP (TRANS),GAP43 (TRANS),MAPT (TRANS),TPD52L3 (TRANS)	59137	7.30103	388324	29777097	Marioni RE et al	Transl Psychiatry	2018-05-18	ALZHEIMER'S DISEASE OR FAMILY HISTORY OF ALZHEIMER'S DISEASE		ALZHEIMER DISEASE,FAMILY HISTORY OF ALZHEIMER’S DISEASE	MONDO_0004975|EFO_0009268	rs4802240	rs4802240	?	19	44849547	intron_variant
rs429358	rs429358	19	44908684	APOE (CIS),APP (TRANS),GAP43 (TRANS),MAPT (TRANS),TPD52L3 (TRANS)	22717	7.30103	388324	29777097	Marioni RE et al	Transl Psychiatry	2018-05-18	ALZHEIMER'S DISEASE OR FAMILY HISTORY OF ALZHEIMER'S DISEASE		ALZHEIMER DISEASE,FAMILY HISTORY OF ALZHEIMER’S DISEASE	MONDO_0004975|EFO_0009268	rs283814	rs283814	?	19	44885967	synonymous_variant
rs429358	rs429358	19	44908684	APOE (CIS),APP (TRANS),GAP43 (TRANS),MAPT (TRANS),TPD52L3 (TRANS)	11194	7.30103	388324	29777097	Marioni RE et al	Transl Psychiatry	2018-05-18	ALZHEIMER'S DISEASE OR FAMILY HISTORY OF ALZHEIMER'S DISEASE		ALZHEIMER DISEASE,FAMILY HISTORY OF ALZHEIMER’S DISEASE	MONDO_0004975|EFO_0009268	rs61679753	rs61679753	?	19	44897490	intron_variant
rs429358	rs429358	19	44908684	APOE (CIS),APP (TRANS),GAP43 (TRANS),MAPT (TRANS),TPD52L3 (TRANS)	65275	42.699	388324	29777097	Marioni RE et al	Transl Psychiatry	2018-05-18	ALZHEIMER'S DISEASE OR FAMILY HISTORY OF ALZHEIMER'S DISEASE		ALZHEIMER DISEASE,FAMILY HISTORY OF ALZHEIMER’S DISEASE	MONDO_0004975|EFO_0009268	rs148601586	rs148601586	?	19	44843409	intergenic_variant
rs429358	rs429358	19	44908684	APOE (CIS),APP (TRANS),GAP43 (TRANS),MAPT (TRANS),TPD52L3 (TRANS)	111119	7.30103	388324	29777097	Marioni RE et al	Transl Psychiatry	2018-05-18	ALZHEIMER'S DISEASE OR FAMILY HISTORY OF ALZHEIMER'S DISEASE		ALZHEIMER DISEASE,FAMILY HISTORY OF ALZHEIMER’S DISEASE	MONDO_0004975|EFO_0009268	rs112380717	rs112380717	?	19	45019803	intron_variant
rs429358	rs429358	19	44908684	APOE (CIS),APP (TRANS),GAP43 (TRANS),MAPT (TRANS),TPD52L3 (TRANS)	54002	107.398	388324	29777097	Marioni RE et al	Transl Psychiatry	2018-05-18	ALZHEIMER'S DISEASE OR FAMILY HISTORY OF ALZHEIMER'S DISEASE		ALZHEIMER DISEASE,FAMILY HISTORY OF ALZHEIMER’S DISEASE	MONDO_0004975|EFO_0009268	rs2927468	rs2927468	?	19	44854682	intron_variant
rs429358	rs429358	19	44908684	APOE (CIS),APP (TRANS),GAP43 (TRANS),MAPT (TRANS),TPD52L3 (TRANS)	78107	7.30103	388324	29777097	Marioni RE et al	Transl Psychiatry	2018-05-18	ALZHEIMER'S DISEASE OR FAMILY HISTORY OF ALZHEIMER'S DISEASE		ALZHEIMER DISEASE,FAMILY HISTORY OF ALZHEIMER’S DISEASE	MONDO_0004975|EFO_0009268	rs4803760	rs4803760	?	19	44830577	intergenic_variant
rs429358	rs429358	19	44908684	APOE (CIS),APP (TRANS),GAP43 (TRANS),MAPT (TRANS),TPD52L3 (TRANS)	64380	7.30103	388324	29777097	Marioni RE et al	Transl Psychiatry	2018-05-18	ALZHEIMER'S DISEASE OR FAMILY HISTORY OF ALZHEIMER'S DISEASE		ALZHEIMER DISEASE,FAMILY HISTORY OF ALZHEIMER’S DISEASE	MONDO_0004975|EFO_0009268	rs11668738	rs11668738	?	19	44844304	regulatory_region_variant
rs429358	rs429358	19	44908684	APOE (CIS),APP (TRANS),GAP43 (TRANS),MAPT (TRANS),TPD52L3 (TRANS)	55800	7.30103	388324	29777097	Marioni RE et al	Transl Psychiatry	2018-05-18	ALZHEIMER'S DISEASE OR FAMILY HISTORY OF ALZHEIMER'S DISEASE		ALZHEIMER DISEASE,FAMILY HISTORY OF ALZHEIMER’S DISEASE	MONDO_0004975|EFO_0009268	rs2972558	rs2972558	?	19	44852884	intron_variant
rs429358	rs429358	19	44908684	APOE (CIS),APP (TRANS),GAP43 (TRANS),MAPT (TRANS),TPD52L3 (TRANS)	32195	7.30103	388324	29777097	Marioni RE et al	Transl Psychiatry	2018-05-18	ALZHEIMER'S DISEASE OR FAMILY HISTORY OF ALZHEIMER'S DISEASE		ALZHEIMER DISEASE,FAMILY HISTORY OF ALZHEIMER’S DISEASE	MONDO_0004975|EFO_0009268	rs73050293	rs73050293	?	19	44876489	intron_variant
rs429358	rs429358	19	44908684	APOE (CIS),APP (TRANS),GAP43 (TRANS),MAPT (TRANS),TPD52L3 (TRANS)	51453	32	388324	29777097	Marioni RE et al	Transl Psychiatry	2018-05-18	ALZHEIMER'S DISEASE OR FAMILY HISTORY OF ALZHEIMER'S DISEASE		ALZHEIMER DISEASE,FAMILY HISTORY OF ALZHEIMER’S DISEASE	MONDO_0004975|EFO_0009268	rs375972689	rs375972689	?	19	44857231	intron_variant
rs429358	rs429358	19	44908684	APOE (CIS),APP (TRANS),GAP43 (TRANS),MAPT (TRANS),TPD52L3 (TRANS)	51179	7.30103	388324	29777097	Marioni RE et al	Transl Psychiatry	2018-05-18	ALZHEIMER'S DISEASE OR FAMILY HISTORY OF ALZHEIMER'S DISEASE		ALZHEIMER DISEASE,FAMILY HISTORY OF ALZHEIMER’S DISEASE	MONDO_0004975|EFO_0009268	rs8112526	rs8112526	?	19	44857505	intron_variant
rs429358	rs429358	19	44908684	APOE (CIS),APP (TRANS),GAP43 (TRANS),MAPT (TRANS),TPD52L3 (TRANS)	29224	7.30103	388324	29777097	Marioni RE et al	Transl Psychiatry	2018-05-18	ALZHEIMER'S DISEASE OR FAMILY HISTORY OF ALZHEIMER'S DISEASE		ALZHEIMER DISEASE,FAMILY HISTORY OF ALZHEIMER’S DISEASE	MONDO_0004975|EFO_0009268	rs406456	rs406456	?	19	44879460	intron_variant
rs429358	rs429358	19	44908684	APOE (CIS),APP (TRANS),GAP43 (TRANS),MAPT (TRANS),TPD52L3 (TRANS)	9223	7.30103	388324	29777097	Marioni RE et al	Transl Psychiatry	2018-05-18	ALZHEIMER'S DISEASE OR FAMILY HISTORY OF ALZHEIMER'S DISEASE		ALZHEIMER DISEASE,FAMILY HISTORY OF ALZHEIMER’S DISEASE	MONDO_0004975|EFO_0009268	rs35568738	rs35568738	?	19	44899461	intron_variant
rs429358	rs429358	19	44908684	APOE (CIS),APP (TRANS),GAP43 (TRANS),MAPT (TRANS),TPD52L3 (TRANS)	16675	207.699	388324	29777097	Marioni RE et al	Transl Psychiatry	2018-05-18	ALZHEIMER'S DISEASE OR FAMILY HISTORY OF ALZHEIMER'S DISEASE		ALZHEIMER DISEASE,FAMILY HISTORY OF ALZHEIMER’S DISEASE	MONDO_0004975|EFO_0009268	rs157580	rs157580	?	19	44892009	intron_variant
rs429358	rs429358	19	44908684	APOE (CIS),APP (TRANS),GAP43 (TRANS),MAPT (TRANS),TPD52L3 (TRANS)	28957	7.30103	388324	29777097	Marioni RE et al	Transl Psychiatry	2018-05-18	ALZHEIMER'S DISEASE OR FAMILY HISTORY OF ALZHEIMER'S DISEASE		ALZHEIMER DISEASE,FAMILY HISTORY OF ALZHEIMER’S DISEASE	MONDO_0004975|EFO_0009268	rs11669338	rs11669338	?	19	44879727	intron_variant
rs429358	rs429358	19	44908684	APOE (CIS),APP (TRANS),GAP43 (TRANS),MAPT (TRANS),TPD52L3 (TRANS)	8083	7.30103	388324	29777097	Marioni RE et al	Transl Psychiatry	2018-05-18	ALZHEIMER'S DISEASE OR FAMILY HISTORY OF ALZHEIMER'S DISEASE		ALZHEIMER DISEASE,FAMILY HISTORY OF ALZHEIMER’S DISEASE	MONDO_0004975|EFO_0009268	rs760136	rs760136	?	19	44900601	intron_variant
rs429358	rs429358	19	44908684	APOE (CIS),APP (TRANS),GAP43 (TRANS),MAPT (TRANS),TPD52L3 (TRANS)	7250	7.30103	388324	29777097	Marioni RE et al	Transl Psychiatry	2018-05-18	ALZHEIMER'S DISEASE OR FAMILY HISTORY OF ALZHEIMER'S DISEASE		ALZHEIMER DISEASE,FAMILY HISTORY OF ALZHEIMER’S DISEASE	MONDO_0004975|EFO_0009268	rs405697	rs405697	?	19	44901434	3_prime_UTR_variant
rs429358	rs429358	19	44908684	APOE (CIS),APP (TRANS),GAP43 (TRANS),MAPT (TRANS),TPD52L3 (TRANS)	13519	7.30103	388324	29777097	Marioni RE et al	Transl Psychiatry	2018-05-18	ALZHEIMER'S DISEASE OR FAMILY HISTORY OF ALZHEIMER'S DISEASE		ALZHEIMER DISEASE,FAMILY HISTORY OF ALZHEIMER’S DISEASE	MONDO_0004975|EFO_0009268	rs157595	rs157595	?	19	44922203	intergenic_variant
rs429358	rs429358	19	44908684	APOE (CIS),APP (TRANS),GAP43 (TRANS),MAPT (TRANS),TPD52L3 (TRANS)	19717	7.30103	388324	29777097	Marioni RE et al	Transl Psychiatry	2018-05-18	ALZHEIMER'S DISEASE OR FAMILY HISTORY OF ALZHEIMER'S DISEASE		ALZHEIMER DISEASE,FAMILY HISTORY OF ALZHEIMER’S DISEASE	MONDO_0004975|EFO_0009268	rs8106813	rs8106813	?	19	44928401	intron_variant
rs429358	rs429358	19	44908684	APOE (CIS),APP (TRANS),GAP43 (TRANS),MAPT (TRANS),TPD52L3 (TRANS)	6442	7.30103	388324	29777097	Marioni RE et al	Transl Psychiatry	2018-05-18	ALZHEIMER'S DISEASE OR FAMILY HISTORY OF ALZHEIMER'S DISEASE		ALZHEIMER DISEASE,FAMILY HISTORY OF ALZHEIMER’S DISEASE	MONDO_0004975|EFO_0009268	rs141864196	rs141864196	?	19	44902242	3_prime_UTR_variant
rs429358	rs429358	19	44908684	APOE (CIS),APP (TRANS),GAP43 (TRANS),MAPT (TRANS),TPD52L3 (TRANS)	30649	7.30103	388324	29777097	Marioni RE et al	Transl Psychiatry	2018-05-18	ALZHEIMER'S DISEASE OR FAMILY HISTORY OF ALZHEIMER'S DISEASE		ALZHEIMER DISEASE,FAMILY HISTORY OF ALZHEIMER’S DISEASE	MONDO_0004975|EFO_0009268	rs150639620	rs150639620	?	19	44878035	intron_variant
rs429358	rs429358	19	44908684	APOE (CIS),APP (TRANS),GAP43 (TRANS),MAPT (TRANS),TPD52L3 (TRANS)	29266	7.30103	388324	29777097	Marioni RE et al	Transl Psychiatry	2018-05-18	ALZHEIMER'S DISEASE OR FAMILY HISTORY OF ALZHEIMER'S DISEASE		ALZHEIMER DISEASE,FAMILY HISTORY OF ALZHEIMER’S DISEASE	MONDO_0004975|EFO_0009268	rs41290120	rs41290120	?	19	44879418	intron_variant
rs429358	rs429358	19	44908684	APOE (CIS),APP (TRANS),GAP43 (TRANS),MAPT (TRANS),TPD52L3 (TRANS)	3344	7.30103	388324	29777097	Marioni RE et al	Transl Psychiatry	2018-05-18	ALZHEIMER'S DISEASE OR FAMILY HISTORY OF ALZHEIMER'S DISEASE		ALZHEIMER DISEASE,FAMILY HISTORY OF ALZHEIMER’S DISEASE	MONDO_0004975|EFO_0009268	rs138235833	rs138235833	?	19	44912028	non_coding_transcript_exon_variant
rs429358	rs429358	19	44908684	APOE (CIS),APP (TRANS),GAP43 (TRANS),MAPT (TRANS),TPD52L3 (TRANS)	23700	7.30103	388324	29777097	Marioni RE et al	Transl Psychiatry	2018-05-18	ALZHEIMER'S DISEASE OR FAMILY HISTORY OF ALZHEIMER'S DISEASE		ALZHEIMER DISEASE,FAMILY HISTORY OF ALZHEIMER’S DISEASE	MONDO_0004975|EFO_0009268	rs283810	rs283810	?	19	44884984	intron_variant
rs429358	rs429358	19	44908684	APOE (CIS),APP (TRANS),GAP43 (TRANS),MAPT (TRANS),TPD52L3 (TRANS)	3313	7.30103	388324	29777097	Marioni RE et al	Transl Psychiatry	2018-05-18	ALZHEIMER'S DISEASE OR FAMILY HISTORY OF ALZHEIMER'S DISEASE		ALZHEIMER DISEASE,FAMILY HISTORY OF ALZHEIMER’S DISEASE	MONDO_0004975|EFO_0009268	rs769446	rs769446	?	19	44905371	TF_binding_site_variant
rs429358	rs429358	19	44908684	APOE (CIS),APP (TRANS),GAP43 (TRANS),MAPT (TRANS),TPD52L3 (TRANS)	35280	7.30103	388324	29777097	Marioni RE et al	Transl Psychiatry	2018-05-18	ALZHEIMER'S DISEASE OR FAMILY HISTORY OF ALZHEIMER'S DISEASE		ALZHEIMER DISEASE,FAMILY HISTORY OF ALZHEIMER’S DISEASE	MONDO_0004975|EFO_0009268	rs12721109	rs12721109	?	19	44943964	intron_variant
rs429358	rs429358	19	44908684	APOE (CIS),APP (TRANS),GAP43 (TRANS),MAPT (TRANS),TPD52L3 (TRANS)	1014	162	388324	29777097	Marioni RE et al	Transl Psychiatry	2018-05-18	ALZHEIMER'S DISEASE OR FAMILY HISTORY OF ALZHEIMER'S DISEASE		ALZHEIMER DISEASE,FAMILY HISTORY OF ALZHEIMER’S DISEASE	MONDO_0004975|EFO_0009268	rs1081105	rs1081105	?	19	44909698	non_coding_transcript_exon_variant
rs429358	rs429358	19	44908684	APOE (CIS),APP (TRANS),GAP43 (TRANS),MAPT (TRANS),TPD52L3 (TRANS)	26613	7.30103	388324	29777097	Marioni RE et al	Transl Psychiatry	2018-05-18	ALZHEIMER'S DISEASE OR FAMILY HISTORY OF ALZHEIMER'S DISEASE		ALZHEIMER DISEASE,FAMILY HISTORY OF ALZHEIMER’S DISEASE	MONDO_0004975|EFO_0009268	rs7254133	rs7254133	?	19	44935297	intergenic_variant
rs429358	rs429358	19	44908684	APOE (CIS),APP (TRANS),GAP43 (TRANS),MAPT (TRANS),TPD52L3 (TRANS)	17767	69.699	388324	29777097	Marioni RE et al	Transl Psychiatry	2018-05-18	ALZHEIMER'S DISEASE OR FAMILY HISTORY OF ALZHEIMER'S DISEASE		ALZHEIMER DISEASE,FAMILY HISTORY OF ALZHEIMER’S DISEASE	MONDO_0004975|EFO_0009268	rs60049679	rs60049679	?	19	44926451	intergenic_variant
rs429358	rs429358	19	44908684	APOE (CIS),APP (TRANS),GAP43 (TRANS),MAPT (TRANS),TPD52L3 (TRANS)	26702	9.30103	388324	29777097	Marioni RE et al	Transl Psychiatry	2018-05-18	ALZHEIMER'S DISEASE OR FAMILY HISTORY OF ALZHEIMER'S DISEASE		ALZHEIMER DISEASE,FAMILY HISTORY OF ALZHEIMER’S DISEASE	MONDO_0004975|EFO_0009268	rs4263041	rs4263041	?	19	44935386	intergenic_variant
rs429358	rs429358	19	44908684	APOE (CIS),APP (TRANS),GAP43 (TRANS),MAPT (TRANS),TPD52L3 (TRANS)	88770	7.30103	388324	29777097	Marioni RE et al	Transl Psychiatry	2018-05-18	ALZHEIMER'S DISEASE OR FAMILY HISTORY OF ALZHEIMER'S DISEASE		ALZHEIMER DISEASE,FAMILY HISTORY OF ALZHEIMER’S DISEASE	MONDO_0004975|EFO_0009268	rs2376866	rs2376866	?	19	44997454	intergenic_variant
rs429358	rs429358	19	44908684	APOE (CIS),APP (TRANS),GAP43 (TRANS),MAPT (TRANS),TPD52L3 (TRANS)	104108	7.30103	388324	29777097	Marioni RE et al	Transl Psychiatry	2018-05-18	ALZHEIMER'S DISEASE OR FAMILY HISTORY OF ALZHEIMER'S DISEASE		ALZHEIMER DISEASE,FAMILY HISTORY OF ALZHEIMER’S DISEASE	MONDO_0004975|EFO_0009268	rs35194383	rs35194383	?	19	45012792	intron_variant
rs429358	rs429358	19	44908684	APOE (CIS),APP (TRANS),GAP43 (TRANS),MAPT (TRANS),TPD52L3 (TRANS)	92585	30.0458	388324	29777097	Marioni RE et al	Transl Psychiatry	2018-05-18	ALZHEIMER'S DISEASE OR FAMILY HISTORY OF ALZHEIMER'S DISEASE		ALZHEIMER DISEASE,FAMILY HISTORY OF ALZHEIMER’S DISEASE	MONDO_0004975|EFO_0009268	rs117612135	rs117612135	?	19	45001269	TF_binding_site_variant
rs429358	rs429358	19	44908684	APOE (CIS),APP (TRANS),GAP43 (TRANS),MAPT (TRANS),TPD52L3 (TRANS)	131813	10.0458	388324	29777097	Marioni RE et al	Transl Psychiatry	2018-05-18	ALZHEIMER'S DISEASE OR FAMILY HISTORY OF ALZHEIMER'S DISEASE		ALZHEIMER DISEASE,FAMILY HISTORY OF ALZHEIMER’S DISEASE	MONDO_0004975|EFO_0009268	rs76856627	rs76856627	?	19	45040497	non_coding_transcript_exon_variant
rs429358	rs429358	19	44908684	APOE (CIS),APP (TRANS),GAP43 (TRANS),MAPT (TRANS),TPD52L3 (TRANS)	179142	7.30103	388324	29777097	Marioni RE et al	Transl Psychiatry	2018-05-18	ALZHEIMER'S DISEASE OR FAMILY HISTORY OF ALZHEIMER'S DISEASE		ALZHEIMER DISEASE,FAMILY HISTORY OF ALZHEIMER’S DISEASE	MONDO_0004975|EFO_0009268	rs78620885	rs78620885	?	19	45087826	intron_variant
rs429358	rs429358	19	44908684	APOE (CIS),APP (TRANS),GAP43 (TRANS),MAPT (TRANS),TPD52L3 (TRANS)	137193	14.2218	388324	29777097	Marioni RE et al	Transl Psychiatry	2018-05-18	ALZHEIMER'S DISEASE OR FAMILY HISTORY OF ALZHEIMER'S DISEASE		ALZHEIMER DISEASE,FAMILY HISTORY OF ALZHEIMER’S DISEASE	MONDO_0004975|EFO_0009268	rs112481437	rs112481437	?	19	45045877	intron_variant
rs429358	rs429358	19	44908684	APOE (CIS),APP (TRANS),GAP43 (TRANS),MAPT (TRANS),TPD52L3 (TRANS)	170460	7.30103	388324	29777097	Marioni RE et al	Transl Psychiatry	2018-05-18	ALZHEIMER'S DISEASE OR FAMILY HISTORY OF ALZHEIMER'S DISEASE		ALZHEIMER DISEASE,FAMILY HISTORY OF ALZHEIMER’S DISEASE	MONDO_0004975|EFO_0009268	rs7251911	rs7251911	?	19	45079144	intron_variant
rs429358	rs429358	19	44908684	APOE (CIS),APP (TRANS),GAP43 (TRANS),MAPT (TRANS),TPD52L3 (TRANS)	217162	7.30103	388324	29777097	Marioni RE et al	Transl Psychiatry	2018-05-18	ALZHEIMER'S DISEASE OR FAMILY HISTORY OF ALZHEIMER'S DISEASE		ALZHEIMER DISEASE,FAMILY HISTORY OF ALZHEIMER’S DISEASE	MONDO_0004975|EFO_0009268	rs145903417	rs145903417	?	19	45125846	intron_variant
rs429358	rs429358	19	44908684	APOE (CIS),APP (TRANS),GAP43 (TRANS),MAPT (TRANS),TPD52L3 (TRANS)	189659	14.699	388324	29777097	Marioni RE et al	Transl Psychiatry	2018-05-18	ALZHEIMER'S DISEASE OR FAMILY HISTORY OF ALZHEIMER'S DISEASE		ALZHEIMER DISEASE,FAMILY HISTORY OF ALZHEIMER’S DISEASE	MONDO_0004975|EFO_0009268	rs138137383	rs138137383	?	19	45098343	intron_variant
rs429358	rs429358	19	44908684	APOE (CIS),APP (TRANS),GAP43 (TRANS),MAPT (TRANS),TPD52L3 (TRANS)	193366	17	388324	29777097	Marioni RE et al	Transl Psychiatry	2018-05-18	ALZHEIMER'S DISEASE OR FAMILY HISTORY OF ALZHEIMER'S DISEASE		ALZHEIMER DISEASE,FAMILY HISTORY OF ALZHEIMER’S DISEASE	MONDO_0004975|EFO_0009268	rs12461065	rs12461065	?	19	45102050	intron_variant
rs429358	rs429358	19	44908684	APOE (CIS),APP (TRANS),GAP43 (TRANS),MAPT (TRANS),TPD52L3 (TRANS)	172750	7.30103	388324	29777097	Marioni RE et al	Transl Psychiatry	2018-05-18	ALZHEIMER'S DISEASE OR FAMILY HISTORY OF ALZHEIMER'S DISEASE		ALZHEIMER DISEASE,FAMILY HISTORY OF ALZHEIMER’S DISEASE	MONDO_0004975|EFO_0009268	rs8100183	rs8100183	?	19	45081434	intron_variant
rs429358	rs429358	19	44908684	APOE (CIS),APP (TRANS),GAP43 (TRANS),MAPT (TRANS),TPD52L3 (TRANS)	219874	29.699	388324	29777097	Marioni RE et al	Transl Psychiatry	2018-05-18	ALZHEIMER'S DISEASE OR FAMILY HISTORY OF ALZHEIMER'S DISEASE		ALZHEIMER DISEASE,FAMILY HISTORY OF ALZHEIMER’S DISEASE	MONDO_0004975|EFO_0009268	rs17643262	rs17643262	?	19	45128558	intron_variant
rs429358	rs429358	19	44908684	APOE (CIS),APP (TRANS),GAP43 (TRANS),MAPT (TRANS),TPD52L3 (TRANS)	222740	7.30103	388324	29777097	Marioni RE et al	Transl Psychiatry	2018-05-18	ALZHEIMER'S DISEASE OR FAMILY HISTORY OF ALZHEIMER'S DISEASE		ALZHEIMER DISEASE,FAMILY HISTORY OF ALZHEIMER’S DISEASE	MONDO_0004975|EFO_0009268	rs10408847	rs10408847	?	19	45131424	intron_variant
rs429358	rs429358	19	44908684	APOE (CIS),APP (TRANS),GAP43 (TRANS),MAPT (TRANS),TPD52L3 (TRANS)	235399	7.30103	388324	29777097	Marioni RE et al	Transl Psychiatry	2018-05-18	ALZHEIMER'S DISEASE OR FAMILY HISTORY OF ALZHEIMER'S DISEASE		ALZHEIMER DISEASE,FAMILY HISTORY OF ALZHEIMER’S DISEASE	MONDO_0004975|EFO_0009268	rs142034848	rs142034848	?	19	44673285	intron_variant
rs429358	rs429358	19	44908684	APOE (CIS),APP (TRANS),GAP43 (TRANS),MAPT (TRANS),TPD52L3 (TRANS)	53915	7.30103	388324	29777097	Marioni RE et al	Transl Psychiatry	2018-05-18	ALZHEIMER'S DISEASE OR FAMILY HISTORY OF ALZHEIMER'S DISEASE		ALZHEIMER DISEASE,FAMILY HISTORY OF ALZHEIMER’S DISEASE	MONDO_0004975|EFO_0009268	rs143459034	rs143459034	?	19	44854769	intron_variant
rs429358	rs429358	19	44908684	APOE (CIS),APP (TRANS),GAP43 (TRANS),MAPT (TRANS),TPD52L3 (TRANS)	60425	275.222	455258	30617256	Jansen IE et al	Nat Genet	2019-01-07	ALZHEIMER'S DISEASE OR FAMILY HISTORY OF ALZHEIMER'S DISEASE		ALZHEIMER DISEASE,FAMILY HISTORY OF ALZHEIMER’S DISEASE	MONDO_0004975|EFO_0009268	rs41289512	rs41289512	G	19	44848259	intron_variant
rs429358	rs429358	19	44908684	APOE (CIS),APP (TRANS),GAP43 (TRANS),MAPT (TRANS),TPD52L3 (TRANS)	138	99	455258	30617256	Jansen IE et al	Nat Genet	2019-01-07	ALZHEIMER'S DISEASE OR FAMILY HISTORY OF ALZHEIMER'S DISEASE		ALZHEIMER DISEASE,FAMILY HISTORY OF ALZHEIMER’S DISEASE	MONDO_0004975|EFO_0009268	rs7412	rs7412	T	19	44908822	missense_variant
rs429358	rs429358	19	44908684	APOE (CIS),APP (TRANS),GAP43 (TRANS),MAPT (TRANS),TPD52L3 (TRANS)	48121	64.5229	455258	30617256	Jansen IE et al	Nat Genet	2019-01-07	ALZHEIMER'S DISEASE OR FAMILY HISTORY OF ALZHEIMER'S DISEASE		ALZHEIMER DISEASE,FAMILY HISTORY OF ALZHEIMER’S DISEASE	MONDO_0004975|EFO_0009268	rs138607350	rs138607350	G	19	44860563	intron_variant
rs429358	rs429358	19	44908684	APOE (CIS),APP (TRANS),GAP43 (TRANS),MAPT (TRANS),TPD52L3 (TRANS)	27010	64	455258	30617256	Jansen IE et al	Nat Genet	2019-01-07	ALZHEIMER'S DISEASE OR FAMILY HISTORY OF ALZHEIMER'S DISEASE		ALZHEIMER DISEASE,FAMILY HISTORY OF ALZHEIMER’S DISEASE	MONDO_0004975|EFO_0009268	rs79701229	rs79701229	A	19	44881674	intron_variant
rs429358	rs429358	19	44908684	APOE (CIS),APP (TRANS),GAP43 (TRANS),MAPT (TRANS),TPD52L3 (TRANS)	69993	58	455258	30617256	Jansen IE et al	Nat Genet	2019-01-07	ALZHEIMER'S DISEASE OR FAMILY HISTORY OF ALZHEIMER'S DISEASE		ALZHEIMER DISEASE,FAMILY HISTORY OF ALZHEIMER’S DISEASE	MONDO_0004975|EFO_0009268	rs10407439	rs10407439	A	19	44838691	intergenic_variant
rs429358	rs429358	19	44908684	APOE (CIS),APP (TRANS),GAP43 (TRANS),MAPT (TRANS),TPD52L3 (TRANS)	160785	56.5229	455258	30617256	Jansen IE et al	Nat Genet	2019-01-07	ALZHEIMER'S DISEASE OR FAMILY HISTORY OF ALZHEIMER'S DISEASE		ALZHEIMER DISEASE,FAMILY HISTORY OF ALZHEIMER’S DISEASE	MONDO_0004975|EFO_0009268	rs2965169	rs2965169	C	19	44747899	non_coding_transcript_exon_variant
rs429358	rs429358	19	44908684	APOE (CIS),APP (TRANS),GAP43 (TRANS),MAPT (TRANS),TPD52L3 (TRANS)	51445	49.1549	455258	30617256	Jansen IE et al	Nat Genet	2019-01-07	ALZHEIMER'S DISEASE OR FAMILY HISTORY OF ALZHEIMER'S DISEASE		ALZHEIMER DISEASE,FAMILY HISTORY OF ALZHEIMER’S DISEASE	MONDO_0004975|EFO_0009268	rs116949436	rs116949436	A	19	44960129	intron_variant
rs429358	rs429358	19	44908684	APOE (CIS),APP (TRANS),GAP43 (TRANS),MAPT (TRANS),TPD52L3 (TRANS)	171357	43.5229	455258	30617256	Jansen IE et al	Nat Genet	2019-01-07	ALZHEIMER'S DISEASE OR FAMILY HISTORY OF ALZHEIMER'S DISEASE		ALZHEIMER DISEASE,FAMILY HISTORY OF ALZHEIMER’S DISEASE	MONDO_0004975|EFO_0009268	rs55923289	rs55923289	C	19	44737327	intergenic_variant
rs429358	rs429358	19	44908684	APOE (CIS),APP (TRANS),GAP43 (TRANS),MAPT (TRANS),TPD52L3 (TRANS)	243391	37.699	455258	30617256	Jansen IE et al	Nat Genet	2019-01-07	ALZHEIMER'S DISEASE OR FAMILY HISTORY OF ALZHEIMER'S DISEASE		ALZHEIMER DISEASE,FAMILY HISTORY OF ALZHEIMER’S DISEASE	MONDO_0004975|EFO_0009268	rs28469095	rs28469095	C	19	45152075	missense_variant
rs429358	rs429358	19	44908684	APOE (CIS),APP (TRANS),GAP43 (TRANS),MAPT (TRANS),TPD52L3 (TRANS)	66154	34.2218	455258	30617256	Jansen IE et al	Nat Genet	2019-01-07	ALZHEIMER'S DISEASE OR FAMILY HISTORY OF ALZHEIMER'S DISEASE		ALZHEIMER DISEASE,FAMILY HISTORY OF ALZHEIMER’S DISEASE	MONDO_0004975|EFO_0009268	rs111371860	rs111371860	T	19	44842530	upstream_gene_variant
rs429358	rs429358	19	44908684	APOE (CIS),APP (TRANS),GAP43 (TRANS),MAPT (TRANS),TPD52L3 (TRANS)	108990	24.1549	455258	30617256	Jansen IE et al	Nat Genet	2019-01-07	ALZHEIMER'S DISEASE OR FAMILY HISTORY OF ALZHEIMER'S DISEASE		ALZHEIMER DISEASE,FAMILY HISTORY OF ALZHEIMER’S DISEASE	MONDO_0004975|EFO_0009268	rs2967668	rs2967668	G	19	44799694	intron_variant
rs429358	rs429358	19	44908684	APOE (CIS),APP (TRANS),GAP43 (TRANS),MAPT (TRANS),TPD52L3 (TRANS)	17730	23.0458	455258	30617256	Jansen IE et al	Nat Genet	2019-01-07	ALZHEIMER'S DISEASE OR FAMILY HISTORY OF ALZHEIMER'S DISEASE		ALZHEIMER DISEASE,FAMILY HISTORY OF ALZHEIMER’S DISEASE	MONDO_0004975|EFO_0009268	rs76692773	rs76692773	T	19	44890954	intron_variant
rs429358	rs429358	19	44908684	APOE (CIS),APP (TRANS),GAP43 (TRANS),MAPT (TRANS),TPD52L3 (TRANS)	78250	23	455258	30617256	Jansen IE et al	Nat Genet	2019-01-07	ALZHEIMER'S DISEASE OR FAMILY HISTORY OF ALZHEIMER'S DISEASE		ALZHEIMER DISEASE,FAMILY HISTORY OF ALZHEIMER’S DISEASE	MONDO_0004975|EFO_0009268	rs11672748	rs11672748	G	19	44986934	non_coding_transcript_exon_variant
rs429358	rs429358	19	44908684	APOE (CIS),APP (TRANS),GAP43 (TRANS),MAPT (TRANS),TPD52L3 (TRANS)	104939	21.0458	455258	30617256	Jansen IE et al	Nat Genet	2019-01-07	ALZHEIMER'S DISEASE OR FAMILY HISTORY OF ALZHEIMER'S DISEASE		ALZHEIMER DISEASE,FAMILY HISTORY OF ALZHEIMER’S DISEASE	MONDO_0004975|EFO_0009268	rs34874378	rs34874378	A	19	45013623	intron_variant
rs429358	rs429358	19	44908684	APOE (CIS),APP (TRANS),GAP43 (TRANS),MAPT (TRANS),TPD52L3 (TRANS)	45443	20.5229	455258	30617256	Jansen IE et al	Nat Genet	2019-01-07	ALZHEIMER'S DISEASE OR FAMILY HISTORY OF ALZHEIMER'S DISEASE		ALZHEIMER DISEASE,FAMILY HISTORY OF ALZHEIMER’S DISEASE	MONDO_0004975|EFO_0009268	rs183427010	rs183427010	A	19	44863241	intron_variant
rs429358	rs429358	19	44908684	APOE (CIS),APP (TRANS),GAP43 (TRANS),MAPT (TRANS),TPD52L3 (TRANS)	188457	20.301	455258	30617256	Jansen IE et al	Nat Genet	2019-01-07	ALZHEIMER'S DISEASE OR FAMILY HISTORY OF ALZHEIMER'S DISEASE		ALZHEIMER DISEASE,FAMILY HISTORY OF ALZHEIMER’S DISEASE	MONDO_0004975|EFO_0009268	rs111740474	rs111740474	A	19	44720227	intron_variant
rs429358	rs429358	19	44908684	APOE (CIS),APP (TRANS),GAP43 (TRANS),MAPT (TRANS),TPD52L3 (TRANS)	8017	19.699	455258	30617256	Jansen IE et al	Nat Genet	2019-01-07	ALZHEIMER'S DISEASE OR FAMILY HISTORY OF ALZHEIMER'S DISEASE		ALZHEIMER DISEASE,FAMILY HISTORY OF ALZHEIMER’S DISEASE	MONDO_0004975|EFO_0009268	rs1160984	rs1160984	T	19	44900667	intron_variant
rs429358	rs429358	19	44908684	APOE (CIS),APP (TRANS),GAP43 (TRANS),MAPT (TRANS),TPD52L3 (TRANS)	33222	19	455258	30617256	Jansen IE et al	Nat Genet	2019-01-07	ALZHEIMER'S DISEASE OR FAMILY HISTORY OF ALZHEIMER'S DISEASE		ALZHEIMER DISEASE,FAMILY HISTORY OF ALZHEIMER’S DISEASE	MONDO_0004975|EFO_0009268	rs11665676	rs11665676	T	19	44875462	intron_variant
rs429358	rs429358	19	44908684	APOE (CIS),APP (TRANS),GAP43 (TRANS),MAPT (TRANS),TPD52L3 (TRANS)	17737	18.0458	455258	30617256	Jansen IE et al	Nat Genet	2019-01-07	ALZHEIMER'S DISEASE OR FAMILY HISTORY OF ALZHEIMER'S DISEASE		ALZHEIMER DISEASE,FAMILY HISTORY OF ALZHEIMER’S DISEASE	MONDO_0004975|EFO_0009268	rs561654715	rs561654715	A	19	44890947	intron_variant
rs429358	rs429358	19	44908684	APOE (CIS),APP (TRANS),GAP43 (TRANS),MAPT (TRANS),TPD52L3 (TRANS)	68362	17.301	455258	30617256	Jansen IE et al	Nat Genet	2019-01-07	ALZHEIMER'S DISEASE OR FAMILY HISTORY OF ALZHEIMER'S DISEASE		ALZHEIMER DISEASE,FAMILY HISTORY OF ALZHEIMER’S DISEASE	MONDO_0004975|EFO_0009268	rs55840414	rs55840414	A	19	44840322	intergenic_variant
rs429358	rs429358	19	44908684	APOE (CIS),APP (TRANS),GAP43 (TRANS),MAPT (TRANS),TPD52L3 (TRANS)	137193	17	455258	30617256	Jansen IE et al	Nat Genet	2019-01-07	ALZHEIMER'S DISEASE OR FAMILY HISTORY OF ALZHEIMER'S DISEASE		ALZHEIMER DISEASE,FAMILY HISTORY OF ALZHEIMER’S DISEASE	MONDO_0004975|EFO_0009268	rs112481437	rs112481437	A	19	45045877	intron_variant
rs429358	rs429358	19	44908684	APOE (CIS),APP (TRANS),GAP43 (TRANS),MAPT (TRANS),TPD52L3 (TRANS)	191063	16.301	455258	30617256	Jansen IE et al	Nat Genet	2019-01-07	ALZHEIMER'S DISEASE OR FAMILY HISTORY OF ALZHEIMER'S DISEASE		ALZHEIMER DISEASE,FAMILY HISTORY OF ALZHEIMER’S DISEASE	MONDO_0004975|EFO_0009268	rs11881756	rs11881756	C	19	44717621	intron_variant
rs429358	rs429358	19	44908684	APOE (CIS),APP (TRANS),GAP43 (TRANS),MAPT (TRANS),TPD52L3 (TRANS)	131813	16	455258	30617256	Jansen IE et al	Nat Genet	2019-01-07	ALZHEIMER'S DISEASE OR FAMILY HISTORY OF ALZHEIMER'S DISEASE		ALZHEIMER DISEASE,FAMILY HISTORY OF ALZHEIMER’S DISEASE	MONDO_0004975|EFO_0009268	rs76856627	rs76856627	G	19	45040497	non_coding_transcript_exon_variant
rs429358	rs429358	19	44908684	APOE (CIS),APP (TRANS),GAP43 (TRANS),MAPT (TRANS),TPD52L3 (TRANS)	168430	14.699	455258	30617256	Jansen IE et al	Nat Genet	2019-01-07	ALZHEIMER'S DISEASE OR FAMILY HISTORY OF ALZHEIMER'S DISEASE		ALZHEIMER DISEASE,FAMILY HISTORY OF ALZHEIMER’S DISEASE	MONDO_0004975|EFO_0009268	rs60239918	rs60239918	T	19	45077114	intron_variant
rs429358	rs429358	19	44908684	APOE (CIS),APP (TRANS),GAP43 (TRANS),MAPT (TRANS),TPD52L3 (TRANS)	41000	14.699	455258	30617256	Jansen IE et al	Nat Genet	2019-01-07	ALZHEIMER'S DISEASE OR FAMILY HISTORY OF ALZHEIMER'S DISEASE		ALZHEIMER DISEASE,FAMILY HISTORY OF ALZHEIMER’S DISEASE	MONDO_0004975|EFO_0009268	rs41290100	rs41290100	T	19	44867684	intron_variant
rs429358	rs429358	19	44908684	APOE (CIS),APP (TRANS),GAP43 (TRANS),MAPT (TRANS),TPD52L3 (TRANS)	140645	13.5229	455258	30617256	Jansen IE et al	Nat Genet	2019-01-07	ALZHEIMER'S DISEASE OR FAMILY HISTORY OF ALZHEIMER'S DISEASE		ALZHEIMER DISEASE,FAMILY HISTORY OF ALZHEIMER’S DISEASE	MONDO_0004975|EFO_0009268	rs147188206	rs147188206	C	19	45049329	intron_variant
rs429358	rs429358	19	44908684	APOE (CIS),APP (TRANS),GAP43 (TRANS),MAPT (TRANS),TPD52L3 (TRANS)	209902	13	455258	30617256	Jansen IE et al	Nat Genet	2019-01-07	ALZHEIMER'S DISEASE OR FAMILY HISTORY OF ALZHEIMER'S DISEASE		ALZHEIMER DISEASE,FAMILY HISTORY OF ALZHEIMER’S DISEASE	MONDO_0004975|EFO_0009268	rs2965164	rs2965164	T	19	44698782	intron_variant
rs429358	rs429358	19	44908684	APOE (CIS),APP (TRANS),GAP43 (TRANS),MAPT (TRANS),TPD52L3 (TRANS)	34099	12.5229	455258	30617256	Jansen IE et al	Nat Genet	2019-01-07	ALZHEIMER'S DISEASE OR FAMILY HISTORY OF ALZHEIMER'S DISEASE		ALZHEIMER DISEASE,FAMILY HISTORY OF ALZHEIMER’S DISEASE	MONDO_0004975|EFO_0009268	rs41290108	rs41290108	C	19	44874585	non_coding_transcript_exon_variant
rs429358	rs429358	19	44908684	APOE (CIS),APP (TRANS),GAP43 (TRANS),MAPT (TRANS),TPD52L3 (TRANS)	80680	12.5229	455258	30617256	Jansen IE et al	Nat Genet	2019-01-07	ALZHEIMER'S DISEASE OR FAMILY HISTORY OF ALZHEIMER'S DISEASE		ALZHEIMER DISEASE,FAMILY HISTORY OF ALZHEIMER’S DISEASE	MONDO_0004975|EFO_0009268	rs547509922	rs547509922	T	19	44828004	intergenic_variant
rs429358	rs429358	19	44908684	APOE (CIS),APP (TRANS),GAP43 (TRANS),MAPT (TRANS),TPD52L3 (TRANS)	104108	12.0969	455258	30617256	Jansen IE et al	Nat Genet	2019-01-07	ALZHEIMER'S DISEASE OR FAMILY HISTORY OF ALZHEIMER'S DISEASE		ALZHEIMER DISEASE,FAMILY HISTORY OF ALZHEIMER’S DISEASE	MONDO_0004975|EFO_0009268	rs35194383	rs35194383	T	19	45012792	intron_variant
rs429358	rs429358	19	44908684	APOE (CIS),APP (TRANS),GAP43 (TRANS),MAPT (TRANS),TPD52L3 (TRANS)	7883	11.699	455258	30617256	Jansen IE et al	Nat Genet	2019-01-07	ALZHEIMER'S DISEASE OR FAMILY HISTORY OF ALZHEIMER'S DISEASE		ALZHEIMER DISEASE,FAMILY HISTORY OF ALZHEIMER’S DISEASE	MONDO_0004975|EFO_0009268	rs142412517	rs142412517	T	19	44900801	missense_variant
rs429358	rs429358	19	44908684	APOE (CIS),APP (TRANS),GAP43 (TRANS),MAPT (TRANS),TPD52L3 (TRANS)	88597	11.2218	455258	30617256	Jansen IE et al	Nat Genet	2019-01-07	ALZHEIMER'S DISEASE OR FAMILY HISTORY OF ALZHEIMER'S DISEASE		ALZHEIMER DISEASE,FAMILY HISTORY OF ALZHEIMER’S DISEASE	MONDO_0004975|EFO_0009268	rs142092405	rs142092405	G	19	44820087	3_prime_UTR_variant
rs429358	rs429358	19	44908684	APOE (CIS),APP (TRANS),GAP43 (TRANS),MAPT (TRANS),TPD52L3 (TRANS)	184793	11	455258	30617256	Jansen IE et al	Nat Genet	2019-01-07	ALZHEIMER'S DISEASE OR FAMILY HISTORY OF ALZHEIMER'S DISEASE		ALZHEIMER DISEASE,FAMILY HISTORY OF ALZHEIMER’S DISEASE	MONDO_0004975|EFO_0009268	rs150820726	rs150820726	T	19	44723891	intron_variant
rs429358	rs429358	19	44908684	APOE (CIS),APP (TRANS),GAP43 (TRANS),MAPT (TRANS),TPD52L3 (TRANS)	169134	10.699	455258	30617256	Jansen IE et al	Nat Genet	2019-01-07	ALZHEIMER'S DISEASE OR FAMILY HISTORY OF ALZHEIMER'S DISEASE		ALZHEIMER DISEASE,FAMILY HISTORY OF ALZHEIMER’S DISEASE	MONDO_0004975|EFO_0009268	rs183321458	rs183321458	A	19	45077818	intron_variant
rs429358	rs429358	19	44908684	APOE (CIS),APP (TRANS),GAP43 (TRANS),MAPT (TRANS),TPD52L3 (TRANS)	87803	142.699	455258	30617256	Jansen IE et al	Nat Genet	2019-01-07	ALZHEIMER'S DISEASE OR FAMILY HISTORY OF ALZHEIMER'S DISEASE		ALZHEIMER DISEASE,FAMILY HISTORY OF ALZHEIMER’S DISEASE	MONDO_0004975|EFO_0009268	rs28399637	rs28399637	A	19	44820881	intron_variant
rs429358	rs429358	19	44908684	APOE (CIS),APP (TRANS),GAP43 (TRANS),MAPT (TRANS),TPD52L3 (TRANS)	60425	193.523	79145	30617256	Jansen IE et al	Nat Genet	2019-01-07	ALZHEIMER'S DISEASE (LATE ONSET)		ALZHEIMER DISEASE	MONDO_0004975	rs41289512	rs41289512	G	19	44848259	intron_variant
rs429358	rs429358	19	44908684	APOE (CIS),APP (TRANS),GAP43 (TRANS),MAPT (TRANS),TPD52L3 (TRANS)	51457	10.699	455258	30617256	Jansen IE et al	Nat Genet	2019-01-07	ALZHEIMER'S DISEASE OR FAMILY HISTORY OF ALZHEIMER'S DISEASE		ALZHEIMER DISEASE,FAMILY HISTORY OF ALZHEIMER’S DISEASE	MONDO_0004975|EFO_0009268	rs576651896	rs576651896	G	19	44960141	intron_variant
rs429358	rs429358	19	44908684	APOE (CIS),APP (TRANS),GAP43 (TRANS),MAPT (TRANS),TPD52L3 (TRANS)	178448	10.3979	455258	30617256	Jansen IE et al	Nat Genet	2019-01-07	ALZHEIMER'S DISEASE OR FAMILY HISTORY OF ALZHEIMER'S DISEASE		ALZHEIMER DISEASE,FAMILY HISTORY OF ALZHEIMER’S DISEASE	MONDO_0004975|EFO_0009268	rs186110295	rs186110295	T	19	44730236	intergenic_variant
rs429358	rs429358	19	44908684	APOE (CIS),APP (TRANS),GAP43 (TRANS),MAPT (TRANS),TPD52L3 (TRANS)	82503	10.0969	455258	30617256	Jansen IE et al	Nat Genet	2019-01-07	ALZHEIMER'S DISEASE OR FAMILY HISTORY OF ALZHEIMER'S DISEASE		ALZHEIMER DISEASE,FAMILY HISTORY OF ALZHEIMER’S DISEASE	MONDO_0004975|EFO_0009268	rs78986976	rs78986976	A	19	44826181	intergenic_variant
rs429358	rs429358	19	44908684	APOE (CIS),APP (TRANS),GAP43 (TRANS),MAPT (TRANS),TPD52L3 (TRANS)	50055	10.0458	455258	30617256	Jansen IE et al	Nat Genet	2019-01-07	ALZHEIMER'S DISEASE OR FAMILY HISTORY OF ALZHEIMER'S DISEASE		ALZHEIMER DISEASE,FAMILY HISTORY OF ALZHEIMER’S DISEASE	MONDO_0004975|EFO_0009268	rs204907	rs204907	G	19	44958739	intron_variant
rs429358	rs429358	19	44908684	APOE (CIS),APP (TRANS),GAP43 (TRANS),MAPT (TRANS),TPD52L3 (TRANS)	6442	9.52288	455258	30617256	Jansen IE et al	Nat Genet	2019-01-07	ALZHEIMER'S DISEASE OR FAMILY HISTORY OF ALZHEIMER'S DISEASE		ALZHEIMER DISEASE,FAMILY HISTORY OF ALZHEIMER’S DISEASE	MONDO_0004975|EFO_0009268	rs141864196	rs141864196	A	19	44902242	3_prime_UTR_variant
rs429358	rs429358	19	44908684	APOE (CIS),APP (TRANS),GAP43 (TRANS),MAPT (TRANS),TPD52L3 (TRANS)	149245	9.52288	455258	30617256	Jansen IE et al	Nat Genet	2019-01-07	ALZHEIMER'S DISEASE OR FAMILY HISTORY OF ALZHEIMER'S DISEASE		ALZHEIMER DISEASE,FAMILY HISTORY OF ALZHEIMER’S DISEASE	MONDO_0004975|EFO_0009268	rs114036675	rs114036675	A	19	44759439	missense_variant
rs429358	rs429358	19	44908684	APOE (CIS),APP (TRANS),GAP43 (TRANS),MAPT (TRANS),TPD52L3 (TRANS)	65170	8.22185	455258	30617256	Jansen IE et al	Nat Genet	2019-01-07	ALZHEIMER'S DISEASE OR FAMILY HISTORY OF ALZHEIMER'S DISEASE		ALZHEIMER DISEASE,FAMILY HISTORY OF ALZHEIMER’S DISEASE	MONDO_0004975|EFO_0009268	rs204480	rs204480	T	19	44973854	intron_variant
rs429358	rs429358	19	44908684	APOE (CIS),APP (TRANS),GAP43 (TRANS),MAPT (TRANS),TPD52L3 (TRANS)	245544	8.1549	455258	30617256	Jansen IE et al	Nat Genet	2019-01-07	ALZHEIMER'S DISEASE OR FAMILY HISTORY OF ALZHEIMER'S DISEASE		ALZHEIMER DISEASE,FAMILY HISTORY OF ALZHEIMER’S DISEASE	MONDO_0004975|EFO_0009268	rs10421247	rs10421247	C	19	45154228	intron_variant
rs429358	rs429358	19	44908684	APOE (CIS),APP (TRANS),GAP43 (TRANS),MAPT (TRANS),TPD52L3 (TRANS)	43621	8.09691	455258	30617256	Jansen IE et al	Nat Genet	2019-01-07	ALZHEIMER'S DISEASE OR FAMILY HISTORY OF ALZHEIMER'S DISEASE		ALZHEIMER DISEASE,FAMILY HISTORY OF ALZHEIMER’S DISEASE	MONDO_0004975|EFO_0009268	rs419010	rs419010	C	19	44865063	intron_variant
rs429358	rs429358	19	44908684	APOE (CIS),APP (TRANS),GAP43 (TRANS),MAPT (TRANS),TPD52L3 (TRANS)	180533	8	455258	30617256	Jansen IE et al	Nat Genet	2019-01-07	ALZHEIMER'S DISEASE OR FAMILY HISTORY OF ALZHEIMER'S DISEASE		ALZHEIMER DISEASE,FAMILY HISTORY OF ALZHEIMER’S DISEASE	MONDO_0004975|EFO_0009268	rs9653111	rs9653111	T	19	45089217	intron_variant
rs429358	rs429358	19	44908684	APOE (CIS),APP (TRANS),GAP43 (TRANS),MAPT (TRANS),TPD52L3 (TRANS)	831	7.69897	455258	30617256	Jansen IE et al	Nat Genet	2019-01-07	ALZHEIMER'S DISEASE OR FAMILY HISTORY OF ALZHEIMER'S DISEASE		ALZHEIMER DISEASE,FAMILY HISTORY OF ALZHEIMER’S DISEASE	MONDO_0004975|EFO_0009268	rs769452	rs769452	C	19	44907853	missense_variant
rs429358	rs429358	19	44908684	APOE (CIS),APP (TRANS),GAP43 (TRANS),MAPT (TRANS),TPD52L3 (TRANS)	1014	231	455258	30617256	Jansen IE et al	Nat Genet	2019-01-07	ALZHEIMER'S DISEASE OR FAMILY HISTORY OF ALZHEIMER'S DISEASE		ALZHEIMER DISEASE,FAMILY HISTORY OF ALZHEIMER’S DISEASE	MONDO_0004975|EFO_0009268	rs1081105	rs1081105	C	19	44909698	non_coding_transcript_exon_variant
rs429358	rs429358	19	44908684	APOE (CIS),APP (TRANS),GAP43 (TRANS),MAPT (TRANS),TPD52L3 (TRANS)	16675	219.097	455258	30617256	Jansen IE et al	Nat Genet	2019-01-07	ALZHEIMER'S DISEASE OR FAMILY HISTORY OF ALZHEIMER'S DISEASE		ALZHEIMER DISEASE,FAMILY HISTORY OF ALZHEIMER’S DISEASE	MONDO_0004975|EFO_0009268	rs157580	rs157580	G	19	44892009	intron_variant
rs429358	rs429358	19	44908684	APOE (CIS),APP (TRANS),GAP43 (TRANS),MAPT (TRANS),TPD52L3 (TRANS)	29907	152	455258	30617256	Jansen IE et al	Nat Genet	2019-01-07	ALZHEIMER'S DISEASE OR FAMILY HISTORY OF ALZHEIMER'S DISEASE		ALZHEIMER DISEASE,FAMILY HISTORY OF ALZHEIMER’S DISEASE	MONDO_0004975|EFO_0009268	rs6859	rs6859	A	19	44878777	3_prime_UTR_variant
rs429358	rs429358	19	44908684	APOE (CIS),APP (TRANS),GAP43 (TRANS),MAPT (TRANS),TPD52L3 (TRANS)	0	62	7409	31473137	Moreno-Grau S et al	Alzheimers Dement	2019-08-13	ALZHEIMER'S DISEASE		ALZHEIMER DISEASE	MONDO_0004975	rs429358	rs429358	C	19	44908684	missense_variant
rs429358	rs429358	19	44908684	APOE (CIS),APP (TRANS),GAP43 (TRANS),MAPT (TRANS),TPD52L3 (TRANS)	0	13.2218	4457	31473137	Moreno-Grau S et al	Alzheimers Dement	2019-08-13	ALZHEIMER’S DISEASE AND/OR VASCULAR DEMENTIA (CLINICAL SUBGROUP VAD+)		ALZHEIMER DISEASE,VASCULAR DEMENTIA	MONDO_0004975|EFO_0004718	rs429358	rs429358	C	19	44908684	missense_variant
rs429358	rs429358	19	44908684	APOE (CIS),APP (TRANS),GAP43 (TRANS),MAPT (TRANS),TPD52L3 (TRANS)	0	64	7086	31473137	Moreno-Grau S et al	Alzheimers Dement	2019-08-13	ALZHEIMER’S DISEASE (CLINICAL SUBGROUP AD+)		ALZHEIMER DISEASE	MONDO_0004975	rs429358	rs429358	C	19	44908684	missense_variant
rs429358	rs429358	19	44908684	APOE (CIS),APP (TRANS),GAP43 (TRANS),MAPT (TRANS),TPD52L3 (TRANS)	0	76	5900	31473137	Moreno-Grau S et al	Alzheimers Dement	2019-08-13	ALZHEIMER’S DISEASE (CLINICAL SUBGROUP AD++)		ALZHEIMER DISEASE	MONDO_0004975	rs429358	rs429358	C	19	44908684	missense_variant
rs429358	rs429358	19	44908684	APOE (CIS),APP (TRANS),GAP43 (TRANS),MAPT (TRANS),TPD52L3 (TRANS)	0	75	5143	31473137	Moreno-Grau S et al	Alzheimers Dement	2019-08-13	ALZHEIMER’S DISEASE (CLINICAL SUBGROUP AD+++)		ALZHEIMER DISEASE	MONDO_0004975	rs429358	rs429358	C	19	44908684	missense_variant
rs429358	rs429358	19	44908684	APOE (CIS),APP (TRANS),GAP43 (TRANS),MAPT (TRANS),TPD52L3 (TRANS)	0	302.699	33603	31473137	Moreno-Grau S et al	Alzheimers Dement	2019-08-13	ALZHEIMER'S DISEASE		ALZHEIMER DISEASE	MONDO_0004975	rs429358	rs429358	?	19	44908684	missense_variant
rs429358	rs429358	19	44908684	APOE (CIS),APP (TRANS),GAP43 (TRANS),MAPT (TRANS),TPD52L3 (TRANS)	0	29.699	4806	31055733	Nazarian A et al	Geroscience	2019-05-05	ALZHEIMER'S DISEASE IN HYPERTENSION-NEGATIVE INDIVIDUALS		ALZHEIMER DISEASE	MONDO_0004975	rs429358	rs429358	?	19	44908684	missense_variant
rs429358	rs429358	19	44908684	APOE (CIS),APP (TRANS),GAP43 (TRANS),MAPT (TRANS),TPD52L3 (TRANS)	0	42.2218	10870	31055733	Nazarian A et al	Geroscience	2019-05-05	ALZHEIMER'S DISEASE IN HYPERTENSION		ALZHEIMER DISEASE	MONDO_0004975	rs429358	rs429358	?	19	44908684	missense_variant
rs429358	rs429358	19	44908684	APOE (CIS),APP (TRANS),GAP43 (TRANS),MAPT (TRANS),TPD52L3 (TRANS)	7362	10.0969	5300	26339675	Tosto G et al	Ann Clin Transl Neurol	2015-06-18	ALZHEIMER'S DISEASE (LATE ONSET)		ALZHEIMER DISEASE	MONDO_0004975	rs394819	rs394819	T	19	44901322	missense_variant
rs429358	rs429358	19	44908684	APOE (CIS),APP (TRANS),GAP43 (TRANS),MAPT (TRANS),TPD52L3 (TRANS)	16322	13.2218	10840	26993346	Schott JM et al	Alzheimers Dement	2016-03-15	POSTERIOR CORTICAL ATROPHY AND ALZHEIMER'S DISEASE		ALZHEIMER DISEASE,OBSOLETE_POSTERIOR CORTICAL ATROPHY	MONDO_0004975|Orphanet_54247	rs2075650	rs2075650	?	19	44892362	intron_variant
rs429358	rs429358	19	44908684	APOE (CIS),APP (TRANS),GAP43 (TRANS),MAPT (TRANS),TPD52L3 (TRANS)	11005	22	29414	27790247	He L et al	Front Genet	2016-11-03	AGE-RELATED DISEASES, MORTALITY AND ASSOCIATED ENDOPHENOTYPES		TOTAL CHOLESTEROL MEASUREMENT,HEMATOCRIT,STROKE,VENTRICULAR RATE MEASUREMENT,BODY MASS INDEX,ATRIAL FIBRILLATION,HIGH DENSITY LIPOPROTEIN CHOLESTEROL MEASUREMENT,CORONARY ARTERY DISEASE,CANCER,DIASTOLIC BLOOD PRESSURE,TRIGLYCERIDE MEASUREMENT,SYSTOLIC BLOOD PRESSURE,HEART FAILURE,DIABETES MELLITUS,GLUCOSE MEASUREMENT,MORTALITY	EFO_0004574|EFO_0004348|EFO_0000712|EFO_0007928|EFO_0004340|EFO_0000275|EFO_0004612|EFO_0001645|EFO_0000311|EFO_0006336|EFO_0004530|EFO_0006335|EFO_0003144|EFO_0000400|EFO_0004468|EFO_0004352	rs4420638	rs4420638	?	19	44919689	downstream_gene_variant
rs429358	rs429358	19	44908684	APOE (CIS),APP (TRANS),GAP43 (TRANS),MAPT (TRANS),TPD52L3 (TRANS)	164314	13	29414	27790247	He L et al	Front Genet	2016-11-03	AGE-RELATED DISEASES, MORTALITY AND ASSOCIATED ENDOPHENOTYPES		TOTAL CHOLESTEROL MEASUREMENT,HEMATOCRIT,STROKE,VENTRICULAR RATE MEASUREMENT,BODY MASS INDEX,ATRIAL FIBRILLATION,HIGH DENSITY LIPOPROTEIN CHOLESTEROL MEASUREMENT,CORONARY ARTERY DISEASE,CANCER,DIASTOLIC BLOOD PRESSURE,TRIGLYCERIDE MEASUREMENT,SYSTOLIC BLOOD PRESSURE,HEART FAILURE,DIABETES MELLITUS,GLUCOSE MEASUREMENT,MORTALITY	EFO_0004574|EFO_0004348|EFO_0000712|EFO_0007928|EFO_0004340|EFO_0000275|EFO_0004612|EFO_0001645|EFO_0000311|EFO_0006336|EFO_0004530|EFO_0006335|EFO_0003144|EFO_0000400|EFO_0004468|EFO_0004352	rs4803750	rs4803750	?	19	44744370	intergenic_variant
rs429358	rs429358	19	44908684	APOE (CIS),APP (TRANS),GAP43 (TRANS),MAPT (TRANS),TPD52L3 (TRANS)	11005	39	1086	17975299	Webster JA et al	Neurodegener Dis	2007-11-01	ALZHEIMER'S DISEASE		ALZHEIMER DISEASE	MONDO_0004975	rs4420638	rs4420638	?	19	44919689	downstream_gene_variant
rs429358	rs429358	19	44908684	APOE (CIS),APP (TRANS),GAP43 (TRANS),MAPT (TRANS),TPD52L3 (TRANS)	11005	39	1086	17474819	Coon KD et al	J Clin Psychiatry	2007-04-01	ALZHEIMER'S DISEASE (LATE ONSET)		ALZHEIMER DISEASE	MONDO_0004975	rs4420638	rs4420638	?	19	44919689	downstream_gene_variant
rs429358	rs429358	19	44908684	APOE (CIS),APP (TRANS),GAP43 (TRANS),MAPT (TRANS),TPD52L3 (TRANS)	16322	10.5229	699	20061627	Heinzen EL et al	J Alzheimers Dis	2009-09-11	ALZHEIMER'S DISEASE		ALZHEIMER DISEASE	MONDO_0004975	rs2075650	rs2075650	?	19	44892362	intron_variant
rs429358	rs429358	19	44908684	APOE (CIS),APP (TRANS),GAP43 (TRANS),MAPT (TRANS),TPD52L3 (TRANS)	16322	35.301	5376	20885792	Naj AC et al	PLoS Genet	2010-09-23	ALZHEIMER'S DISEASE (LATE ONSET)		ALZHEIMER DISEASE	MONDO_0004975	rs2075650	rs2075650	G	19	44892362	intron_variant
rs429358	rs429358	19	44908684	APOE (CIS),APP (TRANS),GAP43 (TRANS),MAPT (TRANS),TPD52L3 (TRANS)	16675	88.0969	24522	21627779	Antunez C et al	Genome Med	2011-05-31	ALZHEIMER'S DISEASE		ALZHEIMER DISEASE	MONDO_0004975	rs157580	rs157580	?	19	44892009	intron_variant
rs429358	rs429358	19	44908684	APOE (CIS),APP (TRANS),GAP43 (TRANS),MAPT (TRANS),TPD52L3 (TRANS)	11005	148.097	8292	22832961	Kamboh MI et al	Transl Psychiatry	2012-05-15	ALZHEIMER'S DISEASE		ALZHEIMER DISEASE	MONDO_0004975	rs4420638	rs4420638	?	19	44919689	downstream_gene_variant
rs429358	rs429358	19	44908684	APOE (CIS),APP (TRANS),GAP43 (TRANS),MAPT (TRANS),TPD52L3 (TRANS)	16322	15.699	14635	19734903	Lambert JC et al	Nat Genet	2009-09-06	ALZHEIMER'S DISEASE		ALZHEIMER DISEASE	MONDO_0004975	rs2075650	rs2075650	?	19	44892362	intron_variant
rs429358	rs429358	19	44908684	APOE (CIS),APP (TRANS),GAP43 (TRANS),MAPT (TRANS),TPD52L3 (TRANS)	11005	43.699	2156	17998437	Li H et al	Arch Neurol	2007-11-12	ALZHEIMER'S DISEASE		ALZHEIMER DISEASE	MONDO_0004975	rs4420638	rs4420638	?	19	44919689	downstream_gene_variant
rs429358	rs429358	19	44908684	APOE (CIS),APP (TRANS),GAP43 (TRANS),MAPT (TRANS),TPD52L3 (TRANS)	35657	38.301	27844	23565137	Miyashita A et al	PLoS One	2013-04-02	ALZHEIMER'S DISEASE (LATE ONSET)	(JAPANESE)	ALZHEIMER DISEASE	MONDO_0004975	rs519113	rs519113	G	19	44873027	intron_variant
rs429358	rs429358	19	44908684	APOE (CIS),APP (TRANS),GAP43 (TRANS),MAPT (TRANS),TPD52L3 (TRANS)	16322	156.699	16152	19734902	Harold D et al	Nat Genet	2009-09-06	ALZHEIMER'S DISEASE		ALZHEIMER DISEASE	MONDO_0004975	rs2075650	rs2075650	?	19	44892362	intron_variant
rs429358	rs429358	19	44908684	APOE (CIS),APP (TRANS),GAP43 (TRANS),MAPT (TRANS),TPD52L3 (TRANS)	29907	13.2218	3721	18823527	Abraham R et al	BMC Med Genomics	2008-09-29	ALZHEIMER'S DISEASE		ALZHEIMER DISEASE	MONDO_0004975	rs6859	rs6859	A	19	44878777	3_prime_UTR_variant
rs429358	rs429358	19	44908684	APOE (CIS),APP (TRANS),GAP43 (TRANS),MAPT (TRANS),TPD52L3 (TRANS)	15722	51.0458	6958	22005930	Hollingworth P et al	Mol Psychiatry	2011-10-18	PSYCHOSIS AND ALZHEIMER'S DISEASE		ALZHEIMER DISEASE,PSYCHOTIC SYMPTOMS	MONDO_0004975|EFO_0005940	rs157582	rs157582	?	19	44892962	intron_variant
rs429358	rs429358	19	44908684	APOE (CIS),APP (TRANS),GAP43 (TRANS),MAPT (TRANS),TPD52L3 (TRANS)	16675	40	970	19125160	Feulner TM et al	Mol Psychiatry	2009-01-07	ALZHEIMER'S DISEASE		ALZHEIMER DISEASE	MONDO_0004975	rs157580	rs157580	?	19	44892009	intron_variant
rs429358	rs429358	19	44908684	APOE (CIS),APP (TRANS),GAP43 (TRANS),MAPT (TRANS),TPD52L3 (TRANS)	16322	295	45647	20460622	Seshadri S et al	JAMA	2010-05-12	ALZHEIMER'S DISEASE		ALZHEIMER DISEASE	MONDO_0004975	rs2075650	rs2075650	G	19	44892362	intron_variant
rs429358	rs429358	19	44908684	APOE (CIS),APP (TRANS),GAP43 (TRANS),MAPT (TRANS),TPD52L3 (TRANS)	11005	12	2222	22005931	Kamboh MI et al	Mol Psychiatry	2011-10-18	ALZHEIMER'S DISEASE (AGE OF ONSET)		ALZHEIMER DISEASE,AGE AT ONSET	MONDO_0004975|EFO_0004847	rs4420638	rs4420638	?	19	44919689	downstream_gene_variant
rs429358	rs429358	19	44908684	APOE (CIS),APP (TRANS),GAP43 (TRANS),MAPT (TRANS),TPD52L3 (TRANS)	16322	12.3979	1542	24770881	Nelson PT et al	Acta Neuropathol	2014-04-27	ALZHEIMER'S DISEASE		ALZHEIMER DISEASE	MONDO_0004975	rs2075650	rs2075650	?	19	44892362	intron_variant
rs429358	rs429358	19	44908684	APOE (CIS),APP (TRANS),GAP43 (TRANS),MAPT (TRANS),TPD52L3 (TRANS)	16322	115.046	4569	24755620	Perez-Palma E et al	PLoS One	2014-04-22	ALZHEIMER'S DISEASE		ALZHEIMER DISEASE	MONDO_0004975	rs2075650	rs2075650	G	19	44892362	intron_variant
rs429358	rs429358	19	44908684	APOE (CIS),APP (TRANS),GAP43 (TRANS),MAPT (TRANS),TPD52L3 (TRANS)	0	12.5229	2788	33111402	Tan MMX et al	Mov Disord	2020-10-28	PARKINSON'S DISEASE PROGRESSION (COGNITIVE)		PARKINSON DISEASE,DISEASE PROGRESSION MEASUREMENT	MONDO_0005180|EFO_0008336	rs429358	rs429358	C	19	44908684	missense_variant
rs429358	rs429358	19	44908684	APOE (CIS),APP (TRANS),GAP43 (TRANS),MAPT (TRANS),TPD52L3 (TRANS)	0	8	2755	33111402	Tan MMX et al	Mov Disord	2020-10-28	PARKINSON'S DISEASE PROGRESSION (COMPOSITE)		PARKINSON DISEASE,DISEASE PROGRESSION MEASUREMENT	MONDO_0005180|EFO_0008336	rs429358	rs429358	C	19	44908684	missense_variant
rs429358	rs429358	19	44908684	APOE (CIS),APP (TRANS),GAP43 (TRANS),MAPT (TRANS),TPD52L3 (TRANS)	11005	15.699	3457	26830138	Herold C et al	Mol Psychiatry	2016-02-02	ALZHEIMER DISEASE AND AGE OF ONSET	(BETWEEN FAMILIES)	ALZHEIMER DISEASE,AGE AT ONSET	MONDO_0004975|EFO_0004847	rs4420638	rs4420638	A	19	44919689	downstream_gene_variant
rs429358	rs429358	19	44908684	APOE (CIS),APP (TRANS),GAP43 (TRANS),MAPT (TRANS),TPD52L3 (TRANS)	19687	61.699	4914	25188341	Beecham GW et al	PLoS Genet	2014-09-04	DEMENTIA AND CORE ALZHEIMER'S DISEASE NEUROPATHOLOGIC CHANGES	(PRIMARY)	DEMENTIA,ALZHEIMER'S DISEASE NEUROPATHOLOGIC CHANGE	HP_0000726|EFO_0006801	rs6857	rs6857	T	19	44888997	3_prime_UTR_variant
rs429358	rs429358	19	44908684	APOE (CIS),APP (TRANS),GAP43 (TRANS),MAPT (TRANS),TPD52L3 (TRANS)	19687	37.5229	4914	25188341	Beecham GW et al	PLoS Genet	2014-09-04	DEMENTIA AND CORE ALZHEIMER'S DISEASE NEUROPATHOLOGIC CHANGES	(COMPLETE)	DEMENTIA,ALZHEIMER'S DISEASE NEUROPATHOLOGIC CHANGE	HP_0000726|EFO_0006801	rs6857	rs6857	T	19	44888997	3_prime_UTR_variant
rs429358	rs429358	19	44908684	APOE (CIS),APP (TRANS),GAP43 (TRANS),MAPT (TRANS),TPD52L3 (TRANS)	19687	20.5229	2807	25188341	Beecham GW et al	PLoS Genet	2014-09-04	CEREBRAL AMYLOID ANGIOPATHY		CEREBRAL AMYLOID ANGIOPATHY	EFO_0006790	rs6857	rs6857	T	19	44888997	3_prime_UTR_variant
rs429358	rs429358	19	44908684	APOE (CIS),APP (TRANS),GAP43 (TRANS),MAPT (TRANS),TPD52L3 (TRANS)	10905	23.5229	3457	26830138	Herold C et al	Mol Psychiatry	2016-02-02	ALZHEIMER DISEASE AND AGE OF ONSET	(WITHIN FAMILIES)	ALZHEIMER DISEASE,AGE AT ONSET	MONDO_0004975|EFO_0004847	rs56131196	rs56131196	A	19	44919589	downstream_gene_variant
rs429358	rs429358	19	44908684	APOE (CIS),APP (TRANS),GAP43 (TRANS),MAPT (TRANS),TPD52L3 (TRANS)	0	11.301	3526	25188341	Beecham GW et al	PLoS Genet	2014-09-04	LEWY BODY DISEASE	(ORDINAL II)	LEWY BODY DEMENTIA,LEWY BODY DEMENTIA MEASUREMENT	EFO_0006792|EFO_0006799	rs429358	rs429358	C	19	44908684	missense_variant
rs429358	rs429358	19	44908684	APOE (CIS),APP (TRANS),GAP43 (TRANS),MAPT (TRANS),TPD52L3 (TRANS)	0	10.5229	3526	25188341	Beecham GW et al	PLoS Genet	2014-09-04	LEWY BODY DISEASE	(CASE/CONTROL)	LEWY BODY DEMENTIA,LEWY BODY DEMENTIA MEASUREMENT	EFO_0006792|EFO_0006799	rs429358	rs429358	C	19	44908684	missense_variant
rs429358	rs429358	19	44908684	APOE (CIS),APP (TRANS),GAP43 (TRANS),MAPT (TRANS),TPD52L3 (TRANS)	0	12	3526	25188341	Beecham GW et al	PLoS Genet	2014-09-04	LEWY BODY DISEASE	(ORDINAL I)	LEWY BODY DEMENTIA,LEWY BODY DEMENTIA MEASUREMENT	EFO_0006792|EFO_0006799	rs429358	rs429358	C	19	44908684	missense_variant
rs429358	rs429358	19	44908684	APOE (CIS),APP (TRANS),GAP43 (TRANS),MAPT (TRANS),TPD52L3 (TRANS)	23441	8.1549	59550	28183528	Jun GR et al	Alzheimers Dement	2017-02-06	ALZHEIMER'S DISEASE	(AA)	ALZHEIMER DISEASE	MONDO_0004975	rs283811	rs283811	G	19	44885243	intron_variant
rs429358	rs429358	19	44908684	APOE (CIS),APP (TRANS),GAP43 (TRANS),MAPT (TRANS),TPD52L3 (TRANS)	23441	15	59550	28183528	Jun GR et al	Alzheimers Dement	2017-02-06	ALZHEIMER'S DISEASE	(JAPANESE)	ALZHEIMER DISEASE	MONDO_0004975	rs283811	rs283811	G	19	44885243	intron_variant
rs429358	rs429358	19	44908684	APOE (CIS),APP (TRANS),GAP43 (TRANS),MAPT (TRANS),TPD52L3 (TRANS)	4237	15	59550	28183528	Jun GR et al	Alzheimers Dement	2017-02-06	ALZHEIMER'S DISEASE	(JAPANESE)	ALZHEIMER DISEASE	MONDO_0004975	rs483082	rs483082	T	19	44912921	non_coding_transcript_exon_variant
rs429358	rs429358	19	44908684	APOE (CIS),APP (TRANS),GAP43 (TRANS),MAPT (TRANS),TPD52L3 (TRANS)	19687	17.1549	59550	28183528	Jun GR et al	Alzheimers Dement	2017-02-06	ALZHEIMER'S DISEASE	(JAPANESE)	ALZHEIMER DISEASE	MONDO_0004975	rs6857	rs6857	T	19	44888997	3_prime_UTR_variant
rs429358	rs429358	19	44908684	APOE (CIS),APP (TRANS),GAP43 (TRANS),MAPT (TRANS),TPD52L3 (TRANS)	0	39.301	3598	29458411	Chung J et al	Alzheimers Res Ther	2018-02-20	NEURITIC PLAQUES OR CEREBRAL AMYLOID ANGIOPATHY (PLEIOTROPY)		NEURITIC PLAQUE MEASUREMENT,CEREBRAL AMYLOID ANGIOPATHY	EFO_0006798|EFO_0006790	rs429358	rs429358	?	19	44908684	missense_variant
rs429358	rs429358	19	44908684	APOE (CIS),APP (TRANS),GAP43 (TRANS),MAPT (TRANS),TPD52L3 (TRANS)	0	34.2218	3598	29458411	Chung J et al	Alzheimers Res Ther	2018-02-20	NEUROFIBRILLARY TANGLES OR CEREBRAL AMYLOID ANGIOPATHY (PLEIOTROPY)		CEREBRAL AMYLOID ANGIOPATHY,NEUROFIBRILLARY TANGLES MEASUREMENT	EFO_0006790|EFO_0006797	rs429358	rs429358	?	19	44908684	missense_variant
rs429358	rs429358	19	44908684	APOE (CIS),APP (TRANS),GAP43 (TRANS),MAPT (TRANS),TPD52L3 (TRANS)	138	122.398	472868	33589840	Schwartzentruber J et al	Nat Genet	2021-02-15	ALZHEIMER'S DISEASE OR FAMILY HISTORY OF ALZHEIMER'S DISEASE		ALZHEIMER DISEASE,FAMILY HISTORY OF ALZHEIMER’S DISEASE	MONDO_0004975|EFO_0009268	rs7412	rs7412	?	19	44908822	missense_variant
rs429358	rs429358	19	44908684	APOE (CIS),APP (TRANS),GAP43 (TRANS),MAPT (TRANS),TPD52L3 (TRANS)	214996	15.5229	472868	33589840	Schwartzentruber J et al	Nat Genet	2021-02-15	ALZHEIMER'S DISEASE OR FAMILY HISTORY OF ALZHEIMER'S DISEASE		ALZHEIMER DISEASE,FAMILY HISTORY OF ALZHEIMER’S DISEASE	MONDO_0004975|EFO_0009268	rs111358663	rs111358663	?	19	44693688	intron_variant
rs429358	rs429358	19	44908684	APOE (CIS),APP (TRANS),GAP43 (TRANS),MAPT (TRANS),TPD52L3 (TRANS)	38931	14.301	472868	33589840	Schwartzentruber J et al	Nat Genet	2021-02-15	ALZHEIMER'S DISEASE OR FAMILY HISTORY OF ALZHEIMER'S DISEASE		ALZHEIMER DISEASE,FAMILY HISTORY OF ALZHEIMER’S DISEASE	MONDO_0004975|EFO_0009268	rs4803774	rs4803774	?	19	44947615	intron_variant
rs429358	rs429358	19	44908684	APOE (CIS),APP (TRANS),GAP43 (TRANS),MAPT (TRANS),TPD52L3 (TRANS)	43931	13.699	472868	33589840	Schwartzentruber J et al	Nat Genet	2021-02-15	ALZHEIMER'S DISEASE OR FAMILY HISTORY OF ALZHEIMER'S DISEASE		ALZHEIMER DISEASE,FAMILY HISTORY OF ALZHEIMER’S DISEASE	MONDO_0004975|EFO_0009268	rs3112440	rs3112440	?	19	44864753	intron_variant
rs429358	rs429358	19	44908684	APOE (CIS),APP (TRANS),GAP43 (TRANS),MAPT (TRANS),TPD52L3 (TRANS)	28849	28.301	472868	33589840	Schwartzentruber J et al	Nat Genet	2021-02-15	ALZHEIMER'S DISEASE OR FAMILY HISTORY OF ALZHEIMER'S DISEASE		ALZHEIMER DISEASE,FAMILY HISTORY OF ALZHEIMER’S DISEASE	MONDO_0004975|EFO_0009268	rs71171301	rs71171301	?	19	44879835	intron_variant
rs429358	rs429358	19	44908684	APOE (CIS),APP (TRANS),GAP43 (TRANS),MAPT (TRANS),TPD52L3 (TRANS)	93235	17.0969	472868	33589840	Schwartzentruber J et al	Nat Genet	2021-02-15	ALZHEIMER'S DISEASE OR FAMILY HISTORY OF ALZHEIMER'S DISEASE		ALZHEIMER DISEASE,FAMILY HISTORY OF ALZHEIMER’S DISEASE	MONDO_0004975|EFO_0009268	rs35194062	rs35194062	?	19	45001919	intron_variant
rs429358	rs429358	19	44908684	APOE (CIS),APP (TRANS),GAP43 (TRANS),MAPT (TRANS),TPD52L3 (TRANS)	22767	27.0969	472868	33589840	Schwartzentruber J et al	Nat Genet	2021-02-15	ALZHEIMER'S DISEASE OR FAMILY HISTORY OF ALZHEIMER'S DISEASE		ALZHEIMER DISEASE,FAMILY HISTORY OF ALZHEIMER’S DISEASE	MONDO_0004975|EFO_0009268	rs283813	rs283813	?	19	44885917	intron_variant
rs429358	rs429358	19	44908684	APOE (CIS),APP (TRANS),GAP43 (TRANS),MAPT (TRANS),TPD52L3 (TRANS)	48121	101.398	472868	33589840	Schwartzentruber J et al	Nat Genet	2021-02-15	ALZHEIMER'S DISEASE OR FAMILY HISTORY OF ALZHEIMER'S DISEASE		ALZHEIMER DISEASE,FAMILY HISTORY OF ALZHEIMER’S DISEASE	MONDO_0004975|EFO_0009268	rs138607350	rs138607350	?	19	44860563	intron_variant
rs429358	rs429358	19	44908684	APOE (CIS),APP (TRANS),GAP43 (TRANS),MAPT (TRANS),TPD52L3 (TRANS)	46494	300	472868	33589840	Schwartzentruber J et al	Nat Genet	2021-02-15	ALZHEIMER'S DISEASE OR FAMILY HISTORY OF ALZHEIMER'S DISEASE		ALZHEIMER DISEASE,FAMILY HISTORY OF ALZHEIMER’S DISEASE	MONDO_0004975|EFO_0009268	rs146275714	rs146275714	?	19	44862190	intron_variant
rs429358	rs429358	19	44908684	APOE (CIS),APP (TRANS),GAP43 (TRANS),MAPT (TRANS),TPD52L3 (TRANS)	0	300	472868	33589840	Schwartzentruber J et al	Nat Genet	2021-02-15	ALZHEIMER'S DISEASE OR FAMILY HISTORY OF ALZHEIMER'S DISEASE		ALZHEIMER DISEASE,FAMILY HISTORY OF ALZHEIMER’S DISEASE	MONDO_0004975|EFO_0009268	rs429358	rs429358	?	19	44908684	missense_variant
rs429358	rs429358	19	44908684	APOE (CIS),APP (TRANS),GAP43 (TRANS),MAPT (TRANS),TPD52L3 (TRANS)	6545	300	472868	33589840	Schwartzentruber J et al	Nat Genet	2021-02-15	ALZHEIMER'S DISEASE OR FAMILY HISTORY OF ALZHEIMER'S DISEASE		ALZHEIMER DISEASE,FAMILY HISTORY OF ALZHEIMER’S DISEASE	MONDO_0004975|EFO_0009268	rs12691088	rs12691088	?	19	44915229	intron_variant
rs429358	rs429358	19	44908684	APOE (CIS),APP (TRANS),GAP43 (TRANS),MAPT (TRANS),TPD52L3 (TRANS)	164314	12.1549	105912	30805717	Zhu Z et al	Hum Genet	2019-02-25	ALZHEIMER'S DISEASE OR FASTING INSULIN LEVELS (PLEIOTROPY)		ALZHEIMER DISEASE,FASTING BLOOD INSULIN MEASUREMENT	MONDO_0004975|EFO_0004466	rs4803750	rs4803750	?	19	44744370	intergenic_variant
rs429358	rs429358	19	44908684	APOE (CIS),APP (TRANS),GAP43 (TRANS),MAPT (TRANS),TPD52L3 (TRANS)	13519	97	114974	30805717	Zhu Z et al	Hum Genet	2019-02-25	ALZHEIMER'S DISEASE OR HDL LEVELS (PLEIOTROPY)		ALZHEIMER DISEASE,HIGH DENSITY LIPOPROTEIN CHOLESTEROL MEASUREMENT	MONDO_0004975|EFO_0004612	rs157595	rs157595	?	19	44922203	intergenic_variant
rs429358	rs429358	19	44908684	APOE (CIS),APP (TRANS),GAP43 (TRANS),MAPT (TRANS),TPD52L3 (TRANS)	14968	73.1549	114974	30805717	Zhu Z et al	Hum Genet	2019-02-25	ALZHEIMER'S DISEASE OR HDL LEVELS (PLEIOTROPY)		ALZHEIMER DISEASE,HIGH DENSITY LIPOPROTEIN CHOLESTEROL MEASUREMENT	MONDO_0004975|EFO_0004612	rs77301115	rs77301115	?	19	44893716	intron_variant
rs429358	rs429358	19	44908684	APOE (CIS),APP (TRANS),GAP43 (TRANS),MAPT (TRANS),TPD52L3 (TRANS)	83562	53.1549	114974	30805717	Zhu Z et al	Hum Genet	2019-02-25	ALZHEIMER'S DISEASE OR HDL LEVELS (PLEIOTROPY)		ALZHEIMER DISEASE,HIGH DENSITY LIPOPROTEIN CHOLESTEROL MEASUREMENT	MONDO_0004975|EFO_0004612	rs58826447	rs58826447	?	19	44825122	intergenic_variant
rs429358	rs429358	19	44908684	APOE (CIS),APP (TRANS),GAP43 (TRANS),MAPT (TRANS),TPD52L3 (TRANS)	27825	49.301	114974	30805717	Zhu Z et al	Hum Genet	2019-02-25	ALZHEIMER'S DISEASE OR HDL LEVELS (PLEIOTROPY)		ALZHEIMER DISEASE,HIGH DENSITY LIPOPROTEIN CHOLESTEROL MEASUREMENT	MONDO_0004975|EFO_0004612	rs406315	rs406315	?	19	44880859	intron_variant
rs429358	rs429358	19	44908684	APOE (CIS),APP (TRANS),GAP43 (TRANS),MAPT (TRANS),TPD52L3 (TRANS)	29266	35.5229	114974	30805717	Zhu Z et al	Hum Genet	2019-02-25	ALZHEIMER'S DISEASE OR HDL LEVELS (PLEIOTROPY)		ALZHEIMER DISEASE,HIGH DENSITY LIPOPROTEIN CHOLESTEROL MEASUREMENT	MONDO_0004975|EFO_0004612	rs41290120	rs41290120	?	19	44879418	intron_variant
rs429358	rs429358	19	44908684	APOE (CIS),APP (TRANS),GAP43 (TRANS),MAPT (TRANS),TPD52L3 (TRANS)	14851	23.5229	114974	30805717	Zhu Z et al	Hum Genet	2019-02-25	ALZHEIMER'S DISEASE OR HDL LEVELS (PLEIOTROPY)		ALZHEIMER DISEASE,HIGH DENSITY LIPOPROTEIN CHOLESTEROL MEASUREMENT	MONDO_0004975|EFO_0004612	rs141622900	rs141622900	?	19	44923535	intergenic_variant
rs429358	rs429358	19	44908684	APOE (CIS),APP (TRANS),GAP43 (TRANS),MAPT (TRANS),TPD52L3 (TRANS)	43980	21.1549	114974	30805717	Zhu Z et al	Hum Genet	2019-02-25	ALZHEIMER'S DISEASE OR HDL LEVELS (PLEIOTROPY)		ALZHEIMER DISEASE,HIGH DENSITY LIPOPROTEIN CHOLESTEROL MEASUREMENT	MONDO_0004975|EFO_0004612	rs7254723	rs7254723	?	19	44952664	intron_variant
rs429358	rs429358	19	44908684	APOE (CIS),APP (TRANS),GAP43 (TRANS),MAPT (TRANS),TPD52L3 (TRANS)	158450	11.5229	114974	30805717	Zhu Z et al	Hum Genet	2019-02-25	ALZHEIMER'S DISEASE OR HDL LEVELS (PLEIOTROPY)		ALZHEIMER DISEASE,HIGH DENSITY LIPOPROTEIN CHOLESTEROL MEASUREMENT	MONDO_0004975|EFO_0004612	rs10401176	rs10401176	?	19	44750234	intron_variant
rs429358	rs429358	19	44908684	APOE (CIS),APP (TRANS),GAP43 (TRANS),MAPT (TRANS),TPD52L3 (TRANS)	15722	34.699	17480	30636644	Nazarian A et al	Alzheimers Res Ther	2019-01-12	ALZHEIMER'S DISEASE	(FEMALES)	ALZHEIMER DISEASE	MONDO_0004975	rs157582	rs157582	?	19	44892962	intron_variant
rs429358	rs429358	19	44908684	APOE (CIS),APP (TRANS),GAP43 (TRANS),MAPT (TRANS),TPD52L3 (TRANS)	16675	8.39794	17480	30636644	Nazarian A et al	Alzheimers Res Ther	2019-01-12	ALZHEIMER'S DISEASE	(MALES)	ALZHEIMER DISEASE	MONDO_0004975	rs157580	rs157580	?	19	44892009	intron_variant
rs429358	rs429358	19	44908684	APOE (CIS),APP (TRANS),GAP43 (TRANS),MAPT (TRANS),TPD52L3 (TRANS)	16675	22.3979	17480	30636644	Nazarian A et al	Alzheimers Res Ther	2019-01-12	ALZHEIMER'S DISEASE		ALZHEIMER DISEASE	MONDO_0004975	rs157580	rs157580	?	19	44892009	intron_variant
rs429358	rs429358	19	44908684	APOE (CIS),APP (TRANS),GAP43 (TRANS),MAPT (TRANS),TPD52L3 (TRANS)	16675	13.2218	17480	30636644	Nazarian A et al	Alzheimers Res Ther	2019-01-12	ALZHEIMER'S DISEASE	(FEMALES)	ALZHEIMER DISEASE	MONDO_0004975	rs157580	rs157580	?	19	44892009	intron_variant
rs429358	rs429358	19	44908684	APOE (CIS),APP (TRANS),GAP43 (TRANS),MAPT (TRANS),TPD52L3 (TRANS)	7250	13	17480	30636644	Nazarian A et al	Alzheimers Res Ther	2019-01-12	ALZHEIMER'S DISEASE		ALZHEIMER DISEASE	MONDO_0004975	rs405697	rs405697	?	19	44901434	3_prime_UTR_variant
rs429358	rs429358	19	44908684	APOE (CIS),APP (TRANS),GAP43 (TRANS),MAPT (TRANS),TPD52L3 (TRANS)	7250	8	17480	30636644	Nazarian A et al	Alzheimers Res Ther	2019-01-12	ALZHEIMER'S DISEASE	(FEMALES)	ALZHEIMER DISEASE	MONDO_0004975	rs405697	rs405697	?	19	44901434	3_prime_UTR_variant
rs429358	rs429358	19	44908684	APOE (CIS),APP (TRANS),GAP43 (TRANS),MAPT (TRANS),TPD52L3 (TRANS)	4537	8.69897	17480	30636644	Nazarian A et al	Alzheimers Res Ther	2019-01-12	ALZHEIMER'S DISEASE	(FEMALES)	ALZHEIMER DISEASE	MONDO_0004975	rs584007	rs584007	?	19	44913221	non_coding_transcript_exon_variant
rs429358	rs429358	19	44908684	APOE (CIS),APP (TRANS),GAP43 (TRANS),MAPT (TRANS),TPD52L3 (TRANS)	2510	8.52288	17480	30636644	Nazarian A et al	Alzheimers Res Ther	2019-01-12	ALZHEIMER'S DISEASE	(FEMALES)	ALZHEIMER DISEASE	MONDO_0004975	rs439401	rs439401	?	19	44911194	non_coding_transcript_exon_variant
rs429358	rs429358	19	44908684	APOE (CIS),APP (TRANS),GAP43 (TRANS),MAPT (TRANS),TPD52L3 (TRANS)	4537	13.5229	17480	30636644	Nazarian A et al	Alzheimers Res Ther	2019-01-12	ALZHEIMER'S DISEASE		ALZHEIMER DISEASE	MONDO_0004975	rs584007	rs584007	?	19	44913221	non_coding_transcript_exon_variant
rs429358	rs429358	19	44908684	APOE (CIS),APP (TRANS),GAP43 (TRANS),MAPT (TRANS),TPD52L3 (TRANS)	2510	13.2218	17480	30636644	Nazarian A et al	Alzheimers Res Ther	2019-01-12	ALZHEIMER'S DISEASE		ALZHEIMER DISEASE	MONDO_0004975	rs439401	rs439401	?	19	44911194	non_coding_transcript_exon_variant
rs429358	rs429358	19	44908684	APOE (CIS),APP (TRANS),GAP43 (TRANS),MAPT (TRANS),TPD52L3 (TRANS)	85277	9	17480	30636644	Nazarian A et al	Alzheimers Res Ther	2019-01-12	ALZHEIMER'S DISEASE	(FEMALES)	ALZHEIMER DISEASE	MONDO_0004975	rs10405693	rs10405693	?	19	44823407	regulatory_region_variant
rs429358	rs429358	19	44908684	APOE (CIS),APP (TRANS),GAP43 (TRANS),MAPT (TRANS),TPD52L3 (TRANS)	82727	8.69897	17480	30636644	Nazarian A et al	Alzheimers Res Ther	2019-01-12	ALZHEIMER'S DISEASE	(FEMALES)	ALZHEIMER DISEASE	MONDO_0004975	rs10402271	rs10402271	?	19	44825957	regulatory_region_variant
rs429358	rs429358	19	44908684	APOE (CIS),APP (TRANS),GAP43 (TRANS),MAPT (TRANS),TPD52L3 (TRANS)	0	90.699	17480	30636644	Nazarian A et al	Alzheimers Res Ther	2019-01-12	ALZHEIMER'S DISEASE		ALZHEIMER DISEASE	MONDO_0004975	rs429358	rs429358	?	19	44908684	missense_variant
rs429358	rs429358	19	44908684	APOE (CIS),APP (TRANS),GAP43 (TRANS),MAPT (TRANS),TPD52L3 (TRANS)	0	53	17480	30636644	Nazarian A et al	Alzheimers Res Ther	2019-01-12	ALZHEIMER'S DISEASE	(FEMALES)	ALZHEIMER DISEASE	MONDO_0004975	rs429358	rs429358	?	19	44908684	missense_variant
rs429358	rs429358	19	44908684	APOE (CIS),APP (TRANS),GAP43 (TRANS),MAPT (TRANS),TPD52L3 (TRANS)	1939	29.1549	17480	30636644	Nazarian A et al	Alzheimers Res Ther	2019-01-12	ALZHEIMER'S DISEASE	(MALES)	ALZHEIMER DISEASE	MONDO_0004975	rs769449	rs769449	?	19	44906745	non_coding_transcript_exon_variant
rs429358	rs429358	19	44908684	APOE (CIS),APP (TRANS),GAP43 (TRANS),MAPT (TRANS),TPD52L3 (TRANS)	1939	82.699	17480	30636644	Nazarian A et al	Alzheimers Res Ther	2019-01-12	ALZHEIMER'S DISEASE		ALZHEIMER DISEASE	MONDO_0004975	rs769449	rs769449	?	19	44906745	non_coding_transcript_exon_variant
rs429358	rs429358	19	44908684	APOE (CIS),APP (TRANS),GAP43 (TRANS),MAPT (TRANS),TPD52L3 (TRANS)	0	30.5229	17480	30636644	Nazarian A et al	Alzheimers Res Ther	2019-01-12	ALZHEIMER'S DISEASE	(MALES)	ALZHEIMER DISEASE	MONDO_0004975	rs429358	rs429358	?	19	44908684	missense_variant
rs429358	rs429358	19	44908684	APOE (CIS),APP (TRANS),GAP43 (TRANS),MAPT (TRANS),TPD52L3 (TRANS)	1939	46.2218	17480	30636644	Nazarian A et al	Alzheimers Res Ther	2019-01-12	ALZHEIMER'S DISEASE	(FEMALES)	ALZHEIMER DISEASE	MONDO_0004975	rs769449	rs769449	?	19	44906745	non_coding_transcript_exon_variant
rs429358	rs429358	19	44908684	APOE (CIS),APP (TRANS),GAP43 (TRANS),MAPT (TRANS),TPD52L3 (TRANS)	11005	23.699	17480	30636644	Nazarian A et al	Alzheimers Res Ther	2019-01-12	ALZHEIMER'S DISEASE	(MALES)	ALZHEIMER DISEASE	MONDO_0004975	rs4420638	rs4420638	?	19	44919689	downstream_gene_variant
rs429358	rs429358	19	44908684	APOE (CIS),APP (TRANS),GAP43 (TRANS),MAPT (TRANS),TPD52L3 (TRANS)	10905	23.5229	17480	30636644	Nazarian A et al	Alzheimers Res Ther	2019-01-12	ALZHEIMER'S DISEASE	(MALES)	ALZHEIMER DISEASE	MONDO_0004975	rs56131196	rs56131196	?	19	44919589	downstream_gene_variant
rs429358	rs429358	19	44908684	APOE (CIS),APP (TRANS),GAP43 (TRANS),MAPT (TRANS),TPD52L3 (TRANS)	17605	24.699	17480	30636644	Nazarian A et al	Alzheimers Res Ther	2019-01-12	ALZHEIMER'S DISEASE	(MALES)	ALZHEIMER DISEASE	MONDO_0004975	rs71352238	rs71352238	?	19	44891079	intron_variant
rs429358	rs429358	19	44908684	APOE (CIS),APP (TRANS),GAP43 (TRANS),MAPT (TRANS),TPD52L3 (TRANS)	16322	25.0969	17480	30636644	Nazarian A et al	Alzheimers Res Ther	2019-01-12	ALZHEIMER'S DISEASE	(MALES)	ALZHEIMER DISEASE	MONDO_0004975	rs2075650	rs2075650	?	19	44892362	intron_variant
rs429358	rs429358	19	44908684	APOE (CIS),APP (TRANS),GAP43 (TRANS),MAPT (TRANS),TPD52L3 (TRANS)	10905	76.2218	17480	30636644	Nazarian A et al	Alzheimers Res Ther	2019-01-12	ALZHEIMER'S DISEASE		ALZHEIMER DISEASE	MONDO_0004975	rs56131196	rs56131196	?	19	44919589	downstream_gene_variant
rs429358	rs429358	19	44908684	APOE (CIS),APP (TRANS),GAP43 (TRANS),MAPT (TRANS),TPD52L3 (TRANS)	11005	76.0458	17480	30636644	Nazarian A et al	Alzheimers Res Ther	2019-01-12	ALZHEIMER'S DISEASE		ALZHEIMER DISEASE	MONDO_0004975	rs4420638	rs4420638	?	19	44919689	downstream_gene_variant
rs429358	rs429358	19	44908684	APOE (CIS),APP (TRANS),GAP43 (TRANS),MAPT (TRANS),TPD52L3 (TRANS)	16322	70.699	17480	30636644	Nazarian A et al	Alzheimers Res Ther	2019-01-12	ALZHEIMER'S DISEASE		ALZHEIMER DISEASE	MONDO_0004975	rs2075650	rs2075650	?	19	44892362	intron_variant
rs429358	rs429358	19	44908684	APOE (CIS),APP (TRANS),GAP43 (TRANS),MAPT (TRANS),TPD52L3 (TRANS)	10905	47.3979	17480	30636644	Nazarian A et al	Alzheimers Res Ther	2019-01-12	ALZHEIMER'S DISEASE	(FEMALES)	ALZHEIMER DISEASE	MONDO_0004975	rs56131196	rs56131196	?	19	44919589	downstream_gene_variant
rs429358	rs429358	19	44908684	APOE (CIS),APP (TRANS),GAP43 (TRANS),MAPT (TRANS),TPD52L3 (TRANS)	11005	47.0969	17480	30636644	Nazarian A et al	Alzheimers Res Ther	2019-01-12	ALZHEIMER'S DISEASE	(FEMALES)	ALZHEIMER DISEASE	MONDO_0004975	rs4420638	rs4420638	?	19	44919689	downstream_gene_variant
rs429358	rs429358	19	44908684	APOE (CIS),APP (TRANS),GAP43 (TRANS),MAPT (TRANS),TPD52L3 (TRANS)	17605	68.1549	17480	30636644	Nazarian A et al	Alzheimers Res Ther	2019-01-12	ALZHEIMER'S DISEASE		ALZHEIMER DISEASE	MONDO_0004975	rs71352238	rs71352238	?	19	44891079	intron_variant
rs429358	rs429358	19	44908684	APOE (CIS),APP (TRANS),GAP43 (TRANS),MAPT (TRANS),TPD52L3 (TRANS)	16322	39	17480	30636644	Nazarian A et al	Alzheimers Res Ther	2019-01-12	ALZHEIMER'S DISEASE	(FEMALES)	ALZHEIMER DISEASE	MONDO_0004975	rs2075650	rs2075650	?	19	44892362	intron_variant
rs429358	rs429358	19	44908684	APOE (CIS),APP (TRANS),GAP43 (TRANS),MAPT (TRANS),TPD52L3 (TRANS)	17605	37.2218	17480	30636644	Nazarian A et al	Alzheimers Res Ther	2019-01-12	ALZHEIMER'S DISEASE	(FEMALES)	ALZHEIMER DISEASE	MONDO_0004975	rs71352238	rs71352238	?	19	44891079	intron_variant
rs429358	rs429358	19	44908684	APOE (CIS),APP (TRANS),GAP43 (TRANS),MAPT (TRANS),TPD52L3 (TRANS)	15722	23	17480	30636644	Nazarian A et al	Alzheimers Res Ther	2019-01-12	ALZHEIMER'S DISEASE	(MALES)	ALZHEIMER DISEASE	MONDO_0004975	rs157582	rs157582	?	19	44892962	intron_variant
rs429358	rs429358	19	44908684	APOE (CIS),APP (TRANS),GAP43 (TRANS),MAPT (TRANS),TPD52L3 (TRANS)	15722	62.3979	17480	30636644	Nazarian A et al	Alzheimers Res Ther	2019-01-12	ALZHEIMER'S DISEASE		ALZHEIMER DISEASE	MONDO_0004975	rs157582	rs157582	?	19	44892962	intron_variant
rs429358	rs429358	19	44908684	APOE (CIS),APP (TRANS),GAP43 (TRANS),MAPT (TRANS),TPD52L3 (TRANS)	85277	13.5229	17480	30636644	Nazarian A et al	Alzheimers Res Ther	2019-01-12	ALZHEIMER'S DISEASE		ALZHEIMER DISEASE	MONDO_0004975	rs10405693	rs10405693	?	19	44823407	regulatory_region_variant
rs429358	rs429358	19	44908684	APOE (CIS),APP (TRANS),GAP43 (TRANS),MAPT (TRANS),TPD52L3 (TRANS)	82727	13.1549	17480	30636644	Nazarian A et al	Alzheimers Res Ther	2019-01-12	ALZHEIMER'S DISEASE		ALZHEIMER DISEASE	MONDO_0004975	rs10402271	rs10402271	?	19	44825957	regulatory_region_variant
rs429358	rs429358	19	44908684	APOE (CIS),APP (TRANS),GAP43 (TRANS),MAPT (TRANS),TPD52L3 (TRANS)	29907	12.2218	17480	30636644	Nazarian A et al	Alzheimers Res Ther	2019-01-12	ALZHEIMER'S DISEASE	(FEMALES)	ALZHEIMER DISEASE	MONDO_0004975	rs6859	rs6859	A	19	44878777	3_prime_UTR_variant
rs429358	rs429358	19	44908684	APOE (CIS),APP (TRANS),GAP43 (TRANS),MAPT (TRANS),TPD52L3 (TRANS)	4153	15.2218	17480	30636644	Nazarian A et al	Alzheimers Res Ther	2019-01-12	ALZHEIMER'S DISEASE	(FEMALES)	ALZHEIMER DISEASE	MONDO_0004975	rs7259620	rs7259620	G	19	44904531	upstream_gene_variant
rs429358	rs429358	19	44908684	APOE (CIS),APP (TRANS),GAP43 (TRANS),MAPT (TRANS),TPD52L3 (TRANS)	8529	15.3979	17480	30636644	Nazarian A et al	Alzheimers Res Ther	2019-01-12	ALZHEIMER'S DISEASE	(FEMALES)	ALZHEIMER DISEASE	MONDO_0004975	rs1160985	rs1160985	C	19	44900155	intron_variant
rs429358	rs429358	19	44908684	APOE (CIS),APP (TRANS),GAP43 (TRANS),MAPT (TRANS),TPD52L3 (TRANS)	3105	13.3979	17480	30636644	Nazarian A et al	Alzheimers Res Ther	2019-01-12	ALZHEIMER'S DISEASE	(FEMALES)	ALZHEIMER DISEASE	MONDO_0004975	rs405509	rs405509	T	19	44905579	upstream_gene_variant
rs429358	rs429358	19	44908684	APOE (CIS),APP (TRANS),GAP43 (TRANS),MAPT (TRANS),TPD52L3 (TRANS)	1497	12.5229	17480	30636644	Nazarian A et al	Alzheimers Res Ther	2019-01-12	ALZHEIMER'S DISEASE	(FEMALES)	ALZHEIMER DISEASE	MONDO_0004975	rs769450	rs769450	G	19	44907187	non_coding_transcript_exon_variant
rs429358	rs429358	19	44908684	APOE (CIS),APP (TRANS),GAP43 (TRANS),MAPT (TRANS),TPD52L3 (TRANS)	10275	13.2218	17480	30636644	Nazarian A et al	Alzheimers Res Ther	2019-01-12	ALZHEIMER'S DISEASE	(FEMALES)	ALZHEIMER DISEASE	MONDO_0004975	rs8106922	rs8106922	A	19	44898409	intron_variant
rs429358	rs429358	19	44908684	APOE (CIS),APP (TRANS),GAP43 (TRANS),MAPT (TRANS),TPD52L3 (TRANS)	8529	7.52288	17480	30636644	Nazarian A et al	Alzheimers Res Ther	2019-01-12	ALZHEIMER'S DISEASE	(MALES)	ALZHEIMER DISEASE	MONDO_0004975	rs1160985	rs1160985	C	19	44900155	intron_variant
rs429358	rs429358	19	44908684	APOE (CIS),APP (TRANS),GAP43 (TRANS),MAPT (TRANS),TPD52L3 (TRANS)	3105	8	17480	30636644	Nazarian A et al	Alzheimers Res Ther	2019-01-12	ALZHEIMER'S DISEASE	(MALES)	ALZHEIMER DISEASE	MONDO_0004975	rs405509	rs405509	T	19	44905579	upstream_gene_variant
rs429358	rs429358	19	44908684	APOE (CIS),APP (TRANS),GAP43 (TRANS),MAPT (TRANS),TPD52L3 (TRANS)	29907	9	17480	30636644	Nazarian A et al	Alzheimers Res Ther	2019-01-12	ALZHEIMER'S DISEASE	(MALES)	ALZHEIMER DISEASE	MONDO_0004975	rs6859	rs6859	A	19	44878777	3_prime_UTR_variant
rs429358	rs429358	19	44908684	APOE (CIS),APP (TRANS),GAP43 (TRANS),MAPT (TRANS),TPD52L3 (TRANS)	4153	8.69897	17480	30636644	Nazarian A et al	Alzheimers Res Ther	2019-01-12	ALZHEIMER'S DISEASE	(MALES)	ALZHEIMER DISEASE	MONDO_0004975	rs7259620	rs7259620	G	19	44904531	upstream_gene_variant
rs429358	rs429358	19	44908684	APOE (CIS),APP (TRANS),GAP43 (TRANS),MAPT (TRANS),TPD52L3 (TRANS)	1497	18.2218	17480	30636644	Nazarian A et al	Alzheimers Res Ther	2019-01-12	ALZHEIMER'S DISEASE		ALZHEIMER DISEASE	MONDO_0004975	rs769450	rs769450	G	19	44907187	non_coding_transcript_exon_variant
rs429358	rs429358	19	44908684	APOE (CIS),APP (TRANS),GAP43 (TRANS),MAPT (TRANS),TPD52L3 (TRANS)	29907	20.699	17480	30636644	Nazarian A et al	Alzheimers Res Ther	2019-01-12	ALZHEIMER'S DISEASE		ALZHEIMER DISEASE	MONDO_0004975	rs6859	rs6859	A	19	44878777	3_prime_UTR_variant
rs429358	rs429358	19	44908684	APOE (CIS),APP (TRANS),GAP43 (TRANS),MAPT (TRANS),TPD52L3 (TRANS)	3105	20.699	17480	30636644	Nazarian A et al	Alzheimers Res Ther	2019-01-12	ALZHEIMER'S DISEASE		ALZHEIMER DISEASE	MONDO_0004975	rs405509	rs405509	T	19	44905579	upstream_gene_variant
rs429358	rs429358	19	44908684	APOE (CIS),APP (TRANS),GAP43 (TRANS),MAPT (TRANS),TPD52L3 (TRANS)	10275	19.699	17480	30636644	Nazarian A et al	Alzheimers Res Ther	2019-01-12	ALZHEIMER'S DISEASE		ALZHEIMER DISEASE	MONDO_0004975	rs8106922	rs8106922	A	19	44898409	intron_variant
rs429358	rs429358	19	44908684	APOE (CIS),APP (TRANS),GAP43 (TRANS),MAPT (TRANS),TPD52L3 (TRANS)	8529	22	17480	30636644	Nazarian A et al	Alzheimers Res Ther	2019-01-12	ALZHEIMER'S DISEASE		ALZHEIMER DISEASE	MONDO_0004975	rs1160985	rs1160985	C	19	44900155	intron_variant
rs429358	rs429358	19	44908684	APOE (CIS),APP (TRANS),GAP43 (TRANS),MAPT (TRANS),TPD52L3 (TRANS)	4153	22.699	17480	30636644	Nazarian A et al	Alzheimers Res Ther	2019-01-12	ALZHEIMER'S DISEASE		ALZHEIMER DISEASE	MONDO_0004975	rs7259620	rs7259620	G	19	44904531	upstream_gene_variant
rs429358	rs429358	19	44908684	APOE (CIS),APP (TRANS),GAP43 (TRANS),MAPT (TRANS),TPD52L3 (TRANS)	138	12.3979	17480	30636644	Nazarian A et al	Alzheimers Res Ther	2019-01-12	ALZHEIMER'S DISEASE		ALZHEIMER DISEASE	MONDO_0004975	rs7412	rs7412	C	19	44908822	missense_variant
rs429358	rs429358	19	44908684	APOE (CIS),APP (TRANS),GAP43 (TRANS),MAPT (TRANS),TPD52L3 (TRANS)	4237	37	17480	30636644	Nazarian A et al	Alzheimers Res Ther	2019-01-12	ALZHEIMER'S DISEASE	(FEMALES)	ALZHEIMER DISEASE	MONDO_0004975	rs483082	rs483082	?	19	44912921	non_coding_transcript_exon_variant
rs429358	rs429358	19	44908684	APOE (CIS),APP (TRANS),GAP43 (TRANS),MAPT (TRANS),TPD52L3 (TRANS)	21608	22.0458	17480	30636644	Nazarian A et al	Alzheimers Res Ther	2019-01-12	ALZHEIMER'S DISEASE	(MALES)	ALZHEIMER DISEASE	MONDO_0004975	rs283815	rs283815	?	19	44887076	intron_variant
rs429358	rs429358	19	44908684	APOE (CIS),APP (TRANS),GAP43 (TRANS),MAPT (TRANS),TPD52L3 (TRANS)	4237	62	17480	30636644	Nazarian A et al	Alzheimers Res Ther	2019-01-12	ALZHEIMER'S DISEASE		ALZHEIMER DISEASE	MONDO_0004975	rs483082	rs483082	?	19	44912921	non_coding_transcript_exon_variant
rs429358	rs429358	19	44908684	APOE (CIS),APP (TRANS),GAP43 (TRANS),MAPT (TRANS),TPD52L3 (TRANS)	1939	100.523	16516	33589841	Chia R et al	Nat Genet	2021-02-15	DEMENTIA WITH LEWY BODIES		LEWY BODY DEMENTIA	EFO_0006792	rs769449	rs769449	A	19	44906745	non_coding_transcript_exon_variant
rs429358	rs429358	19	44908684	APOE (CIS),APP (TRANS),GAP43 (TRANS),MAPT (TRANS),TPD52L3 (TRANS)	0	300	1126563	34493870	Wightman DP et al	Nat Genet	2021-09-07	LATE-ONSET ALZHEIMER'S DISEASE		LATE-ONSET ALZHEIMERS DISEASE	EFO_1001870	rs429358	rs429358	?	19	44908684	missense_variant
rs429358	rs429358	19	44908684	APOE (CIS),APP (TRANS),GAP43 (TRANS),MAPT (TRANS),TPD52L3 (TRANS)	0	16.2218	82863	31065058	Rongve A et al	Sci Rep	2019-05-07	DEMENTIA WITH LEWY BODIES		LEWY BODY DEMENTIA	EFO_0006792	rs429358	rs429358	?	19	44908684	missense_variant
rs429358	rs429358	19	44908684	APOE (CIS),APP (TRANS),GAP43 (TRANS),MAPT (TRANS),TPD52L3 (TRANS)	11993	24.699	8006	33074286	Kunkle BW et al	JAMA Neurol	2020-10-19	ALZHEIMER'S DISEASE	(MODEL 1)	ALZHEIMER DISEASE	MONDO_0004975	rs157591	rs157591	?	19	44920677	regulatory_region_variant
rs429358	rs429358	19	44908684	APOE (CIS),APP (TRANS),GAP43 (TRANS),MAPT (TRANS),TPD52L3 (TRANS)	0	35.301	988	34336000	Li L et al	Behav Neurol	2021-07-14	ALZHEIMER'S DISEASE		ALZHEIMER DISEASE	MONDO_0004975	rs429358	rs429358	?	19	44908684	missense_variant
rs429358	rs429358	19	44908684	APOE (CIS),APP (TRANS),GAP43 (TRANS),MAPT (TRANS),TPD52L3 (TRANS)	16322	16.1549	988	34336000	Li L et al	Behav Neurol	2021-07-14	ALZHEIMER'S DISEASE		ALZHEIMER DISEASE	MONDO_0004975	rs2075650	rs2075650	?	19	44892362	intron_variant
rs429358	rs429358	19	44908684	APOE (CIS),APP (TRANS),GAP43 (TRANS),MAPT (TRANS),TPD52L3 (TRANS)	0	15.0458	534	34020725	Reddy JS et al	Acta Neuropathol Commun	2021-05-21	CEREBRAL AMYLOID ANGIOPATHY IN APOEE4 CARRIER ALZHEIMER’S DISEASE		CEREBRAL AMYLOID ANGIOPATHY	EFO_0006790	rs429358	rs429358	C	19	44908684	missense_variant
rs429358	rs429358	19	44908684	APOE (CIS),APP (TRANS),GAP43 (TRANS),MAPT (TRANS),TPD52L3 (TRANS)	6849	17.0458	821	34020725	Reddy JS et al	Acta Neuropathol Commun	2021-05-21	CEREBRAL AMYLOID ANGIOPATHY IN ALZHEIMER’S DISEASE		CEREBRAL AMYLOID ANGIOPATHY	EFO_0006790	rs5117	rs5117	C	19	44915533	intron_variant
rs429358	rs429358	19	44908684	APOE (CIS),APP (TRANS),GAP43 (TRANS),MAPT (TRANS),TPD52L3 (TRANS)	190189	15.3979	4029	34743297	Kulminski AM et al	Geroscience	2021-11-06	ALZHEIMER'S DISEASE OR EDUCATIONAL ATTAINMENT (PLEIOTROPY)		ALZHEIMER DISEASE,EDUCATIONAL ATTAINMENT	MONDO_0004975|EFO_0011015	rs79638902	rs79638902	T	19	44718495	non_coding_transcript_exon_variant
rs429358	rs429358	19	44908684	APOE (CIS),APP (TRANS),GAP43 (TRANS),MAPT (TRANS),TPD52L3 (TRANS)	87803	67	4029	34743297	Kulminski AM et al	Geroscience	2021-11-06	ALZHEIMER'S DISEASE OR EDUCATIONAL ATTAINMENT (PLEIOTROPY)		ALZHEIMER DISEASE,EDUCATIONAL ATTAINMENT	MONDO_0004975|EFO_0011015	rs28399637	rs28399637	A	19	44820881	intron_variant
rs429358	rs429358	19	44908684	APOE (CIS),APP (TRANS),GAP43 (TRANS),MAPT (TRANS),TPD52L3 (TRANS)	51445	19	4029	34743297	Kulminski AM et al	Geroscience	2021-11-06	ALZHEIMER'S DISEASE OR EDUCATIONAL ATTAINMENT (PLEIOTROPY)		ALZHEIMER DISEASE,EDUCATIONAL ATTAINMENT	MONDO_0004975|EFO_0011015	rs116949436	rs116949436	A	19	44960129	intron_variant
rs429358	rs429358	19	44908684	APOE (CIS),APP (TRANS),GAP43 (TRANS),MAPT (TRANS),TPD52L3 (TRANS)	239295	19.3979	4029	34743297	Kulminski AM et al	Geroscience	2021-11-06	ALZHEIMER'S DISEASE OR EDUCATIONAL ATTAINMENT (PLEIOTROPY)		ALZHEIMER DISEASE,EDUCATIONAL ATTAINMENT	MONDO_0004975|EFO_0011015	rs113321260	rs113321260	A	19	45147979	non_coding_transcript_exon_variant
rs429358	rs429358	19	44908684	APOE (CIS),APP (TRANS),GAP43 (TRANS),MAPT (TRANS),TPD52L3 (TRANS)	5268	56.699	4247	34151794	Kang S et al	J Alzheimers Dis	2021-06-18	LATE-ONSET ALZHEIMER'S DISEASE		LATE-ONSET ALZHEIMERS DISEASE	EFO_1001870	rs10119	rs10119	?	19	44903416	3_prime_UTR_variant
rs429358	rs429358	19	44908684	APOE (CIS),APP (TRANS),GAP43 (TRANS),MAPT (TRANS),TPD52L3 (TRANS)	0	496.398	19477	33637690	He L et al	Transl Psychiatry	2021-02-26	ALZHEIMER'S DISEASE (AGE OF ONSET)		ALZHEIMER DISEASE,AGE AT ONSET	MONDO_0004975|EFO_0004847	rs429358	rs429358	?	19	44908684	missense_variant
rs429358	rs429358	19	44908684	APOE (CIS),APP (TRANS),GAP43 (TRANS),MAPT (TRANS),TPD52L3 (TRANS)	0	121.301	8682	34122051	Wang H et al	Front Aging Neurosci	2021-05-28	ALZHEIMER'S DISEASE		ALZHEIMER DISEASE	MONDO_0004975	rs429358	rs429358	C	19	44908684	missense_variant
rs429358	rs429358	19	44908684	APOE (CIS),APP (TRANS),GAP43 (TRANS),MAPT (TRANS),TPD52L3 (TRANS)	2774	24.1549	8682	34122051	Wang H et al	Front Aging Neurosci	2021-05-28	ALZHEIMER'S DISEASE		ALZHEIMER DISEASE	MONDO_0004975	rs440446	rs440446	C	19	44905910	missense_variant
rs429358	rs429358	19	44908684	APOE (CIS),APP (TRANS),GAP43 (TRANS),MAPT (TRANS),TPD52L3 (TRANS)	54564	16.2218	8682	34122051	Wang H et al	Front Aging Neurosci	2021-05-28	ALZHEIMER'S DISEASE		ALZHEIMER DISEASE	MONDO_0004975	rs4803764	rs4803764	C	19	44854120	intron_variant
rs429358	rs429358	19	44908684	APOE (CIS),APP (TRANS),GAP43 (TRANS),MAPT (TRANS),TPD52L3 (TRANS)	138	14.2218	8682	34122051	Wang H et al	Front Aging Neurosci	2021-05-28	ALZHEIMER'S DISEASE		ALZHEIMER DISEASE	MONDO_0004975	rs7412	rs7412	T	19	44908822	missense_variant
rs429358	rs429358	19	44908684	APOE (CIS),APP (TRANS),GAP43 (TRANS),MAPT (TRANS),TPD52L3 (TRANS)	29907	13	8682	34122051	Wang H et al	Front Aging Neurosci	2021-05-28	ALZHEIMER'S DISEASE		ALZHEIMER DISEASE	MONDO_0004975	rs6859	rs6859	A	19	44878777	3_prime_UTR_variant
rs429358	rs429358	19	44908684	APOE (CIS),APP (TRANS),GAP43 (TRANS),MAPT (TRANS),TPD52L3 (TRANS)	87185	8.52288	8682	34122051	Wang H et al	Front Aging Neurosci	2021-05-28	ALZHEIMER'S DISEASE		ALZHEIMER DISEASE	MONDO_0004975	rs28399664	rs28399664	G	19	44821499	intergenic_variant
rs429358	rs429358	19	44908684	APOE (CIS),APP (TRANS),GAP43 (TRANS),MAPT (TRANS),TPD52L3 (TRANS)	48121	7.52288	8682	34122051	Wang H et al	Front Aging Neurosci	2021-05-28	ALZHEIMER'S DISEASE		ALZHEIMER DISEASE	MONDO_0004975	rs138607350	rs138607350	G	19	44860563	intron_variant
rs429358	rs429358	19	44908684	APOE (CIS),APP (TRANS),GAP43 (TRANS),MAPT (TRANS),TPD52L3 (TRANS)	3377	7.39794	8682	34122051	Wang H et al	Front Aging Neurosci	2021-05-28	ALZHEIMER'S DISEASE		ALZHEIMER DISEASE	MONDO_0004975	rs449647	rs449647	T	19	44905307	regulatory_region_variant
rs429358	rs429358	19	44908684	APOE (CIS),APP (TRANS),GAP43 (TRANS),MAPT (TRANS),TPD52L3 (TRANS)	0	214.699	12772	34122051	Wang H et al	Front Aging Neurosci	2021-05-28	ALZHEIMER'S DISEASE		ALZHEIMER DISEASE	MONDO_0004975	rs429358	rs429358	C	19	44908684	missense_variant
rs429358	rs429358	19	44908684	APOE (CIS),APP (TRANS),GAP43 (TRANS),MAPT (TRANS),TPD52L3 (TRANS)	3105	37.5229	12772	34122051	Wang H et al	Front Aging Neurosci	2021-05-28	ALZHEIMER'S DISEASE		ALZHEIMER DISEASE	MONDO_0004975	rs405509	rs405509	G	19	44905579	upstream_gene_variant
rs429358	rs429358	19	44908684	APOE (CIS),APP (TRANS),GAP43 (TRANS),MAPT (TRANS),TPD52L3 (TRANS)	138	30.699	12772	34122051	Wang H et al	Front Aging Neurosci	2021-05-28	ALZHEIMER'S DISEASE		ALZHEIMER DISEASE	MONDO_0004975	rs7412	rs7412	T	19	44908822	missense_variant
rs429358	rs429358	19	44908684	APOE (CIS),APP (TRANS),GAP43 (TRANS),MAPT (TRANS),TPD52L3 (TRANS)	29907	26.301	12772	34122051	Wang H et al	Front Aging Neurosci	2021-05-28	ALZHEIMER'S DISEASE		ALZHEIMER DISEASE	MONDO_0004975	rs6859	rs6859	A	19	44878777	3_prime_UTR_variant
rs429358	rs429358	19	44908684	APOE (CIS),APP (TRANS),GAP43 (TRANS),MAPT (TRANS),TPD52L3 (TRANS)	87803	24.3979	12772	34122051	Wang H et al	Front Aging Neurosci	2021-05-28	ALZHEIMER'S DISEASE		ALZHEIMER DISEASE	MONDO_0004975	rs28399637	rs28399637	A	19	44820881	intron_variant
rs429358	rs429358	19	44908684	APOE (CIS),APP (TRANS),GAP43 (TRANS),MAPT (TRANS),TPD52L3 (TRANS)	13308	19.3979	12772	34122051	Wang H et al	Front Aging Neurosci	2021-05-28	ALZHEIMER'S DISEASE		ALZHEIMER DISEASE	MONDO_0004975	rs11668327	rs11668327	C	19	44895376	intron_variant
rs429358	rs429358	19	44908684	APOE (CIS),APP (TRANS),GAP43 (TRANS),MAPT (TRANS),TPD52L3 (TRANS)	17767	14.2218	12772	34122051	Wang H et al	Front Aging Neurosci	2021-05-28	ALZHEIMER'S DISEASE		ALZHEIMER DISEASE	MONDO_0004975	rs60049679	rs60049679	C	19	44926451	intergenic_variant
rs429358	rs429358	19	44908684	APOE (CIS),APP (TRANS),GAP43 (TRANS),MAPT (TRANS),TPD52L3 (TRANS)	87185	13	12772	34122051	Wang H et al	Front Aging Neurosci	2021-05-28	ALZHEIMER'S DISEASE		ALZHEIMER DISEASE	MONDO_0004975	rs28399664	rs28399664	G	19	44821499	intergenic_variant
rs429358	rs429358	19	44908684	APOE (CIS),APP (TRANS),GAP43 (TRANS),MAPT (TRANS),TPD52L3 (TRANS)	54002	12	12772	34122051	Wang H et al	Front Aging Neurosci	2021-05-28	ALZHEIMER'S DISEASE		ALZHEIMER DISEASE	MONDO_0004975	rs2927468	rs2927468	A	19	44854682	intron_variant
rs429358	rs429358	19	44908684	APOE (CIS),APP (TRANS),GAP43 (TRANS),MAPT (TRANS),TPD52L3 (TRANS)	157773	10.0969	12772	34122051	Wang H et al	Front Aging Neurosci	2021-05-28	ALZHEIMER'S DISEASE		ALZHEIMER DISEASE	MONDO_0004975	rs8103315	rs8103315	A	19	44750911	intron_variant
rs429358	rs429358	19	44908684	APOE (CIS),APP (TRANS),GAP43 (TRANS),MAPT (TRANS),TPD52L3 (TRANS)	108990	8.69897	12772	34122051	Wang H et al	Front Aging Neurosci	2021-05-28	ALZHEIMER'S DISEASE		ALZHEIMER DISEASE	MONDO_0004975	rs2967668	rs2967668	G	19	44799694	intron_variant
rs429358	rs429358	19	44908684	APOE (CIS),APP (TRANS),GAP43 (TRANS),MAPT (TRANS),TPD52L3 (TRANS)	66154	8.22185	12772	34122051	Wang H et al	Front Aging Neurosci	2021-05-28	ALZHEIMER'S DISEASE		ALZHEIMER DISEASE	MONDO_0004975	rs111371860	rs111371860	T	19	44842530	upstream_gene_variant
rs429358	rs429358	19	44908684	APOE (CIS),APP (TRANS),GAP43 (TRANS),MAPT (TRANS),TPD52L3 (TRANS)	48121	8.04576	12772	34122051	Wang H et al	Front Aging Neurosci	2021-05-28	ALZHEIMER'S DISEASE		ALZHEIMER DISEASE	MONDO_0004975	rs138607350	rs138607350	G	19	44860563	intron_variant
rs429358	rs429358	19	44908684	APOE (CIS),APP (TRANS),GAP43 (TRANS),MAPT (TRANS),TPD52L3 (TRANS)	34320	8	12772	34122051	Wang H et al	Front Aging Neurosci	2021-05-28	ALZHEIMER'S DISEASE		ALZHEIMER DISEASE	MONDO_0004975	rs10409808	rs10409808	G	19	44943004	intron_variant
rs429358	rs429358	19	44908684	APOE (CIS),APP (TRANS),GAP43 (TRANS),MAPT (TRANS),TPD52L3 (TRANS)	169201	8	12772	34122051	Wang H et al	Front Aging Neurosci	2021-05-28	ALZHEIMER'S DISEASE		ALZHEIMER DISEASE	MONDO_0004975	rs2927439	rs2927439	G	19	44739483	intergenic_variant
rs429358	rs429358	19	44908684	APOE (CIS),APP (TRANS),GAP43 (TRANS),MAPT (TRANS),TPD52L3 (TRANS)	238157	7.52288	12772	34122051	Wang H et al	Front Aging Neurosci	2021-05-28	ALZHEIMER'S DISEASE		ALZHEIMER DISEASE	MONDO_0004975	rs74846209	rs74846209	T	19	45146841	3_prime_UTR_variant
rs429358	rs429358	19	44908684	APOE (CIS),APP (TRANS),GAP43 (TRANS),MAPT (TRANS),TPD52L3 (TRANS)	27010	7.52288	12772	34122051	Wang H et al	Front Aging Neurosci	2021-05-28	ALZHEIMER'S DISEASE		ALZHEIMER DISEASE	MONDO_0004975	rs79701229	rs79701229	A	19	44881674	intron_variant
rs429358	rs429358	19	44908684	APOE (CIS),APP (TRANS),GAP43 (TRANS),MAPT (TRANS),TPD52L3 (TRANS)	166243	14	37784	35589863	Gouveia C et al	Sci Rep	2022-05-19	ALZHEIMER’S DISEASE POLYGENIC RISK SCORE (UPPER QUANTILE VS LOWER QUANTILE)		ALZHEIMER DISEASE,POLYGENIC RISK SCORE	MONDO_0004975|EFO_0030082	rs7249244	rs7249244	?	19	44742441	downstream_gene_variant
rs429358	rs429358	19	44908684	APOE (CIS),APP (TRANS),GAP43 (TRANS),MAPT (TRANS),TPD52L3 (TRANS)	170460	28.0969	37784	35589863	Gouveia C et al	Sci Rep	2022-05-19	ALZHEIMER’S DISEASE POLYGENIC RISK SCORE (UPPER QUANTILE VS LOWER QUANTILE)		ALZHEIMER DISEASE,POLYGENIC RISK SCORE	MONDO_0004975|EFO_0030082	rs7251911	rs7251911	?	19	45079144	intron_variant
rs429358	rs429358	19	44908684	APOE (CIS),APP (TRANS),GAP43 (TRANS),MAPT (TRANS),TPD52L3 (TRANS)	4153	155.523	37784	35589863	Gouveia C et al	Sci Rep	2022-05-19	ALZHEIMER’S DISEASE POLYGENIC RISK SCORE (UPPER QUANTILE VS LOWER QUANTILE)		ALZHEIMER DISEASE,POLYGENIC RISK SCORE	MONDO_0004975|EFO_0030082	rs7259620	rs7259620	?	19	44904531	upstream_gene_variant
rs429358	rs429358	19	44908684	APOE (CIS),APP (TRANS),GAP43 (TRANS),MAPT (TRANS),TPD52L3 (TRANS)	176244	18.699	37784	35589863	Gouveia C et al	Sci Rep	2022-05-19	ALZHEIMER’S DISEASE POLYGENIC RISK SCORE (UPPER QUANTILE VS LOWER QUANTILE)		ALZHEIMER DISEASE,POLYGENIC RISK SCORE	MONDO_0004975|EFO_0030082	rs74607435	rs74607435	?	19	44732440	intergenic_variant
rs429358	rs429358	19	44908684	APOE (CIS),APP (TRANS),GAP43 (TRANS),MAPT (TRANS),TPD52L3 (TRANS)	221744	70.3979	37784	35589863	Gouveia C et al	Sci Rep	2022-05-19	ALZHEIMER’S DISEASE POLYGENIC RISK SCORE (UPPER QUANTILE VS LOWER QUANTILE)		ALZHEIMER DISEASE,POLYGENIC RISK SCORE	MONDO_0004975|EFO_0030082	rs754366	rs754366	?	19	45130428	intron_variant
rs429358	rs429358	19	44908684	APOE (CIS),APP (TRANS),GAP43 (TRANS),MAPT (TRANS),TPD52L3 (TRANS)	62764	13.0458	37784	35589863	Gouveia C et al	Sci Rep	2022-05-19	ALZHEIMER’S DISEASE POLYGENIC RISK SCORE (UPPER QUANTILE VS LOWER QUANTILE)		ALZHEIMER DISEASE,POLYGENIC RISK SCORE	MONDO_0004975|EFO_0030082	rs77241309	rs77241309	?	19	44845920	upstream_gene_variant
rs429358	rs429358	19	44908684	APOE (CIS),APP (TRANS),GAP43 (TRANS),MAPT (TRANS),TPD52L3 (TRANS)	76265	90.5229	37784	35589863	Gouveia C et al	Sci Rep	2022-05-19	ALZHEIMER’S DISEASE POLYGENIC RISK SCORE (UPPER QUANTILE VS LOWER QUANTILE)		ALZHEIMER DISEASE,POLYGENIC RISK SCORE	MONDO_0004975|EFO_0030082	rs56394238	rs56394238	?	19	44832419	intergenic_variant
rs429358	rs429358	19	44908684	APOE (CIS),APP (TRANS),GAP43 (TRANS),MAPT (TRANS),TPD52L3 (TRANS)	65290	63.3979	37784	35589863	Gouveia C et al	Sci Rep	2022-05-19	ALZHEIMER’S DISEASE POLYGENIC RISK SCORE (UPPER QUANTILE VS LOWER QUANTILE)		ALZHEIMER DISEASE,POLYGENIC RISK SCORE	MONDO_0004975|EFO_0030082	rs57465754	rs57465754	?	19	44973974	intron_variant
rs429358	rs429358	19	44908684	APOE (CIS),APP (TRANS),GAP43 (TRANS),MAPT (TRANS),TPD52L3 (TRANS)	29224	103	37784	35589863	Gouveia C et al	Sci Rep	2022-05-19	ALZHEIMER’S DISEASE POLYGENIC RISK SCORE (UPPER QUANTILE VS LOWER QUANTILE)		ALZHEIMER DISEASE,POLYGENIC RISK SCORE	MONDO_0004975|EFO_0030082	rs406456	rs406456	?	19	44879460	intron_variant
rs429358	rs429358	19	44908684	APOE (CIS),APP (TRANS),GAP43 (TRANS),MAPT (TRANS),TPD52L3 (TRANS)	8017	24.5229	37784	35589863	Gouveia C et al	Sci Rep	2022-05-19	ALZHEIMER’S DISEASE POLYGENIC RISK SCORE (UPPER QUANTILE VS LOWER QUANTILE)		ALZHEIMER DISEASE,POLYGENIC RISK SCORE	MONDO_0004975|EFO_0030082	rs1160984	rs1160984	?	19	44900667	intron_variant
rs429358	rs429358	19	44908684	APOE (CIS),APP (TRANS),GAP43 (TRANS),MAPT (TRANS),TPD52L3 (TRANS)	28904	23.699	37784	35589863	Gouveia C et al	Sci Rep	2022-05-19	ALZHEIMER’S DISEASE POLYGENIC RISK SCORE (UPPER QUANTILE VS LOWER QUANTILE)		ALZHEIMER DISEASE,POLYGENIC RISK SCORE	MONDO_0004975|EFO_0030082	rs11673139	rs11673139	?	19	44879780	intron_variant
rs429358	rs429358	19	44908684	APOE (CIS),APP (TRANS),GAP43 (TRANS),MAPT (TRANS),TPD52L3 (TRANS)	191063	35	37784	35589863	Gouveia C et al	Sci Rep	2022-05-19	ALZHEIMER’S DISEASE POLYGENIC RISK SCORE (UPPER QUANTILE VS LOWER QUANTILE)		ALZHEIMER DISEASE,POLYGENIC RISK SCORE	MONDO_0004975|EFO_0030082	rs11881756	rs11881756	?	19	44717621	intron_variant
rs429358	rs429358	19	44908684	APOE (CIS),APP (TRANS),GAP43 (TRANS),MAPT (TRANS),TPD52L3 (TRANS)	66154	38	37784	35589863	Gouveia C et al	Sci Rep	2022-05-19	ALZHEIMER’S DISEASE POLYGENIC RISK SCORE (UPPER QUANTILE VS LOWER QUANTILE)		ALZHEIMER DISEASE,POLYGENIC RISK SCORE	MONDO_0004975|EFO_0030082	rs111371860	rs111371860	?	19	44842530	upstream_gene_variant
rs429358	rs429358	19	44908684	APOE (CIS),APP (TRANS),GAP43 (TRANS),MAPT (TRANS),TPD52L3 (TRANS)	193366	41.0458	37784	35589863	Gouveia C et al	Sci Rep	2022-05-19	ALZHEIMER’S DISEASE POLYGENIC RISK SCORE (UPPER QUANTILE VS LOWER QUANTILE)		ALZHEIMER DISEASE,POLYGENIC RISK SCORE	MONDO_0004975|EFO_0030082	rs12461065	rs12461065	?	19	45102050	intron_variant
rs429358	rs429358	19	44908684	APOE (CIS),APP (TRANS),GAP43 (TRANS),MAPT (TRANS),TPD52L3 (TRANS)	87803	191.155	37784	35589863	Gouveia C et al	Sci Rep	2022-05-19	ALZHEIMER’S DISEASE POLYGENIC RISK SCORE (UPPER QUANTILE VS LOWER QUANTILE)		ALZHEIMER DISEASE,POLYGENIC RISK SCORE	MONDO_0004975|EFO_0030082	rs28399637	rs28399637	?	19	44820881	intron_variant
rs429358	rs429358	19	44908684	APOE (CIS),APP (TRANS),GAP43 (TRANS),MAPT (TRANS),TPD52L3 (TRANS)	203928	11.5229	37784	35589863	Gouveia C et al	Sci Rep	2022-05-19	ALZHEIMER’S DISEASE POLYGENIC RISK SCORE (UPPER QUANTILE VS LOWER QUANTILE)		ALZHEIMER DISEASE,POLYGENIC RISK SCORE	MONDO_0004975|EFO_0030082	rs2860314	rs2860314	?	19	44704756	intron_variant
rs429358	rs429358	19	44908684	APOE (CIS),APP (TRANS),GAP43 (TRANS),MAPT (TRANS),TPD52L3 (TRANS)	213018	27	37784	35589863	Gouveia C et al	Sci Rep	2022-05-19	ALZHEIMER’S DISEASE POLYGENIC RISK SCORE (UPPER QUANTILE VS LOWER QUANTILE)		ALZHEIMER DISEASE,POLYGENIC RISK SCORE	MONDO_0004975|EFO_0030082	rs2965162	rs2965162	?	19	44695666	intron_variant
rs429358	rs429358	19	44908684	APOE (CIS),APP (TRANS),GAP43 (TRANS),MAPT (TRANS),TPD52L3 (TRANS)	108990	55.0969	37784	35589863	Gouveia C et al	Sci Rep	2022-05-19	ALZHEIMER’S DISEASE POLYGENIC RISK SCORE (UPPER QUANTILE VS LOWER QUANTILE)		ALZHEIMER DISEASE,POLYGENIC RISK SCORE	MONDO_0004975|EFO_0030082	rs2967668	rs2967668	?	19	44799694	intron_variant
rs429358	rs429358	19	44908684	APOE (CIS),APP (TRANS),GAP43 (TRANS),MAPT (TRANS),TPD52L3 (TRANS)	162171	13.699	37784	35589863	Gouveia C et al	Sci Rep	2022-05-19	ALZHEIMER’S DISEASE POLYGENIC RISK SCORE (UPPER QUANTILE VS LOWER QUANTILE)		ALZHEIMER DISEASE,POLYGENIC RISK SCORE	MONDO_0004975|EFO_0030082	rs201269048	rs201269048	?	19	45070855	3_prime_UTR_variant
rs429358	rs429358	19	44908684	APOE (CIS),APP (TRANS),GAP43 (TRANS),MAPT (TRANS),TPD52L3 (TRANS)	65170	18.0969	37784	35589863	Gouveia C et al	Sci Rep	2022-05-19	ALZHEIMER’S DISEASE POLYGENIC RISK SCORE (UPPER QUANTILE VS LOWER QUANTILE)		ALZHEIMER DISEASE,POLYGENIC RISK SCORE	MONDO_0004975|EFO_0030082	rs204480	rs204480	?	19	44973854	intron_variant
rs429358	rs429358	19	44908684	APOE (CIS),APP (TRANS),GAP43 (TRANS),MAPT (TRANS),TPD52L3 (TRANS)	118409	35.699	37784	35589863	Gouveia C et al	Sci Rep	2022-05-19	ALZHEIMER’S DISEASE POLYGENIC RISK SCORE (UPPER QUANTILE VS LOWER QUANTILE)		ALZHEIMER DISEASE,POLYGENIC RISK SCORE	MONDO_0004975|EFO_0030082	rs34583389	rs34583389	?	19	45027093	intron_variant
rs429358	rs429358	19	44908684	APOE (CIS),APP (TRANS),GAP43 (TRANS),MAPT (TRANS),TPD52L3 (TRANS)	113872	11.301	37784	35589863	Gouveia C et al	Sci Rep	2022-05-19	ALZHEIMER’S DISEASE POLYGENIC RISK SCORE (UPPER QUANTILE VS LOWER QUANTILE)		ALZHEIMER DISEASE,POLYGENIC RISK SCORE	MONDO_0004975|EFO_0030082	rs10419669	rs10419669	?	19	44794812	intron_variant
rs429358	rs429358	19	44908684	APOE (CIS),APP (TRANS),GAP43 (TRANS),MAPT (TRANS),TPD52L3 (TRANS)	158398	116.523	37784	35589863	Gouveia C et al	Sci Rep	2022-05-19	ALZHEIMER’S DISEASE POLYGENIC RISK SCORE (UPPER QUANTILE VS LOWER QUANTILE)		ALZHEIMER DISEASE,POLYGENIC RISK SCORE	MONDO_0004975|EFO_0030082	rs10629382	rs10629382	?	19	44750286	intron_variant
rs429358	rs429358	19	44908684	APOE (CIS),APP (TRANS),GAP43 (TRANS),MAPT (TRANS),TPD52L3 (TRANS)	1292	108	37784	35589863	Gouveia C et al	Sci Rep	2022-05-19	ALZHEIMER’S DISEASE POLYGENIC RISK SCORE (UPPER QUANTILE VS LOWER QUANTILE)		ALZHEIMER DISEASE,POLYGENIC RISK SCORE	MONDO_0004975|EFO_0030082	rs1065853	rs1065853	?	19	44909976	non_coding_transcript_exon_variant
rs429358	rs429358	19	44908684	APOE (CIS),APP (TRANS),GAP43 (TRANS),MAPT (TRANS),TPD52L3 (TRANS)	211320	9.69897	37784	35589863	Gouveia C et al	Sci Rep	2022-05-19	ALZHEIMER’S DISEASE POLYGENIC RISK SCORE (UPPER QUANTILE VS LOWER QUANTILE)		ALZHEIMER DISEASE,POLYGENIC RISK SCORE	MONDO_0004975|EFO_0030082	rs80000866	rs80000866	?	19	44697364	intron_variant
rs429358	rs429358	19	44908684	APOE (CIS),APP (TRANS),GAP43 (TRANS),MAPT (TRANS),TPD52L3 (TRANS)	206362	13.3979	37784	35589863	Gouveia C et al	Sci Rep	2022-05-19	ALZHEIMER’S DISEASE POLYGENIC RISK SCORE (UPPER QUANTILE VS LOWER QUANTILE)		ALZHEIMER DISEASE,POLYGENIC RISK SCORE	MONDO_0004975|EFO_0030082	rs8105132	rs8105132	?	19	44702322	intron_variant
rs429358	rs429358	19	44908684	APOE (CIS),APP (TRANS),GAP43 (TRANS),MAPT (TRANS),TPD52L3 (TRANS)	12410	672.699	37784	35589863	Gouveia C et al	Sci Rep	2022-05-19	ALZHEIMER’S DISEASE POLYGENIC RISK SCORE (UPPER QUANTILE VS LOWER QUANTILE)		ALZHEIMER DISEASE,POLYGENIC RISK SCORE	MONDO_0004975|EFO_0030082	rs814573	rs814573	?	19	44921094	downstream_gene_variant
rs429358	rs429358	19	44908684	APOE (CIS),APP (TRANS),GAP43 (TRANS),MAPT (TRANS),TPD52L3 (TRANS)	180533	15	37784	35589863	Gouveia C et al	Sci Rep	2022-05-19	ALZHEIMER’S DISEASE POLYGENIC RISK SCORE (UPPER QUANTILE VS LOWER QUANTILE)		ALZHEIMER DISEASE,POLYGENIC RISK SCORE	MONDO_0004975|EFO_0030082	rs9653111	rs9653111	?	19	45089217	intron_variant
rs429358	rs429358	19	44908684	APOE (CIS),APP (TRANS),GAP43 (TRANS),MAPT (TRANS),TPD52L3 (TRANS)	15797	7.69897	2365010	35835914	Watanabe K et al	Nat Genet	2022-07-14	INSOMNIA		INSOMNIA	EFO_0004698	rs11556505	rs11556505	T	19	44892887	missense_variant
rs429358	rs429358	19	44908684	APOE (CIS),APP (TRANS),GAP43 (TRANS),MAPT (TRANS),TPD52L3 (TRANS)	0	11.699	2365010	35835914	Watanabe K et al	Nat Genet	2022-07-14	INSOMNIA		INSOMNIA	EFO_0004698	rs429358	rs429358	T	19	44908684	missense_variant
rs429358	rs429358	19	44908684	APOE (CIS),APP (TRANS),GAP43 (TRANS),MAPT (TRANS),TPD52L3 (TRANS)	1292	7.39794	2365010	35835914	Watanabe K et al	Nat Genet	2022-07-14	INSOMNIA		INSOMNIA	EFO_0004698	rs1065853	rs1065853	T	19	44909976	non_coding_transcript_exon_variant
rs429358	rs429358	19	44908684	APOE (CIS),APP (TRANS),GAP43 (TRANS),MAPT (TRANS),TPD52L3 (TRANS)	0	8.22185	1409137	35835914	Watanabe K et al	Nat Genet	2022-07-14	INSOMNIA		INSOMNIA	EFO_0004698	rs429358	rs429358	T	19	44908684	missense_variant
rs78736419	rs78736419	19	48707897	CCL25 (TRANS)	4692	8.30103	4295	24326010	Xavier JM et al	Ann Rheum Dis	2013-12-10	BEHCET'S DISEASE		BEHCET'S SYNDROME	EFO_0003780	rs681343	rs681343	T	19	48703205	stop_gained
rs78736419	rs78736419	19	48707897	CCL25 (TRANS)	2350	7.69897	1126563	34493870	Wightman DP et al	Nat Genet	2021-09-07	LATE-ONSET ALZHEIMER'S DISEASE		LATE-ONSET ALZHEIMERS DISEASE	EFO_1001870	rs2452170	rs2452170	?	19	48710247	intergenic_variant
rs78736419	rs78736419	19	48707897	CCL25 (TRANS)	4551	7.69897	177741	33169155	Bigdeli TB et al	Schizophr Bull	2020-11-10	SCHIZOPHRENIA		SCHIZOPHRENIA	MONDO_0005090	rs281377	rs281377	C	19	48703346	missense_variant
rs78736419	rs78736419	19	48707897	CCL25 (TRANS)	3897	7.52288	59774	33686288	Peyrot WJ et al	Nat Genet	2021-03-08	SCHIZOPHRENIA VS ADHD (ORDINARY LEAST SQUARES (OLS))		ATTENTION DEFICIT HYPERACTIVITY DISORDER,SCHIZOPHRENIA	EFO_0003888|MONDO_0005090	rs603985	rs603985	?	19	48704000	3_prime_UTR_variant
rs2258983	rs2258983	19	51127225	SIGLEC9 (CIS)	97481	8.22185	455258	30617256	Jansen IE et al	Nat Genet	2019-01-07	ALZHEIMER'S DISEASE OR FAMILY HISTORY OF ALZHEIMER'S DISEASE		ALZHEIMER DISEASE,FAMILY HISTORY OF ALZHEIMER’S DISEASE	MONDO_0004975|EFO_0009268	rs3865444	rs3865444	A	19	51224706	regulatory_region_variant
rs2258983	rs2258983	19	51127225	SIGLEC9 (CIS)	97481	7.39794	79145	30617256	Jansen IE et al	Nat Genet	2019-01-07	ALZHEIMER'S DISEASE (LATE ONSET)		ALZHEIMER DISEASE	MONDO_0004975	rs3865444	rs3865444	A	19	51224706	regulatory_region_variant
rs2258983	rs2258983	19	51127225	SIGLEC9 (CIS)	97481	7.39794	86414	31473137	Moreno-Grau S et al	Alzheimers Dement	2019-08-13	ALZHEIMER'S DISEASE		ALZHEIMER DISEASE	MONDO_0004975	rs3865444	rs3865444	?	19	51224706	regulatory_region_variant
rs2258983	rs2258983	19	51127225	SIGLEC9 (CIS)	97481	8.69897	54429	21460841	Naj AC et al	Nat Genet	2011-04-03	ALZHEIMER'S DISEASE (LATE ONSET)		ALZHEIMER DISEASE	MONDO_0004975	rs3865444	rs3865444	?	19	51224706	regulatory_region_variant
rs2258983	rs2258983	19	51127225	SIGLEC9 (CIS)	107511	9.69897	1126563	34493870	Wightman DP et al	Nat Genet	2021-09-07	LATE-ONSET ALZHEIMER'S DISEASE		LATE-ONSET ALZHEIMERS DISEASE	EFO_1001870	rs1354106	rs1354106	?	19	51234736	intron_variant
rs273634	rs273634	19	51215581	CD33 (CIS)	9125	8.22185	455258	30617256	Jansen IE et al	Nat Genet	2019-01-07	ALZHEIMER'S DISEASE OR FAMILY HISTORY OF ALZHEIMER'S DISEASE		ALZHEIMER DISEASE,FAMILY HISTORY OF ALZHEIMER’S DISEASE	MONDO_0004975|EFO_0009268	rs3865444	rs3865444	A	19	51224706	regulatory_region_variant
rs273634	rs273634	19	51215581	CD33 (CIS)	9125	7.39794	79145	30617256	Jansen IE et al	Nat Genet	2019-01-07	ALZHEIMER'S DISEASE (LATE ONSET)		ALZHEIMER DISEASE	MONDO_0004975	rs3865444	rs3865444	A	19	51224706	regulatory_region_variant
rs273634	rs273634	19	51215581	CD33 (CIS)	9125	7.39794	86414	31473137	Moreno-Grau S et al	Alzheimers Dement	2019-08-13	ALZHEIMER'S DISEASE		ALZHEIMER DISEASE	MONDO_0004975	rs3865444	rs3865444	?	19	51224706	regulatory_region_variant
rs273634	rs273634	19	51215581	CD33 (CIS)	9125	8.69897	54429	21460841	Naj AC et al	Nat Genet	2011-04-03	ALZHEIMER'S DISEASE (LATE ONSET)		ALZHEIMER DISEASE	MONDO_0004975	rs3865444	rs3865444	?	19	51224706	regulatory_region_variant
rs273634	rs273634	19	51215581	CD33 (CIS)	19155	9.69897	1126563	34493870	Wightman DP et al	Nat Genet	2021-09-07	LATE-ONSET ALZHEIMER'S DISEASE		LATE-ONSET ALZHEIMERS DISEASE	EFO_1001870	rs1354106	rs1354106	?	19	51234736	intron_variant
rs73070113	rs73070113	19	54502956	LAIR2 (CIS)	198654	11.2218	114974	30805717	Zhu Z et al	Hum Genet	2019-02-25	ALZHEIMER'S DISEASE OR HDL LEVELS (PLEIOTROPY)		ALZHEIMER DISEASE,HIGH DENSITY LIPOPROTEIN CHOLESTEROL MEASUREMENT	MONDO_0004975|EFO_0004612	rs759819	rs759819	?	19	54304302	intron_variant
rs73070113	rs73070113	19	54502956	LAIR2 (CIS)	189053	8.69897	1126563	34493870	Wightman DP et al	Nat Genet	2021-09-07	LATE-ONSET ALZHEIMER'S DISEASE		LATE-ONSET ALZHEIMERS DISEASE	EFO_1001870	rs1761461	rs1761461	?	19	54313903	intron_variant
rs73070113	rs73070113	19	54502956	LAIR2 (CIS)	235359	10.3979	788989	35379992	Bellenguez C et al	Nat Genet	2022-04-04	ALZHEIMER'S DISEASE		ALZHEIMER DISEASE	MONDO_0004975	rs587709	rs587709	C	19	54267597	upstream_gene_variant
rs73065472	rs73065472	19	54877576	FCAR (CIS)	26172	8.09691	14895	30979435	Lo MT et al	Neurobiol Aging	2019-03-12	ALZHEIMER'S DISEASE (ONSET BETWEEN AGES 58 AND 79)		ALZHEIMER DISEASE	MONDO_0004975	rs640345	rs640345	T	19	54851404	intron_variant
rs150358287	rs150358287	20	3706494	SIGLEC1 (CIS)	49435	8.22185	9567	34782712	Thalamuthu A et al	Mol Psychiatry	2021-11-15	COGNITIVE FUNCTION (EXECUTIVE FUNCTION) X MAJOR DEPRESSIVE DISORDER INTERACTION (2DF)		EXECUTIVE FUNCTION MEASUREMENT,UNIPOLAR DEPRESSION,COGNITIVE FUNCTION MEASUREMENT	EFO_0009332|EFO_0003761|EFO_0008354	rs117491827	rs117491827	T	20	3755929	intron_variant
rs182282247	rs182282247	20	46101402	CD40 (CIS)	27921	8.30103	38202	31407831	Din L et al	Genet Epidemiol	2019-08-13	DIFFUSE LARGE B-CELL LYMPHOMA OR MULTIPLE SCLEROSIS		DIFFUSE LARGE B-CELL LYMPHOMA,MULTIPLE SCLEROSIS	EFO_0000403|MONDO_0005301	rs2425752	rs2425752	?	20	46073481	intron_variant
rs182282247	rs182282247	20	46101402	CD40 (CIS)	8385	11	357957	29942085	Nagel M et al	Nat Genet	2018-06-25	DEPRESSED AFFECT		UNIPOLAR DEPRESSION,MOOD DISORDER	EFO_0003761|EFO_0004247	rs4578918	rs4578918	T	20	46093017	intergenic_variant
rs182282247	rs182282247	20	46101402	CD40 (CIS)	20502	9	357957	29942085	Nagel M et al	Nat Genet	2018-06-25	DEPRESSED AFFECT		UNIPOLAR DEPRESSION,MOOD DISORDER	EFO_0003761|EFO_0004247	rs6074013	rs6074013	?	20	46080900	intron_variant
rs182282247	rs182282247	20	46101402	CD40 (CIS)	17906	15.0969	80094	24076602	Beecham AH et al	Nat Genet	2013-11-01	MULTIPLE SCLEROSIS		MULTIPLE SCLEROSIS	MONDO_0005301	rs4810485	rs4810485	A	20	46119308	intron_variant
rs182282247	rs182282247	20	46101402	CD40 (CIS)	27921	9.30103	38135	21833088	Sawcer S et al	Nature	2011-08-11	MULTIPLE SCLEROSIS		MULTIPLE SCLEROSIS	MONDO_0005301	rs2425752	rs2425752	A	20	46073481	intron_variant
rs182282247	rs182282247	20	46101402	CD40 (CIS)	4269	18.301	115804	31604244	International Multiple Sclerosis Genetics Consortium et al	Science	2019-09-01	MULTIPLE SCLEROSIS		MULTIPLE SCLEROSIS	MONDO_0005301	rs6032662	rs6032662	C	20	46105671	intergenic_variant
rs182282247	rs182282247	20	46101402	CD40 (CIS)	49188	13.699	2113907	30718901	Howard DM et al	Nat Neurosci	2019-02-04	DEPRESSION		UNIPOLAR DEPRESSION	EFO_0003761	rs12624433	rs12624433	A	20	46052214	intron_variant
rs182282247	rs182282247	20	46101402	CD40 (CIS)	49188	9.30103	728648	33479212	Yao X et al	Transl Psychiatry	2021-01-21	NEUROPSYCHIATRIC DISORDERS		ATTENTION DEFICIT HYPERACTIVITY DISORDER,AUTISM SPECTRUM DISORDER,SCHIZOPHRENIA,BIPOLAR DISORDER,MAJOR DEPRESSIVE DISORDER	EFO_0003888|EFO_0003756|MONDO_0005090|EFO_0000289|MONDO_0002009	rs12624433	rs12624433	A	20	46052214	intron_variant
rs182282247	rs182282247	20	46101402	CD40 (CIS)	29875	8.22185	728648	33479212	Yao X et al	Transl Psychiatry	2021-01-21	NEUROPSYCHIATRIC DISORDERS		ATTENTION DEFICIT HYPERACTIVITY DISORDER,AUTISM SPECTRUM DISORDER,SCHIZOPHRENIA,BIPOLAR DISORDER,MAJOR DEPRESSIVE DISORDER	EFO_0003888|EFO_0003756|MONDO_0005090|EFO_0000289|MONDO_0002009	rs6074012	rs6074012	T	20	46071527	intron_variant
rs182282247	rs182282247	20	46101402	CD40 (CIS)	37443	11.699	500199	33479212	Yao X et al	Transl Psychiatry	2021-01-21	MAJOR DEPRESSIVE DISORDER (MTAG)		MAJOR DEPRESSIVE DISORDER	MONDO_0002009	rs13037326	rs13037326	T	20	46063959	intron_variant
rs182282247	rs182282247	20	46101402	CD40 (CIS)	31336	11.5229	2776348	34446935	Karlsson Linner R et al	Nat Neurosci	2021-08-26	EXTERNALIZING BEHAVIOUR (MULTIVARIATE ANALYSIS)		ATTENTION DEFICIT HYPERACTIVITY DISORDER,SUBSTANCE ABUSE,ANTISOCIAL BEHAVIOUR MEASUREMENT	EFO_0003888|MONDO_0002491|EFO_0007052	rs12481282	rs12481282	G	20	46132738	regulatory_region_variant
rs182282247	rs182282247	20	46101402	CD40 (CIS)	5813	8.04576	17065	35545683	Sorosina M et al	J Neurol	2022-05-12	MULTIPLE SCLEROSIS		MULTIPLE SCLEROSIS	MONDO_0005301	rs6065926	rs6065926	A	20	46107215	regulatory_region_variant
rs182282247	rs182282247	20	46101402	CD40 (CIS)	16941	9.09691	2365010	35835914	Watanabe K et al	Nat Genet	2022-07-14	INSOMNIA		INSOMNIA	EFO_0004698	rs1883832	rs1883832	T	20	46118343	5_prime_UTR_variant
rs163796	rs163796	20	59002512	CTSZ (CIS)	121146	8.39794	86035	34734193	Sun D et al	HGG Adv	2020-10-31	MEAN ARTERIAL PRESSURE X DEPRESSIVE SYMPTOMS INTERACTION (2DF TEST)		MEAN ARTERIAL PRESSURE,UNIPOLAR DEPRESSION	EFO_0006340|EFO_0003761	rs147332833	rs147332833	?	20	59123658	intron_variant
rs3216134	rs3216134	21	33288449	IL10RB (CIS)	28499	7.69897	17374	24204295	Han F et al	PLoS Genet	2013-10-31	NARCOLEPSY		NARCOLEPSY-CATAPLEXY SYNDROME	MONDO_0016158	rs2834188	rs2834188	?	21	33316948	regulatory_region_variant
rs3216134	rs3216134	21	33288449	IL10RB (CIS)	126556	8.69897	115804	31604244	International Multiple Sclerosis Genetics Consortium et al	Science	2019-09-01	MULTIPLE SCLEROSIS		MULTIPLE SCLEROSIS	MONDO_0005301	rs9808753	rs9808753	G	21	33415005	missense_variant
rs914187	rs914187	21	41247822	ACVRL1 (TRANS)	215745	8	29414	27790247	He L et al	Front Genet	2016-11-03	AGE-RELATED DISEASES AND MORTALITY		CANCER,HEART FAILURE,DIABETES MELLITUS,STROKE,ATRIAL FIBRILLATION,MORTALITY,CORONARY ARTERY DISEASE	EFO_0000311|EFO_0003144|EFO_0000400|EFO_0000712|EFO_0000275|EFO_0004352|EFO_0001645	rs460976	rs460976	?	21	41463567	intron_variant
rs914187	rs914187	21	41247822	ACVRL1 (TRANS)	31732	8.22185	556676	31374203	Lam M et al	Am J Hum Genet	2019-08-01	COGNITIVE ABILITY, YEARS OF EDUCATIONAL ATTAINMENT OR SCHIZOPHRENIA (PLEIOTROPY)		SCHIZOPHRENIA,INTELLIGENCE,SELF REPORTED EDUCATIONAL ATTAINMENT	MONDO_0005090|EFO_0004337|EFO_0004784	rs1810868	rs1810868	?	21	41279554	3_prime_UTR_variant
rs914187	rs914187	21	41247822	ACVRL1 (TRANS)	109926	8.22185	2365010	35835914	Watanabe K et al	Nat Genet	2022-07-14	INSOMNIA		INSOMNIA	EFO_0004698	rs965494	rs965494	T	21	41137896	downstream_gene_variant
rs7288670	rs7288670	22	24225858	GGT5 (CIS)	39785	8.69897	4848	23624525	Deng M et al	Nat Genet	2013-04-28	AMYOTROPHIC LATERAL SCLEROSIS		AMYOTROPHIC LATERAL SCLEROSIS	MONDO_0004976	rs8141797	rs8141797	G	22	24186073	missense_variant
rs7288670	rs7288670	22	24225858	GGT5 (CIS)	39785	12	10867	31872054	Wei L et al	Neurol Genet	2019-11-08	AMYOTROPHIC LATERAL SCLEROSIS		AMYOTROPHIC LATERAL SCLEROSIS	MONDO_0004976	rs8141797	rs8141797	?	22	24186073	missense_variant
rs7287486	rs7287486	22	41926850	TNFRSF13C (CIS),TNFSF13B (TRANS)	6421	7.52288	135236	31740837	Lam M et al	Nat Genet	2019-11-18	SCHIZOPHRENIA		SCHIZOPHRENIA	MONDO_0005090	rs77441740	rs77441740	?	22	41933271	intergenic_variant
rs7287486	rs7287486	22	41926850	TNFRSF13C (CIS),TNFSF13B (TRANS)	17990	7.52288	151161	26198764	Goes FS et al	Am J Med Genet B Neuropsychiatr Genet	2015-07-21	SCHIZOPHRENIA		SCHIZOPHRENIA	MONDO_0005090	rs1023500	rs1023500	T	22	41944840	intron_variant
rs7287486	rs7287486	22	41926850	TNFRSF13C (CIS),TNFSF13B (TRANS)	248172	8.52288	65682	32606422	Wu Y et al	Transl Psychiatry	2020-06-30	BIPOLAR DISORDER (MTAG)		BIPOLAR DISORDER	EFO_0000289	rs760648	rs760648	?	22	42175022	intron_variant
rs7287486	rs7287486	22	41926850	TNFRSF13C (CIS),TNFSF13B (TRANS)	17654	8.04576	67764	32606422	Wu Y et al	Transl Psychiatry	2020-06-30	SCHIZOPHRENIA (MTAG)		SCHIZOPHRENIA	MONDO_0005090	rs1023497	rs1023497	?	22	41944504	intron_variant
rs7287486	rs7287486	22	41926850	TNFRSF13C (CIS),TNFSF13B (TRANS)	248172	11	67764	32606422	Wu Y et al	Transl Psychiatry	2020-06-30	SCHIZOPHRENIA (MTAG)		SCHIZOPHRENIA	MONDO_0005090	rs760648	rs760648	?	22	42175022	intron_variant
rs7287486	rs7287486	22	41926850	TNFRSF13C (CIS),TNFSF13B (TRANS)	17990	8.09691	65967	32606422	Wu Y et al	Transl Psychiatry	2020-06-30	SCHIZOPHRENIA (MTAG)		SCHIZOPHRENIA	MONDO_0005090	rs1023500	rs1023500	?	22	41944840	intron_variant
rs7287486	rs7287486	22	41926850	TNFRSF13C (CIS),TNFSF13B (TRANS)	248172	8.30103	65967	32606422	Wu Y et al	Transl Psychiatry	2020-06-30	SCHIZOPHRENIA (MTAG)		SCHIZOPHRENIA	MONDO_0005090	rs760648	rs760648	?	22	42175022	intron_variant
rs7287486	rs7287486	22	41926850	TNFRSF13C (CIS),TNFSF13B (TRANS)	248172	7.52288	17968	28540026	Anney RJL et al	Mol Autism	2017-05-22	AUTISM SPECTRUM DISORDER OR SCHIZOPHRENIA		AUTISM SPECTRUM DISORDER,SCHIZOPHRENIA	EFO_0003756|MONDO_0005090	rs760648	rs760648	A	22	42175022	intron_variant
rs7287486	rs7287486	22	41926850	TNFRSF13C (CIS),TNFSF13B (TRANS)	214267	8.39794	17968	28540026	Anney RJL et al	Mol Autism	2017-05-22	AUTISM SPECTRUM DISORDER OR SCHIZOPHRENIA		AUTISM SPECTRUM DISORDER,SCHIZOPHRENIA	EFO_0003756|MONDO_0005090	rs3020736	rs3020736	?	22	42141117	intron_variant
rs7287486	rs7287486	22	41926850	TNFRSF13C (CIS),TNFSF13B (TRANS)	214737	14.699	556676	31374203	Lam M et al	Am J Hum Genet	2019-08-01	COGNITIVE ABILITY, YEARS OF EDUCATIONAL ATTAINMENT OR SCHIZOPHRENIA (PLEIOTROPY)		SCHIZOPHRENIA,INTELLIGENCE,SELF REPORTED EDUCATIONAL ATTAINMENT	MONDO_0005090|EFO_0004337|EFO_0004784	rs1800754	rs1800754	?	22	42141587	stop_gained
rs7287486	rs7287486	22	41926850	TNFRSF13C (CIS),TNFSF13B (TRANS)	248172	10	122624	30285260	Ikeda M et al	Schizophr Bull	2018-10-03	SCHIZOPHRENIA	(EA)	SCHIZOPHRENIA	MONDO_0005090	rs760648	rs760648	A	22	42175022	intron_variant
rs7287486	rs7287486	22	41926850	TNFRSF13C (CIS),TNFSF13B (TRANS)	248172	8	727036	31835028	Cross-Disorder Group of the Psychiatric Genomics Consortium et al	Cell	2019-12-01	ANOREXIA NERVOSA, ATTENTION-DEFICIT/HYPERACTIVITY DISORDER, AUTISM SPECTRUM DISORDER, BIPOLAR DISORDER, MAJOR DEPRESSION, OBSESSIVE-COMPULSIVE DISORDER, SCHIZOPHRENIA, OR TOURETTE SYNDROME (PLEIOTROPY)		ANOREXIA NERVOSA,OBSESSIVE-COMPULSIVE DISORDER,ATTENTION DEFICIT HYPERACTIVITY DISORDER,TOURETTE SYNDROME,UNIPOLAR DEPRESSION,AUTISM SPECTRUM DISORDER,SCHIZOPHRENIA,BIPOLAR DISORDER	EFO_0004215|EFO_0004242|EFO_0003888|EFO_0004895|EFO_0003761|EFO_0003756|MONDO_0005090|EFO_0000289	rs760648	rs760648	?	22	42175022	intron_variant
rs7287486	rs7287486	22	41926850	TNFRSF13C (CIS),TNFSF13B (TRANS)	87502	10.3979	37784	35589863	Gouveia C et al	Sci Rep	2022-05-19	ALZHEIMER’S DISEASE POLYGENIC RISK SCORE (UPPER QUANTILE VS LOWER QUANTILE)		ALZHEIMER DISEASE,POLYGENIC RISK SCORE	MONDO_0004975|EFO_0030082	rs9607850	rs9607850	?	22	41839348	intron_variant
rs7287486	rs7287486	22	41926850	TNFRSF13C (CIS),TNFSF13B (TRANS)	200359	9.1549	2365010	35835914	Watanabe K et al	Nat Genet	2022-07-14	INSOMNIA		INSOMNIA	EFO_0004698	rs2004511	rs2004511	T	22	42127209	intron_variant
