# Supplementary material for: The genetic regulation of protein expression in cerebrospinal fluid
Source: EMBO Mol Med. 2022 Dec 12;15(1):e16359. doi: 10.15252/emmm.202216359 (PMC9832827; doi:10.15252/emmm.202216359)
Supplement: Supplementary file 10 — Dataset EV6 [file EMMM-15-e16359-s014.xls]

## Sheet: Contents
Table	Title
EV1	Summary of proteins
EV2	Demographics table
EV3	Summary of CSF and plasma pQTL findings
EV4	EBI GWAS findings for Bonferroni significant CSF pQTLs (query September 2022) - novelty assessment
EV5	EBI GWAS findings for Bonferroni significant CSF pQTLs (query September 2022) - summary of catalogue hits
EV6	EBI GWAS findings for Bonferroni significant CSF pQTLs (query September 2022) - CNS diseases hits
EV7	EBI GWAS findings for Bonferroni significant CSF pQTLs (query September 2022) - pQTL hits
EV8	Replicated CSF pQTLs from Yang et al.
EV9	CSF cis-pQTLs with previous eQTL evidence (eQTL meta-analysis study, Sieberts S.K. et al., “Large eQTL meta-analysis reveals differing patterns between cerebral cortical and cerebellar brain regions”. Scientific data (2020))
EV10	CSF cis-pQTLs with previous eQTL evidence (GTEx database)
EV11	Summary of external datasources used for MR analyses
EV12	Outcome data for Mendelian Randomization experiments
EV13	Differences in MR-implicated CSF biomarkers between diagnostic groups
EV14	CSF pQTLs in the GMNC-OSTN region
EV15	Previously described associations with OSTN/GMNC variants
EV16	Comparison of CSF pQTL effects with and without adjusting for brain ventricle volume

## Sheet: Table EV1
Summary of proteins
Biomarker	N	Method	Reference	Gene	Entrez_ID	Uniprot Entry	Protein names	Gene names Alias	Protein_Length
CSF F4B	1005	OLINK	https://www.olink.com/products-services/target/	EIF4B	1975	P23588	Eukaryotic translation initiation factor 4B (eIF-4B)	EIF4B	611
CSF 4E BP1	1553	OLINK	https://www.olink.com/products-services/target/	EIF4EBP1	1978	Q13541	Eukaryotic translation initiation factor 4E-binding protein 1 (4E-BP1) (eIF4E-binding protein 1) (Phosphorylated heat- and acid-stable protein regulated by insulin 1) (PHAS-I)	EIF4EBP1	118
CSF AARSD1	1005	OLINK	https://www.olink.com/products-services/target/	AARSD1	80755	Q9BTE6	Alanyl-tRNA editing protein Aarsd1 (Alanyl-tRNA synthetase domain-containing protein 1)	AARSD1	412
CSF ABHD14B	1005	OLINK	https://www.olink.com/products-services/target/	ABHD14B	84836	Q96IU4	Protein ABHD14B (EC 3.-.-.-) (Alpha/beta hydrolase domain-containing protein 14B) (Abhydrolase domain-containing protein 14B) (CCG1-interacting factor B)	ABHD14B CIB	210
CSF ADA	1553	OLINK	https://www.olink.com/products-services/target/	ADA	100	P00813	Adenosine deaminase (EC 3.5.4.4) (Adenosine aminohydrolase)	ADA ADA1	363
CSF ADAM15	1005	OLINK	https://www.olink.com/products-services/target/	ADAM15	8751	Q13444	Disintegrin and metalloproteinase domain-containing protein 15 (ADAM 15) (EC 3.4.24.-) (Metalloprotease RGD disintegrin protein) (Metalloproteinase-like, disintegrin-like, and cysteine-rich protein 15) (MDC-15) (Metargidin)	ADAM15 MDC15	863
CSF ADAM22	1553	OLINK	https://www.olink.com/products-services/target/	ADAM22	53616	Q9P0K1	Disintegrin and metalloproteinase domain-containing protein 22 (ADAM 22) (Metalloproteinase-disintegrin ADAM22-3) (Metalloproteinase-like, disintegrin-like, and cysteine-rich protein 2)	ADAM22 MDC2	906
CSF ADAM23	1553	OLINK	https://www.olink.com/products-services/target/	ADAM23	8745	O75077	Disintegrin and metalloproteinase domain-containing protein 23 (ADAM 23) (Metalloproteinase-like, disintegrin-like, and cysteine-rich protein 3) (MDC-3)	ADAM23 MDC3	832
CSF ADGRB3	1005	OLINK	https://www.olink.com/products-services/target/	ADGRB3	577	O60242	Adhesion G protein-coupled receptor B3 (Brain-specific angiogenesis inhibitor 3)	ADGRB3 BAI3 KIAA0550	1522
CSF AKT1S1	1005	OLINK	https://www.olink.com/products-services/target/	AKT1S1	84335	Q96B36	Proline-rich AKT1 substrate 1 (40 kDa proline-rich AKT substrate)	AKT1S1 PRAS40	256
CSF Albumin	1276	Immunoturbidimetry	PMID: 28779628	ALB	213	P02768	Albumin	ALB GIG20 GIG42 PRO0903 PRO1708 PRO2044 PRO2619 PRO2675 UNQ696/PRO1341	609
CSF ALCAM	1553	OLINK	https://www.olink.com/products-services/target/	ALCAM	214	Q13740	CD166 antigen (Activated leukocyte cell adhesion molecule) (CD antigen CD166)	ALCAM MEMD	583
CSF Alpha 2 MRAP	1553	OLINK	https://www.olink.com/products-services/target/	LRPAP1	4043	P30533	Alpha-2-macroglobulin receptor-associated protein (Alpha-2-MRAP) (Low density lipoprotein receptor-related protein-associated protein 1) (RAP)	LRPAP1 A2MRAP	357
CSF Alphasynuclein	1297	MSD	PMID: 30185816	SNCA	6622	P37840	Alpha-synuclein (Non-A beta component of AD amyloid) (Non-A4 component of amyloid precursor) (NACP)	SNCA NACP PARK1	140
CSF ANXA10	1005	OLINK	https://www.olink.com/products-services/target/	ANXA10	11199	Q9UJ72	Annexin A10 (Annexin-10) (Annexin-14)	ANXA10 ANX14	324
CSF AOC1	1005	OLINK	https://www.olink.com/products-services/target/	AOC1	26	P19801	Amiloride-sensitive amine oxidase [copper-containing] (DAO) (Diamine oxidase) (EC 1.4.3.22) (Amiloride-binding protein 1) (Amine oxidase copper domain-containing protein 1) (Histaminase) (Kidney amine oxidase) (KAO)	AOC1 ABP1 DAO1	751
CSF AP N	1553	OLINK	https://www.olink.com/products-services/target/	ANPEP	290	P15144	Aminopeptidase N (AP-N) (hAPN) (EC 3.4.11.2) (Alanyl aminopeptidase) (Aminopeptidase M) (AP-M) (Microsomal aminopeptidase) (Myeloid plasma membrane glycoprotein CD13) (gp150) (CD antigen CD13)	ANPEP APN CD13 PEPN	967
CSF AP2B1	1543	Mass spectrometry	PMID: 34180557	AP2B1	163	P63010	AP-2 complex subunit beta (AP105B) (Adaptor protein complex AP-2 subunit beta) (Adaptor-related protein complex 2 subunit beta) (Beta-2-adaptin) (Beta-adaptin) (Clathrin assembly protein complex 2 beta large chain) (Plasma membrane adaptor HA2/AP2 adaptin beta subunit)	AP2B1 ADTB2 CLAPB1	937
CSF APOE	1562	Mass spectrometry	PMID: 32054532	APOE	348	P02649	Apolipoprotein E (Apo-E)	APOE	317
CSF APP	1559	Mass spectrometry	PMID: 34180557	APP	351	P05067	Amyloid-beta precursor protein (APP) (ABPP) (APPI) (Alzheimer disease amyloid protein) (Amyloid precursor protein) (Amyloid-beta A4 protein) (Cerebral vascular amyloid peptide) (CVAP) (PreA4) (Protease nexin-II) (PN-II) [Cleaved into: N-APP; Soluble APP-alpha (S-APP-alpha); Soluble APP-beta (S-APP-beta); C99 (Beta-secretase C-terminal fragment) (Beta-CTF); Amyloid-beta protein 42 (Abeta42) (Beta-…	APP A4 AD1	770
CSF ARTN	1553	OLINK	https://www.olink.com/products-services/target/	ARTN	9048	Q5T4W7	Artemin (Enovin) (Neublastin)	ARTN EVN	220
CSF ASGR1	1005	OLINK	https://www.olink.com/products-services/target/	ASGR1	432	P07306	Asialoglycoprotein receptor 1 (ASGP-R 1) (ASGPR 1) (C-type lectin domain family 4 member H1) (Hepatic lectin H1) (HL-1)	ASGR1 CLEC4H1	291
CSF ATP6V1F	1005	OLINK	https://www.olink.com/products-services/target/	ATP6V1F	9296	Q16864	V-type proton ATPase subunit F (V-ATPase subunit F) (V-ATPase 14 kDa subunit) (Vacuolar proton pump subunit F)	ATP6V1F ATP6S14 VATF	119
CSF AXIN1	1553	OLINK	https://www.olink.com/products-services/target/	AXIN1	8312	O15169	Axin-1 (Axis inhibition protein 1) (hAxin)	AXIN1 AXIN	862
CSF AXL	1553	OLINK	https://www.olink.com/products-services/target/	AXL	558	P30530	Tyrosine-protein kinase receptor UFO (EC 2.7.10.1) (AXL oncogene)	AXL UFO	894
CSF AZU1	1553	OLINK	https://www.olink.com/products-services/target/	AZU1	566	P20160	Azurocidin (Cationic antimicrobial protein CAP37) (Heparin-binding protein) (HBP) (hHBP)	AZU1	251
CSF BA38	1591	ELISA	EUROIMMUN	APP	351	P05067	Amyloid-beta precursor protein (APP) (ABPP) (APPI) (Alzheimer disease amyloid protein) (Amyloid precursor protein) (Amyloid-beta A4 protein) (Cerebral vascular amyloid peptide) (CVAP) (PreA4) (Protease nexin-II) (PN-II) [Cleaved into: N-APP; Soluble APP-alpha (S-APP-alpha); Soluble APP-beta (S-APP-beta); C99 (Beta-secretase C-terminal fragment) (Beta-CTF); Amyloid-beta protein 42 (Abeta42) (Beta-…	APP A4 AD1	770
CSF BA40	1591	ELISA	EUROIMMUN	APP	351	P05067	Amyloid-beta precursor protein (APP) (ABPP) (APPI) (Alzheimer disease amyloid protein) (Amyloid precursor protein) (Amyloid-beta A4 protein) (Cerebral vascular amyloid peptide) (CVAP) (PreA4) (Protease nexin-II) (PN-II) [Cleaved into: N-APP; Soluble APP-alpha (S-APP-alpha); Soluble APP-beta (S-APP-beta); C99 (Beta-secretase C-terminal fragment) (Beta-CTF); Amyloid-beta protein 42 (Abeta42) (Beta-…	APP A4 AD1	770
CSF BA42	1591	ELISA	EUROIMMUN	APP	351	P05067	Amyloid-beta precursor protein (APP) (ABPP) (APPI) (Alzheimer disease amyloid protein) (Amyloid precursor protein) (Amyloid-beta A4 protein) (Cerebral vascular amyloid peptide) (CVAP) (PreA4) (Protease nexin-II) (PN-II) [Cleaved into: N-APP; Soluble APP-alpha (S-APP-alpha); Soluble APP-beta (S-APP-beta); C99 (Beta-secretase C-terminal fragment) (Beta-CTF); Amyloid-beta protein 42 (Abeta42) (Beta-…	APP A4 AD1	770
CSF BACE1	1591	ELISA	EUROIMMUN	BACE1	23621	P56817	Beta-secretase 1 (EC 3.4.23.46) (Aspartyl protease 2) (ASP2) (Asp 2) (Beta-site amyloid precursor protein cleaving enzyme 1) (Beta-site APP cleaving enzyme 1) (Memapsin-2) (Membrane-associated aspartic protease 2)	BACE1 BACE KIAA1149	501
CSF BCAN	1553	OLINK	https://www.olink.com/products-services/target/	BCAN	63827	Q96GW7	Brevican core protein (Brain-enriched hyaluronan-binding protein) (BEHAB) (Chondroitin sulfate proteoglycan 7)	BCAN BEHAB CSPG7 UNQ2525/PRO6018	911
CSF Beta NGF	1553	OLINK	https://www.olink.com/products-services/target/	NGF	4803	P01138	Beta-nerve growth factor (Beta-NGF)	NGF NGFB	241
CSF bFGF	1263	MSD	PMID: 30054439	FGF2	2247	P09038	Fibroblast growth factor 2 (FGF-2) (Basic fibroblast growth factor) (bFGF) (Heparin-binding growth factor 2) (HBGF-2)	FGF2 FGFB	288
CSF BLMhydrolase	1553	OLINK	https://www.olink.com/products-services/target/	BLMH	642	Q13867	Bleomycin hydrolase (BH) (BLM hydrolase) (BMH) (EC 3.4.22.40)	BLMH	455
CSF BMP 4	1553	OLINK	https://www.olink.com/products-services/target/	BMP4	652	P12644	Bone morphogenetic protein 4 (BMP-4) (Bone morphogenetic protein 2B) (BMP-2B)	BMP4 BMP2B DVR4	408
CSF BST2	1005	OLINK	https://www.olink.com/products-services/target/	BST2	684	Q10589	Bone marrow stromal antigen 2 (BST-2) (HM1.24 antigen) (Tetherin) (CD antigen CD317)	BST2	180
CSF CADM3	1553	OLINK	https://www.olink.com/products-services/target/	CADM3	57863	Q8N126	Cell adhesion molecule 3 (Brain immunoglobulin receptor) (Immunoglobulin superfamily member 4B) (IgSF4B) (Nectin-like protein 1) (NECL-1) (Synaptic cell adhesion molecule 3) (SynCAM3) (TSLC1-like protein 1) (TSLL1)	CADM3 IGSF4B NECL1 SYNCAM3 TSLL1 UNQ225/PRO258	398
CSF CARHSP1	1005	OLINK	https://www.olink.com/products-services/target/	CARHSP1	23589	Q9Y2V2	Calcium-regulated heat-stable protein 1 (Calcium-regulated heat-stable protein of 24 kDa) (CRHSP-24)	CARHSP1	147
CSF CASP 3	1553	OLINK	https://www.olink.com/products-services/target/	CASP3	836	P42574	Caspase-3 (CASP-3) (EC 3.4.22.56) (Apopain) (Cysteine protease CPP32) (CPP-32) (Protein Yama) (SREBP cleavage activity 1) (SCA-1) [Cleaved into: Caspase-3 subunit p17; Caspase-3 subunit p12]	CASP3 CPP32	277
CSF CASP 8	1553	OLINK	https://www.olink.com/products-services/target/	CASP8	841	Q14790	Caspase-8 (CASP-8) (EC 3.4.22.61) (Apoptotic cysteine protease) (Apoptotic protease Mch-5) (CAP4) (FADD-homologous ICE/ced-3-like protease) (FADD-like ICE) (FLICE) (ICE-like apoptotic protease 5) (MORT1-associated ced-3 homolog) (MACH) [Cleaved into: Caspase-8 subunit p18; Caspase-8 subunit p10]	CASP8 MCH5	479
CSF CCL11	1553	OLINK	https://www.olink.com/products-services/target/	CCL11	6356	P51671	Eotaxin (C-C motif chemokine 11) (Eosinophil chemotactic protein) (Small-inducible cytokine A11)	CCL11 SCYA11	97
CSF CCL15	1553	OLINK	https://www.olink.com/products-services/target/	CCL15	6359	Q16663	C-C motif chemokine 15 (Chemokine CC-2) (HCC-2) (Leukotactin-1) (LKN-1) (MIP-1 delta) (Macrophage inflammatory protein 5) (MIP-5) (Mrp-2b) (NCC-3) (Small-inducible cytokine A15) [Cleaved into: CCL15(22-92); CCL15(25-92); CCL15(29-92)]	CCL15 MIP5 NCC3 SCYA15	113
CSF CCL16	1553	OLINK	https://www.olink.com/products-services/target/	CCL16	6360	O15467	C-C motif chemokine 16 (Chemokine CC-4) (HCC-4) (Chemokine LEC) (IL-10-inducible chemokine) (LCC-1) (Liver-expressed chemokine) (Lymphocyte and monocyte chemoattractant) (LMC) (Monotactin-1) (MTN-1) (NCC-4) (Small-inducible cytokine A16)	CCL16 ILINCK NCC4 SCYA16	120
CSF CCL19	1553	OLINK	https://www.olink.com/products-services/target/	CCL19	6363	Q99731	C-C motif chemokine 19 (Beta-chemokine exodus-3) (CK beta-11) (Epstein-Barr virus-induced molecule 1 ligand chemokine) (EBI1 ligand chemokine) (ELC) (Macrophage inflammatory protein 3 beta) (MIP-3-beta) (Small-inducible cytokine A19)	CCL19 ELC MIP3B SCYA19	98
CSF CCL20	1553	OLINK	https://www.olink.com/products-services/target/	CCL20	6364	P78556	C-C motif chemokine 20 (Beta-chemokine exodus-1) (CC chemokine LARC) (Liver and activation-regulated chemokine) (Macrophage inflammatory protein 3 alpha) (MIP-3-alpha) (Small-inducible cytokine A20) [Cleaved into: CCL20(1-67); CCL20(1-64); CCL20(2-70)]	CCL20 LARC MIP3A SCYA20	96
CSF CCL23	1553	OLINK	https://www.olink.com/products-services/target/	CCL23	6368	P55773	C-C motif chemokine 23 (CK-beta-8) (CKB-8) (Macrophage inflammatory protein 3) (MIP-3) (Myeloid progenitor inhibitory factor 1) (MPIF-1) (Small-inducible cytokine A23) [Cleaved into: CCL23(19-99); CCL23(22-99); CCL23(27-99); CCL23(30-99)]	CCL23 MIP3 MPIF1 SCYA23	120
CSF CCL24	1553	OLINK	https://www.olink.com/products-services/target/	CCL24	6369	O00175	C-C motif chemokine 24 (CK-beta-6) (Eosinophil chemotactic protein 2) (Eotaxin-2) (Myeloid progenitor inhibitory factor 2) (MPIF-2) (Small-inducible cytokine A24)	CCL24 MPIF2 SCYA24	119
CSF CCL25	1553	OLINK	https://www.olink.com/products-services/target/	CCL25	6370	O15444	C-C motif chemokine 25 (Chemokine TECK) (Small-inducible cytokine A25) (Thymus-expressed chemokine)	CCL25 SCYA25 TECK	150
CSF CCL27	1005	OLINK	https://www.olink.com/products-services/target/	CCL27	10850	Q9Y4X3	C-C motif chemokine 27 (CC chemokine ILC) (Cutaneous T-cell-attracting chemokine) (CTACK) (ESkine) (IL-11 R-alpha-locus chemokine) (Skinkine) (Small-inducible cytokine A27)	CCL27 ILC SCYA27	112
CSF CCL28	1553	OLINK	https://www.olink.com/products-services/target/	CCL28	56477	Q9NRJ3	C-C motif chemokine 28 (Mucosae-associated epithelial chemokine) (MEC) (Protein CCK1) (Small-inducible cytokine A28)	CCL28 SCYA28	127
CSF CCL3	1553	OLINK	https://www.olink.com/products-services/target/	CCL3	6348	P10147	C-C motif chemokine 3 (G0/G1 switch regulatory protein 19-1) (Macrophage inflammatory protein 1-alpha) (MIP-1-alpha) (PAT 464.1) (SIS-beta) (Small-inducible cytokine A3) (Tonsillar lymphocyte LD78 alpha protein) [Cleaved into: MIP-1-alpha(4-69) (LD78-alpha(4-69))]	CCL3 G0S19-1 MIP1A SCYA3	92
CSF CCL4	1553	OLINK	https://www.olink.com/products-services/target/	CCL4	6351	P13236	C-C motif chemokine 4 (G-26 T-lymphocyte-secreted protein) (HC21) (Lymphocyte activation gene 1 protein) (LAG-1) (MIP-1-beta(1-69)) (Macrophage inflammatory protein 1-beta) (MIP-1-beta) (PAT 744) (Protein H400) (SIS-gamma) (Small-inducible cytokine A4) (T-cell activation protein 2) (ACT-2) [Cleaved into: MIP-1-beta(3-69)]	CCL4 LAG1 MIP1B SCYA4	92
CSF CD163	1553	OLINK	https://www.olink.com/products-services/target/	CD163	9332	Q86VB7	Scavenger receptor cysteine-rich type 1 protein M130 (Hemoglobin scavenger receptor) (CD antigen CD163) [Cleaved into: Soluble CD163 (sCD163)]	CD163 M130	1156
CSF CD200	1553	OLINK	https://www.olink.com/products-services/target/	CD200	4345	P41217	OX-2 membrane glycoprotein (CD antigen CD200)	CD200 MOX1 MOX2 My033	278
CSF CD200R1	1553	OLINK	https://www.olink.com/products-services/target/	CD200R1	131450	Q8TD46	Cell surface glycoprotein CD200 receptor 1 (CD200 cell surface glycoprotein receptor) (Cell surface glycoprotein OX2 receptor 1)	CD200R1 CD200R CRTR2 MOX2R OX2R UNQ2522/PRO6015	325
CSF CD244	1553	OLINK	https://www.olink.com/products-services/target/	CD244	51744	Q9BZW8	Natural killer cell receptor 2B4 (NK cell activation-inducing ligand) (NAIL) (NK cell type I receptor protein 2B4) (NKR2B4) (h2B4) (SLAM family member 4) (SLAMF4) (Signaling lymphocytic activation molecule 4) (CD antigen CD244)	CD244 2B4	370
CSF CD302	1005	OLINK	https://www.olink.com/products-services/target/	CD302	9936	Q8IX05	CD302 antigen (C-type lectin BIMLEC) (C-type lectin domain family 13 member A) (DEC205-associated C-type lectin 1) (Type I transmembrane C-type lectin receptor DCL-1) (CD antigen CD302)	CD302 CLEC13A DCL1 KIAA0022	232
CSF CD33	1005	OLINK	https://www.olink.com/products-services/target/	CD33	945	P20138	Myeloid cell surface antigen CD33 (Sialic acid-binding Ig-like lectin 3) (Siglec-3) (gp67) (CD antigen CD33)	CD33 SIGLEC3	364
CSF CD38	1553	OLINK	https://www.olink.com/products-services/target/	CD38	952	P28907	ADP-ribosyl cyclase/cyclic ADP-ribose hydrolase 1 (EC 3.2.2.6) (2'-phospho-ADP-ribosyl cyclase) (2'-phospho-ADP-ribosyl cyclase/2'-phospho-cyclic-ADP-ribose transferase) (EC 2.4.99.20) (2'-phospho-cyclic-ADP-ribose transferase) (ADP-ribosyl cyclase 1) (ADPRC 1) (Cyclic ADP-ribose hydrolase 1) (cADPr hydrolase 1) (T10) (CD antigen CD38)	CD38	300
CSF CD40	1553	OLINK	https://www.olink.com/products-services/target/	CD40	958	P25942	Tumor necrosis factor receptor superfamily member 5 (B-cell surface antigen CD40) (Bp50) (CD40L receptor) (CDw40) (CD antigen CD40)	CD40 TNFRSF5	277
CSF CD5	1553	OLINK	https://www.olink.com/products-services/target/	CD5	921	P06127	T-cell surface glycoprotein CD5 (Lymphocyte antigen T1/Leu-1) (CD antigen CD5)	CD5 LEU1	495
CSF CD6	1553	OLINK	https://www.olink.com/products-services/target/	CD6	923	P30203	T-cell differentiation antigen CD6 (T12) (TP120) (CD antigen CD6) [Cleaved into: Soluble CD6]	CD6	668
CSF CD63	1005	OLINK	https://www.olink.com/products-services/target/	CD63	967	P08962	CD63 antigen (Granulophysin) (Lysosomal-associated membrane protein 3) (LAMP-3) (Melanoma-associated antigen ME491) (OMA81H) (Ocular melanoma-associated antigen) (Tetraspanin-30) (Tspan-30) (CD antigen CD63)	CD63 MLA1 TSPAN30	238
CSF CD93	1552	OLINK	https://www.olink.com/products-services/target/	CD93	22918	Q9NPY3	Complement component C1q receptor (C1q/MBL/SPA receptor) (C1qR) (C1qR(p)) (C1qRp) (CDw93) (Complement component 1 q subcomponent receptor 1) (Matrix-remodeling-associated protein 4) (CD antigen CD93)	CD93 C1QR1 MXRA4	652
CSF CDCP1	1553	OLINK	https://www.olink.com/products-services/target/	CDCP1	64866	Q9H5V8	CUB domain-containing protein 1 (Membrane glycoprotein gp140) (Subtractive immunization M plus HEp3-associated 135 kDa protein) (SIMA135) (Transmembrane and associated with src kinases) (CD antigen CD318)	CDCP1 TRASK UNQ2486/PRO5773	836
CSF CDH15	1005	OLINK	https://www.olink.com/products-services/target/	CDH15	1013	P55291	Cadherin-15 (Cadherin-14) (Muscle cadherin) (M-cadherin)	CDH15 CDH14 CDH3	814
CSF CDH17	1005	OLINK	https://www.olink.com/products-services/target/	CDH17	1015	Q12864	Cadherin-17 (Intestinal peptide-associated transporter HPT-1) (Liver-intestine cadherin) (LI-cadherin)	CDH17	832
CSF CDH3	1553	OLINK	https://www.olink.com/products-services/target/	CDH3	1001	P22223	Cadherin-3 (Placental cadherin) (P-cadherin)	CDH3 CDHP	829
CSF CDH5	1553	OLINK	https://www.olink.com/products-services/target/	CDH5	1003	P33151	Cadherin-5 (7B4 antigen) (Vascular endothelial cadherin) (VE-cadherin) (CD antigen CD144)	CDH5	784
CSF CDH6	1553	OLINK	https://www.olink.com/products-services/target/	CDH6	1004	P55285	Cadherin-6 (Kidney cadherin) (K-cadherin)	CDH6	790
CSF CEACAM3	1005	OLINK	https://www.olink.com/products-services/target/	CEACAM3	1084	P40198	Carcinoembryonic antigen-related cell adhesion molecule 3 (Carcinoembryonic antigen CGM1) (CD antigen CD66d)	CEACAM3 CD66D CGM1	252
CSF CETN2	1005	OLINK	https://www.olink.com/products-services/target/	CETN2	1069	P41208	Centrin-2 (Caltractin isoform 1)	CETN2 CALT CEN2	172
CSF CHGA	1557	Mass spectrometry	PMID: 34180557	CHGA	1113	P10645	Chromogranin-A (CgA) (Pituitary secretory protein I) (SP-I) [Cleaved into: Vasostatin-1 (Vasostatin I); Vasostatin-2 (Vasostatin II); EA-92; ES-43; Pancreastatin; SS-18; WA-8; WE-14; LF-19; Catestatin (SL21); AL-11; GV-19; GR-44; ER-37; GE-25; Serpinin-RRG; Serpinin; p-Glu serpinin precursor]	CHGA	457
CSF CHI3L1	1553	OLINK	https://www.olink.com/products-services/target/	CHI3L1	1116	P36222	Chitinase-3-like protein 1 (39 kDa synovial protein) (Cartilage glycoprotein 39) (CGP-39) (GP-39) (hCGP-39) (YKL-40)	CHI3L1	383
CSF CHIT1	1553	OLINK	https://www.olink.com/products-services/target/	CHIT1	1118	Q13231	Chitotriosidase-1 (EC 3.2.1.14) (Chitinase-1)	CHIT1	466
CSF CLEC10A	1553	OLINK	https://www.olink.com/products-services/target/	CLEC10A	10462	Q8IUN9	C-type lectin domain family 10 member A (C-type lectin superfamily member 14) (Macrophage lectin 2) (CD antigen CD301)	CLEC10A CLECSF13 CLECSF14 HML	316
CSF CLEC1B	1553	OLINK	https://www.olink.com/products-services/target/	CLEC1B	51266	Q9P126	C-type lectin domain family 1 member B (C-type lectin-like receptor 2) (CLEC-2)	CLEC1B CLEC2 UNQ721/PRO1384	229
CSF CLM 1	1553	OLINK	https://www.olink.com/products-services/target/	CD300LF	146722	Q8TDQ1	CMRF35-like molecule 1 (CLM-1) (CD300 antigen-like family member F) (Immune receptor expressed on myeloid cells 1) (IREM-1) (Immunoglobulin superfamily member 13) (IgSF13) (NK inhibitory receptor) (CD antigen CD300f)	CD300LF CD300F CLM1 IGSF13 IREM1 NKIR UNQ3105/PRO10111	290
CSF CLM 6	1553	OLINK	https://www.olink.com/products-services/target/	CD300C	10871	Q08708	CMRF35-like molecule 6 (CLM-6) (CD300 antigen-like family member C) (CMRF35-A1) (CMRF-35) (Immunoglobulin superfamily member 16) (IgSF16) (CD antigen CD300c)	CD300C CMRF35 CMRF35A CMRF35A1 IGSF16	224
CSF CLSTN1	1005	OLINK	https://www.olink.com/products-services/target/	CLSTN1	22883	O94985	Calsyntenin-1 (Alcadein-alpha) (Alc-alpha) (Alzheimer-related cadherin-like protein) (Non-classical cadherin XB31alpha) [Cleaved into: Soluble Alc-alpha (SAlc-alpha); CTF1-alpha (C-terminal fragment 1-alpha)]	CLSTN1 CS1 KIAA0911	981
CSF CNTN1	1553	OLINK	https://www.olink.com/products-services/target/	CNTN1	1272	Q12860	Contactin-1 (Glycoprotein gp135) (Neural cell surface protein F3)	CNTN1	1018
CSF CNTN5	1553	OLINK	https://www.olink.com/products-services/target/	CNTN5	53942	O94779	Contactin-5 (Neural recognition molecule NB-2) (hNB-2)	CNTN5	1100
CSF COL1A1	1553	OLINK	https://www.olink.com/products-services/target/	COL1A1	1277	P02452	Collagen alpha-1(I) chain (Alpha-1 type I collagen)	COL1A1	1464
CSF COL4A3BP	1005	OLINK	https://www.olink.com/products-services/target/	CERT1	10087	Q9Y5P4	Ceramide transfer protein (hCERT) (Collagen type IV alpha-3-binding protein) (Goodpasture antigen-binding protein) (GPBP) (START domain-containing protein 11) (StARD11) (StAR-related lipid transfer protein 11)	CERT1 CERT COL4A3BP STARD11	624
CSF CPA1	1553	OLINK	https://www.olink.com/products-services/target/	CPA1	1357	P15085	Carboxypeptidase A1 (EC 3.4.17.1)	CPA1 CPA	419
CSF CPA2	1553	OLINK	https://www.olink.com/products-services/target/	CPA2	1358	P48052	Carboxypeptidase A2 (EC 3.4.17.15)	CPA2	419
CSF CPB1	1553	OLINK	https://www.olink.com/products-services/target/	CPB1	1360	P15086	Carboxypeptidase B (EC 3.4.17.2) (Pancreas-specific protein) (PASP)	CPB1 CPB PCPB	417
CSF CPM	1553	OLINK	https://www.olink.com/products-services/target/	CPM	1368	P14384	Carboxypeptidase M (CPM) (EC 3.4.17.12)	CPM	443
CSF CRADD	1005	OLINK	https://www.olink.com/products-services/target/	CRADD	8738	P78560	Death domain-containing protein CRADD (Caspase and RIP adapter with death domain) (RIP-associated protein with a death domain)	CRADD RAIDD	199
CSF CRIP2	1005	OLINK	https://www.olink.com/products-services/target/	CRIP2	1397	P52943	Cysteine-rich protein 2 (CRP-2) (Protein ESP1)	CRIP2 CRP2	208
CSF CRP	1262	MSD	PMID: 30054439	CRP	1401	P02741	C-reactive protein [Cleaved into: C-reactive protein(1-205)]	CRP PTX1	224
CSF CRTAM	1553	OLINK	https://www.olink.com/products-services/target/	CRTAM	56253	O95727	Cytotoxic and regulatory T-cell molecule (Class-I MHC-restricted T-cell-associated molecule) (CD antigen CD355)	CRTAM	393
CSF CSF 1	1553	OLINK	https://www.olink.com/products-services/target/	CSF1	1435	P09603	Macrophage colony-stimulating factor 1 (CSF-1) (M-CSF) (MCSF) (Lanimostim) [Cleaved into: Processed macrophage colony-stimulating factor 1]	CSF1	554
CSF CST5	1553	OLINK	https://www.olink.com/products-services/target/	CST5	1473	P28325	Cystatin-D (Cystatin-5)	CST5	142
CSF CSTB	1553	OLINK	https://www.olink.com/products-services/target/	CSTB	1476	P04080	Cystatin-B (CPI-B) (Liver thiol proteinase inhibitor) (Stefin-B)	CSTB CST6 STFB	98
CSF CTF1	1005	OLINK	https://www.olink.com/products-services/target/	CTF1	1489	Q16619	Cardiotrophin-1 (CT-1)	CTF1	201
CSF CTSC	1553	OLINK	https://www.olink.com/products-services/target/	CTSC	1075	P53634	Dipeptidyl peptidase 1 (EC 3.4.14.1) (Cathepsin C) (Cathepsin J) (Dipeptidyl peptidase I) (DPP-I) (DPPI) (Dipeptidyl transferase) [Cleaved into: Dipeptidyl peptidase 1 exclusion domain chain (Dipeptidyl peptidase I exclusion domain chain); Dipeptidyl peptidase 1 heavy chain (Dipeptidyl peptidase I heavy chain); Dipeptidyl peptidase 1 light chain (Dipeptidyl peptidase I light chain)]	CTSC CPPI	463
CSF CTSD	1553	OLINK	https://www.olink.com/products-services/target/	CTSD	1509	P07339	Cathepsin D (EC 3.4.23.5) [Cleaved into: Cathepsin D light chain; Cathepsin D heavy chain]	CTSD CPSD	412
CSF CTSF	1549	Mass spectrometry	PMID: 34180557	CTSF	8722	Q9UBX1	Cathepsin F (CATSF) (EC 3.4.22.41)	CTSF	484
CSF CTSS	1553	OLINK	https://www.olink.com/products-services/target/	CTSS	1520	P25774	Cathepsin S (EC 3.4.22.27)	CTSS	331
CSF CTSZ	1553	OLINK	https://www.olink.com/products-services/target/	CTSZ	1522	Q9UBR2	Cathepsin Z (EC 3.4.18.1) (Cathepsin P) (Cathepsin X)	CTSZ	303
CSF CX3CL1	1553	OLINK	https://www.olink.com/products-services/target/	CX3CL1	6376	P78423	Fractalkine (C-X3-C motif chemokine 1) (CX3C membrane-anchored chemokine) (Neurotactin) (Small-inducible cytokine D1) [Cleaved into: Processed fractalkine]	CX3CL1 FKN NTT SCYD1 A-152E5.2	397
CSF CXCL1	1553	OLINK	https://www.olink.com/products-services/target/	CXCL1	2919	P09341	Growth-regulated alpha protein (C-X-C motif chemokine 1) (GRO-alpha(1-73)) (Melanoma growth stimulatory activity) (MGSA) (Neutrophil-activating protein 3) (NAP-3) [Cleaved into: GRO-alpha(4-73); GRO-alpha(5-73); GRO-alpha(6-73)]	CXCL1 GRO GRO1 GROA MGSA SCYB1	107
CSF CXCL10	1553	OLINK	https://www.olink.com/products-services/target/	CXCL10	3627	P02778	C-X-C motif chemokine 10 (10 kDa interferon gamma-induced protein) (Gamma-IP10) (IP-10) (Small-inducible cytokine B10) [Cleaved into: CXCL10(1-73)]	CXCL10 INP10 SCYB10	98
CSF CXCL11	1553	OLINK	https://www.olink.com/products-services/target/	CXCL11	6373	O14625	C-X-C motif chemokine 11 (Beta-R1) (H174) (Interferon gamma-inducible protein 9) (IP-9) (Interferon-inducible T-cell alpha chemoattractant) (I-TAC) (Small-inducible cytokine B11)	CXCL11 ITAC SCYB11 SCYB9B	94
CSF CXCL16	1553	OLINK	https://www.olink.com/products-services/target/	CXCL16	58191	Q9H2A7	C-X-C motif chemokine 16 (Scavenger receptor for phosphatidylserine and oxidized low density lipoprotein) (SR-PSOX) (Small-inducible cytokine B16) (Transmembrane chemokine CXCL16)	CXCL16 SCYB16 SRPSOX UNQ2759/PRO6714	254
CSF CXCL5	1553	OLINK	https://www.olink.com/products-services/target/	CXCL5	6374	P42830	C-X-C motif chemokine 5 (ENA-78(1-78)) (Epithelial-derived neutrophil-activating protein 78) (Neutrophil-activating peptide ENA-78) (Small-inducible cytokine B5) [Cleaved into: ENA-78(8-78); ENA-78(9-78)]	CXCL5 ENA78 SCYB5	114
CSF CXCL6	1553	OLINK	https://www.olink.com/products-services/target/	CXCL6	6372	P80162	C-X-C motif chemokine 6 (Chemokine alpha 3) (CKA-3) (Granulocyte chemotactic protein 2) (GCP-2) (Small-inducible cytokine B6) [Cleaved into: Small-inducible cytokine B6, N-processed variant 1; Small-inducible cytokine B6, N-processed variant 2; Small-inducible cytokine B6, N-processed variant 3]	CXCL6 GCP2 SCYB6	114
CSF CXCL9	1553	OLINK	https://www.olink.com/products-services/target/	CXCL9	4283	Q07325	C-X-C motif chemokine 9 (Gamma-interferon-induced monokine) (Monokine induced by interferon-gamma) (HuMIG) (MIG) (Small-inducible cytokine B9)	CXCL9 CMK MIG SCYB9	125
CSF DDR1	1553	OLINK	https://www.olink.com/products-services/target/	DDR1	780	Q08345	Epithelial discoidin domain-containing receptor 1 (Epithelial discoidin domain receptor 1) (EC 2.7.10.1) (CD167 antigen-like family member A) (Cell adhesion kinase) (Discoidin receptor tyrosine kinase) (HGK2) (Mammary carcinoma kinase 10) (MCK-10) (Protein-tyrosine kinase 3A) (Protein-tyrosine kinase RTK-6) (TRK E) (Tyrosine kinase DDR) (Tyrosine-protein kinase CAK) (CD antigen CD167a)	DDR1 CAK EDDR1 NEP NTRK4 PTK3A RTK6 TRKE	913
CSF DEFB4A	1005	OLINK	https://www.olink.com/products-services/target/	DEFB4A	1673	O15263	Beta-defensin 4A (Beta-defensin 2) (BD-2) (hBD-2) (Defensin, beta 2) (Skin-antimicrobial peptide 1) (SAP1)	DEFB4A DEFB102 DEFB2 DEFB4; DEFB4B	64
CSF Dkk 4	1553	OLINK	https://www.olink.com/products-services/target/	DKK4	27121	Q9UBT3	Dickkopf-related protein 4 (Dickkopf-4) (Dkk-4) (hDkk-4) [Cleaved into: Dickkopf-related protein 4 short form]	DKK4	224
CSF DLK 1	1553	OLINK	https://www.olink.com/products-services/target/	DLK1	8788	P80370	Protein delta homolog 1 (DLK-1) (pG2) [Cleaved into: Fetal antigen 1 (FA1)]	DLK1 DLK	383
CSF DNER	1553	OLINK	https://www.olink.com/products-services/target/	DNER	92737	Q8NFT8	Delta and Notch-like epidermal growth factor-related receptor	DNER BET UNQ262/PRO299	737
CSF DPEP1	1005	OLINK	https://www.olink.com/products-services/target/	DPEP1	1800	P16444	Dipeptidase 1 (EC 3.4.13.19) (Beta-lactamase) (EC 3.5.2.6) (Dehydropeptidase-I) (Microsomal dipeptidase) (Renal dipeptidase) (hRDP)	DPEP1 MDP RDP	411
CSF DPEP2	1005	OLINK	https://www.olink.com/products-services/target/	DPEP2	64174	Q9H4A9	Dipeptidase 2 (EC 3.4.13.19)	DPEP2 UNQ284/PRO323	486
CSF DRAXIN	1553	OLINK	https://www.olink.com/products-services/target/	DRAXIN	374946	Q8NBI3	Draxin (Dorsal inhibitory axon guidance protein) (Dorsal repulsive axon guidance protein) (Neucrin)	DRAXIN C1orf187 PSEC0258 UNQ3119/PRO10268	349
CSF DSG3	1005	OLINK	https://www.olink.com/products-services/target/	DSG3	1830	P32926	Desmoglein-3 (130 kDa pemphigus vulgaris antigen) (PVA) (Cadherin family member 6)	DSG3 CDHF6	999
CSF DUSP3	1005	OLINK	https://www.olink.com/products-services/target/	DUSP3	1845	P51452	Dual specificity protein phosphatase 3 (EC 3.1.3.16) (EC 3.1.3.48) (Dual specificity protein phosphatase VHR) (Vaccinia H1-related phosphatase) (VHR)	DUSP3 VHR	185
CSF ECE1	1005	OLINK	https://www.olink.com/products-services/target/	ECE1	1889	P42892	Endothelin-converting enzyme 1 (ECE-1) (EC 3.4.24.71)	ECE1	770
CSF EDA2R	1553	OLINK	https://www.olink.com/products-services/target/	EDA2R	60401	Q9HAV5	Tumor necrosis factor receptor superfamily member 27 (X-linked ectodysplasin-A2 receptor) (EDA-A2 receptor)	EDA2R TNFRSF27 XEDAR UNQ2448/PRO5727/PRO34080	297
CSF EFNA4	1553	OLINK	https://www.olink.com/products-services/target/	EFNA4	1945	P52798	Ephrin-A4 (EPH-related receptor tyrosine kinase ligand 4) (LERK-4)	EFNA4 EPLG4 LERK4	201
CSF EGFR	1553	OLINK	https://www.olink.com/products-services/target/	EGFR	1956	P00533	Epidermal growth factor receptor (EC 2.7.10.1) (Proto-oncogene c-ErbB-1) (Receptor tyrosine-protein kinase erbB-1)	EGFR ERBB ERBB1 HER1	1210
CSF EN RAGE	1553	OLINK	https://www.olink.com/products-services/target/	S100A12	6283	P80511	Protein S100-A12 (CGRP) (Calcium-binding protein in amniotic fluid 1) (CAAF1) (Calgranulin-C) (CAGC) (Extracellular newly identified RAGE-binding protein) (EN-RAGE) (Migration inhibitory factor-related protein 6) (MRP-6) (p6) (Neutrophil S100 protein) (S100 calcium-binding protein A12) [Cleaved into: Calcitermin]	S100A12	92
CSF Ep CAM	1553	OLINK	https://www.olink.com/products-services/target/	EPCAM	4072	P16422	Epithelial cell adhesion molecule (Ep-CAM) (Adenocarcinoma-associated antigen) (Cell surface glycoprotein Trop-1) (Epithelial cell surface antigen) (Epithelial glycoprotein) (EGP) (Epithelial glycoprotein 314) (EGP314) (hEGP314) (KS 1/4 antigen) (KSA) (Major gastrointestinal tumor-associated protein GA733-2) (Tumor-associated calcium signal transducer 1) (CD antigen CD326)	EPCAM GA733-2 M1S2 M4S1 MIC18 TACSTD1 TROP1	314
CSF EPHA10	1005	OLINK	https://www.olink.com/products-services/target/	EPHA10	284656	Q5JZY3	Ephrin type-A receptor 10 (EC 2.7.10.1)	EPHA10	1008
CSF EPHB4	1553	OLINK	https://www.olink.com/products-services/target/	EPHB4	2050	P54760	Ephrin type-B receptor 4 (EC 2.7.10.1) (Hepatoma transmembrane kinase) (Tyrosine-protein kinase TYRO11)	EPHB4 HTK MYK1 TYRO11	987
CSF EPHB6	1553	OLINK	https://www.olink.com/products-services/target/	EPHB6	2051	O15197	Ephrin type-B receptor 6 (HEP) (Tyrosine-protein kinase-defective receptor EPH-6)	EPHB6	1021
CSF EREG	1005	OLINK	https://www.olink.com/products-services/target/	EREG	2069	O14944	Proepiregulin [Cleaved into: Epiregulin (EPR)]	EREG	169
CSF EZR	1553	OLINK	https://www.olink.com/products-services/target/	EZR	7430	P15311	Ezrin (Cytovillin) (Villin-2) (p81)	EZR VIL2	586
CSF FABP4	1553	OLINK	https://www.olink.com/products-services/target/	FABP4	2167	P15090	Fatty acid-binding protein, adipocyte (Adipocyte lipid-binding protein) (ALBP) (Adipocyte-type fatty acid-binding protein) (A-FABP) (AFABP) (Fatty acid-binding protein 4)	FABP4	132
CSF FAS	1552	OLINK	https://www.olink.com/products-services/target/	FAS	355	P25445	Tumor necrosis factor receptor superfamily member 6 (Apo-1 antigen) (Apoptosis-mediating surface antigen FAS) (FASLG receptor) (CD antigen CD95)	FAS APT1 FAS1 TNFRSF6	335
CSF FCAR	1005	OLINK	https://www.olink.com/products-services/target/	FCAR	2204	P24071	Immunoglobulin alpha Fc receptor (IgA Fc receptor) (CD antigen CD89)	FCAR CD89	287
CSF FcRL2	1553	OLINK	https://www.olink.com/products-services/target/	FCRL2	79368	Q96LA5	Fc receptor-like protein 2 (FcR-like protein 2) (FcRL2) (Fc receptor homolog 2) (FcRH2) (IFGP family protein 4) (Immunoglobulin receptor translocation-associated protein 4) (SH2 domain-containing phosphatase anchor protein 1) (CD antigen CD307b)	FCRL2 FCRH2 IFGP4 IRTA4 SPAP1 UNQ9236/PRO31998	508
CSF FGF 19	1553	OLINK	https://www.olink.com/products-services/target/	FGF19	9965	O95750	Fibroblast growth factor 19 (FGF-19)	FGF19 UNQ334/PRO533	216
CSF FGF 21	1553	OLINK	https://www.olink.com/products-services/target/	FGF21	26291	Q9NSA1	Fibroblast growth factor 21 (FGF-21)	FGF21 UNQ3115/PRO10196	209
CSF FGF 23	1553	OLINK	https://www.olink.com/products-services/target/	FGF23	8074	Q9GZV9	Fibroblast growth factor 23 (FGF-23) (Phosphatonin) (Tumor-derived hypophosphatemia-inducing factor) [Cleaved into: Fibroblast growth factor 23 N-terminal peptide; Fibroblast growth factor 23 C-terminal peptide]	FGF23 HYPF UNQ3027/PRO9828	251
CSF FGF 5	1553	OLINK	https://www.olink.com/products-services/target/	FGF5	2250	P12034	Fibroblast growth factor 5 (FGF-5) (Heparin-binding growth factor 5) (HBGF-5) (Smag-82)	FGF5	268
CSF FGFR2	1005	OLINK	https://www.olink.com/products-services/target/	FGFR2	2263	P21802	Fibroblast growth factor receptor 2 (FGFR-2) (EC 2.7.10.1) (K-sam) (KGFR) (Keratinocyte growth factor receptor) (CD antigen CD332)	FGFR2 BEK KGFR KSAM	821
CSF FHIT	1005	OLINK	https://www.olink.com/products-services/target/	FHIT	2272	P49789	Bis(5'-adenosyl)-triphosphatase (EC 3.6.1.29) (AP3A hydrolase) (AP3Aase) (Diadenosine 5',5'''-P1,P3-triphosphate hydrolase) (Dinucleosidetriphosphatase) (Fragile histidine triad protein)	FHIT	147
CSF FKBP5	1005	OLINK	https://www.olink.com/products-services/target/	FKBP5	2289	Q13451	Peptidyl-prolyl cis-trans isomerase FKBP5 (PPIase FKBP5) (EC 5.2.1.8) (51 kDa FK506-binding protein) (51 kDa FKBP) (FKBP-51) (54 kDa progesterone receptor-associated immunophilin) (Androgen-regulated protein 6) (FF1 antigen) (FK506-binding protein 5) (FKBP-5) (FKBP54) (p54) (HSP90-binding immunophilin) (Rotamase)	FKBP5 AIG6 FKBP51	457
CSF FKBP7	1005	OLINK	https://www.olink.com/products-services/target/	FKBP7	51661	Q9Y680	Peptidyl-prolyl cis-trans isomerase FKBP7 (PPIase FKBP7) (EC 5.2.1.8) (23 kDa FK506-binding protein) (23 kDa FKBP) (FKBP-23) (FK506-binding protein 7) (FKBP-7) (Rotamase)	FKBP7 FKBP23 UNQ670/PRO1304	222
CSF FLRT2	1553	OLINK	https://www.olink.com/products-services/target/	FLRT2	23768	O43155	Leucine-rich repeat transmembrane protein FLRT2 (Fibronectin-like domain-containing leucine-rich transmembrane protein 2)	FLRT2 KIAA0405 UNQ232/PRO265	660
CSF Flt3L	1553	OLINK	https://www.olink.com/products-services/target/	FLT3LG	2323	P49771	Fms-related tyrosine kinase 3 ligand (Flt3 ligand) (Flt3L) (SL cytokine)	FLT3LG	235
CSF FUT8	1004	OLINK	https://www.olink.com/products-services/target/	FUT8	2530	Q9BYC5	Alpha-(1,6)-fucosyltransferase (Alpha1-6FucT) (EC 2.4.1.68) (Fucosyltransferase 8) (GDP-L-Fuc:N-acetyl-beta-D-glucosaminide alpha1,6-fucosyltransferase) (GDP-fucose--glycoprotein fucosyltransferase) (Glycoprotein 6-alpha-L-fucosyltransferase)	FUT8	575
CSF G CSF	1553	OLINK	https://www.olink.com/products-services/target/	CSF3	1440	P09919	Granulocyte colony-stimulating factor (G-CSF) (Pluripoietin) (Filgrastim) (Lenograstim)	CSF3 C17orf33 GCSF	207
CSF Gal 3	1553	OLINK	https://www.olink.com/products-services/target/	LGALS3	3958	P17931	Galectin-3 (Gal-3) (35 kDa lectin) (Carbohydrate-binding protein 35) (CBP 35) (Galactose-specific lectin 3) (Galactoside-binding protein) (GALBP) (IgE-binding protein) (L-31) (Laminin-binding protein) (Lectin L-29) (Mac-2 antigen)	LGALS3 MAC2	250
CSF Gal 4	1553	OLINK	https://www.olink.com/products-services/target/	LGALS4	3960	P56470	Galectin-4 (Gal-4) (Antigen NY-CO-27) (L-36 lactose-binding protein) (L36LBP) (Lactose-binding lectin 4)	LGALS4	323
CSF gal 8	1553	OLINK	https://www.olink.com/products-services/target/	LGALS8	3964	O00214	Galectin-8 (Gal-8) (Po66 carbohydrate-binding protein) (Po66-CBP) (Prostate carcinoma tumor antigen 1) (PCTA-1)	LGALS8	317
CSF GAP43	1428	Mass spectrometry	PMID: 33279949, PMID: 30321501	GAP43	2596	P17677	Neuromodulin (Axonal membrane protein GAP-43) (Growth-associated protein 43) (Neural phosphoprotein B-50) (pp46)	GAP43	238
CSF GBP2	1005	OLINK	https://www.olink.com/products-services/target/	GBP2	2634	P32456	Guanylate-binding protein 2 (EC 3.6.5.-) (GTP-binding protein 2) (GBP-2) (HuGBP-2) (Guanine nucleotide-binding protein 2) (Interferon-induced guanylate-binding protein 2)	GBP2	591
CSF GCP5	1553	OLINK	https://www.olink.com/products-services/target/	TUBGCP5	114791	Q96RT8	Gamma-tubulin complex component 5 (GCP-5)	TUBGCP5 GCP5 KIAA1899	1024
CSF GDF 15	1553	OLINK	https://www.olink.com/products-services/target/	GDF15	9518	Q99988	Growth/differentiation factor 15 (GDF-15) (Macrophage inhibitory cytokine 1) (MIC-1) (NSAID-activated gene 1 protein) (NAG-1) (NSAID-regulated gene 1 protein) (NRG-1) (Placental TGF-beta) (Placental bone morphogenetic protein) (Prostate differentiation factor)	GDF15 MIC1 PDF PLAB PTGFB	308
CSF GDF 8	1553	OLINK	https://www.olink.com/products-services/target/	MSTN	2660	O14793	Growth/differentiation factor 8 (GDF-8) (Myostatin)	MSTN GDF8	375
CSF GDNF	1553	OLINK	https://www.olink.com/products-services/target/	GDNF	2668	P39905	Glial cell line-derived neurotrophic factor (hGDNF) (Astrocyte-derived trophic factor) (ATF)	GDNF	211
CSF GDNFR alpha 3	1553	OLINK	https://www.olink.com/products-services/target/	GFRA3	2676	O60609	GDNF family receptor alpha-3 (GDNF receptor alpha-3) (GDNFR-alpha-3) (GFR-alpha-3)	GFRA3 UNQ339/PRO538/PRO3664	400
CSF GFR alpha 1	1553	OLINK	https://www.olink.com/products-services/target/	GFRA1	2674	P56159	GDNF family receptor alpha-1 (GDNF receptor alpha-1) (GDNFR-alpha-1) (GFR-alpha-1) (RET ligand 1) (TGF-beta-related neurotrophic factor receptor 1)	GFRA1 GDNFRA RETL1 TRNR1	465
CSF GGT5	1005	OLINK	https://www.olink.com/products-services/target/	GGT5	2687	P36269	Glutathione hydrolase 5 proenzyme (EC 3.4.19.13) (Gamma-glutamyl transpeptidase-related enzyme) (GGT-rel) (Gamma-glutamyltransferase 5) (GGT 5) (EC 2.3.2.2) (Gamma-glutamyltransferase-like activity 1) (Gamma-glutamyltranspeptidase 5) (Leukotriene-C4 hydrolase) (EC 3.4.19.14) [Cleaved into: Glutathione hydrolase 5 heavy chain; Glutathione hydrolase 5 light chain]	GGT5 GGTLA1	586
CSF GM CSF R alpha	1553	OLINK	https://www.olink.com/products-services/target/	CSF2RA	1438	P15509	Granulocyte-macrophage colony-stimulating factor receptor subunit alpha (GM-CSF-R-alpha) (GMCSFR-alpha) (GMR-alpha) (CDw116) (CD antigen CD116)	CSF2RA CSF2R CSF2RY	400
CSF GM2A	1555	Mass spectrometry	PMID: 34180557	GM2A	2760	P17900	Ganglioside GM2 activator (Cerebroside sulfate activator protein) (GM2-AP) (Sphingolipid activator protein 3) (SAP-3) [Cleaved into: Ganglioside GM2 activator isoform short]	GM2A	193
CSF GPNMB	1005	OLINK	https://www.olink.com/products-services/target/	GPNMB	10457	Q14956	Transmembrane glycoprotein NMB (Hematopoietic growth factor inducible neurokinin-1 type)	GPNMB HGFIN NMB UNQ1725/PRO9925	572
CSF GRN	1553	OLINK	https://www.olink.com/products-services/target/	GRN	2896	P28799	Progranulin (PGRN) (Acrogranin) (Epithelin precursor) (Glycoprotein of 88 Kda) (GP88) (Glycoprotein 88) (Granulin precursor) (PC cell-derived growth factor) (PCDGF) (Proepithelin) (PEPI) [Cleaved into: Paragranulin; Granulin-1 (Granulin G); Granulin-2 (Granulin F); Granulin-3 (Epithelin-2) (Granulin B); Granulin-4 (Epithelin-1) (Granulin A); Granulin-5 (Granulin C); Granulin-6 (Granulin D); Granu…	GRN	593
CSF GSTP1	1005	OLINK	https://www.olink.com/products-services/target/	GSTP1	2950	P09211	Glutathione S-transferase P (EC 2.5.1.18) (GST class-pi) (GSTP1-1)	GSTP1 FAEES3 GST3	210
CSF GZMA	1553	OLINK	https://www.olink.com/products-services/target/	GZMA	3001	P12544	Granzyme A (EC 3.4.21.78) (CTL tryptase) (Cytotoxic T-lymphocyte proteinase 1) (Fragmentin-1) (Granzyme-1) (Hanukkah factor) (H factor) (HF)	GZMA CTLA3 HFSP	262
CSF HAGH	1553	OLINK	https://www.olink.com/products-services/target/	HAGH	3029	Q16775	Hydroxyacylglutathione hydrolase, mitochondrial (EC 3.1.2.6) (Glyoxalase II) (Glx II)	HAGH GLO2 HAGH1	308
CSF Hb	1297	ELISA	PMID: 22925882	HBB	3043	P68871	Hemoglobin subunit beta (Beta-globin) (Hemoglobin beta chain) [Cleaved into: LVV-hemorphin-7; Spinorphin]	HBB	147
CSF HGF	1553	OLINK	https://www.olink.com/products-services/target/	HGF	3082	P14210	Hepatocyte growth factor (Hepatopoietin-A) (Scatter factor) (SF) [Cleaved into: Hepatocyte growth factor alpha chain; Hepatocyte growth factor beta chain]	HGF HPTA	728
CSF HMOX2	1005	OLINK	https://www.olink.com/products-services/target/	HMOX2	3163	P30519	Heme oxygenase 2 (HO-2) (EC 1.14.14.18)	HMOX2 HO2	316
CSF HSP90B1	1005	OLINK	https://www.olink.com/products-services/target/	HSP90B1	7184	P14625	Endoplasmin (94 kDa glucose-regulated protein) (GRP-94) (Heat shock protein 90 kDa beta member 1) (Tumor rejection antigen 1) (gp96 homolog)	HSP90B1 GRP94 TRA1	803
CSF ICAM 2	1553	OLINK	https://www.olink.com/products-services/target/	ICAM2	3384	P13598	Intercellular adhesion molecule 2 (ICAM-2) (CD antigen CD102)	ICAM2	275
CSF IFI30	1005	OLINK	https://www.olink.com/products-services/target/	IFI30	10437	P13284	Gamma-interferon-inducible lysosomal thiol reductase (EC 1.8.-.-) (Gamma-interferon-inducible protein IP-30) (Legumaturain)	IFI30 GILT IP30	250
CSF IFN gamma	1553	OLINK	https://www.olink.com/products-services/target/	IFNG	3458	P01579	Interferon gamma (IFN-gamma) (Immune interferon)	IFNG	166
CSF IFNL1	1005	OLINK	https://www.olink.com/products-services/target/	IFNL1	282618	Q8IU54	Interferon lambda-1 (IFN-lambda-1) (Cytokine Zcyto21) (Interleukin-29) (IL-29)	IFNL1 IL29 ZCYTO21	200
CSF IGFBP 1	1553	OLINK	https://www.olink.com/products-services/target/	IGFBP1	3484	P08833	Insulin-like growth factor-binding protein 1 (IBP-1) (IGF-binding protein 1) (IGFBP-1) (Placental protein 12) (PP12)	IGFBP1 IBP1	259
CSF IGFBP 2	1553	OLINK	https://www.olink.com/products-services/target/	IGFBP2	3485	P18065	Insulin-like growth factor-binding protein 2 (IBP-2) (IGF-binding protein 2) (IGFBP-2)	IGFBP2 BP2 IBP2	325
CSF IGFBP 7	1553	OLINK	https://www.olink.com/products-services/target/	IGFBP7	3490	Q16270	Insulin-like growth factor-binding protein 7 (IBP-7) (IGF-binding protein 7) (IGFBP-7) (IGFBP-rP1) (MAC25 protein) (PGI2-stimulating factor) (Prostacyclin-stimulating factor) (Tumor-derived adhesion factor) (TAF)	IGFBP7 MAC25 PSF	282
CSF IKZF2	1005	OLINK	https://www.olink.com/products-services/target/	IKZF2	22807	Q9UKS7	Zinc finger protein Helios (Ikaros family zinc finger protein 2)	IKZF2 HELIOS ZNFN1A2	526
CSF IL 10RA	1553	OLINK	https://www.olink.com/products-services/target/	IL10RA	3587	Q13651	Interleukin-10 receptor subunit alpha (IL-10 receptor subunit alpha) (IL-10R subunit alpha) (IL-10RA) (CDw210a) (Interleukin-10 receptor subunit 1) (IL-10R subunit 1) (IL-10R1) (CD antigen CD210)	IL10RA IL10R	578
CSF IL 10RB	1553	OLINK	https://www.olink.com/products-services/target/	IL10RB	3588	Q08334	Interleukin-10 receptor subunit beta (IL-10 receptor subunit beta) (IL-10R subunit beta) (IL-10RB) (Cytokine receptor class-II member 4) (Cytokine receptor family 2 member 4) (CRF2-4) (Interleukin-10 receptor subunit 2) (IL-10R subunit 2) (IL-10R2) (CD antigen CDw210b)	IL10RB CRFB4 D21S58 D21S66	325
CSF IL 12B	1553	OLINK	https://www.olink.com/products-services/target/	IL12B	3593	P29460	Interleukin-12 subunit beta (IL-12B) (Cytotoxic lymphocyte maturation factor 40 kDa subunit) (CLMF p40) (IL-12 subunit p40) (NK cell stimulatory factor chain 2) (NKSF2)	IL12B NKSF2	328
CSF IL 15RA	1553	OLINK	https://www.olink.com/products-services/target/	IL15RA	3601	Q13261	Interleukin-15 receptor subunit alpha (IL-15 receptor subunit alpha) (IL-15R-alpha) (IL-15RA) (CD antigen CD215) [Cleaved into: Soluble interleukin-15 receptor subunit alpha (sIL-15 receptor subunit alpha) (sIL-15R-alpha) (sIL-15RA)]	IL15RA	267
CSF IL 17A	1553	OLINK	https://www.olink.com/products-services/target/	IL17A	3605	Q16552	Interleukin-17A (IL-17) (IL-17A) (Cytotoxic T-lymphocyte-associated antigen 8) (CTLA-8)	IL17A CTLA8 IL17	155
CSF IL 17C	1553	OLINK	https://www.olink.com/products-services/target/	IL17C	27189	Q9P0M4	Interleukin-17C (IL-17C) (Cytokine CX2)	IL17C UNQ561/PRO1122	197
CSF IL 17RA	1553	OLINK	https://www.olink.com/products-services/target/	IL17RA	23765	Q96F46	Interleukin-17 receptor A (IL-17 receptor A) (IL-17RA) (CDw217) (CD antigen CD217)	IL17RA IL17R	866
CSF IL 18BP	1553	OLINK	https://www.olink.com/products-services/target/	IL18BP	10068	O95998	Interleukin-18-binding protein (IL-18BP) (Tadekinig-alfa)	IL18BP	194
CSF IL 18R1	1553	OLINK	https://www.olink.com/products-services/target/	IL18R1	8809	Q13478	Interleukin-18 receptor 1 (IL-18R-1) (IL-18R1) (EC 3.2.2.6) (CD218 antigen-like family member A) (CDw218a) (IL1 receptor-related protein) (IL-1Rrp) (IL1R-rp) (Interleukin-18 receptor alpha) (IL-18R-alpha) (IL-18Ralpha) (CD antigen CD218a)	IL18R1 IL1RRP	541
CSF IL 1alpha	1553	OLINK	https://www.olink.com/products-services/target/	IL1A	3552	P01583	Interleukin-1 alpha (IL-1 alpha) (Hematopoietin-1)	IL1A IL1F1	271
CSF IL 1RT1	1553	OLINK	https://www.olink.com/products-services/target/	IL1R1	3554	P14778	Interleukin-1 receptor type 1 (IL-1R-1) (IL-1RT-1) (IL-1RT1) (EC 3.2.2.6) (CD121 antigen-like family member A) (Interleukin-1 receptor alpha) (IL-1R-alpha) (Interleukin-1 receptor type I) (p80) (CD antigen CD121a) [Cleaved into: Interleukin-1 receptor type 1, membrane form (mIL-1R1) (mIL-1RI); Interleukin-1 receptor type 1, soluble form (sIL-1R1) (sIL-1RI)]	IL1R1 IL1R IL1RA IL1RT1	569
CSF IL 1RT2	1553	OLINK	https://www.olink.com/products-services/target/	IL1R2	7850	P27930	Interleukin-1 receptor type 2 (IL-1R-2) (IL-1RT-2) (IL-1RT2) (CD121 antigen-like family member B) (CDw121b) (IL-1 type II receptor) (Interleukin-1 receptor beta) (IL-1R-beta) (Interleukin-1 receptor type II) (CD antigen CD121b) [Cleaved into: Interleukin-1 receptor type 2, membrane form (mIL-1R2) (mIL-1RII); Interleukin-1 receptor type 2, soluble form (sIL-1R2) (sIL-1RII)]	IL1R2 IL1RB	398
CSF IL 20	1553	OLINK	https://www.olink.com/products-services/target/	IL20	50604	Q9NYY1	Interleukin-20 (IL-20) (Cytokine Zcyto10)	IL20 ZCYTO10 UNQ852/PRO1801	176
CSF IL 20RA	1553	OLINK	https://www.olink.com/products-services/target/	IL20RA	53832	Q9UHF4	Interleukin-20 receptor subunit alpha (IL-20 receptor subunit alpha) (IL-20R-alpha) (IL-20RA) (Cytokine receptor class-II member 8) (Cytokine receptor family 2 member 8) (CRF2-8) (IL-20R1) (ZcytoR7)	IL20RA UNQ681/PRO1315	553
CSF IL 22RA1	1551	OLINK	https://www.olink.com/products-services/target/	IL22RA1	58985	Q8N6P7	Interleukin-22 receptor subunit alpha-1 (IL-22 receptor subunit alpha-1) (IL-22R-alpha-1) (IL-22RA1) (Cytokine receptor class-II member 9) (Cytokine receptor family 2 member 9) (CRF2-9) (ZcytoR11)	IL22RA1 IL22R	574
CSF IL 24	1553	OLINK	https://www.olink.com/products-services/target/	IL24	11009	Q13007	Interleukin-24 (IL-24) (Melanoma differentiation-associated gene 7 protein) (MDA-7) (Suppression of tumorigenicity 16 protein)	IL24 MDA7 ST16	206
CSF IL 2RB	1553	OLINK	https://www.olink.com/products-services/target/	IL2RB	3560	P14784	Interleukin-2 receptor subunit beta (IL-2 receptor subunit beta) (IL-2R subunit beta) (IL-2RB) (High affinity IL-2 receptor subunit beta) (Interleukin-15 receptor subunit beta) (p70-75) (p75) (CD antigen CD122)	IL2RB IL15RB	551
CSF IL 5R alpha	1553	OLINK	https://www.olink.com/products-services/target/	IL5RA	3568	Q01344	Interleukin-5 receptor subunit alpha (IL-5 receptor subunit alpha) (IL-5R subunit alpha) (IL-5R-alpha) (IL-5RA) (CDw125) (CD antigen CD125)	IL5RA IL5R	420
CSF IL 6RA	1553	OLINK	https://www.olink.com/products-services/target/	IL6R	3570	P08887	Interleukin-6 receptor subunit alpha (IL-6 receptor subunit alpha) (IL-6R subunit alpha) (IL-6R-alpha) (IL-6RA) (IL-6R 1) (Membrane glycoprotein 80) (gp80) (CD antigen CD126) [Cleaved into: Soluble interleukin-6 receptor subunit alpha (sIL6R)]	IL6R	468
CSF IL10	1553	OLINK	https://www.olink.com/products-services/target/	IL10	3586	P22301	Interleukin-10 (IL-10) (Cytokine synthesis inhibitory factor) (CSIF)	IL10	178
CSF IL12	1553	OLINK	https://www.olink.com/products-services/target/	IL12B	3593	P29460	Interleukin-12 subunit beta (IL-12B) (Cytotoxic lymphocyte maturation factor 40 kDa subunit) (CLMF p40) (IL-12 subunit p40) (NK cell stimulatory factor chain 2) (NKSF2)	IL12B NKSF2	328
CSF IL1223p40	1248	MSD	PMID: 30054439	IL23A	51561	Q9NPF7	Interleukin-23 subunit alpha (IL-23 subunit alpha) (IL-23-A) (Interleukin-23 subunit p19) (IL-23p19)	IL23A SGRF UNQ2498/PRO5798	189
CSF IL13	1553	OLINK	https://www.olink.com/products-services/target/	IL13	3596	P35225	Interleukin-13 (IL-13)	IL13 NC30	146
CSF IL15	1005	OLINK	https://www.olink.com/products-services/target/	IL15	3600	P40933	Interleukin-15 (IL-15)	IL15	162
CSF IL16	1248	MSD	PMID: 30054439	IL16	3603	Q14005	Pro-interleukin-16 [Cleaved into: Interleukin-16 (IL-16) (Lymphocyte chemoattractant factor) (LCF)]	IL16	1332
CSF IL18	1553	OLINK	https://www.olink.com/products-services/target/	IL18	3606	Q14116	Interleukin-18 (IL-18) (Iboctadekin) (Interferon gamma-inducing factor) (IFN-gamma-inducing factor) (Interleukin-1 gamma) (IL-1 gamma)	IL18 IGIF IL1F4	193
CSF IL2	1553	OLINK	https://www.olink.com/products-services/target/	IL2	3558	P60568	Interleukin-2 (IL-2) (T-cell growth factor) (TCGF) (Aldesleukin)	IL2	153
CSF IL2 RA	1553	OLINK	https://www.olink.com/products-services/target/	IL2RA	3559	P01589	Interleukin-2 receptor subunit alpha (IL-2 receptor subunit alpha) (IL-2-RA) (IL-2R subunit alpha) (IL2-RA) (TAC antigen) (p55) (CD antigen CD25)	IL2RA	272
CSF IL32	1005	OLINK	https://www.olink.com/products-services/target/	IL32	9235	P24001	Interleukin-32 (IL-32) (Natural killer cells protein 4) (Tumor necrosis factor alpha-inducing factor)	IL32 NK4 TAIF	234
CSF IL33	1553	OLINK	https://www.olink.com/products-services/target/	IL33	90865	O95760	Interleukin-33 (IL-33) (Interleukin-1 family member 11) (IL-1F11) (Nuclear factor from high endothelial venules) (NF-HEV) [Cleaved into: Interleukin-33 (95-270); Interleukin-33 (99-270); Interleukin-33 (109-270)]	IL33 C9orf26 IL1F11 NFHEV	270
CSF IL3RA	1005	OLINK	https://www.olink.com/products-services/target/	IL3RA	3563	P26951	Interleukin-3 receptor subunit alpha (IL-3 receptor subunit alpha) (IL-3R subunit alpha) (IL-3R-alpha) (IL-3RA) (CD antigen CD123)	IL3RA IL3R	378
CSF IL4	1553	OLINK	https://www.olink.com/products-services/target/	IL4	3565	P05112	Interleukin-4 (IL-4) (B-cell stimulatory factor 1) (BSF-1) (Binetrakin) (Lymphocyte stimulatory factor 1) (Pitrakinra)	IL4	153
CSF IL5	1553	OLINK	https://www.olink.com/products-services/target/	IL5	3567	P05113	Interleukin-5 (IL-5) (B-cell differentiation factor I) (Eosinophil differentiation factor) (T-cell replacing factor) (TRF)	IL5	134
CSF IL6	1553	OLINK	https://www.olink.com/products-services/target/	IL6	3569	P05231	Interleukin-6 (IL-6) (B-cell stimulatory factor 2) (BSF-2) (CTL differentiation factor) (CDF) (Hybridoma growth factor) (Interferon beta-2) (IFN-beta-2)	IL6 IFNB2	212
CSF IL7	1553	OLINK	https://www.olink.com/products-services/target/	IL7	3574	P13232	Interleukin-7 (IL-7)	IL7	177
CSF IL7	1248	MSD	PMID: 30054439	IL7	3574	P13232	Interleukin-7 (IL-7)	IL7	177
CSF IL8	1553	OLINK	https://www.olink.com/products-services/target/	CXCL8	3576	P10145	Interleukin-8 (IL-8) (C-X-C motif chemokine 8) (Chemokine (C-X-C motif) ligand 8) (Emoctakin) (Granulocyte chemotactic protein 1) (GCP-1) (Monocyte-derived neutrophil chemotactic factor) (MDNCF) (Monocyte-derived neutrophil-activating peptide) (MONAP) (Neutrophil-activating protein 1) (NAP-1) (Protein 3-10C) (T-cell chemotactic factor) [Cleaved into: MDNCF-a (GCP/IL-8 protein IV) (IL8/NAP1 form I…	CXCL8 IL8	99
CSF ILKAP	1005	OLINK	https://www.olink.com/products-services/target/	ILKAP	80895	Q9H0C8	Integrin-linked kinase-associated serine/threonine phosphatase 2C (ILKAP) (EC 3.1.3.16)	ILKAP	392
CSF IMPA1	1005	OLINK	https://www.olink.com/products-services/target/	IMPA1	3612	P29218	Inositol monophosphatase 1 (IMP 1) (IMPase 1) (EC 3.1.3.25) (D-galactose 1-phosphate phosphatase) (EC 3.1.3.94) (Inositol-1(or 4)-monophosphatase 1) (Lithium-sensitive myo-inositol monophosphatase A1)	IMPA1 IMPA	277
CSF ING1	1005	OLINK	https://www.olink.com/products-services/target/	ING1	3621	Q9UK53	Inhibitor of growth protein 1	ING1	422
CSF ISLR2	1005	OLINK	https://www.olink.com/products-services/target/	ISLR2	57611	Q6UXK2	Immunoglobulin superfamily containing leucine-rich repeat protein 2 (Leucine-rich repeat domain and immunoglobulin domain-containing axon extension protein)	ISLR2 KIAA1465 LINX UNQ1885/PRO4329	745
CSF ITGB2	1553	OLINK	https://www.olink.com/products-services/target/	ITGB2	3689	P05107	Integrin beta-2 (Cell surface adhesion glycoproteins LFA-1/CR3/p150,95 subunit beta) (Complement receptor C3 subunit beta) (CD antigen CD18)	ITGB2 CD18 MFI7	769
CSF JAM A	1553	OLINK	https://www.olink.com/products-services/target/	F11R	50848	Q9Y624	Junctional adhesion molecule A (JAM-A) (Junctional adhesion molecule 1) (JAM-1) (Platelet F11 receptor) (Platelet adhesion molecule 1) (PAM-1) (CD antigen CD321)	F11R JAM1 JCAM UNQ264/PRO301	299
CSF JAM B	1553	OLINK	https://www.olink.com/products-services/target/	JAM2	58494	P57087	Junctional adhesion molecule B (JAM-B) (Junctional adhesion molecule 2) (JAM-2) (Vascular endothelial junction-associated molecule) (VE-JAM) (CD antigen CD322)	JAM2 C21orf43 VEJAM UNQ219/PRO245	298
CSF KIF1BP	1005	OLINK	https://www.olink.com/products-services/target/	KIFBP	26128	Q96EK5	KIF-binding protein (KIF1-binding protein) (Kinesin family binding protein)	KIFBP KBP KIAA1279 KIF1BP	621
CSF KIR2DL3	1005	OLINK	https://www.olink.com/products-services/target/	LDLR	3949	P01130	Low-density lipoprotein receptor (LDL receptor)	LDLR	860
CSF KIRREL2	1005	OLINK	https://www.olink.com/products-services/target/	KIRREL2	84063	Q6UWL6	Kin of IRRE-like protein 2 (Kin of irregular chiasm-like protein 2) (Nephrin-like protein 3)	KIRREL2 NEPH3 UNQ5827/PRO19646	708
CSF KLB	1005	OLINK	https://www.olink.com/products-services/target/	KLB	152831	Q86Z14	Beta-klotho (BKL) (BetaKlotho) (Klotho beta-like protein)	KLB	1044
CSF KLK6	1553	OLINK	https://www.olink.com/products-services/target/	KLK6	5653	Q92876	Kallikrein-6 (EC 3.4.21.-) (Neurosin) (Protease M) (SP59) (Serine protease 18) (Serine protease 9) (Zyme)	KLK6 PRSS18 PRSS9	244
CSF KYNU	1553	OLINK	https://www.olink.com/products-services/target/	KYNU	8942	Q16719	Kynureninase (EC 3.7.1.3) (L-kynurenine hydrolase)	KYNU	465
CSF LAIR 2	1553	OLINK	https://www.olink.com/products-services/target/	LAIR2	3904	Q6ISS4	Leukocyte-associated immunoglobulin-like receptor 2 (LAIR-2) (CD antigen CD306)	LAIR2 CD306	152
CSF LAPTGF beta 1	1553	OLINK	https://www.olink.com/products-services/target/	TGFB1	7040	P01137	Transforming growth factor beta-1 proprotein [Cleaved into: Latency-associated peptide (LAP); Transforming growth factor beta-1 (TGF-beta-1)]	TGFB1 TGFB	390
CSF LAT	1553	OLINK	https://www.olink.com/products-services/target/	LAT	27040	O43561	Linker for activation of T-cells family member 1 (36 kDa phospho-tyrosine adapter protein) (pp36) (p36-38)	LAT	262
CSF LAYN	1553	OLINK	https://www.olink.com/products-services/target/	LAYN	143903	Q6UX15	Layilin	LAYN UNQ208/PRO234	382
CSF LDLreceptor	1553	OLINK	https://www.olink.com/products-services/target/	LDLR	3949	P01130	Low-density lipoprotein receptor	LDLR	860
CSF LEPR	1005	OLINK	https://www.olink.com/products-services/target/	LEPR	3953	P48357	Leptin receptor (LEP-R) (HuB219) (OB receptor) (OB-R) (CD antigen CD295)	LEPR DB OBR	1165
CSF LIF	1553	OLINK	https://www.olink.com/products-services/target/	LIF	3976	P15018	Leukemia inhibitory factor (LIF) (Differentiation-stimulating factor) (D factor) (Melanoma-derived LPL inhibitor) (MLPLI) (Emfilermin)	LIF HILDA	202
CSF LIF R	1553	OLINK	https://www.olink.com/products-services/target/	LIFR	3977	P42702	Leukemia inhibitory factor receptor (LIF receptor) (LIF-R) (CD antigen CD118)	LIFR	1097
CSF LTBP3	1005	OLINK	https://www.olink.com/products-services/target/	LTBP3	4054	Q9NS15	Latent-transforming growth factor beta-binding protein 3 (LTBP-3)	LTBP3	1303
CSF LTBR	1553	OLINK	https://www.olink.com/products-services/target/	LTBR	4055	P36941	Tumor necrosis factor receptor superfamily member 3 (Lymphotoxin-beta receptor) (Tumor necrosis factor C receptor) (Tumor necrosis factor receptor 2-related protein) (Tumor necrosis factor receptor type III) (TNF-RIII) (TNFR-III)	LTBR D12S370 TNFCR TNFR3 TNFRSF3	435
CSF LXN	1553	OLINK	https://www.olink.com/products-services/target/	LXN	56925	Q9BS40	Latexin (Endogenous carboxypeptidase inhibitor) (ECI) (Protein MUM) (Tissue carboxypeptidase inhibitor) (TCI)	LXN	222
CSF MAD1L1	1005	OLINK	https://www.olink.com/products-services/target/	MAD1L1	8379	Q9Y6D9	Mitotic spindle assembly checkpoint protein MAD1 (Mitotic arrest deficient 1-like protein 1) (MAD1-like protein 1) (Mitotic checkpoint MAD1 protein homolog) (HsMAD1) (hMAD1) (Tax-binding protein 181)	MAD1L1 MAD1 TXBP181	718
CSF MANF	1553	OLINK	https://www.olink.com/products-services/target/	MANF	7873	P55145	Mesencephalic astrocyte-derived neurotrophic factor (Arginine-rich protein) (Protein ARMET)	MANF ARMET ARP	182
CSF MATN3	1553	OLINK	https://www.olink.com/products-services/target/	MATN3	4148	O15232	Matrilin-3	MATN3	486
CSF MB	1553	OLINK	https://www.olink.com/products-services/target/	MB	4151	P02144	Myoglobin	MB	154
CSF MCP 1	1553	OLINK	https://www.olink.com/products-services/target/	CCL2	6347	P13500	C-C motif chemokine 2 (HC11) (Monocyte chemoattractant protein 1) (Monocyte chemotactic and activating factor) (MCAF) (Monocyte chemotactic protein 1) (MCP-1) (Monocyte secretory protein JE) (Small-inducible cytokine A2)	CCL2 MCP1 SCYA2	99
CSF MCP 2	1553	OLINK	https://www.olink.com/products-services/target/	CCL8	6355	P80075	C-C motif chemokine 8 (HC14) (Monocyte chemoattractant protein 2) (Monocyte chemotactic protein 2) (MCP-2) (Small-inducible cytokine A8) [Cleaved into: MCP-2(6-76)]	CCL8 MCP2 SCYA10 SCYA8	99
CSF MCP 3	1553	OLINK	https://www.olink.com/products-services/target/	CCL7	6354	P80098	C-C motif chemokine 7 (Monocyte chemoattractant protein 3) (Monocyte chemotactic protein 3) (MCP-3) (NC28) (Small-inducible cytokine A7)	CCL7 MCP3 SCYA6 SCYA7	99
CSF MCP 4	1553	OLINK	https://www.olink.com/products-services/target/	CCL13	6357	Q99616	C-C motif chemokine 13 (CK-beta-10) (Monocyte chemoattractant protein 4) (Monocyte chemotactic protein 4) (MCP-4) (NCC-1) (Small-inducible cytokine A13) [Cleaved into: C-C motif chemokine 13, long chain; C-C motif chemokine 13, medium chain; C-C motif chemokine 13, short chain]	CCL13 MCP4 NCC1 SCYA13	98
CSF MDGA1	1553	OLINK	https://www.olink.com/products-services/target/	MDGA1	266727	Q8NFP4	MAM domain-containing glycosylphosphatidylinositol anchor protein 1 (GPI and MAM protein) (GPIM) (Glycosylphosphatidylinositol-MAM) (MAM domain-containing protein 3)	MDGA1 MAMDC3	955
CSF MEPE	1553	OLINK	https://www.olink.com/products-services/target/	MEPE	56955	Q9NQ76	Matrix extracellular phosphoglycoprotein (Osteoblast/osteocyte factor 45) (OF45) (Osteoregulin)	MEPE	525
CSF MMP 1	1553	OLINK	https://www.olink.com/products-services/target/	MMP1	4312	P03956	Interstitial collagenase (EC 3.4.24.7) (Fibroblast collagenase) (Matrix metalloproteinase-1) (MMP-1) [Cleaved into: 22 kDa interstitial collagenase; 27 kDa interstitial collagenase]	MMP1 CLG	469
CSF MMP 10	1553	OLINK	https://www.olink.com/products-services/target/	MMP10	4319	P09238	Stromelysin-2 (SL-2) (EC 3.4.24.22) (Matrix metalloproteinase-10) (MMP-10) (Transin-2)	MMP10 STMY2	476
CSF MMP 2	1552	OLINK	https://www.olink.com/products-services/target/	MMP2	4313	P08253	72 kDa type IV collagenase (EC 3.4.24.24) (72 kDa gelatinase) (Gelatinase A) (Matrix metalloproteinase-2) (MMP-2) (TBE-1) [Cleaved into: PEX]	MMP2 CLG4A	660
CSF MMP 3	1553	OLINK	https://www.olink.com/products-services/target/	MMP3	4314	P08254	Stromelysin-1 (SL-1) (EC 3.4.24.17) (Matrix metalloproteinase-3) (MMP-3) (Transin-1)	MMP3 STMY1	477
CSF MMP 9	1553	OLINK	https://www.olink.com/products-services/target/	MMP9	4318	P14780	Matrix metalloproteinase-9 (MMP-9) (EC 3.4.24.35) (92 kDa gelatinase) (92 kDa type IV collagenase) (Gelatinase B) (GELB) [Cleaved into: 67 kDa matrix metalloproteinase-9; 82 kDa matrix metalloproteinase-9]	MMP9 CLG4B	707
CSF MPO	1553	OLINK	https://www.olink.com/products-services/target/	MPO	4353	P05164	Myeloperoxidase (MPO) (EC 1.11.2.2) [Cleaved into: Myeloperoxidase; 89 kDa myeloperoxidase; 84 kDa myeloperoxidase; Myeloperoxidase light chain; Myeloperoxidase heavy chain]	MPO	745
CSF MSR1	1553	OLINK	https://www.olink.com/products-services/target/	MSR1	4481	P21757	Macrophage scavenger receptor types I and II (Macrophage acetylated LDL receptor I and II) (Scavenger receptor class A member 1) (CD antigen CD204)	MSR1 SCARA1	451
CSF N CDase	1553	OLINK	https://www.olink.com/products-services/target/	ASAH2	56624	Q9NR71	Neutral ceramidase (N-CDase) (NCDase) (EC 3.5.1.-) (EC 3.5.1.23) (Acylsphingosine deacylase 2) (BCDase) (LCDase) (hCD) (N-acylsphingosine amidohydrolase 2) (Non-lysosomal ceramidase) [Cleaved into: Neutral ceramidase soluble form]	ASAH2 HNAC1	780
CSF N2DL 2	1553	OLINK	https://www.olink.com/products-services/target/	ULBP2	80328	Q9BZM5	UL16-binding protein 2 (ALCAN-alpha) (NKG2D ligand 2) (N2DL-2) (NKG2DL2) (Retinoic acid early transcript 1H)	ULBP2 N2DL2 RAET1H UNQ463/PRO791	246
CSF NAA10	1005	OLINK	https://www.olink.com/products-services/target/	NAA10	8260	P41227	N-alpha-acetyltransferase 10 (EC 2.3.1.255) (N-terminal acetyltransferase complex ARD1 subunit homolog A) (hARD1) (NatA catalytic subunit Naa10)	NAA10 ARD1 ARD1A TE2	235
CSF NAAA	1553	OLINK	https://www.olink.com/products-services/target/	NAAA	27163	Q02083	N-acylethanolamine-hydrolyzing acid amidase (EC 3.5.1.60) (Acid ceramidase-like protein) (Acylsphingosine deacylase NAAA) (EC 3.5.1.23) (N-acylsphingosine amidohydrolase-like) (ASAH-like protein) [Cleaved into: N-acylethanolamine-hydrolyzing acid amidase subunit alpha; N-acylethanolamine-hydrolyzing acid amidase subunit beta]	NAAA ASAHL PLT	359
CSF NBL1	1553	OLINK	https://www.olink.com/products-services/target/	NBL1	4681	P41271	Neuroblastoma suppressor of tumorigenicity 1 (DAN domain family member 1) (Protein N03) (Zinc finger protein DAN)	NBL1 DAN DAND1	181
CSF NCAN	1553	OLINK	https://www.olink.com/products-services/target/	NCAN	1463	O14594	Neurocan core protein (Chondroitin sulfate proteoglycan 3)	NCAN CSPG3 NEUR	1321
CSF NDRG1	1005	OLINK	https://www.olink.com/products-services/target/	NDRG1	10397	Q92597	Protein NDRG1 (Differentiation-related gene 1 protein) (DRG-1) (N-myc downstream-regulated gene 1 protein) (Nickel-specific induction protein Cap43) (Reducing agents and tunicamycin-responsive protein) (RTP) (Rit42)	NDRG1 CAP43 DRG1 RTP	394
CSF NEFL	1005	OLINK	https://www.olink.com/products-services/target/	NEFL	4747	P07196	Neurofilament light polypeptide (NF-L) (68 kDa neurofilament protein) (Neurofilament triplet L protein)	NEFL NF68 NFL	543
CSF NEP	1553	OLINK	https://www.olink.com/products-services/target/	MME	4311	P08473	Neprilysin (EC 3.4.24.11) (Atriopeptidase) (Common acute lymphocytic leukemia antigen) (CALLA) (Enkephalinase) (Neutral endopeptidase 24.11) (NEP) (Neutral endopeptidase) (Skin fibroblast elastase) (SFE) (CD antigen CD10)	MME EPN	750
CSF Neurogranin	1287	ELISA	EUROIMMUN	NRGN	4900	Q92686	Neurogranin (Ng) (RC3) [Cleaved into: NEUG(55-78)]	NRGN	78
CSF NeurograninG36	1591	ELISA	PMID: 31837067, PMID: 30244311	NRGN	4900	Q92686	Neurogranin (Ng) (RC3) [Cleaved into: NEUG(55-78)]	NRGN	78
CSF Nf Heavy	1591	ELISA	EUROIMMUN	NEFM	4741	P07197	Neurofilament medium polypeptide (NF-M) (160 kDa neurofilament protein) (Neurofilament 3) (Neurofilament triplet M protein)	NEFM NEF3 NFM	916
CSF NMNAT1	1553	OLINK	https://www.olink.com/products-services/target/	NMNAT1	64802	Q9HAN9	Nicotinamide/nicotinic acid mononucleotide adenylyltransferase 1 (NMN/NaMN adenylyltransferase 1) (EC 2.7.7.1) (EC 2.7.7.18) (Nicotinamide-nucleotide adenylyltransferase 1) (NMN adenylyltransferase 1) (Nicotinate-nucleotide adenylyltransferase 1) (NaMN adenylyltransferase 1)	NMNAT1 NMNAT	279
CSF Notch3	1553	OLINK	https://www.olink.com/products-services/target/	NOTCH3	4854	Q9UM47	Neurogenic locus notch homolog protein 3 (Notch 3) [Cleaved into: Notch 3 extracellular truncation; Notch 3 intracellular domain]	NOTCH3	2321
CSF NPM1	1005	OLINK	https://www.olink.com/products-services/target/	NPM1	4869	P06748	Nucleophosmin (NPM) (Nucleolar phosphoprotein B23) (Nucleolar protein NO38) (Numatrin)	NPM1 NPM	294
CSF NPTX1	1559	Mass spectrometry	PMID: 34180557	NPTX1	4884	Q15818	Neuronal pentraxin-1 (NP1) (Neuronal pentraxin I) (NP-I)	NPTX1	432
CSF Nr CAM	1553	OLINK	https://www.olink.com/products-services/target/	NRCAM	4897	Q92823	Neuronal cell adhesion molecule (Nr-CAM) (Neuronal surface protein Bravo) (hBravo) (NgCAM-related cell adhesion molecule) (Ng-CAM-related)	NRCAM KIAA0343	1304
CSF NRP2	1553	OLINK	https://www.olink.com/products-services/target/	NRP2	8828	O60462	Neuropilin-2 (Vascular endothelial cell growth factor 165 receptor 2)	NRP2 VEGF165R2	931
CSF NRTN	1553	OLINK	https://www.olink.com/products-services/target/	NRTN	4902	Q99748	Neurturin	NRTN	197
CSF NT 3	1553	OLINK	https://www.olink.com/products-services/target/	NTRK3	4916	Q16288	NT-3 growth factor receptor (EC 2.7.10.1) (GP145-TrkC) (Trk-C) (Neurotrophic tyrosine kinase receptor type 3) (TrkC tyrosine kinase)	NTRK3 TRKC	839
CSF NT proBNP	1553	OLINK	https://www.olink.com/products-services/target/	NPPB	4879	P16860	Natriuretic peptides B (Brain natriuretic factor prohormone) (preproBNP) (proBNP) (Gamma-brain natriuretic peptide) (Iso-ANP) [Cleaved into: NT-proBNP (NT-pro-BNP) (NT-proBNP(1-76)); proBNP(3-108); Brain natriuretic peptide 32 (BNP(1-32)) (BNP-32) (Brain natriuretic peptide) (BNP); BNP(1-30); BNP(1-29); BNP(1-28); BNP(2-31); BNP(3-32) (des-SerPro-BNP) (proBNP(79-108)); BNP(3-30); BNP(3-29); Brain…	NPPB	134
CSF NTRK2	1553	OLINK	https://www.olink.com/products-services/target/	NTRK2	4915	Q16620	BDNF/NT-3 growth factors receptor (EC 2.7.10.1) (GP145-TrkB) (Trk-B) (Neurotrophic tyrosine kinase receptor type 2) (TrkB tyrosine kinase) (Tropomyosin-related kinase B)	NTRK2 TRKB	822
CSF NTRK3	1553	OLINK	https://www.olink.com/products-services/target/	NTRK3	4916	Q16288	NT-3 growth factor receptor (EC 2.7.10.1) (GP145-TrkC) (Trk-C) (Neurotrophic tyrosine kinase receptor type 3) (TrkC tyrosine kinase)	NTRK3 TRKC	839
CSF NXPH1	1005	OLINK	https://www.olink.com/products-services/target/	NXPH1	30010	P58417	Neurexophilin-1	NXPH1 NPH1 Nbla00697	271
CSF OPG	1553	OLINK	https://www.olink.com/products-services/target/	TNFRSF11B	4982	O00300	Tumor necrosis factor receptor superfamily member 11B (Osteoclastogenesis inhibitory factor) (Osteoprotegerin)	TNFRSF11B OCIF OPG	401
CSF OPN	1553	OLINK	https://www.olink.com/products-services/target/	SPP1	6696	P10451	Osteopontin (Bone sialoprotein 1) (Nephropontin) (Secreted phosphoprotein 1) (SPP-1) (Urinary stone protein) (Uropontin)	SPP1 BNSP OPN PSEC0156	314
CSF OSM	1553	OLINK	https://www.olink.com/products-services/target/	OSM	5008	P13725	Oncostatin-M (OSM)	OSM	252
CSF PAEP	1005	OLINK	https://www.olink.com/products-services/target/	PAEP	5047	P09466	Glycodelin (GD) (Placental protein 14) (PP14) (Pregnancy-associated endometrial alpha-2 globulin) (PAEG) (PEG) (Progestagen-associated endometrial protein) (Progesterone-associated endometrial protein) (Zona-binding inhibitory factor-1) (ZIF-1)	PAEP	180
CSF PAI	1553	OLINK	https://www.olink.com/products-services/target/	SERPINE1	5054	P05121	Plasminogen activator inhibitor 1 (PAI) (PAI-1) (Endothelial plasminogen activator inhibitor) (Serpin E1)	SERPINE1 PAI1 PLANH1	402
CSF PCSK9	1553	OLINK	https://www.olink.com/products-services/target/	PCSK9	255738	Q8NBP7	Proprotein convertase subtilisin/kexin type 9 (EC 3.4.21.-) (Neural apoptosis-regulated convertase 1) (NARC-1) (Proprotein convertase 9) (PC9) (Subtilisin/kexin-like protease PC9)	PCSK9 NARC1 PSEC0052	692
CSF PD L1	1553	OLINK	https://www.olink.com/products-services/target/	CD274	29126	Q9NZQ7	Programmed cell death 1 ligand 1 (PD-L1) (PDCD1 ligand 1) (Programmed death ligand 1) (hPD-L1) (B7 homolog 1) (B7-H1) (CD antigen CD274)	CD274 B7H1 PDCD1L1 PDCD1LG1 PDL1	290
CSF PDGF R alpha	1553	OLINK	https://www.olink.com/products-services/target/	PDGFRA	5156	P16234	Platelet-derived growth factor receptor alpha (PDGF-R-alpha) (PDGFR-alpha) (EC 2.7.10.1) (Alpha platelet-derived growth factor receptor) (Alpha-type platelet-derived growth factor receptor) (CD140 antigen-like family member A) (CD140a antigen) (Platelet-derived growth factor alpha receptor) (Platelet-derived growth factor receptor 2) (PDGFR-2) (CD antigen CD140a)	PDGFRA PDGFR2 RHEPDGFRA	1089
CSF PDGFsubunitA	1553	OLINK	https://www.olink.com/products-services/target/	PDGFA	5154	P04085	Platelet-derived growth factor subunit A (PDGF subunit A) (PDGF-1) (Platelet-derived growth factor A chain) (Platelet-derived growth factor alpha polypeptide)	PDGFA PDGF1	211
CSF PECAM 1	1553	OLINK	https://www.olink.com/products-services/target/	PECAM1	5175	P16284	Platelet endothelial cell adhesion molecule (PECAM-1) (EndoCAM) (GPIIA') (PECA1) (CD antigen CD31)	PECAM1	738
CSF PFDN2	1005	OLINK	https://www.olink.com/products-services/target/	PFDN2	5202	Q9UHV9	Prefoldin subunit 2	PFDN2 PFD2 HSPC231	154
CSF PGLYRP1	1553	OLINK	https://www.olink.com/products-services/target/	PGLYRP1	8993	O75594	Peptidoglycan recognition protein 1 (Peptidoglycan recognition protein short) (PGRP-S)	PGLYRP1 PGLYRP PGRP TNFSF3L SBBI68 UNQ639/PRO1269	196
CSF PHOSPHO1	1005	OLINK	https://www.olink.com/products-services/target/	PHOSPHO1	162466	Q8TCT1	Phosphoethanolamine/phosphocholine phosphatase (EC 3.1.3.75)	PHOSPHO1	267
CSF PI3	1553	OLINK	https://www.olink.com/products-services/target/	PI3	5266	P19957	Elafin (Elastase-specific inhibitor) (ESI) (Peptidase inhibitor 3) (PI-3) (Protease inhibitor WAP3) (Skin-derived antileukoproteinase) (SKALP) (WAP four-disulfide core domain protein 14)	PI3 WAP3 WFDC14	117
CSF PLA2G10	1005	OLINK	https://www.olink.com/products-services/target/	PLA2G10	8399	O15496	Group 10 secretory phospholipase A2 (EC 3.1.1.4) (Group X secretory phospholipase A2) (GX sPLA2) (sPLA2-X) (Phosphatidylcholine 2-acylhydrolase 10)	PLA2G10	165
CSF PLC	1553	OLINK	https://www.olink.com/products-services/target/	HSPG2	3339	P98160	Basement membrane-specific heparan sulfate proteoglycan core protein (HSPG) (Perlecan) (PLC) [Cleaved into: Endorepellin; LG3 peptide]	HSPG2	4391
CSF PlGF	1263	MSD	PMID: 30054439	PIGF	5281	Q07326	Phosphatidylinositol-glycan biosynthesis class F protein (PIG-F) (GPI11 homolog)	PIGF	219
CSF PLXNB1	1553	OLINK	https://www.olink.com/products-services/target/	PLXNB1	5364	O43157	Plexin-B1 (Semaphorin receptor SEP)	PLXNB1 KIAA0407 PLXN5 SEP	2135
CSF PLXNB3	1553	OLINK	https://www.olink.com/products-services/target/	PLXNB3	5365	Q9ULL4	Plexin-B3	PLXNB3 KIAA1206 PLXN6	1909
CSF PMVK	1005	OLINK	https://www.olink.com/products-services/target/	PMVK	10654	Q15126	Phosphomevalonate kinase (PMKase) (hPMK) (EC 2.7.4.2)	PMVK PMKI	192
CSF PON3	1553	OLINK	https://www.olink.com/products-services/target/	PON3	5446	Q15166	Serum paraoxonase/lactonase 3 (EC 3.1.1.2) (EC 3.1.1.81) (EC 3.1.8.1)	PON3	354
CSF PPP3R1	1005	OLINK	https://www.olink.com/products-services/target/	PPP3R1	5534	P63098	Calcineurin subunit B type 1 (Protein phosphatase 2B regulatory subunit 1) (Protein phosphatase 3 regulatory subunit B alpha isoform 1)	PPP3R1 CNA2 CNB	170
CSF PRTFDC1	1005	OLINK	https://www.olink.com/products-services/target/	PRTFDC1	56952	Q9NRG1	Phosphoribosyltransferase domain-containing protein 1	PRTFDC1 HHGP	225
CSF PRTG	1553	OLINK	https://www.olink.com/products-services/target/	PRTG	283659	Q2VWP7	Protogenin (Protein Shen-Dan)	PRTG	1150
CSF PRTN3	1553	OLINK	https://www.olink.com/products-services/target/	PRTN3	5657	P24158	Myeloblastin (EC 3.4.21.76) (AGP7) (C-ANCA antigen) (Leukocyte proteinase 3) (PR-3) (PR3) (Neutrophil proteinase 4) (NP-4) (P29) (Wegener autoantigen)	PRTN3 MBN	256
CSF PSG1	1005	OLINK	https://www.olink.com/products-services/target/	PSG1	5669	P11464	Pregnancy-specific beta-1-glycoprotein 1 (PS-beta-G-1) (PSBG-1) (Pregnancy-specific glycoprotein 1) (CD66 antigen-like family member F) (Fetal liver non-specific cross-reactive antigen 1/2) (FL-NCA-1/2) (PSG95) (Pregnancy-specific beta-1 glycoprotein C/D) (PS-beta-C/D) (CD antigen CD66f)	PSG1 B1G1 PSBG1 PSGGA	419
CSF PSME1	1005	OLINK	https://www.olink.com/products-services/target/	PSME1	5720	Q06323	Proteasome activator complex subunit 1 (11S regulator complex subunit alpha) (REG-alpha) (Activator of multicatalytic protease subunit 1) (Interferon gamma up-regulated I-5111 protein) (IGUP I-5111) (Proteasome activator 28 subunit alpha) (PA28a) (PA28alpha)	PSME1 IFI5111	249
CSF PSP D	1553	OLINK	https://www.olink.com/products-services/target/	SFTPD	6441	P35247	Pulmonary surfactant-associated protein D (PSP-D) (SP-D) (Collectin-7) (Lung surfactant protein D)	SFTPD COLEC7 PSPD SFTP4	375
CSF pTau	1554	ELISA	EUROIMMUN	MAPT	4137	P10636	Microtubule-associated protein tau (Neurofibrillary tangle protein) (Paired helical filament-tau) (PHF-tau)	MAPT MAPTL MTBT1 TAU	758
CSF PTPN1	1005	OLINK	https://www.olink.com/products-services/target/	PTPN1	5770	P18031	Tyrosine-protein phosphatase non-receptor type 1 (EC 3.1.3.48) (Protein-tyrosine phosphatase 1B) (PTP-1B)	PTPN1 PTP1B	435
CSF PTS	1005	OLINK	https://www.olink.com/products-services/target/	PTS	5805	Q03393	6-pyruvoyl tetrahydrobiopterin synthase (PTP synthase) (PTPS) (EC 4.2.3.12)	PTS	145
CSF PVR	1553	OLINK	https://www.olink.com/products-services/target/	PVR	5817	P15151	Poliovirus receptor (Nectin-like protein 5) (NECL-5) (CD antigen CD155)	PVR PVS	417
CSF RARRES2	1553	OLINK	https://www.olink.com/products-services/target/	RARRES2	5919	Q99969	Retinoic acid receptor responder protein 2 (Chemerin) (RAR-responsive protein TIG2) (Tazarotene-induced gene 2 protein)	RARRES2 TIG2	163
CSF RBKS	1005	OLINK	https://www.olink.com/products-services/target/	RBKS	64080	Q9H477	Ribokinase (RK) (EC 2.7.1.15)	RBKS RBSK	322
CSF RETN	1553	OLINK	https://www.olink.com/products-services/target/	RETN	56729	Q9HD89	Resistin (Adipose tissue-specific secretory factor) (ADSF) (C/EBP-epsilon-regulated myeloid-specific secreted cysteine-rich protein) (Cysteine-rich secreted protein A12-alpha-like 2) (Cysteine-rich secreted protein FIZZ3)	RETN FIZZ3 HXCP1 RSTN UNQ407/PRO1199	108
CSF RGMA	1553	OLINK	https://www.olink.com/products-services/target/	RGMA	56963	Q96B86	Repulsive guidance molecule A (RGM domain family member A)	RGMA RGM	450
CSF RGMB	1553	OLINK	https://www.olink.com/products-services/target/	RGMB	285704	Q6NW40	RGM domain family member B (DRG11-responsive axonal guidance and outgrowth of neurite) (DRAGON)	RGMB	437
CSF RNF31	1005	OLINK	https://www.olink.com/products-services/target/	RNF31	55072	Q96EP0	E3 ubiquitin-protein ligase RNF31 (EC 2.3.2.31) (HOIL-1-interacting protein) (HOIP) (RING finger protein 31) (RING-type E3 ubiquitin transferase RNF31) (Zinc in-between-RING-finger ubiquitin-associated domain protein)	RNF31 ZIBRA	1072
CSF ROBO2	1553	OLINK	https://www.olink.com/products-services/target/	ROBO2	6092	Q9HCK4	Roundabout homolog 2	ROBO2 KIAA1568	1378
CSF RPS6KB1	1005	OLINK	https://www.olink.com/products-services/target/	RPS6KB1	6198	P23443	Ribosomal protein S6 kinase beta-1 (S6K-beta-1) (S6K1) (EC 2.7.11.1) (70 kDa ribosomal protein S6 kinase 1) (P70S6K1) (p70-S6K 1) (Ribosomal protein S6 kinase I) (Serine/threonine-protein kinase 14A) (p70 ribosomal S6 kinase alpha) (p70 S6 kinase alpha) (p70 S6K-alpha) (p70 S6KA)	RPS6KB1 STK14A	525
CSF RSPO1	1553	OLINK	https://www.olink.com/products-services/target/	RSPO1	284654	Q2MKA7	R-spondin-1 (Roof plate-specific spondin-1) (hRspo1)	RSPO1	263
CSF SAA	1262	MSD	PMID: 30054439	SAA1	6288	P0DJI8	Serum amyloid A-1 protein (SAA) [Cleaved into: Amyloid protein A (Amyloid fibril protein AA); Serum amyloid protein A(2-104); Serum amyloid protein A(3-104); Serum amyloid protein A(2-103); Serum amyloid protein A(2-102); Serum amyloid protein A(4-101)]	SAA1	122
CSF SCARA5	1553	OLINK	https://www.olink.com/products-services/target/	SCARA5	286133	Q6ZMJ2	Scavenger receptor class A member 5 (Scavenger receptor hlg)	SCARA5 UNQ2938/PRO28700	495
CSF SCARB2	1553	OLINK	https://www.olink.com/products-services/target/	SCARB2	950	Q14108	Lysosome membrane protein 2 (85 kDa lysosomal membrane sialoglycoprotein) (LGP85) (CD36 antigen-like 2) (Lysosome membrane protein II) (LIMP II) (Scavenger receptor class B member 2) (CD antigen CD36)	SCARB2 CD36L2 LIMP2 LIMPII	478
CSF SCARF2	1553	OLINK	https://www.olink.com/products-services/target/	SCARF2	91179	Q96GP6	Scavenger receptor class F member 2 (SRECRP-1) (Scavenger receptor expressed by endothelial cells 2 protein) (SREC-II)	SCARF2 SREC2 SREPCR	871
CSF SCF	1553	OLINK	https://www.olink.com/products-services/target/	KITLG	4254	P21583	Kit ligand (Mast cell growth factor) (MGF) (Stem cell factor) (SCF) (c-Kit ligand) [Cleaved into: Soluble KIT ligand (sKITLG)]	KITLG MGF SCF	273
CSF SCG2	1557	Mass spectrometry	PMID: 34180557	SCG2	7857	P13521	Secretogranin-2 (Chromogranin-C) (Secretogranin II) (SgII) [Cleaved into: Secretoneurin (SN); Manserin]	SCG2 CHGC	617
CSF SCGB3A2	1553	OLINK	https://www.olink.com/products-services/target/	SCGB3A2	117156	Q96PL1	Secretoglobin family 3A member 2 (Pneumo secretory protein 1) (PnSP-1) (Uteroglobin-related protein 1)	SCGB3A2 PNSP1 UGRP1 UNQ566/PRO1128	93
CSF SELE	1553	OLINK	https://www.olink.com/products-services/target/	SELE	6401	P16581	E-selectin (CD62 antigen-like family member E) (Endothelial leukocyte adhesion molecule 1) (ELAM-1) (Leukocyte-endothelial cell adhesion molecule 2) (LECAM2) (CD antigen CD62E)	SELE ELAM1	610
CSF SELP	1553	OLINK	https://www.olink.com/products-services/target/	SELP	6403	P16109	P-selectin (CD62 antigen-like family member P) (Granule membrane protein 140) (GMP-140) (Leukocyte-endothelial cell adhesion molecule 3) (LECAM3) (Platelet activation dependent granule-external membrane protein) (PADGEM) (CD antigen CD62P)	SELP GMRP GRMP	830
CSF sFlt1	1263	MSD	PMID: 30054439	FLT1	2321	P17948	Vascular endothelial growth factor receptor 1 (VEGFR-1) (EC 2.7.10.1) (Fms-like tyrosine kinase 1) (FLT-1) (Tyrosine-protein kinase FRT) (Tyrosine-protein kinase receptor FLT) (FLT) (Vascular permeability factor receptor)	FLT1 FLT FRT VEGFR1	1338
CSF sFRP 3	1553	OLINK	https://www.olink.com/products-services/target/	FRZB	2487	Q92765	Secreted frizzled-related protein 3 (sFRP-3) (Frezzled) (Fritz) (Frizzled-related protein 1) (FrzB-1)	FRZB FIZ FRE FRP FRZB1 SFRP3	325
CSF SFRP1	1005	OLINK	https://www.olink.com/products-services/target/	SFRP1	6422	Q8N474	Secreted frizzled-related protein 1 (FRP-1) (sFRP-1) (Secreted apoptosis-related protein 2) (SARP-2)	SFRP1 FRP FRP1 SARP2	314
CSF SHPS 1	1553	OLINK	https://www.olink.com/products-services/target/	SIRPA	140885	P78324	Tyrosine-protein phosphatase non-receptor type substrate 1 (SHP substrate 1) (SHPS-1) (Brain Ig-like molecule with tyrosine-based activation motifs) (Bit) (CD172 antigen-like family member A) (Inhibitory receptor SHPS-1) (Macrophage fusion receptor) (MyD-1 antigen) (Signal-regulatory protein alpha-1) (Sirp-alpha-1) (Signal-regulatory protein alpha-2) (Sirp-alpha-2) (Signal-regulatory protein alph…	SIRPA BIT MFR MYD1 PTPNS1 SHPS1 SIRP	504
CSF sICAM1	1262	MSD	PMID: 30054439	ICAM1	3383	P05362	Intercellular adhesion molecule 1 (ICAM-1) (Major group rhinovirus receptor) (CD antigen CD54)	ICAM1	532
CSF Siglec 9	1553	OLINK	https://www.olink.com/products-services/target/	SIGLEC9	27180	Q9Y336	Sialic acid-binding Ig-like lectin 9 (Siglec-9) (CDw329) (Protein FOAP-9) (CD antigen CD329)	SIGLEC9 UNQ668/PRO1302	463
CSF SIGLEC1	1553	OLINK	https://www.olink.com/products-services/target/	SIGLEC1	6614	Q9BZZ2	Sialoadhesin (Sialic acid-binding Ig-like lectin 1) (Siglec-1) (CD antigen CD169)	SIGLEC1 SN	1709
CSF SIRT2	1553	OLINK	https://www.olink.com/products-services/target/	SIRT2	22933	Q8IXJ6	NAD-dependent protein deacetylase sirtuin-2 (EC 2.3.1.286) (Regulatory protein SIR2 homolog 2) (SIR2-like protein 2)	SIRT2 SIR2L SIR2L2	389
CSF SKR3	1553	OLINK	https://www.olink.com/products-services/target/	ACVRL1	94	P37023	Serine/threonine-protein kinase receptor R3 (SKR3) (EC 2.7.11.30) (Activin receptor-like kinase 1) (ALK-1) (TGF-B superfamily receptor type I) (TSR-I)	ACVRL1 ACVRLK1 ALK1	503
CSF SLAMF1	1553	OLINK	https://www.olink.com/products-services/target/	SLAMF1	6504	Q13291	Signaling lymphocytic activation molecule (CDw150) (IPO-3) (SLAM family member 1) (CD antigen CD150)	SLAMF1 SLAM	335
CSF SMOC1	1005	OLINK	https://www.olink.com/products-services/target/	SMOC1	64093	Q9H4F8	SPARC-related modular calcium-binding protein 1 (Secreted modular calcium-binding protein 1) (SMOC-1)	SMOC1	434
CSF SMOC2	1553	OLINK	https://www.olink.com/products-services/target/	SMOC2	64094	Q9H3U7	SPARC-related modular calcium-binding protein 2 (Secreted modular calcium-binding protein 2) (SMOC-2) (Smooth muscle-associated protein 2) (SMAP-2)	SMOC2 SMAP2 MSTP117	446
CSF SMPD1	1553	OLINK	https://www.olink.com/products-services/target/	SMPD1	6609	P17405	Sphingomyelin phosphodiesterase (EC 3.1.4.12) (Acid sphingomyelinase) (aSMase)	SMPD1 ASM	631
CSF SNAP25long	1418	Mass spectrometry	PMID: 33279949	SNAP25	6616	P60880	Synaptosomal-associated protein 25 (SNAP-25) (Super protein) (SUP) (Synaptosomal-associated 25 kDa protein)	SNAP25 SNAP	206
CSF SNCG	1005	OLINK	https://www.olink.com/products-services/target/	SNCG	6623	O76070	Gamma-synuclein (Breast cancer-specific gene 1 protein) (Persyn) (Synoretin) (SR)	SNCG BCSG1 PERSYN PRSN	127
CSF SPOCK1	1553	OLINK	https://www.olink.com/products-services/target/	SPOCK1	6695	Q08629	Testican-1 (Protein SPOCK)	SPOCK1 SPOCK TIC1 TICN1	439
CSF SPON1	1553	OLINK	https://www.olink.com/products-services/target/	SPON1	10418	Q9HCB6	Spondin-1 (F-spondin) (Vascular smooth muscle cell growth-promoting factor)	SPON1 KIAA0762 VSGP	807
CSF SRP14	1005	OLINK	https://www.olink.com/products-services/target/	SRP14	6727	P37108	Signal recognition particle 14 kDa protein (SRP14) (18 kDa Alu RNA-binding protein)	SRP14	136
CSF ST1A1	1553	OLINK	https://www.olink.com/products-services/target/	SULT1A1	6817	P50225	Sulfotransferase 1A1 (ST1A1) (EC 2.8.2.1) (Aryl sulfotransferase 1) (HAST1/HAST2) (Phenol sulfotransferase 1) (Phenol-sulfating phenol sulfotransferase 1) (P-PST 1) (ST1A3) (Thermostable phenol sulfotransferase) (Ts-PST)	SULT1A1 STP STP1 OK/SW-cl.88	295
CSF ST2	1553	OLINK	https://www.olink.com/products-services/target/	IL1RL1	9173	Q01638	Interleukin-1 receptor-like 1 (EC 3.2.2.6) (Protein ST2)	IL1RL1 DER4 ST2 T1	556
CSF STAMPB	1553	OLINK	https://www.olink.com/products-services/target/	STAMBP	10617	O95630	STAM-binding protein (EC 3.4.19.-) (Associated molecule with the SH3 domain of STAM) (Endosome-associated ubiquitin isopeptidase)	STAMBP AMSH	424
CSF sTREM2	1429	Mass spectrometry		TREM2	54209	Q9NZC2	Triggering receptor expressed on myeloid cells 2 (TREM-2) (Triggering receptor expressed on monocytes 2)	TREM2	230
CSF sVCAM1	1262	MSD	PMID: 30054439	VCAM1	7412	P19320	Vascular cell adhesion protein 1 (V-CAM 1) (VCAM-1) (INCAM-100) (CD antigen CD106)	VCAM1	739
CSF SYT1	1418	Mass spectrometry		SYT1	6857	P21579	Synaptotagmin-1 (Synaptotagmin I) (SytI) (p65)	SYT1 SVP65 SYT	422
CSF t PA	1553	OLINK	https://www.olink.com/products-services/target/	PLAT	5327	P00750	Tissue-type plasminogen activator (t-PA) (t-plasminogen activator) (tPA) (EC 3.4.21.68) (Alteplase) (Reteplase) [Cleaved into: Tissue-type plasminogen activator chain A; Tissue-type plasminogen activator chain B]	PLAT	562
CSF Tau224	1362	Mass spectrometry		MAPT	4137	P10636	Microtubule-associated protein tau (Neurofibrillary tangle protein) (Paired helical filament-tau) (PHF-tau)	MAPT MAPTL MTBT1 TAU	758
CSF TBCB	1005	OLINK	https://www.olink.com/products-services/target/	TBCB	1155	Q99426	Tubulin-folding cofactor B (Cytoskeleton-associated protein 1) (Cytoskeleton-associated protein CKAPI) (Tubulin-specific chaperone B)	TBCB CG22 CKAP1	244
CSF TDGF1	1005	OLINK	https://www.olink.com/products-services/target/	TDGF1	6997	P13385	Teratocarcinoma-derived growth factor 1 (Cripto-1 growth factor) (CRGF) (Epidermal growth factor-like cripto protein CR1)	TDGF1 CRIPTO	188
CSF TFF3	1553	OLINK	https://www.olink.com/products-services/target/	TFF3	7033	Q07654	Trefoil factor 3 (Intestinal trefoil factor) (hITF) (Polypeptide P1.B) (hP1.B)	TFF3 ITF TFI	94
CSF TFPI	1553	OLINK	https://www.olink.com/products-services/target/	TFPI	7035	P10646	Tissue factor pathway inhibitor (TFPI) (Extrinsic pathway inhibitor) (EPI) (Lipoprotein-associated coagulation inhibitor) (LACI)	TFPI LACI TFPI1	304
CSF TGF alpha	1553	OLINK	https://www.olink.com/products-services/target/	TGFA	7039	P01135	Protransforming growth factor alpha [Cleaved into: Transforming growth factor alpha (TGF-alpha) (EGF-like TGF) (ETGF) (TGF type 1)]	TGFA	160
CSF THY1	1553	OLINK	https://www.olink.com/products-services/target/	THY1	7070	P04216	Thy-1 membrane glycoprotein (CDw90) (Thy-1 antigen) (CD antigen CD90)	THY1	161
CSF TIMP4	1553	OLINK	https://www.olink.com/products-services/target/	TIMP4	7079	Q99727	Metalloproteinase inhibitor 4 (Tissue inhibitor of metalloproteinases 4) (TIMP-4)	TIMP4	224
CSF TLT 2	1553	OLINK	https://www.olink.com/products-services/target/	TREML2	79865	Q5T2D2	Trem-like transcript 2 protein (TLT-2) (Triggering receptor expressed on myeloid cells-like protein 2)	TREML2 C6orf76 TLT2 UNQ6268/PRO20473	321
CSF TMPRSS5	1553	OLINK	https://www.olink.com/products-services/target/	TMPRSS5	80975	Q9H3S3	Transmembrane protease serine 5 (EC 3.4.21.-) (Spinesin)	TMPRSS5	457
CSF TN R	1553	OLINK	https://www.olink.com/products-services/target/	TNR	7143	Q92752	Tenascin-R (TN-R) (Janusin) (Restrictin)	TNR	1358
CSF TNF	1553	OLINK	https://www.olink.com/products-services/target/	TNF	7124	P01375	Tumor necrosis factor (Cachectin) (TNF-alpha) (Tumor necrosis factor ligand superfamily member 2) (TNF-a) [Cleaved into: Tumor necrosis factor, membrane form (N-terminal fragment) (NTF); Intracellular domain 1 (ICD1); Intracellular domain 2 (ICD2); C-domain 1; C-domain 2; Tumor necrosis factor, soluble form]	TNF TNFA TNFSF2	233
CSF TNF R1	1553	OLINK	https://www.olink.com/products-services/target/	TNFRSF1A	7132	P19438	Tumor necrosis factor receptor superfamily member 1A (Tumor necrosis factor receptor 1) (TNF-R1) (Tumor necrosis factor receptor type I) (TNF-RI) (TNFR-I) (p55) (p60) (CD antigen CD120a) [Cleaved into: Tumor necrosis factor receptor superfamily member 1A, membrane form; Tumor necrosis factor-binding protein 1 (TBPI)]	TNFRSF1A TNFAR TNFR1	455
CSF TNF R2	1553	OLINK	https://www.olink.com/products-services/target/	TNFRSF1B	7133	P20333	Tumor necrosis factor receptor superfamily member 1B (Tumor necrosis factor receptor 2) (TNF-R2) (Tumor necrosis factor receptor type II) (TNF-RII) (TNFR-II) (p75) (p80 TNF-alpha receptor) (CD antigen CD120b) (Etanercept) [Cleaved into: Tumor necrosis factor receptor superfamily member 1b, membrane form; Tumor necrosis factor-binding protein 2 (TBP-2) (TBPII)]	TNFRSF1B TNFBR TNFR2	461
CSF TNFB	1553	OLINK	https://www.olink.com/products-services/target/	LTA	4049	P01374	Lymphotoxin-alpha (LT-alpha) (TNF-beta) (Tumor necrosis factor ligand superfamily member 1)	LTA TNFB TNFSF1	205
CSF TNFRSF10C	1553	OLINK	https://www.olink.com/products-services/target/	TNFRSF10C	8794	O14798	Tumor necrosis factor receptor superfamily member 10C (Antagonist decoy receptor for TRAIL/Apo-2L) (Decoy TRAIL receptor without death domain) (Decoy receptor 1) (DcR1) (Lymphocyte inhibitor of TRAIL) (TNF-related apoptosis-inducing ligand receptor 3) (TRAIL receptor 3) (TRAIL-R3) (TRAIL receptor without an intracellular domain) (CD antigen CD263)	TNFRSF10C DCR1 LIT TRAILR3 TRID UNQ321/PRO366	259
CSF TNFRSF12A	1553	OLINK	https://www.olink.com/products-services/target/	TNFRSF12A	51330	Q9NP84	Tumor necrosis factor receptor superfamily member 12A (Fibroblast growth factor-inducible immediate-early response protein 14) (FGF-inducible 14) (Tweak-receptor) (TweakR) (CD antigen CD266)	TNFRSF12A FN14	129
CSF TNFRSF13C	1005	OLINK	https://www.olink.com/products-services/target/	TNFRSF13C	115650	Q96RJ3	Tumor necrosis factor receptor superfamily member 13C (B-cell-activating factor receptor) (BAFF receptor) (BAFF-R) (BLyS receptor 3) (CD antigen CD268)	TNFRSF13C BAFFR BR3	184
CSF TNFRSF14	1553	OLINK	https://www.olink.com/products-services/target/	TNFRSF14	8764	Q92956	Tumor necrosis factor receptor superfamily member 14 (Herpes virus entry mediator A) (Herpesvirus entry mediator A) (HveA) (Tumor necrosis factor receptor-like 2) (TR2) (CD antigen CD270)	TNFRSF14 HVEA HVEM UNQ329/PRO509	283
CSF TNFRSF21	1553	OLINK	https://www.olink.com/products-services/target/	TNFRSF21	27242	O75509	Tumor necrosis factor receptor superfamily member 21 (Death receptor 6) (CD antigen CD358)	TNFRSF21 DR6 UNQ437/PRO868	655
CSF TNFRSF9	1553	OLINK	https://www.olink.com/products-services/target/	TNFRSF9	3604	Q07011	Tumor necrosis factor receptor superfamily member 9 (4-1BB ligand receptor) (CDw137) (T-cell antigen 4-1BB homolog) (T-cell antigen ILA) (CD antigen CD137)	TNFRSF9 CD137 ILA	255
CSF TNFSF13B	1553	OLINK	https://www.olink.com/products-services/target/	TNFSF13B	10673	Q9Y275	Tumor necrosis factor ligand superfamily member 13B (B lymphocyte stimulator) (BLyS) (B-cell-activating factor) (BAFF) (Dendritic cell-derived TNF-like molecule) (TNF- and APOL-related leukocyte expressed ligand 1) (TALL-1) (CD antigen CD257) [Cleaved into: Tumor necrosis factor ligand superfamily member 13b, membrane form; Tumor necrosis factor ligand superfamily member 13b, soluble form]	TNFSF13B BAFF BLYS TALL1 TNFSF20 ZTNF4 UNQ401/PRO738	285
CSF TNFSF14	1553	OLINK	https://www.olink.com/products-services/target/	TNFSF14	8740	O43557	Tumor necrosis factor ligand superfamily member 14 (Herpes virus entry mediator ligand) (HVEM-L) (Herpesvirus entry mediator ligand) (CD antigen CD258) [Cleaved into: Tumor necrosis factor ligand superfamily member 14, membrane form; Tumor necrosis factor ligand superfamily member 14, soluble form]	TNFSF14 HVEML LIGHT UNQ391/PRO726	240
CSF TPPP3	1005	OLINK	https://www.olink.com/products-services/target/	TPPP3	51673	Q9BW30	Tubulin polymerization-promoting protein family member 3 (TPPP/p20)	TPPP3 CGI-38	176
CSF TR	1553	OLINK	https://www.olink.com/products-services/target/	ACP5	54	P13686	Tartrate-resistant acid phosphatase type 5 (TR-AP) (EC 3.1.3.2) (Tartrate-resistant acid ATPase) (TrATPase) (Type 5 acid phosphatase)	ACP5	325
CSF TR AP	1553	OLINK	https://www.olink.com/products-services/target/	TFRC	7037	P02786	Transferrin receptor protein 1 (TR) (TfR) (TfR1) (Trfr) (T9) (p90) (CD antigen CD71) [Cleaved into: Transferrin receptor protein 1, serum form (sTfR)]	TFRC	760
CSF TRAIL	1553	OLINK	https://www.olink.com/products-services/target/	TNFSF10	8743	P50591	Tumor necrosis factor ligand superfamily member 10 (Apo-2 ligand) (Apo-2L) (TNF-related apoptosis-inducing ligand) (Protein TRAIL) (CD antigen CD253)	TNFSF10 APO2L TRAIL	281
CSF TRANCE	1553	OLINK	https://www.olink.com/products-services/target/	TNFSF11	8600	O14788	Tumor necrosis factor ligand superfamily member 11 (Osteoclast differentiation factor) (ODF) (Osteoprotegerin ligand) (OPGL) (Receptor activator of nuclear factor kappa-B ligand) (RANKL) (TNF-related activation-induced cytokine) (TRANCE) (CD antigen CD254) [Cleaved into: Tumor necrosis factor ligand superfamily member 11, membrane form; Tumor necrosis factor ligand superfamily member 11, soluble …	TNFSF11 OPGL RANKL TRANCE	317
CSF TSLP	1553	OLINK	https://www.olink.com/products-services/target/	TSLP	85480	Q969D9	Thymic stromal lymphopoietin	TSLP	159
CSF TTau	1591	ELISA	EUROIMMUN	MAPT	4137	P10636	Microtubule-associated protein tau (Neurofibrillary tangle protein) (Paired helical filament-tau) (PHF-tau)	MAPT MAPTL MTBT1 TAU	758
CSF TWEAK	1553	OLINK	https://www.olink.com/products-services/target/	TNFSF12	8742	O43508	Tumor necrosis factor ligand superfamily member 12 (APO3 ligand) (TNF-related weak inducer of apoptosis) (TWEAK) [Cleaved into: Tumor necrosis factor ligand superfamily member 12, membrane form; Tumor necrosis factor ligand superfamily member 12, secreted form]	TNFSF12 APO3L DR3LG UNQ181/PRO207	249
CSF U PAR	1553	OLINK	https://www.olink.com/products-services/target/	PLAUR	5329	Q03405	Urokinase plasminogen activator surface receptor (U-PAR) (uPAR) (Monocyte activation antigen Mo3) (CD antigen CD87)	PLAUR MO3 UPAR	335
CSF UBE2F	1005	OLINK	https://www.olink.com/products-services/target/	UBE2F	140739	Q969M7	NEDD8-conjugating enzyme UBE2F (EC 2.3.2.32) (NEDD8 carrier protein UBE2F) (NEDD8 protein ligase UBE2F) (NEDD8-conjugating enzyme 2) (RING-type E3 NEDD8 transferase UBE2F) (Ubiquitin-conjugating enzyme E2 F)	UBE2F NCE2	185
CSF Ubiquitin	1540	Mass spectrometry	PMID: 34180557	UBC	7316	P0CG48	Polyubiquitin-C [Cleaved into: Ubiquitin]	UBC	685
CSF UNC5C	1553	OLINK	https://www.olink.com/products-services/target/	UNC5C	8633	O95185	Netrin receptor UNC5C (Protein unc-5 homolog 3) (Protein unc-5 homolog C)	UNC5C UNC5H3	931
CSF uPA	1553	OLINK	https://www.olink.com/products-services/target/	PLAU	5328	P00749	Urokinase-type plasminogen activator (U-plasminogen activator) (uPA) (EC 3.4.21.73) [Cleaved into: Urokinase-type plasminogen activator long chain A; Urokinase-type plasminogen activator short chain A; Urokinase-type plasminogen activator chain B]	PLAU	431
CSF VEGF D	1263	MSD	PMID: 30054439	VEGFD	2277	O43915	Vascular endothelial growth factor D (VEGF-D) (c-Fos-induced growth factor) (FIGF)	VEGFD FIGF	354
CSF VEGFA	1553	OLINK	https://www.olink.com/products-services/target/	VEGFA	7422	P15692	Vascular endothelial growth factor A (VEGF-A) (Vascular permeability factor) (VPF)	VEGFA VEGF	232
CSF VGF	1560	Mass spectrometry	PMID: 34180557	VGF	7425	O15240	Neurosecretory protein VGF [Cleaved into: Neuroendocrine regulatory peptide-1 (NERP-1); Neuroendocrine regulatory peptide-2 (NERP-2); VGF-derived peptide TLQP-21; VGF-derived peptide TLQP-62; Antimicrobial peptide VGF[554-577]]	VGF	615
CSF VSTM1	1005	OLINK	https://www.olink.com/products-services/target/	VSTM1	284415	Q6UX27	V-set and transmembrane domain-containing protein 1 (Signal inhibitory receptor on leukocytes-1) (SIRL-1)	VSTM1 UNQ3033/PRO9835	236
CSF VWC2	1553	OLINK	https://www.olink.com/products-services/target/	VWC2	375567	Q2TAL6	Brorin (Brain-specific chordin-like protein) (von Willebrand factor C domain-containing protein 2)	VWC2 UNQ739/PRO1434	325
CSF vWF	1553	OLINK	https://www.olink.com/products-services/target/	VWF	7450	P04275	von Willebrand factor (vWF) [Cleaved into: von Willebrand antigen 2 (von Willebrand antigen II)]	VWF F8VWF	2813
CSF WFIKKN1	1553	OLINK	https://www.olink.com/products-services/target/	WFIKKN1	117166	Q96NZ8	WAP, Kazal, immunoglobulin, Kunitz and NTR domain-containing protein 1 (Growth and differentiation factor-associated serum protein 2) (GASP-2) (hGASP-2) (WAP, follistatin, immunoglobulin, Kunitz and NTR domain-containing protein)	WFIKKN1 C16orf12 GASP2 WFIKKN PSEC0040	548
CSF WWP2	1005	OLINK	https://www.olink.com/products-services/target/	WWP2	11060	O00308	NEDD4-like E3 ubiquitin-protein ligase WWP2 (EC 2.3.2.26) (Atrophin-1-interacting protein 2) (AIP2) (HECT-type E3 ubiquitin transferase WWP2) (WW domain-containing protein 2)	WWP2	870

## Sheet: Table EV2
Demographics table
Diagnosis	N	Age (mean [SD])	Sex (M/F [%F])
Alzheimer's disease	189	74.63 (8.11)	70/119 (63%)
Corticobasal syndrome	6	67.83 (4.79)	2/4 (67%)
Controls	613	71.96 (5.85)	226/387 (63%)
Dementia not specified	6	63.15 (12.19)	4/2 (33%)
Dementia with Lewy bodies	24	74.62 (8.41)	18/6 (25%)
Frontotemporal lobe dementia	5	63.71 (10.94)	2/3 (60%)
Mild cognitive impairment	280	71.58 (5.41)	164/116 (41%)
Multiple System Atrophy	27	63.44 (9.07)	14/13 (48%)
Parkinsonism not specified	11	72.45 (5.92)	6/5 (45%)
Parkinson's disease	155	65.67 (9.27)	99/56 (36%)
Parkinson's disease with dementia	30	73.22 (5.94)	22/8 (27%)
Progressive supranuclear palsy	21	71.71 (6.83)	12/9 (43%)
Subjective cognitive decline	210	70.54 (5.65)	99/111 (53%)
Vascular dementia	14	79.26 (3.88)	4/10 (71%)
All	1591	71.32 (7.10)	742/849 (53%)

## Sheet: Table EV3
Summary of CSF and plasma pQTL findings																																								Matching tissue						Gene annotation through chromatin interaction analysis
Protein	Study_Gene	Study_Gene_Chrom	Study_Gene_Start	Study_Gene_End	Study_Gene_Entrez_ID	CHROM_pQTL	POS_pQTL	ID	rsId	Variant Type	Genes_Matched	Best_Gussed_Gene	CHROM_pQTL_Gene	pQTL_Gene_Start	pQTL_Gene_End	pQTL_Gene_Entrez_ID	Transcription Start (bp)	Transcription End (bp)	CIS/Trans	REF	ALT	A1	A1_CT	ALLELE_CT	A1_FREQ	TEST	OBS_CT	BETA	SE	T_STAT	P	newSNP_mergeNew	newChr	newPos	platform	tissue	neglog10	distCut	topSNP	new_SNP.prot.tiss.plat	matchedTissue	matchedBeta	matchedSE	matchedP	betaPConfirmed	Genes Matched (Chromatin Interaction)	Lowest FDR Gene (Chromatin Based)	Enhancer Region	Enhancer Type
ACP5	ACP5	19	11685475	11689790	54	19	11687351	19:11687351	rs2305799	Intronic	ACP5, LOC100820734, SLC44A2, ILF3-DT, ILF3, QTRT1, DNM2, MIR638, MIR4748, MIR199A1, MIR6793, TMED1, C19orf38, CARM1, YIPF2, TIMM29, SMARCA4, RN7SL192P, LDLR-AS1, LDLR, MIR6886, SPC24, KANK2, DOCK6, LOC105372273, ANGPTL8, TSPAN16, RAB3D, TMEM205, CCDC159, PLPPR2, SWSAP1, EPOR, RGL3, CCDC151, PRKCSH, ELAVL3, ZNF653, MIR7974, ECSIT, RN7SL833P, RPL18AP13, RPS12P32, CNN1, ELOF1, ACP5, GAPDHP76, ZNF627…	ACP5	19	11685475	11689790	54	11685477	11688553	CIS	C	T	T	333	2992	0.111297	ADD	1496	-0.554288	0.0563403	-9.83822	3.57433e-22	19:11687351:C:T	19	11687351	CVDIII	plasma	21.4468	310076	top	19:11687351:C:T.ACP5.plasma.CVDIII	csf	-0.0300388	0.0581315	0.605415	FALSE	ZNF439,ZNF69,ZNF491,ZNF20,ZNF625-ZNF20,ZNF625,ZNF136,SWSAP1,EPOR,TSPAN16,ZNF709,DOCK6,ECSIT,CNN1,ELOF1,ZNF627,ZNF440,ZNF44,ZNF433,C19orf43,ASNA1,BEST2,ZNF823,ZNF441,RTBDN,MAST1,	ZNF439	19:11687225-11687491	dyadic
ACP5	ACP5	19	11685475	11689790	54	3	190656393	3:190656393	rs2363038	Intronic	P3H2, MTAPP2, P3H2-AS1, RNU6-1109P, NMNAT1P3, CLDN1, CLDN16, TMEM207, IL1RAP, GCNT1P3, RN7SKP296, CCT6P4, LOC100131685, GMNC, SNAR-I, OSTN, OSTN-AS1, UTS2B, CCDC50, LINCR-0002, PYDC2,	OSTN, GMNC	3	190595719	190595839	100170222			TRANS	G	T	T	1126	2992	0.376337	ADD	1496	0.232836	0.036494	6.38012	2.35451e-10	3:190656393:G:T	3	190656393	CVDIII	csf	9.6281	194532	top	3:190656393:G:T.ACP5.csf.CVDIII	plasma	0.033935	0.0369774	0.358912	FALSE	GMNC,PYDC2,ATP13A4,OPA1,UTS2B,CCDC50,FGF12,ATP13A5,	GMNC
ACP5	ACP5	19	11685475	11689790	54	19	11680583	19:11680583	19:11680583:CA:C	Intronic	AP1M2, LOC100820734, SLC44A2, ILF3-DT, ILF3, QTRT1, DNM2, MIR638, MIR4748, MIR199A1, MIR6793, TMED1, C19orf38, CARM1, YIPF2, TIMM29, SMARCA4, RN7SL192P, LDLR-AS1, LDLR, MIR6886, SPC24, KANK2, DOCK6, LOC105372273, ANGPTL8, TSPAN16, RAB3D, TMEM205, CCDC159, PLPPR2, SWSAP1, EPOR, RGL3, CCDC151, PRKCSH, ELAVL3, ZNF653, MIR7974, ECSIT, RN7SL833P, RPL18AP13, RPS12P32, CNN1, ELOF1, ACP5, GAPDHP76, ZNF62…	ACP5	19	11685475	11689790	54	11685477	11688553	CIS	CA	C	C	601	2992	0.200869	ADD	1496	0.309369	0.0447836	6.9081	7.24585e-12	19:11680583:CA:C	19	11680583	CVDIII	csf	11.1399	215574	top	19:11680583:CA:C.ACP5.csf.CVDIII	plasma	0.323912	0.0447147	6.95354e-13	TRUE	ZNF439,ZNF69,ZNF491,ZNF20,ZNF625-ZNF20,ZNF625,ZNF136,SWSAP1,EPOR,TSPAN16,ZNF709,DOCK6,ECSIT,CNN1,ELOF1,ZNF627,ZNF440,ZNF44,ZNF433,C19orf43,ASNA1,BEST2,ZNF823,ZNF441,RTBDN,MAST1,	ZNF439	19:11680583-11680623	enh
ACVRL1	ACVRL1	12	52301288	52317145	94	3	190657163	3:190657163	rs1316356	Intronic	P3H2, MTAPP2, P3H2-AS1, RNU6-1109P, NMNAT1P3, CLDN1, CLDN16, TMEM207, IL1RAP, GCNT1P3, RN7SKP296, CCT6P4, LOC100131685, GMNC, SNAR-I, OSTN, OSTN-AS1, UTS2B, CCDC50, LINCR-0002, PYDC2,	OSTN, GMNC	3	190595719	190595839	100170222			TRANS	T	C	C	1120	2992	0.374332	ADD	1496	0.223846	0.0367126	6.09725	1.37133e-09	3:190657163:T:C	3	190657163	NEUI	csf	8.86286	182584	top	3:190657163:T:C.ACVRL1.csf.NEUI	plasma	0.0520297	0.0371395	0.161443	FALSE	GMNC,PYDC2,ATP13A4,OPA1,UTS2B,CCDC50,FGF12,ATP13A5,	GMNC
ACVRL1	ACVRL1	12	52301288	52317145	94	12	52306221	12:52306221	rs2277382	Intronic	ACVRL1, METTL7A, HIGD1C, SLC11A2, RNU7-39P, RNU6-87P, RNU6-1273P, LETMD1, CSRNP2, TFCP2, RPL35AP29, PHBP19, RNU6-199P, POU6F1, DAZAP2, SMAGP, BIN2, CELA1, GALNT6, SLC4A8, SCN8A, HNRNPA3P10, FIGNL2, FIGNL2-DT, ANKRD33, ACVRL1, ACVR1B, RNU6-574P, GRASP-AS1, GRASP, NR4A1, ATG101, SMIM41, OR7E47P, KRT80, LINC02874, LINC00592, KRT7, KRT7-AS, KRT87P, KRT88P, KRT86, KRT81, KRT83, KRT89P, KRT85, KRT84, K…	ACVRL1	12	52301288	52317145	94	52315436	52317145	CIS	C	T	T	295	2992	0.0985963	ADD	1496	0.373611	0.0617822	6.04723	1.85863e-09	12:52306221:C:T	12	52306221	NEUI	plasma	8.73081	180419	top	12:52306221:C:T.ACVRL1.plasma.NEUI	csf	0.183484	0.0623579	0.00330658	TRUE			12:52305298-52306480	enh
ACVRL1	ACVRL1	12	52301288	52317145	94	21	42619749	21:42619749	rs914187	Intronic	BACE2, DSCAM-AS1, DSCAM-IT1, YRDCP3, LINC00323, MIR3197, BACE2, PLAC4, FAM3B, MX2, MX1, TMPRSS2, LINC00111, LINC00479, LINC00112, RIPK4, MIR6814, PRDM15, C2CD2, SNORA91, ZBTB21, ZNF295-AS1, UMODL1, UMODL1-AS1,	BACE2	21	42540087	42654457	25825	42624392	42629253	TRANS	C	T	T	1272	2992	0.425134	ADD	1496	0.293859	0.0366745	8.01264	2.24171e-15	21:42619749:C:T	21	42619749	NEUI	csf	14.6494	255084	top	21:42619749:C:T.ACVRL1.csf.NEUI	plasma	0.0498277	0.0374292	0.183309	FALSE	BACE2,	BACE2	21:42619378-42620263	enh
ADA	ADA	20	43248160	43280399	100	20	43255220	20:43255220	rs11555566	Intronic	ADA, RPL27AP, MYBL2, GTSF1L, RNU6-639P, LINC01728, TOX2, RN7SL443P, JPH2, OSER1, OSER1-DT, GDAP1L1, FITM2, R3HDML, HNF4A, HNF4A-AS1, MIR3646, LINC01430, LINC01620, RPL37AP1, TTPAL, SERINC3, PKIG, ADA, LINC01260, KCNK15-AS1, CCN5, KCNK15, RIMS4, PGBD4P2, YWHAB, PABPC1L, TOMM34, STK4-AS1, STK4, KCNS1, WFDC5, WFDC12, PI3, SEMG1, SEMG2, SLPI, MATN4, RBPJL, TRV-CAC14-1, SDC4, SYS1, SYS1-DBNDD2, TP53TG…	ADA	20	43248160	43280399	100	43264712	43280874	CIS	T	C	C	176	2992	0.0588235	ADD	1496	1.10585	0.0742808	14.8874	7.61498e-47	20:43255220:T:C	20	43255220	INFI	plasma	46.1183	420534	top	20:43255220:T:C.ADA.plasma.INFI	csf	-0.0308457	0.0795961	0.698421	FALSE	PKIG,ADA,SERINC3,C20orf62,TTPAL,YWHAB,GDAP1L1,JPH2,OSER1,PABPC1L,L3MBTL1,TOMM34,STK4,	PKIG
ADA	ADA	20	43248160	43280399	100	20	43271392	20:43271392	rs406383	Intronic	ADA, RPL27AP, MYBL2, GTSF1L, RNU6-639P, LINC01728, TOX2, RN7SL443P, JPH2, OSER1, OSER1-DT, GDAP1L1, FITM2, R3HDML, HNF4A, HNF4A-AS1, MIR3646, LINC01430, LINC01620, RPL37AP1, TTPAL, SERINC3, PKIG, ADA, LINC01260, KCNK15-AS1, CCN5, KCNK15, RIMS4, PGBD4P2, YWHAB, PABPC1L, TOMM34, STK4-AS1, STK4, KCNS1, WFDC5, WFDC12, PI3, SEMG1, SEMG2, SLPI, MATN4, RBPJL, TRV-CAC14-1, SDC4, SYS1, SYS1-DBNDD2, TP53TG…	ADA	20	43248160	43280399	100	43264712	43280874	CIS	C	G	G	752	2992	0.251337	ADD	1496	0.442709	0.0397655	11.133	1.03111e-27	20:43271392:C:G	20	43271392	INFI	csf	26.9867	343225	top	20:43271392:C:G.ADA.csf.INFI	plasma	0.174864	0.0411341	2.2592e-05	TRUE	PKIG,ADA,SERINC3,C20orf62,TTPAL,YWHAB,GDAP1L1,JPH2,OSER1,PABPC1L,L3MBTL1,TOMM34,STK4,	PKIG	20:43270676-43272837	enh
ADAM15	ADAM15	1	155023792	155035251	8751	1	155033308	1:155033308	rs11589479	Intronic	DCST1-AS1, ADAM15, RPS7P2, MIR5698, TPM3, RN7SL431P, MIR190B, C1orf189, C1orf43, UBAP2L, SNORA58B, HAX1, RNU6-239P, RNU6-121P, AQP10, ATP8B2, RNU7-57P, MRPS33P1, RPSAP17, IL6R-AS1, IL6R, PSMD8P1, SHE, TDRD10, UBE2Q1, UBE2Q1-AS1, CHRNB2, ADAR, KCNN3, PMVK, PBXIP1, PYGO2, LOC101928120, SHC1, CKS1B, MIR4258, FLAD1, LENEP, ZBTB7B, DCST2, DCST1, DCST1-AS1, ADAM15, EFNA4, EFNA3, EFNA1, SLC50A1, DPM3, H…	ADAM15	1	155023792	155035251	8751	155034637	155035251	CIS	G	A	A	224	1850	0.121081	ADD	925	0.967051	0.0647159	14.943	2.22835e-45	1:155033308:G:A	1	155033308	NEUx	plasma	44.652	415873	top	1:155033308:G:A.ADAM15.plasma.NEUx	csf	0.251749	0.0688832	0.000271209	TRUE	LENEP,ZBTB7B,PYGO2,FLAD1,UBE2Q1,CHRNB2,ADAR,AL606500.1,EFNA1,SLC50A1,DPM3,SHE,TDRD10,PBXIP1,SHC1,CKS1B,	LENEP
ADAM15	ADAM15	1	155023792	155035251	8751	1	155722506	1:155722506	rs12134456	Intronic	GON4L, PMVK, PBXIP1, PYGO2, LOC101928120, SHC1, CKS1B, MIR4258, FLAD1, LENEP, ZBTB7B, DCST2, DCST1, DCST1-AS1, ADAM15, EFNA4, EFNA3, EFNA1, SLC50A1, DPM3, HMGN2P18, KRTCAP2, TRIM46, MUC1, MIR92B, THBS3, MTX1, GBAP1, MTX1P1, GBA, FAM189B, SCAMP3, CLK2, HCN3, PKLR, FDPS, RUSC1-AS1, RUSC1, ASH1L, MIR555, RNU6-106P, RNU6-1297P, POU5F1P4, ASH1L-AS1, LOC284620, DAP3P1, MSTO1, LOC100419798, LOC100419799…	GON4L	1	155719449	155829191	54856	155796661	155823600	CIS	C	G	G	638	1952	0.326844	ADD	976	0.284319	0.0468504	6.06865	1.84511e-09	1:155722506:C:G	1	155722506	NEUx	csf	8.73398	180471	top	1:155722506:C:G.ADAM15.csf.NEUx	plasma	0.347215	0.0477074	7.24186e-13	TRUE	THBS3,MTX1,GON4L,SYT11,RUSC1,RIT1,KIAA0907,RXFP4,	THBS3
ADAM15	ADAM15	1	155023792	155035251	8751	1	155877669	1:155877669	rs140751929	Intronic	RIT1, PMVK, PBXIP1, PYGO2, LOC101928120, SHC1, CKS1B, MIR4258, FLAD1, LENEP, ZBTB7B, DCST2, DCST1, DCST1-AS1, ADAM15, EFNA4, EFNA3, EFNA1, SLC50A1, DPM3, HMGN2P18, KRTCAP2, TRIM46, MUC1, MIR92B, THBS3, MTX1, GBAP1, MTX1P1, GBA, FAM189B, SCAMP3, CLK2, HCN3, PKLR, FDPS, RUSC1-AS1, RUSC1, ASH1L, MIR555, RNU6-106P, RNU6-1297P, POU5F1P4, ASH1L-AS1, LOC284620, DAP3P1, MSTO1, LOC100419798, LOC100419799,…	RIT1	1	155867599	155881140	6016	155879886	155880582	CIS	C	G	G	75	1850	0.0405405	ADD	925	0.901941	0.116578	7.73677	2.66765e-14	1:155877669:C:G	1	155877669	NEUx	plasma	13.5739	244083	top	1:155877669:C:G.ADAM15.plasma.NEUx	csf	0.179412	0.119036	0.132081	FALSE
ADAM15	ADAM15	1	155023792	155035251	8751	8	18191183	8:18191183	rs143908448	Intronic	ADAM24P, SLC7A2, PDGFRL, MTUS1, MIR548V, RNA5SP256, FGL1, PCM1, ASAH1, LOC101929066, MRPS18CP3, LOC100133073, NAT1, MTND4LP26, TRK-TTT17-1, NATP, RPL10AP11, NAT2, PSD3, RPL35P6, LOC100128993, LOC442382, SH2D4A,	NATP	8	18227419	18229387	11			TRANS	A	G	G	29	1952	0.0148566	ADD	976	1.03765	0.185116	5.6054	2.70485e-08	8:18191183:A:G	8	18191183	NEUx	csf	7.56786	159796	top	8:18191183:A:G.ADAM15.csf.NEUx	plasma	0.46879	0.191036	0.0143141	TRUE	NAT2,NAT1,ASAH1,PSD3,	NAT2
ADAM15	ADAM15	1	155023792	155035251	8751	1	155507543	1:155507543	rs5020058	Intronic	ASH1L, UBE2Q1, UBE2Q1-AS1, CHRNB2, ADAR, KCNN3, PMVK, PBXIP1, PYGO2, LOC101928120, SHC1, CKS1B, MIR4258, FLAD1, LENEP, ZBTB7B, DCST2, DCST1, DCST1-AS1, ADAM15, EFNA4, EFNA3, EFNA1, SLC50A1, DPM3, HMGN2P18, KRTCAP2, TRIM46, MUC1, MIR92B, THBS3, MTX1, GBAP1, MTX1P1, GBA, FAM189B, SCAMP3, CLK2, HCN3, PKLR, FDPS, RUSC1-AS1, RUSC1, ASH1L, MIR555, RNU6-106P, RNU6-1297P, POU5F1P4, ASH1L-AS1, LOC284620, …	ASH1L	1	155305059	155532594	55870	155451202	155532598	CIS	T	A	A	472	1850	0.255135	ADD	925	-0.356793	0.0518297	-6.88393	1.07476e-11	1:155507543:T:A	1	155507543	NEUx	plasma	10.9687	213339	top	1:155507543:T:A.ADAM15.plasma.NEUx	csf	-0.163345	0.0512095	0.00146952	TRUE	RUSC1,	RUSC1
ADAM15	ADAM15	1	155023792	155035251	8751	1	155035611	1:155035611	rs3806256	Intronic	DCST1-AS1, RPS7P2, MIR5698, TPM3, RN7SL431P, MIR190B, C1orf189, C1orf43, UBAP2L, SNORA58B, HAX1, RNU6-239P, RNU6-121P, AQP10, ATP8B2, RNU7-57P, MRPS33P1, RPSAP17, IL6R-AS1, IL6R, PSMD8P1, SHE, TDRD10, UBE2Q1, UBE2Q1-AS1, CHRNB2, ADAR, KCNN3, PMVK, PBXIP1, PYGO2, LOC101928120, SHC1, CKS1B, MIR4258, FLAD1, LENEP, ZBTB7B, DCST2, DCST1, DCST1-AS1, ADAM15, EFNA4, EFNA3, EFNA1, SLC50A1, DPM3, HMGN2P18,…	DCST1-AS1	1	155017667	155036467	100505666			CIS	T	C	C	889	1952	0.45543	ADD	976	-0.468001	0.0432379	-10.8239	7.34123e-26	1:155035611:T:C	1	155035611	NEUx	csf	25.1342	332965	top	1:155035611:T:C.ADAM15.csf.NEUx	plasma	0.0461773	0.0473053	0.329243	FALSE	LENEP,ZBTB7B,PYGO2,FLAD1,UBE2Q1,CHRNB2,ADAR,AL606500.1,EFNA1,SLC50A1,DPM3,SHE,TDRD10,PBXIP1,SHC1,CKS1B,	LENEP	1:155033860-155037058	dyadic
ADAM22	ADAM22	7	87563458	87832204	53616	7	87349306	7:87349306	7:87349306:CA:C	Intronic	RUNDC3B, KIAA1324L, LOC101927420, DMTF1, TMEM243, TP53TG1, CROT, ABCB4, ABCB1, HNRNPA1P9, RUNDC3B, SLC25A40, DBF4, ADAM22, SRI, LOC102723885, STEAP4, EIF4A1P13, LOC100419447, LOC100128464, KPNA2P2, PQLC1P1, EEF1A1P28,	RUNDC3B	7	87257714	87461611	154661	87338566	87399973	CIS	CA	C	C	1424	2992	0.475936	ADD	1496	0.587042	0.0323451	18.1493	1.11257e-66	7:87349306:CA:C	7	87349306	NEUI	csf	65.9537	472145	top	7:87349306:CA:C.ADAM22.csf.NEUI	plasma	0.416428	0.0340678	8.11532e-33	TRUE	RUNDC3B,ADAM22,	RUNDC3B
ADAM22	ADAM22	7	87563458	87832204	53616	7	87527384	7:87527384	rs12670575	Intronic	DBF4, LOC101927420, DMTF1, TMEM243, TP53TG1, CROT, ABCB4, ABCB1, HNRNPA1P9, RUNDC3B, SLC25A40, DBF4, ADAM22, SRI, LOC102723885, STEAP4, EIF4A1P13, LOC100419447, LOC100128464, KPNA2P2, PQLC1P1, EEF1A1P28, ZNF804B, TEX47,	DBF4	7	87505808	87538868	10926	87525498	87530130	CIS	C	T	T	1439	2992	0.480949	ADD	1496	0.425569	0.0340332	12.5045	3.40135e-34	7:87527384:C:T	7	87527384	NEUI	plasma	33.4683	374280	top	7:87527384:C:T.ADAM22.plasma.NEUI	csf	0.581983	0.0324494	2.68419e-65	TRUE	ADAM22,RUNDC3B,C7orf63,DMTF1,ABCB4,SLC25A40,DBF4,TMEM243,CROT,	ADAM22
ADAM22	ADAM22	7	87563458	87832204	53616	8	35457355	8:35457355	rs186479306	Intronic	UNC5D, LINC01288, RPL21P80, UNC5D, LSM12P1, LOC101929550, MTCYBP19, MTND6P19, MTND5P41, RNU6-533P, RPL23P10,	UNC5D	8	35092993	35654068	137970	35581669	35648828	TRANS	A	G	G	20	2992	0.00668449	ADD	1496	-1.23418	0.222459	-5.54792	3.4145e-08	8:35457355:A:G	8	35457355	NEUI	csf	7.46667	157854	top	8:35457355:A:G.ADAM22.csf.NEUI	plasma	0.103123	0.224706	0.646355	FALSE	KCNU1,AC012215.1,	KCNU1
ADAM22	ADAM22	7	87563458	87832204	53616	8	35839937	8:35839937	rs190023119	Intronic	UNC5D, LSM12P1, LOC101929550, MTCYBP19, MTND6P19, MTND5P41, RNU6-533P, RPL23P10, RNA5SP264, KCNU1, MRPS7P1, TPT1P8,	MTCYBP19	8	36135281	36136404	107075127			TRANS	A	T	T	25	2992	0.00835561	ADD	1496	-1.1657	0.199082	-5.85538	5.84171e-09	8:35839937:A:T	8	35839937	NEUI	csf	8.23346	171957	top	8:35839937:A:T.ADAM22.csf.NEUI	plasma	0.135453	0.201308	0.501139	FALSE	KCNU1,AC012215.1,	KCNU1
ADAM22	ADAM22	7	87563458	87832204	53616	7	87151090	7:87151090	rs4148743	Intronic	ABCB1, HNRNPA1P9, GRM3, KIAA1324L, LOC101927420, DMTF1, TMEM243, TP53TG1, CROT, ABCB4, ABCB1, HNRNPA1P9, RUNDC3B, SLC25A40, DBF4, ADAM22, SRI, LOC102723885, STEAP4, EIF4A1P13, LOC100419447, LOC100128464,	HNRNPA1P9	7	87150709	87151928	100421389	87150777	87151726	CIS	C	T	T	1450	2992	0.484626	ADD	1496	0.286122	0.0357763	7.99754	2.52164e-15	7:87151090:C:T	7	87151090	NEUI	plasma	14.5983	254580	top	7:87151090:C:T.ADAM22.plasma.NEUI	csf	0.391695	0.0351033	7.92918e-28	TRUE	ADAM22,	ADAM22
ADAM23	ADAM23	2	207308256	207485851	8745	2	207308961	2:207308961	rs1448903	Intronic	ADAM23, NRP2, RN7SKP178, PPIAP68, INO80D, RPL27P8, NDUFS1, GCSHP3, EEF1B2, SNORD51, SNORA41, GPR1, GPR1-AS, RN7SKP200, LOC100132849, HMGN1P6, RN7SKP260, ZDBF2, LOC645978, HNRNPA1P51, ADAM23, FAM237A, DYTN, LOC100420893, MDH1B, FASTKD2, MIR3130-2, MIR3130-1, CPO, KLF7, MIR2355, MIR7845, MYOSLID-AS1, MYOSLID, LINC01802, MIR1302-4,	ADAM23	2	207308256	207485851	8745	207459559	207482579	CIS	A	G	G	258	2992	0.0862299	ADD	1496	0.824576	0.0629591	13.097	3.51281e-37	2:207308961:A:G	2	207308961	NEUI	plasma	36.4543	386609	top	2:207308961:A:G.ADAM23.plasma.NEUI	csf	0.079536	0.0664482	0.231511	FALSE	NDUFS1,EEF1B2,	NDUFS1
ADAM23	ADAM23	2	207308256	207485851	8745	2	206921764	2:206921764	rs184397111	Intronic	INO80D, NRP2, RN7SKP178, PPIAP68, INO80D, RPL27P8, NDUFS1, GCSHP3, EEF1B2, SNORD51, SNORA41, GPR1, GPR1-AS, RN7SKP200, LOC100132849, HMGN1P6, RN7SKP260, ZDBF2, LOC645978, HNRNPA1P51, ADAM23, FAM237A, DYTN, LOC100420893, MDH1B, FASTKD2, MIR3130-2, MIR3130-1, CPO,	INO80D	2	206858445	206950898	54891	206927630	206951027	CIS	G	A	A	24	2992	0.00802139	ADD	1496	-1.09852	0.19518	-5.62825	2.17071e-08	2:206921764:G:A	2	206921764	NEUI	plasma	7.6634	161606	top	2:206921764:G:A.ADAM23.plasma.NEUI	csf	-0.25087	0.197146	0.20339	FALSE	CTLA4,CREB1,ICOS,NDUFS1,EEF1B2,CD28,GPR1,	CTLA4
ADAM23	ADAM23	2	207308256	207485851	8745	3	190642837	3:190642837	rs4687181	Intronic	P3H2, MTAPP2, P3H2-AS1, RNU6-1109P, NMNAT1P3, CLDN1, CLDN16, TMEM207, IL1RAP, GCNT1P3, RN7SKP296, CCT6P4, LOC100131685, GMNC, SNAR-I, OSTN, OSTN-AS1, UTS2B, CCDC50, LINCR-0002, PYDC2,	OSTN, GMNC	3	190595719	190595839	100170222			TRANS	C	T	T	1118	2992	0.373663	ADD	1496	0.220992	0.0364919	6.05591	1.76342e-09	3:190642837:C:T	3	190642837	NEUI	csf	8.75364	180796	top	3:190642837:C:T.ADAM23.csf.NEUI	plasma	-0.0105476	0.0369334	0.775237	FALSE	GMNC,PYDC2,ATP13A4,OPA1,UTS2B,CCDC50,FGF12,ATP13A5,	GMNC
ADGRB3	ADGRB3	6	69345174	70099398	577	6	69060112	6:69060112	rs112770473	Nearest	LOC100420211, RNA5SP208, RNU6-280P, LOC100128293, LOC102723883, LINC02549, LOC101928307, ADGRB3,	LINC02549	6	68936862	69039791	101928280			CIS	C	T	T	80	1850	0.0432432	ADD	925	0.642318	0.109094	5.88774	5.47743e-09	6:69060112:C:T	6	69060112	NEUx	plasma	8.26142	172446	top	6:69060112:C:T.ADGRB3.plasma.NEUx	csf	0.340948	0.106383	0.00139496	TRUE	EYS,	EYS
ADGRB3	ADGRB3	6	69345174	70099398	577	6	70256014	6:70256014	rs75020516	Nearest	LOC101928307, ADGRB3, LMBRD1, NPM1P37, GAPDHP42, COL19A1, RPL37P15, COL9A1, EVADR, FAM135A-AS1, FAM135A, RNU7-48P,	LMBRD1	6	70383902	70506902	55788	70385749	70506777	CIS	A	T	T	54	1850	0.0291892	ADD	925	1.0555	0.135955	7.7636	2.18763e-14	6:70256014:A:T	6	70256014	NEUx	plasma	13.66	244996	top	6:70256014:A:T.ADGRB3.plasma.NEUx	csf	0.451894	0.133821	0.000762196	TRUE
ADGRB3	ADGRB3	6	69345174	70099398	577	6	69673773	6:69673773	rs945528	Intronic	ADGRB3, LOC102723883, LINC02549, LOC101928307, ADGRB3, LMBRD1, NPM1P37, GAPDHP42, COL19A1,	ADGRB3	6	69345174	70099398	577			CIS	C	T	T	722	1850	0.39027	ADD	925	0.777873	0.0392168	19.8352	3.29677e-73	6:69673773:C:T	6	69673773	NEUx	plasma	72.4819	485762	top	6:69673773:C:T.ADGRB3.plasma.NEUx	csf	0.348432	0.0439731	6.27318e-15	TRUE	COL19A1,LMBRD1,	COL19A1
ADGRB3	ADGRB3	6	69345174	70099398	577	6	69670546	6:69670546	rs3043273	Intronic	ADGRB3, LOC102723883, LINC02549, LOC101928307, ADGRB3, LMBRD1, NPM1P37, GAPDHP42, COL19A1,	ADGRB3	6	69345174	70099398	577			CIS	AAAG	A	A	815	1952	0.41752	ADD	976	0.371225	0.0434784	8.53814	5.18538e-17	6:69670546:AAAG:A	6	69670546	NEUx	csf	16.2852	270356	top	6:69670546:AAAG:A.ADGRB3.csf.NEUx	plasma	0.74513	0.0395473	2.96782e-67	TRUE	COL19A1,LMBRD1,	COL19A1
ADGRB3	ADGRB3	6	69345174	70099398	577	6	70696983	6:70696983	rs74488411	Intronic	COL19A1, LMBRD1, NPM1P37, GAPDHP42, COL19A1, RPL37P15, COL9A1, EVADR, FAM135A-AS1, FAM135A, RNU7-48P, SDHAF4, LOC642590, SLC25A6P6, SMAP1, LOC100419975, B3GAT2,	COL19A1	6	70576448	70922171	1310	70894595	70909635	TRANS	C	A	A	53	1850	0.0286486	ADD	925	1.08202	0.137007	7.89758	8.05342e-15	6:70696983:C:A	6	70696983	NEUx	plasma	14.094	249508	top	6:70696983:C:A.ADGRB3.plasma.NEUx	csf	0.604534	0.134314	7.58402e-06	TRUE	COL19A1,	COL19A1
ALCAM	ALCAM	3	105085557	105295744	214	17	15506232	17:15506232	rs112450859	Intronic	CDRT1, RPS18P12, RPL23AP76, CDRT7, LOC101928475, CDRT8, PMP22, MIR4731, TEKT3, RNU6-799P, RN7SL792P, TVP23C-CDRT4, CDRT4, RPL9P2, CDRT3, TVP23C, PPIAP53, CDRT1, TRIM16, ZNF29P, ZNF286A, UBE2SP1, TBC1D26, CDRT15P2, ZSWIM5P1, RNA5SP436, IL6STP1, MEIS3P1, LINC02087, SPECC1P1, ADORA2B, ZSWIM7, TTC19, NCOR1, RPLP1P11, RPL22P21, RNU6-314P, RNU6-862P, SNORD163, RN7SL442P, PIGL, MIR1288, CENPV, UBB, FTLP…	CDRT1	17	15468796	15523018	374286	15497867	15499946	TRANS	C	T	T	28	2992	0.00935829	ADD	1496	1.072	0.188425	5.68926	1.53277e-08	17:15506232:C:T	17	15506232	CVDIII	csf	7.81452	164423	top	17:15506232:C:T.ALCAM.csf.CVDIII	plasma	0.268457	0.190329	0.158604	FALSE	ZSWIM7,TTC19,	ZSWIM7
ALCAM	ALCAM	3	105085557	105295744	214	3	190643896	3:190643896	rs71635338	Intronic	P3H2, MTAPP2, P3H2-AS1, RNU6-1109P, NMNAT1P3, CLDN1, CLDN16, TMEM207, IL1RAP, GCNT1P3, RN7SKP296, CCT6P4, LOC100131685, GMNC, SNAR-I, OSTN, OSTN-AS1, UTS2B, CCDC50, LINCR-0002, PYDC2,	OSTN, GMNC	3	190595719	190595839	100170222			TRANS	C	CT	CT	1123	2992	0.375334	ADD	1496	0.243278	0.0365646	6.65338	4.00842e-11	3:190643896:C:CT	3	190643896	CVDIII	csf	10.397	205617	top	3:190643896:C:CT.ALCAM.csf.CVDIII	plasma	0.0275708	0.0370955	0.457453	FALSE	GMNC,PYDC2,ATP13A4,OPA1,UTS2B,CCDC50,FGF12,ATP13A5,	GMNC
ANPEP	ANPEP	15	90328126	90358084	290	15	90337639	15:90337639	rs6496605	Intronic	ANPEP, ACAN, HAPLN3, MFGE8, KRT18P47, LOC100129942, ABHD2, RNU7-195P, HMGB1P8, RLBP1, FANCI, POLG, MIR6766, TRR-TCG1-1, MIR9-3HG, MIR9-3, LOC105371031, RHCG, LINC00928, TICRR, KIF7, PLIN1, PEX11A, RPL36AP43, WDR93, RNU6-132P, MESP1, MRPL15P1, MESP2, ANPEP, ARPIN-AP3S2, AP3S2, MIR5094, LOC100631255, MIR5009, RNU6-1111P, ARPIN, RNU7-111P, LOC100421368, ZNF710, MIR3174, ZNF710-AS1, IDH2, IDH2-DT, RN…	ANPEP	15	90328126	90358084	290	90349632	90358096	CIS	C	T	T	1497	2992	0.500334	ADD	1496	0.32339	0.0349188	9.26121	6.80246e-20	15:90337639:C:T	15	90337639	CVDIII	plasma	19.1673	293865	top	15:90337639:C:T.ANPEP.plasma.CVDIII	csf	0.197118	0.0355431	3.45368e-08	TRUE	AP3S2,MESP1,MESP2,SEMA4B,	AP3S2
ANPEP	ANPEP	15	90328126	90358084	290	12	54930500	12:54930500	12:54930500:GAA:G	Intronic	NCKAP1L, LOC100419830, RPL31P51, ATP5MC2, CALCOCO1, CISTR, RN7SKP289, HOXC13-AS, HOXC13, HOXC12, HOTAIR, HOXC11, HOXC-AS3, HOXC10, MIR196A2, HOXC-AS2, HOXC-AS1, HOXC9, HOXC8, HOXC4, HOXC5, HOXC6, MIR615, FLJ12825, LOC100240735, LOC100240734, LINC02381, SMUG1, CBX5, MIR3198-2, RN7SL390P, SCAT2, HNRNPA1, NFE2, RNU6-950P, COPZ1, MIR148B, RN7SL744P, LOC102724050, GPR84, ZNF385A, ITGA5, GTSF1, NCKAP1L…	NCKAP1L	12	54891536	54942027	3071	54925991	54930336	TRANS	GAA	G	G	518	2992	0.173128	ADD	1496	-0.26932	0.0474878	-5.67136	1.69812e-08	12:54930500:GAA:G	12	54930500	CVDIII	csf	7.77003	163599	top	12:54930500:GAA:G.ANPEP.csf.CVDIII	NA	NA	NA	NA	NA	GTSF1,DCD,ITGA5,PPP1R1A,TESPA1,ITGA7,BLOC1S1,RP11-644F5.10,RDH5,LACRT,	GTSF1
ANPEP	ANPEP	15	90328126	90358084	290	15	90327226	15:90327226	rs28698386	Intronic	ACAN, HAPLN3, MFGE8, KRT18P47, LOC100129942, ABHD2, RNU7-195P, HMGB1P8, RLBP1, FANCI, POLG, MIR6766, TRR-TCG1-1, MIR9-3HG, MIR9-3, LOC105371031, RHCG, LINC00928, TICRR, KIF7, PLIN1, PEX11A, RPL36AP43, WDR93, RNU6-132P, MESP1, MRPL15P1, MESP2, ANPEP, ARPIN-AP3S2, AP3S2, MIR5094, LOC100631255, MIR5009, RNU6-1111P, ARPIN, RNU7-111P, LOC100421368, ZNF710, MIR3174, ZNF710-AS1, IDH2, IDH2-DT, RN7SL346P…	ANPEP	15	90328126	90358084	290	90349632	90358096	CIS	C	T	T	1490	2992	0.497995	ADD	1496	-0.197778	0.035471	-5.57575	2.92039e-08	15:90327226:C:T	15	90327226	CVDIII	csf	7.53456	159159	top	15:90327226:C:T.ANPEP.csf.CVDIII	plasma	-0.314999	0.0348993	5.34197e-19	TRUE	AP3S2,MESP1,MESP2,SEMA4B,	AP3S2	15:90326297-90327487	enh
ANXA10	ANXA10	4	169013688	169108887	11199	19	35636856	19:35636856	rs2085462	Intronic	FXYD7, LSM14A, KIAA0355, RPL29P33, GPI, PDCD2L, RN7SL154P, UBA2, WTIP, RPS26P55, ZNF807P, SCGB1B2P, SCGB2B2, LOC100130632, SCGB2B3P, SCGB1B3P, ZNF302, SCGB2B1P, SCGB1B1P, ZNF181, ZNF599, LOC100419834, LINC01801, LOC100419842, LOC401913, LINC00904, LINC01838, ZNF30-AS1, ZNF30, ZNF792, GRAMD1A, SCN1B, HPN, HPN-AS1, LOC100421064, LOC100420797, FXYD3, MIR6887, LGI4, FXYD1, FXYD7, FXYD5, FAM187B, FAM1…	FXYD7	19	35634159	35645205	53822	35634160	35640598	TRANS	A	G	G	864	1850	0.467027	ADD	925	-0.261665	0.0457903	-5.71443	1.48488e-08	19:35636856:A:G	19	35636856	NEUx	plasma	7.82831	164677	top	19:35636856:A:G.ANXA10.plasma.NEUx	csf	-0.00852325	0.045081	0.850081	FALSE	AC020907.1,FAM187B,ATP4A,ZNF792,	AC020907.1
AOC1	AOC1	7	150549605	150558592	26	7	150561497	7:150561497	rs80116301	Nearest	ATP6V0E2-AS1, ATP6V0E2, ACTR3C, LOC100134040, LRRC61, ZBED6CL, RARRES2, REPIN1, ZNF775, LOC728743, LINC00996, GIMAP8, EIF2AP1, STRADBP1, GIMAP7, ALDH7A1P3, GIMAP4, EIF2AP2, LOC100288724, GIMAP6, EIF2AP3, GIMAP2, GIMAP1-GIMAP5, GIMAP1, GIMAP5, GIMAP3P, BET1P1, TMEM176B, TMEM176A, AOC1, KCNH2, NOS3, ATG9B, ABCB8, ASIC3, CDK5, SLC4A2, FASTK, TMUB1, AGAP3, GBX1, ASB10, IQCA1L, LOC114483834, H2BE1, AB…	AOC1	7	150549605	150558592	26			CIS	C	T	T	139	1850	0.0751351	ADD	925	0.592283	0.0855086	6.9266	8.07612e-12	7:150561497:C:T	7	150561497	NEUx	plasma	11.0928	214962	top	7:150561497:C:T.AOC1.plasma.NEUx	csf	0.0185226	0.0842409	0.826014	FALSE	ACTR3C,LRRC61,ZBED6CL,RARRES2,REPIN1,ZNF775,GIMAP8,KRBA1,GIMAP7,ATP6V0E2,AOC1,	ACTR3C
AOC1	AOC1	7	150549605	150558592	26	7	26971174	7:26971174	7:26971174:CAA:C	Intronic	MIR148A, NFE2L3, HNRNPA2B1, CBX3, RPL23P7, SNX10, LOC105375304, LOC441204, KIAA0087, LINC02860, SKAP2, RPL7AP38, HMGB3P20, TPM3P4, NHP2P2, HOXA1, HOTAIRM1, HOXA2, HOXA3, HOXA-AS2, HOXA4, HOXA-AS3, HOXA5, HOXA6, HOXA7, HOXA10-HOXA9, HOXA9, HOXA10-AS, MIR196B, HOXA10, HOXA11, HOXA11-AS, HOXA13, HOTTIP, EVX1-AS, EVX1, RPL35P4, EIF4HP1, PSMC1P2, LOC442292, HIBADH, TSL, TAX1BP1, JAZF1,	RPL7AP38	7	26961727	26962585	442660	26961729	26962531	TRANS	CAA	C	C	903	1952	0.462602	ADD	976	0.253624	0.0445981	5.68689	1.70975e-08	7:26971174:CAA:C	7	26971174	NEUx	csf	7.76707	163544	top	7:26971174:CAA:C.AOC1.csf.NEUx	plasma	0.0873443	0.0469796	0.0633172	FALSE	SKAP2,HOXA1,HOXA2,HOXA3,HOXA4,HOXA5,HOXA6,HOXA7,NPVF,	SKAP2
AOC1	AOC1	7	150549605	150558592	26	2	129972124	2:129972124	rs148541374	Intronic	RPL21P34, HS6ST1, RNA5SP103, ISCA1P6, LOC101927881, LINC01854, PPIAP65, LINC02572, PLAC9P1, LINC01856, RPL22P7, RAB6C-AS1, RAB6C, LOC100422513, LOC646674, FAR2P1, KLF2P1, CYP4F27P, POTEF, RNU6-1049P, MED15P9, CCDC74B, SMPD4, MZT2B, TUBA3E, RHOQP3,	LINC01854	2	129999746	130031464	151121			TRANS	TCCAAG	T	T	33	1952	0.0169057	ADD	976	-0.958955	0.1731	-5.53989	3.89447e-08	2:129972124:TCCAAG:T	2	129972124	NEUx	csf	7.40955	156746	top	2:129972124:TCCAAG:T.AOC1.csf.NEUx	plasma	0.0499893	0.17998	0.781267	FALSE
AP2B1	AP2B1	17	33914341	34053432	163	3	190655759	3:190655759	rs78054167	Intronic	P3H2, MTAPP2, P3H2-AS1, RNU6-1109P, NMNAT1P3, CLDN1, CLDN16, TMEM207, IL1RAP, GCNT1P3, RN7SKP296, CCT6P4, LOC100131685, GMNC, SNAR-I, OSTN, OSTN-AS1, UTS2B, CCDC50, LINCR-0002, PYDC2,	OSTN, GMNC	3	190595719	190595839	100170222			TRANS	A	T	T	1143	3066	0.372798	ADD	1533	0.203158	0.0336161	6.04347	1.89095e-09	3:190655759:A:T	3	190655759		csf	8.72332	180295	top							GMNC,PYDC2,ATP13A4,OPA1,UTS2B,CCDC50,FGF12,ATP13A5,	GMNC
APOE	APOE	19	45409053	45412652	348	19	45411941	19:45411941	rs429358	Missense	APOE, ZNF45, ZNF221, ZNF155, LOC101928063, ZNF230, ZNF222, ZNF223, ZNF284, RNU6-902P, ZNF224, LOC100379224, ZNF225, ZNF234, ZNF226, ZNF227, ZNF233, ZNF235, MRPS15P2, NDUFA3P1, ZNF112, ZNF285, ZNF229, ZNF285B, ZNF180, CEACAM20, CEACAM22P, IGSF23, PVR, MIR4531, CEACAM19, CEACAM16, BCL3, MIR8085, CBLC, BCAM, NECTIN2, TOMM40, APOE, APOC1, APOC1P1, APOC4, APOC4-APOC2, APOC2, CLPTM1, RELB, CLASRP, RNU6…	APOE	19	45409053	45412652	348	45409617	45412211	CIS	T	C	C	725	3066	0.236464	ADD	1533	-1.04293	0.031069	-33.5682	1.31599e-185	19:45411941:T:C	19	45411941		CSF	184.881	620853	top							APOC4,APOC4-APOC2,APOC2,CTB-129P6.11,CLPTM1,CLASRP,TRAPPC6A,BLOC1S3,AC005779.2,PVR,ZNF225,	APOC4
Ab40	APP	21	27252861	27543446	351	4	40199157	4:40199157	rs3821990	Intronic	RHOH, RFC1, RNU6-32P, RNU6-887P, KLB, MIR5591, RPL9, LIAS, LOC401127, UGDH, UGDH-AS1, SMIM14, RNU7-11P, UBE2K, RN7SL558P, ZBTB12BP, PDS5A, RNA5SP159, PABPC1P1, KRT18P25, LOC344967, N4BP2, RNU6-1112P, RHOH, LINC02265, CHRNA9, RNU7-74P, RBM47, RPL37P14, MIR4802, NSUN7, ARL4AP2, APBB2, RNA5SP160, RNU6-836P, RNU6-1195P,	RHOH	4	40192700	40248587	399	40201965	40244872	TRANS	T	G	G	152	3066	0.049576	ADD	1533	-0.466664	0.0829973	-5.62264	2.23152e-08	4:40199157:T:G	4	40199157		plasma	7.6514	161380	top							CHRNA9,NSUN7,UGDH,RBM47,RPL9,LIAS,SMIM14,	CHRNA9
Ab42	APP	21	27252861	27543446	351	7	21669891	7:21669891	rs118173228	Intronic	DNAH11, SP8, RPL23P8, LINC01162, RPS26P30, RN7SL542P, ASS1P11, RNU1-15P, SP4, MIR1183, DNAH11, CDCA7L, RAPGEF5, RNA5SP227, STEAP1B, EEF1A1P6, LOC100506178,	DNAH11	7	21582657	21941457	8701	21932243	21940734	TRANS	T	A	A	35	3066	0.0114155	ADD	1533	-0.942699	0.169711	-5.55472	3.27361e-08	7:21669891:T:A	7	21669891		plasma	7.48497	158207	top							SP8,DNAH11,CDCA7L,RAPGEF5,	SP8
AB42	APP	21	27252861	27543446	351	19	45411941	19:45411941	rs429358	Missense	APOE, ZNF45, ZNF221, ZNF155, LOC101928063, ZNF230, ZNF222, ZNF223, ZNF284, RNU6-902P, ZNF224, LOC100379224, ZNF225, ZNF234, ZNF226, ZNF227, ZNF233, ZNF235, MRPS15P2, NDUFA3P1, ZNF112, ZNF285, ZNF229, ZNF285B, ZNF180, CEACAM20, CEACAM22P, IGSF23, PVR, MIR4531, CEACAM19, CEACAM16, BCL3, MIR8085, CBLC, BCAM, NECTIN2, TOMM40, APOE, APOC1, APOC1P1, APOC4, APOC4-APOC2, APOC2, CLPTM1, RELB, CLASRP, RNU6…	APOE	19	45409053	45412652	348	45409617	45412211	TRANS	T	C	C	703	2992	0.23496	ADD	1496	-0.654802	0.0380443	-17.2116	1.0459e-60	19:45411941:T:C	19	45411941	EI	csf	59.9805	458450	top	19:45411941:T:C.CSF_BA42pgml_EI.csf.EI	NA	NA	NA	NA	NA	APOC4,APOC4-APOC2,APOC2,CTB-129P6.11,CLPTM1,CLASRP,TRAPPC6A,BLOC1S3,AC005779.2,PVR,ZNF225,	APOC4
ARTN	ARTN	1	44398992	44402912	9048	11	43604086	11:43604086	rs150959042	Intronic	LOC100533710, HNRNPKP3, API5, TTC17, RN7SKP287, CTBP2P6, MIR670, MIR670HG, MIR129-2, HSD17B12, RPL23AP63, PHBP2, ALKBH3, SEC14L1P1, ALKBH3-AS1, C11orf96, ACCSL, ACCS, EXT2, ALX4, CD82,	MIR129-2	11	43602944	43603033	406918	43602944	43603033	TRANS	C	T	T	92	2992	0.0307487	ADD	1496	-0.564351	0.102858	-5.48671	4.80302e-08	11:43604086:C:T	11	43604086	INFI	csf	7.31849	154962	top	11:43604086:C:T.ARTN.csf.INFI	plasma	0.086026	0.103865	0.407663	FALSE
ASAH2	ASAH2	10	51944621	52008370	56624	10	52027609	10:52027609	rs10740617	Nearest	RPL35AP24, RPL35AP23, AGAP7P, RPL23AP61, MSMB, NCOA4, TIMM23, SNORA74C-1, RNA5SP317, AGAP6, FAM21EP, SLC9A3P3, WASHC2A, SLC9A3P1, ASAH2, DYNC1I2P1, SGMS1, RNU7-107P, SGMS1-AS1, SHQ1P1, BEND3P1, NUTM2HP, LOC100421009, NPAP1P1, CTSLP4, PGGT1BP1, ASAH2B, A1CF, CCDC58P2, PRKG1, LOC102724719,	DYNC1I2P1	10	52024648	52026872	728532			CIS	C	A	A	543	2992	0.181484	ADD	1496	-0.652339	0.0442718	-14.7349	5.50891e-46	10:52027609:C:A	10	52027609	NEUI	plasma	45.2589	417820	top	10:52027609:C:A.ASAH2.plasma.NEUI	csf	-0.521579	0.045421	2.61142e-29	TRUE	SGMS1,AC069547.1,CHAT,SLC18A3,AC069547.2,C10orf53,ERCC6,PGBD3,ERCC6-PGBD3,DKK1,	SGMS1
ASAH2	ASAH2	10	51944621	52008370	56624	3	190655448	3:190655448	3:190655448:AT:A	Intronic	P3H2, MTAPP2, P3H2-AS1, RNU6-1109P, NMNAT1P3, CLDN1, CLDN16, TMEM207, IL1RAP, GCNT1P3, RN7SKP296, CCT6P4, LOC100131685, GMNC, SNAR-I, OSTN, OSTN-AS1, UTS2B, CCDC50, LINCR-0002, PYDC2,	OSTN, GMNC	3	190595719	190595839	100170222			TRANS	AT	A	A	1129	2992	0.37734	ADD	1496	0.217509	0.0365449	5.95181	3.29885e-09	3:190655448:AT:A	3	190655448	NEUI	csf	8.48164	176241	top	3:190655448:AT:A.ASAH2.csf.NEUI	plasma	0.010926	0.0369719	0.767635	FALSE	GMNC,PYDC2,ATP13A4,OPA1,UTS2B,CCDC50,FGF12,ATP13A5,	GMNC
ASAH2	ASAH2	10	51944621	52008370	56624	10	50988602	10:50988602	rs146622748	Nearest	LRRC18, MIR4294, VSTM4, FAM170B-AS1, FAM170B, TMEM273, C10orf71-AS1, C10orf71, DRGX, HSPD1P17, ERCC6, PGBD3, HMGB1P50, CHAT, SLC18A3, C10orf53, OGDHL, MAPK6P6, RPL21P89, RPL35AP24, RPL35AP23, AGAP7P, RPL23AP61, MSMB, NCOA4, TIMM23, SNORA74C-1, RNA5SP317, AGAP6, FAM21EP, SLC9A3P3, WASHC2A, SLC9A3P1, ASAH2,	MAPK6P6	10	50979109	50982464	282967			CIS	G	A	A	47	2992	0.0157086	ADD	1496	-1.01801	0.139385	-7.3036	4.53921e-13	10:50988602:G:A	10	50988602	NEUI	plasma	12.343	230370	top	10:50988602:G:A.ASAH2.plasma.NEUI	csf	-1.09369	0.139011	6.88011e-15	TRUE
ASAH2	ASAH2	10	51944621	52008370	56624	10	52452133	10:52452133	rs149955343	Nearest	AGAP7P, RPL23AP61, MSMB, NCOA4, TIMM23, SNORA74C-1, RNA5SP317, AGAP6, FAM21EP, SLC9A3P3, WASHC2A, SLC9A3P1, ASAH2, DYNC1I2P1, SGMS1, RNU7-107P, SGMS1-AS1, SHQ1P1, BEND3P1, NUTM2HP, LOC100421009, NPAP1P1, CTSLP4, PGGT1BP1, ASAH2B, A1CF, CCDC58P2, PRKG1, LOC102724719, MIR605, RSU1P3,	LOC100421009	10	52455353	52455830	100421009			CIS	C	T	T	34	2992	0.0113636	ADD	1496	-0.964662	0.171369	-5.62914	2.15975e-08	10:52452133:C:T	10	52452133	NEUI	plasma	7.6656	161647	top	10:52452133:C:T.ASAH2.plasma.NEUI	csf	-0.468177	0.172766	0.00680746	TRUE
ASAH2	ASAH2	10	51944621	52008370	56624	2	228950780	2:228950780	rs4530360	Intronic	SPHKAP, COL4A3, MFF-DT, MFF, STIP1P2, TM4SF20, MIR5703, AGFG1, C2orf83, LOC729968, LOC100420667, SLC19A3, RNA5SP121, SNRPGP8, LOC100533842, CCL20, TDGF1P2, DAW1, SPHKAP, RNU6-624P, LOC646794, LINC01807, RPL7L1P10, RPL17P14, PID1,	SPHKAP	2	228844670	229046403	80309	228855624	228860351	TRANS	A	G	G	731	2992	0.244318	ADD	1496	-0.235152	0.0416772	-5.64222	2.00505e-08	2:228950780:A:G	2	228950780	NEUI	csf	7.69787	162253	top	2:228950780:A:G.ASAH2.csf.NEUI	plasma	-0.0690564	0.0420778	0.100975	FALSE	DNER,PID1,SPHKAP,DAW1,NYAP2,TM4SF20,MFF,SLC19A3,C2orf83,COL4A4,COL4A3,	DNER
ASAH2	ASAH2	10	51944621	52008370	56624	10	50988602	10:50988602	rs146622748	Intronic	LRRC18, MIR4294, VSTM4, FAM170B-AS1, FAM170B, TMEM273, C10orf71-AS1, C10orf71, DRGX, HSPD1P17, ERCC6, PGBD3, HMGB1P50, CHAT, SLC18A3, C10orf53, OGDHL, MAPK6P6, RPL21P89, RPL35AP24, RPL35AP23, AGAP7P, RPL23AP61, MSMB, NCOA4, TIMM23, SNORA74C-1, RNA5SP317, AGAP6, FAM21EP, SLC9A3P3, WASHC2A, SLC9A3P1, ASAH2,	MAPK6P6	10	50979109	50982464	282967			CIS	G	A	A	47	2992	0.0157086	ADD	1496	-1.09369	0.139011	-7.86768	6.88011e-15	10:50988602:G:A	10	50988602	NEUI	csf	14.1624	250207	top	10:50988602:G:A.ASAH2.csf.NEUI	plasma	-1.01801	0.139385	4.53921e-13	TRUE
ASAH2	ASAH2	10	51944621	52008370	56624	10	52004315	10:52004315	rs2842123	Intronic	ASAH2, RPL21P89, RPL35AP24, RPL35AP23, AGAP7P, RPL23AP61, MSMB, NCOA4, TIMM23, SNORA74C-1, RNA5SP317, AGAP6, FAM21EP, SLC9A3P3, WASHC2A, SLC9A3P1, ASAH2, DYNC1I2P1, SGMS1, RNU7-107P, SGMS1-AS1, SHQ1P1, BEND3P1, NUTM2HP, LOC100421009, NPAP1P1, CTSLP4, PGGT1BP1, ASAH2B, A1CF, CCDC58P2, PRKG1, LOC102724719,	ASAH2	10	51944621	52008370	56624	51947171	51958907	CIS	C	T	T	646	2992	0.215909	ADD	1496	-0.626555	0.0409858	-15.2871	3.97304e-49	10:52004315:C:T	10	52004315	NEUI	csf	48.4009	427503	top	10:52004315:C:T.ASAH2.csf.NEUI	plasma	-0.525148	0.0419252	2.6685e-34	TRUE	AC069547.1,CHAT,SLC18A3,SGMS1,AC069547.2,C10orf53,ERCC6,PGBD3,ERCC6-PGBD3,DKK1,	AC069547.1
AXL	AXL	19	41725128	41767672	558	3	190643896	3:190643896	rs71635338	Intronic	P3H2, MTAPP2, P3H2-AS1, RNU6-1109P, NMNAT1P3, CLDN1, CLDN16, TMEM207, IL1RAP, GCNT1P3, RN7SKP296, CCT6P4, LOC100131685, GMNC, SNAR-I, OSTN, OSTN-AS1, UTS2B, CCDC50, LINCR-0002, PYDC2,	OSTN, GMNC	3	190595719	190595839	100170222			TRANS	C	CT	CT	1123	2992	0.375334	ADD	1496	0.235558	0.0365984	6.43629	1.64516e-10	3:190643896:C:CT	3	190643896	CVDIII	csf	9.78379	196847	top	3:190643896:C:CT.AXL.csf.CVDIII	plasma	0.0159278	0.0371	0.667751	FALSE	GMNC,PYDC2,ATP13A4,OPA1,UTS2B,CCDC50,FGF12,ATP13A5,	GMNC
AZU1	AZU1	19	827837	832018	566	19	830538	19:830538	rs12981802	Intronic	AZU1, WASH5P, MIR1302-11, FAM138F, OR4G3P, OR4G1P, OR4F17, WBP1LP11, OR4F8P, SEPTIN14P19, CICP19, LINC01002, RNU6-1076P, GTF2IP19, VN2R11P, PLPP2, MIER2, THEG, C2CD4C, SHC2, RNA5SP462, ODF3L2, MADCAM1, TPGS1, CDC34, GZMM, BSG, HCN2, LOC100420586, POLRMT, FGF22, RNF126, FSTL3, PRSS57, RPS2P52, PALM, MISP, PTBP1, MIR4745, PLPPR3, MIR3187, AZU1, PRTN3, ELANE, CFD, MED16, RNU6-9, R3HDM4, KISS1R, ARID…	AZU1	19	827837	832018	566	827831	832017	CIS	G	A	A	948	2992	0.316845	ADD	1496	0.223712	0.0393105	5.6909	1.51843e-08	19:830538:G:A	19	830538	CVDIII	plasma	7.81861	164498	top	19:830538:G:A.AZU1.plasma.CVDIII	csf	0.00898877	0.0397336	0.821057	FALSE	FGF22,RNF126,	FGF22
BACE1	BACE1	11	117155923	117186972	23621	3	190650826	3:190650826	3:190650826:TG:T	Intronic	P3H2, MTAPP2, P3H2-AS1, RNU6-1109P, NMNAT1P3, CLDN1, CLDN16, TMEM207, IL1RAP, GCNT1P3, RN7SKP296, CCT6P4, LOC100131685, GMNC, SNAR-I, OSTN, OSTN-AS1, UTS2B, CCDC50, LINCR-0002, PYDC2,	OSTN, GMNC	3	190595719	190595839	100170222			TRANS	TG	T	T	1163	3066	0.379322	ADD	1533	0.233502	0.0331953	7.03418	3.01149e-12	3:190650826:TG:T	3	190650826		CSF	11.5212	220429	top							GMNC,PYDC2,ATP13A4,OPA1,UTS2B,CCDC50,FGF12,ATP13A5,	GMNC
BACE1	BACE1	11	117155923	117186972	23621	2	176762788	2:176762788	rs556664122	Nearest	RNU6-763P, RNU6-1290P, RPL21P31, ATF2, MIR933, ATP5MC3, RPS15AP14, EXTL2P1, LNPK, EVX2, HOXD13, HOXD12, HOXD11, HOXD10, HOXD9, HOXD8, HOXD-AS2, LOC401021, MIR10B, HOXD4, HOXD3, HAGLR, HAGLROS, HOXD1, MIR7704, RPLP1P4, RPSAP25, MTX2, PPIAP67, MIR1246, LINC01116, LINC01117, RNU6ATAC14P, FUCA1P1, RPL29P8,	LNPK	2	176788610	176867548	80856			TRANS	T	G	G	47	3066	0.0153294	ADD	1533	-0.73716	0.132829	-5.54969	3.36726e-08	2:176762788:T:G	2	176762788		plasma	7.47272	157971	top
BCAN	BCAN	1	156611909	156629320	63827	1	156552711	1:156552711	rs12118894	Intronic	TTC24, LOC284620, DAP3P1, MSTO1, LOC100419798, LOC100419799, YY1AP1, SCARNA26A, DAP3, MSTO2P, GON4L, SCARNA26B, LOC100132108, SYT11, RIT1, KHDC4, SNORA80E, SCARNA4, RXFP4, ARHGEF2, MIR6738, SSR2, UBQLN4, LAMTOR2, RAB25, MEX3A, LMNA, SEMA4A, SLC25A44, PMF1-BGLAP, PMF1, BGLAP, PAQR6, SMG5, TMEM79, GLMP, VHLL, CCT3, TSACC, RHBG, C1orf61, MIR9-1, MEF2D, IQGAP3, TTC24, NAXE, GPATCH4, LOC101928177, HAP…	TTC24	1	156551157	156557520	164118	156554341	156555308	CIS	C	G	G	676	2992	0.225936	ADD	1496	-0.241272	0.0430534	-5.60403	2.48992e-08	1:156552711:C:G	1	156552711	NEUI	plasma	7.60381	160480	top	1:156552711:C:G.BCAN.plasma.NEUI	csf	0.00721579	0.0435063	0.868293	FALSE	APOA1BP,GPATCH4,HAPLN2,C1orf61,MEF2D,ISG20L2,RRNAD1,MRPL24,TSACC,SMG5,TMEM79,C1orf85,VHLL,INSRR,HDGF,PRCC,	APOA1BP	1:156552320-156552783	dyadic
BLMH	BLMH	17	28575221	28618962	642	17	28575450	17:28575450	rs3830317	Intronic	BLMH, NUFIP2, RPL35AP35, RNU4-34P, MIR4523, TAOK1, RNU6-711P, RNU6-1034P, ABHD15, TP53I13, GIT1, ANKRD13B, CORO6, SSH2, RNU6-920P, RPL21P123, LOC100421100, RPL9P30, EFCAB5, RNY4P13, STX18P1, NSRP1, MIR423, MIR3184, SLC6A4, BLMH, RNU6-1267P, TMIGD1, RNU6-990P, CPD, GOSR1, ALOX12P1, LOC100420311, KRT17P3, SMURF2P1-LRRC37BP1, SMURF2P1, SH3GL1P2, LOC100420850, LRRC37BP1, RN7SL316P, SUZ12P1, CRLF3, RP…	BLMH	17	28575221	28618962	642	28575850	28618867	CIS	GCA	G	G	1349	2992	0.450869	ADD	1496	0.207855	0.036041	5.76718	9.77965e-09	17:28575450:GCA:G	17	28575450	CVDIII	plasma	8.00968	167982	top	17:28575450:GCA:G.BLMH.plasma.CVDIII	csf	0.111262	0.0363262	0.0022314	TRUE	NSRP1,TMIGD1,GOSR1,BLMH,SSH2,EFCAB5,GIT1,CORO6,EVI2B,CTD-2370N5.3,EVI2A,	NSRP1
CADM3	CADM3	1	159141405	159173103	57863	1	159163314	1:159163314	rs3026987	Intronic	CADM3, RPS10P8, CD1A, HMGN1P5, CD1C, CD1B, CD1E, OR10T2, OR10K2, OR10T1P, EI24P2, OR10K1, OR10R2, OR10R3P, OR10R1P, HSP90AA3P, OR6Y1, OR6P1, OR10X1, OR10Z1, SPTA1, OR6K1P, OR6K2, OR6K3, OR6K4P, OR6K5P, OR6K6, OR6N1, OR6N2, OR2AQ1P, OR10AA1P, MNDA, PYHIN5P, PYHIN1, PYDC5, IFI16, AIM2, RAD1P2, TRR-TCT4-1, CADM3, RNA5SP60, CADM3-AS1, ACKR1, MPTX1, OR10J2P, FCER1A, OR10J3, OR10J7P, OR10J8P, OR10J1, O…	CADM3	1	159141405	159173103	57863	159166632	159171118	CIS	C	T	T	40	2992	0.013369	ADD	1496	-1.09121	0.15748	-6.92918	6.27271e-12	1:159163314:C:T	1	159163314	NEUI	plasma	11.2025	216383	top	1:159163314:C:T.CADM3.plasma.NEUI	csf	-1.20294	0.156946	3.20786e-14	TRUE	CADM3,DUSP23,RP11-190A12.7,CCDC19,AL590560.1,FCRL6,SLAMF8,CRP,SLAMF9,OR6Y1,TAGLN2,IGSF9,FCRL1,FCRL4,FCRL3,OR10J1,OR10J5,PIGM,KCNJ10,OR10T2,OR10K2,OR10Z1,CD1D,FCRL2,AIM2,OR10J3,CD1C,CD1A,CD84,SLAMF6,OR6K3,	CADM3
CADM3	CADM3	1	159141405	159173103	57863	1	159163314	1:159163314	rs3026987	Missense	CADM3, RPS10P8, CD1A, HMGN1P5, CD1C, CD1B, CD1E, OR10T2, OR10K2, OR10T1P, EI24P2, OR10K1, OR10R2, OR10R3P, OR10R1P, HSP90AA3P, OR6Y1, OR6P1, OR10X1, OR10Z1, SPTA1, OR6K1P, OR6K2, OR6K3, OR6K4P, OR6K5P, OR6K6, OR6N1, OR6N2, OR2AQ1P, OR10AA1P, MNDA, PYHIN5P, PYHIN1, PYDC5, IFI16, AIM2, RAD1P2, TRR-TCT4-1, CADM3, RNA5SP60, CADM3-AS1, ACKR1, MPTX1, OR10J2P, FCER1A, OR10J3, OR10J7P, OR10J8P, OR10J1, O…	CADM3	1	159141405	159173103	57863	159166632	159171118	CIS	C	T	T	40	2992	0.013369	ADD	1496	-1.20294	0.156946	-7.66469	3.20786e-14	1:159163314:C:T	1	159163314	NEUI	csf	13.4938	243230	top	1:159163314:C:T.CADM3.csf.NEUI	plasma	-1.09121	0.15748	6.27271e-12	TRUE	CADM3,DUSP23,RP11-190A12.7,CCDC19,AL590560.1,FCRL6,SLAMF8,CRP,SLAMF9,OR6Y1,TAGLN2,IGSF9,FCRL1,FCRL4,FCRL3,OR10J1,OR10J5,PIGM,KCNJ10,OR10T2,OR10K2,OR10Z1,CD1D,FCRL2,AIM2,OR10J3,CD1C,CD1A,CD84,SLAMF6,OR6K3,	CADM3
CARHSP1	CARHSP1	16	8946799	8962869	23589	16	8912593	16:8912593	rs4247100	Intronic	PMM2, LOC100131080, TMEM114, METTL22, ABAT, RN7SL743P, RNU7-63P, TMEM186, PMM2, LOC100130283, CARHSP1, USP7, C16orf72, RPL21P119, LINC02177, LINC01177, LINC01195, RNA5SP403, RNA5SP404, GRIN2A,	PMM2	16	8891696	8943182	5373	8936064	8941976	CIS	C	T	T	197	1850	0.106486	ADD	925	0.413813	0.0730629	5.66379	1.97744e-08	16:8912593:C:T	16	8912593	NEUx	plasma	7.7039	162366	top	16:8912593:C:T.CARHSP1.plasma.NEUx	csf	0.0316386	0.0703951	0.653211	FALSE	METTL22,ABAT,EMP2,USP7,DEXI,CLEC16A,TMEM114,NUBP1,TXNDC11,CARHSP1,SNN,CIITA,ATF7IP2,	METTL22	16:8912490-8912616	enh
CASP8	CASP8	2	202098166	202152434	841	21	34992547	21:34992547	rs76547762	Intronic	CRYZL1, OR7E23P, SYNJ1, PAXBP1-AS1, PAXBP1, C21orf62-AS1, C21orf62, LINC01690, OLIG2, LINC00945, OLIG1, LOC101928107, LINC01548, IFNAR2, IL10RB-DT, IL10RB, IFNAR1, USF1P1, IFNGR2, TMEM50B, RPS5P3, DNAJC28, GART, BTF3P6, SON, MIR6501, DONSON, CRYZL1, ITSN1, ATP5PO, RN7SL740P, LINC00649, LOC101928126, MRPS6, SLC5A3, RPS5P2, LINC00310, KCNE2, SMIM11A, FAM243A, SMIM34A, KCNE1, RCAN1,	CRYZL1	21	34961647	35014047	9946	35012051	35014027	TRANS	C	T	T	84	2992	0.0280749	ADD	1496	-0.602548	0.109628	-5.49629	4.55416e-08	21:34992547:C:T	21	34992547	INFI	plasma	7.34159	155416	top	21:34992547:C:T.CASP8.plasma.INFI	csf	0.156714	0.110657	0.156919	FALSE
CCL15	CCL15	17	34324618	34328592	6359	17	34329044	17:34329044	rs41508645	Intronic	CCL15-CCL14, OSTCP7, RFFL, RAD51L3-RFFL, RPL37P22, RAD51D, FNDC8, NLE1, UNC45B, LOC100130114, SLC35G3, SLFN5, SLFN11, LOC729835, LOC729839, SLFN12, SLFN13, LOC100420061, SLFN12L, E2F3P1, TAF5LP1, SLFN14, LOC107985033, RPL39P32, SNHG30, SNORD7, PEX12, AP2B1, LOC100420062, RPL17P42, RASL10B, GAS2L2, MMP28, C17orf50, TAF15, HEATR9, CCL5, LRRC37A8P, LRRC37A9P, LOC100133244, RDM1, LYZL6, CCL16, CCL14,…	CCL15-CCL14	17	34310692	34329084	348249			CIS	T	G	G	282	2992	0.0942513	ADD	1496	1.46666	0.048796	30.057	1.24886e-155	17:34329044:T:G	17	34329044	CVDIII	plasma	154.903	595330	top	17:34329044:T:G.CCL15.plasma.CVDIII	csf	0.964609	0.0565514	9.60845e-60	TRUE	CCL16,CTB-186H2.3,CCL18,CCL3,CCL4,TBC1D3F,RP11-1407O15.2,RDM1,LYZL6,CCL8,HNF1B,ZNHIT3,CCL13,CCL1,SYNRG,C17orf66,DDX52,SLFN12L,C17orf102,TMEM132E,SLFN5,DUSP14,AC005549.3,CCL2,CCL7,CCL11,SLC35G3,ASIC2,	CCL16
CCL15	CCL15	17	34324618	34328592	6359	2	47247586	2:47247586	rs1978743	Intronic	TTC7A, RPL36AP14, EPAS1, LINC01820, LINC02583, RN7SL817P, TMEM247, ATP6V1E2, RHOQ, LOC100506142, PIGF, CRIPT, SOCS5, LINC01118, LINC01119, MCFD2, TTC7A, STPG4, CALM2, EPCAM-DT, BCYRN1, RN7SKP119, EPCAM, MIR559, MSH2, KCNK12, MSH2-OT1, RPL18AP6, LOC100289315, MSH6, RPL36AP15, FBXO11, RPS27AP7, VN1R18P,	TTC7A	2	47143005	47303262	57217	47273454	47277966	TRANS	G	A	A	1379	2992	0.460896	ADD	1496	-0.206487	0.0365651	-5.6471	1.95007e-08	2:47247586:G:A	2	47247586	CVDIII	csf	7.70995	162479	top	2:47247586:G:A.CCL15.csf.CVDIII	plasma	-0.108453	0.0368466	0.00329675	TRUE	C2orf61,RP11-761B3.1,CALM2,MCFD2,MSH2,PIGF,CRIPT,EPCAM,PPP1R21,SOCS5,	C2orf61	2:47247339-47247956	enh
CCL15	CCL15	17	34324618	34328592	6359	6	103381989	6:103381989	rs76190820	Nearest		ACTG1P18	6	101878287	101879195	100418924			TRANS	A	G	G	95	2992	0.0317513	ADD	1496	-0.597079	0.104708	-5.70233	1.42199e-08	6:103381989:A:G	6	103381989	CVDIII	plasma	7.8471	165023	top	6:103381989:A:G.CCL15.plasma.CVDIII	csf	-0.244618	0.105652	0.0207301	TRUE	ASCC3,	ASCC3
CCL15	CCL15	17	34324618	34328592	6359	17	34328646	17:34328646	rs3830677	UTR5	CCL15-CCL14, OSTCP7, RFFL, RAD51L3-RFFL, RPL37P22, RAD51D, FNDC8, NLE1, UNC45B, LOC100130114, SLC35G3, SLFN5, SLFN11, LOC729835, LOC729839, SLFN12, SLFN13, LOC100420061, SLFN12L, E2F3P1, TAF5LP1, SLFN14, LOC107985033, RPL39P32, SNHG30, SNORD7, PEX12, AP2B1, LOC100420062, RPL17P42, RASL10B, GAS2L2, MMP28, C17orf50, TAF15, HEATR9, CCL5, LRRC37A8P, LRRC37A9P, LOC100133244, RDM1, LYZL6, CCL16, CCL14,…	CCL15-CCL14	17	34310692	34329084	348249			CIS	C	CAGGGCAG	CAGGGCAG	284	2992	0.0949198	ADD	1496	0.966325	0.0563713	17.1422	2.83939e-60	17:34328646:C:CAGGGCAG	17	34328646	CVDIII	csf	59.5468	457402	top	17:34328646:C:CAGGGCAG.CCL15.csf.CVDIII	plasma	1.46296	0.0486845	1.43199e-155	TRUE	CCL16,CTB-186H2.3,CCL18,CCL3,CCL4,TBC1D3F,RP11-1407O15.2,RDM1,LYZL6,CCL8,HNF1B,ZNHIT3,CCL13,CCL1,SYNRG,C17orf66,DDX52,SLFN12L,C17orf102,TMEM132E,SLFN5,DUSP14,AC005549.3,CCL2,CCL7,CCL11,SLC35G3,ASIC2,	CCL16
CCL16	CCL16	17	34303535	34308533	6360	17	34307457	17:34307457	rs112689088	Intronic	CCL16, LIG3, OSTCP7, RFFL, RAD51L3-RFFL, RPL37P22, RAD51D, FNDC8, NLE1, UNC45B, LOC100130114, SLC35G3, SLFN5, SLFN11, LOC729835, LOC729839, SLFN12, SLFN13, LOC100420061, SLFN12L, E2F3P1, TAF5LP1, SLFN14, LOC107985033, RPL39P32, SNHG30, SNORD7, PEX12, AP2B1, LOC100420062, RPL17P42, RASL10B, GAS2L2, MMP28, C17orf50, TAF15, HEATR9, CCL5, LRRC37A8P, LRRC37A9P, LOC100133244, RDM1, LYZL6, CCL16, CCL14,…	CCL16	17	34303535	34308533	6360	34303535	34308532	CIS	T	C	C	254	2992	0.084893	ADD	1496	-1.40278	0.0540941	-25.9322	9.97798e-123	17:34307457:T:C	17	34307457	CVDIII	plasma	122.001	560882	top	17:34307457:T:C.CCL16.plasma.CVDIII	csf	-1.04959	0.0592109	5.83813e-64	TRUE	CCL18,CCL3,CCL4,RDM1,LYZL6,CCL14,CCL15-CCL14,CCL15,CCL23,C17orf66,RP11-1407O15.2,TBC1D3F,ZNHIT3,HNF1B,SYNRG,CCL13,CCL1,CCL8,DDX52,SLFN12L,MMP28,TAF15,ASIC2,DUSP14,AC005549.3,CCL2,CCL7,SLC35G3,SLFN5,CCL5,SLFN12,C17orf102,TMEM132E,GAS2L2,C17orf50,CCT6B,ZNF830,LIG3,RAD51L3-RFFL,RAD51D,FNDC8,NLE1,UNC45B,RFFL,CCL11,TBC1D3,SLFN14,PEX12,AP2B1,TBC1D3H,TBC1D3G,	CCL18
CCL16	CCL16	17	34303535	34308533	6360	17	33729508	17:33729508	rs78520538	Nearest	C17orf102, TMEM132E, CCT6B, ZNF830, LIG3, OSTCP7, RFFL, RAD51L3-RFFL, RPL37P22, RAD51D, FNDC8, NLE1, UNC45B, LOC100130114, SLC35G3, SLFN5, SLFN11, LOC729835, LOC729839, SLFN12, SLFN13, LOC100420061, SLFN12L, E2F3P1, TAF5LP1, SLFN14, LOC107985033, RPL39P32, SNHG30, SNORD7, PEX12, AP2B1, LOC100420062, RPL17P42, RASL10B, GAS2L2, MMP28, C17orf50, TAF15, HEATR9, CCL5, LRRC37A8P, LRRC37A9P, LOC10013324…	LOC729839	17	33733768	33734876	729839			CIS	C	A	A	24	2992	0.00802139	ADD	1496	-1.13668	0.195048	-5.82768	6.87322e-09	17:33729508:C:A	17	33729508	CVDIII	plasma	8.16284	170714	top	17:33729508:C:A.CCL16.plasma.CVDIII	csf	-0.872268	0.195958	9.16826e-06	TRUE	SLFN12L,SLFN5,SLC35G3,RAD51L3-RFFL,RAD51D,FNDC8,NLE1,UNC45B,SLFN14,PEX12,AP2B1,C17orf66,CCL16,CTB-186H2.3,CCL8,RASL10B,GAS2L2,HNF1B,RDM1,LYZL6,CCL18,MMP28,TAF15,ASIC2,AC005549.3,CCL2,CCL7,SLFN12,SLFN13,CCL13,CCL1,DUSP14,CCT6B,ZNF830,LIG3,	SLFN12L
CCL16	CCL16	17	34303535	34308533	6360	17	34307457	17:34307457	rs112689088	Intronic	CCL16, LIG3, OSTCP7, RFFL, RAD51L3-RFFL, RPL37P22, RAD51D, FNDC8, NLE1, UNC45B, LOC100130114, SLC35G3, SLFN5, SLFN11, LOC729835, LOC729839, SLFN12, SLFN13, LOC100420061, SLFN12L, E2F3P1, TAF5LP1, SLFN14, LOC107985033, RPL39P32, SNHG30, SNORD7, PEX12, AP2B1, LOC100420062, RPL17P42, RASL10B, GAS2L2, MMP28, C17orf50, TAF15, HEATR9, CCL5, LRRC37A8P, LRRC37A9P, LOC100133244, RDM1, LYZL6, CCL16, CCL14,…	CCL16	17	34303535	34308533	6360	34303535	34308532	CIS	T	C	C	254	2992	0.084893	ADD	1496	-1.04959	0.0592109	-17.7263	5.83813e-64	17:34307457:T:C	17	34307457	CVDIII	csf	63.2337	466070	top	17:34307457:T:C.CCL16.csf.CVDIII	plasma	-1.40278	0.0540941	9.97798e-123	TRUE	CCL18,CCL3,CCL4,RDM1,LYZL6,CCL14,CCL15-CCL14,CCL15,CCL23,C17orf66,RP11-1407O15.2,TBC1D3F,ZNHIT3,HNF1B,SYNRG,CCL13,CCL1,CCL8,DDX52,SLFN12L,MMP28,TAF15,ASIC2,DUSP14,AC005549.3,CCL2,CCL7,SLC35G3,SLFN5,CCL5,SLFN12,C17orf102,TMEM132E,GAS2L2,C17orf50,CCT6B,ZNF830,LIG3,RAD51L3-RFFL,RAD51D,FNDC8,NLE1,UNC45B,RFFL,CCL11,TBC1D3,SLFN14,PEX12,AP2B1,TBC1D3H,TBC1D3G,	CCL18
CCL19	CCL19	9	34689567	34691273	6363	8	118404672	8:118404672	rs80244329	Nearest	EIF3H, LOC105375713, UTP23, RAD21, RAD21-AS1, MIR3610, AARD, SLC30A8, RN7SL228P, RN7SL826P, MED30, RPS10P16, EXT1, SNORD168, SAMD12,	MED30	8	118532952	118552501	90390	118542603	118552241	TRANS	G	A	A	56	2992	0.0187166	ADD	1496	-0.743933	0.134606	-5.52673	3.84413e-08	8:118404672:G:A	8	118404672	INFI	plasma	7.4152	156856	top	8:118404672:G:A.CCL19.plasma.INFI	csf	-0.0143911	0.135975	0.915726	FALSE	EXT1,SAMD12,COLEC10,AC023590.1,NOV,MAL2,MED30,TNFRSF11B,ENPP2,AARD,	EXT1
CCL2	CCL2	17	32582304	32584222	6347	17	32635581	17:32635581	rs12453746	Intronic	AA06, TLK2P1, RNA5SP438, LINC01989, CCL2, CCL7, CCL11, CCL8, CCL13, CCL1, C17orf102, TMEM132E, CCT6B, ZNF830, LIG3, OSTCP7, RFFL, RAD51L3-RFFL, RPL37P22, RAD51D, FNDC8, NLE1, UNC45B, LOC100130114, SLC35G3, SLFN5,	CCL8	17	32646454	32648421	6355	32646066	32648420	CIS	G	T	T	741	2992	0.24766	ADD	1496	-0.263649	0.0413307	-6.37899	2.37141e-10	17:32635581:G:T	17	32635581	INFI	csf	9.62499	194486	top	17:32635581:G:T.CCL2.csf.INFI	plasma	0.00733796	0.0418894	0.860966	FALSE	CCL1,CCL8,AC005549.3,CCL2,CCL7,ASIC2,CCL13,RFFL,SLFN12L,SLC35G3,SLFN5,RASL10B,GAS2L2,CCL18,CCL16,CTB-186H2.3,RAD51L3-RFFL,RAD51D,FNDC8,NLE1,UNC45B,SLFN14,PEX12,AP2B1,RDM1,LYZL6,CCT6B,ZNF830,LIG3,TMEM98,CCL14,CCL15-CCL14,CCL15,CCL23,MYO1D,	CCL1	17:32635461-32635663	enh
CCL2	CCL2	17	32582304	32584222	6347	3	42524499	3:42524499	rs150777849	Intronic	RN7SKP58, ATP6V0E1P2, RPL36P20, TRAK1, TPMTP2, RNU4-78P, CCK, SALL4P6, EIF4BP4, LYZL4, RPL35AP8, VIPR1, VIPR1-AS1, SEC22C, SS18L2, NKTR, LOC101928323, ZBTB47, RN7SL567P, KLHL40, HHATL, HHATL-AS1, CCDC13, CCDC13-AS1, LINC02158, HIGD1A, CCDC58P4, ACKR2, CYP8B1, HNRNPA1P22, ZNF662, KRBOX1-AS1, KRBOX1, GASK1A, POMGNT2, SNRK, RN7SL517P, SNRK-AS1, ANO10,	VIPR1	3	42530791	42579065	7433	42574358	42579059	TRANS	G	A	A	21	2992	0.00701872	ADD	1496	1.23598	0.217054	5.69436	1.48861e-08	3:42524499:G:A	3	42524499	INFI	csf	7.82722	164657	top							CCK,ENTPD3,EIF1B,ZNF620,CTNNB1,ZNF621,	CCK
MCP1	CCL2	17	32582304	32584222	6347	11	61813949	11:61813949	11:61813949:CT:C	Intronic	CD5, VPS37C, PGA3, PGA4, PGA5, VWCE, DDB1, TKFC, CYB561A3, TMEM138, TMEM216, CPSF7, SDHAF2, RN7SL23P, PPP1R32, MIR4488, LRRC10B, SYT7, LOC101927495, RPLP0P2, DAGLA, MYRF, MYRF-AS1, TMEM258, MIR611, FEN1, FADS1, MIR1908, FADS2, FADS3, MIR6746, RAB3IL1, RNU6-1243P, BEST1, FTH1, RPS2P37, INCENP, EEF1DP8, SCGB1D1, SCGB2A1, SCGB1D2, SCGB2A2, SCGB1D4, NPM1P35, ASRGL1, RCC2P6, SCGB1A1, AHNAK, EEF1G, MIR…	RPS2P37	11	61779193	61780120	390206			TRANS	CT	C	CT	1176	3066	0.383562	ADD	1533	-0.202647	0.0366435	-5.53024	3.75465e-08	11:61813949:CT:C	11	61813949		CSF	7.42543	157055	top
CCL2	CCL2	17	32582304	32584222	6347	3	42906116	3:42906116	rs2228467	Missense	ACKR2, RPL36P20, TRAK1, TPMTP2, RNU4-78P, CCK, SALL4P6, EIF4BP4, LYZL4, RPL35AP8, VIPR1, VIPR1-AS1, SEC22C, SS18L2, NKTR, LOC101928323, ZBTB47, RN7SL567P, KLHL40, HHATL, HHATL-AS1, CCDC13, CCDC13-AS1, LINC02158, HIGD1A, CCDC58P4, ACKR2, CYP8B1, HNRNPA1P22, ZNF662, KRBOX1-AS1, KRBOX1, GASK1A, POMGNT2, SNRK, RN7SL517P, SNRK-AS1, ANO10, RPL18AP9, TUBAP3, ABHD5,	ACKR2	3	42850937	42908778	1238			TRANS	T	C	C	248	2992	0.0828877	ADD	1496	0.735209	0.0634892	11.5801	9.29356e-30	3:42906116:T:C	3	42906116	INFI	csf	29.0318	353764	top	3:42906116:T:C.CCL2.csf.INFI	plasma	0.155795	0.0661546	0.0186506	TRUE
MCP1	CCL2	17	32582304	32584222	6347	3	42906116	3:42906116	rs2228467	Missense	ACKR2, RPL36P20, TRAK1, TPMTP2, RNU4-78P, CCK, SALL4P6, EIF4BP4, LYZL4, RPL35AP8, VIPR1, VIPR1-AS1, SEC22C, SS18L2, NKTR, LOC101928323, ZBTB47, RN7SL567P, KLHL40, HHATL, HHATL-AS1, CCDC13, CCDC13-AS1, LINC02158, HIGD1A, CCDC58P4, ACKR2, CYP8B1, HNRNPA1P22, ZNF662, KRBOX1-AS1, KRBOX1, GASK1A, POMGNT2, SNRK, RN7SL517P, SNRK-AS1, ANO10, RPL18AP9, TUBAP3, ABHD5,	ACKR2	3	42850937	42908778	1238			TRANS	T	C	C	252	3066	0.0821918	ADD	1533	0.498902	0.0638562	7.81289	1.03081e-14	3:42906116:T:C	3	42906116		CSF	13.9868	248407	top
CCL2	CCL2	17	32582304	32584222	6347	3	46383906	3:46383906	rs113403743	Nearest	LARS2, LARS2-AS1, LIMD1, LIMD1-AS1, TRR-ACG2-1, SACM1L, RN7SL145P, SLC6A20, LZTFL1, SDHDP4, CCR9, FYCO1, CXCR6, XCR1, NRBF2P2, FLT1P1, CCR1, CCR3, UQCRC2P1, CCR2, CCR5AS, CCR5, CCRL2, LINC02009, LTF, RTP3, LRRC2, LRRC2-AS1, TDGF1, FAM240A, ALS2CL, TMIE, PRSS50, PRSS46P, PRSS45P, PRSS43P, PRSS44P, PRSS42P, MYL3, PTH1R, CCDC12, NBEAL2, NRADDP, SETD2, MRPL57P3, KIF9-AS1, KIF9, SNORD13J, SNORD13P3, K…	CCR2	3	46395235	46402420	729230	46398980	46402419	TRANS	G	T	T	262	2992	0.0875668	ADD	1496	0.425087	0.0626782	6.78205	1.70156e-11	3:46383906:G:T	3	46383906	INFI	plasma	10.7692	210690	top	3:46383906:G:T.CCL2.plasma.INFI	csf	0.0946403	0.0635886	0.136877	FALSE	CCR1,XCR1,CCR5,SLC6A20,FYCO1,LZTFL1,CCR9,	CCR1
CCL2	CCL2	17	32582304	32584222	6347	3	46276075	3:46276075	rs61222471	Nearest	LARS2, LARS2-AS1, LIMD1, LIMD1-AS1, TRR-ACG2-1, SACM1L, RN7SL145P, SLC6A20, LZTFL1, SDHDP4, CCR9, FYCO1, CXCR6, XCR1, NRBF2P2, FLT1P1, CCR1, CCR3, UQCRC2P1, CCR2, CCR5AS, CCR5, CCRL2, LINC02009, LTF, RTP3, LRRC2, LRRC2-AS1, TDGF1, FAM240A, ALS2CL, TMIE, PRSS50, PRSS46P, PRSS45P, PRSS43P, PRSS44P, PRSS42P, MYL3, PTH1R, CCDC12, NBEAL2, NRADDP, SETD2, MRPL57P3, KIF9-AS1, KIF9,	CCR3	3	46283872	46308197	1232	46306619	46307819	TRANS	C	A	A	275	2992	0.0919118	ADD	1496	0.435845	0.0610664	7.13723	1.48048e-12	3:46276075:C:A	NA	NA	INFI	plasma	11.8296	224240	top							CCR5,FYCO1,XCR1,CCR2,LZTFL1,CCR9,SLC6A20,LTF,RTP3,CCRL2,CXCR6,PRSS50,PRSS45,PRSS42,LRRC2,TDGF1,SACM1L,	CCR5
CCL20	CCL20	2	228678558	228682272	6364	2	228670387	2:228670387	rs7574953	Intronic	COL4A4, COL4A3, MFF-DT, MFF, STIP1P2, TM4SF20, MIR5703, AGFG1, C2orf83, LOC729968, LOC100420667, SLC19A3, RNA5SP121, SNRPGP8, LOC100533842, CCL20, TDGF1P2, DAW1, SPHKAP, RNU6-624P, LOC646794, LINC01807, RPL7L1P10,	LOC100533842	2	228667170	228669390	100533842			CIS	A	G	G	780	2992	0.260695	ADD	1496	-0.276772	0.0418324	-6.61621	5.1201e-11	2:228670387:A:G	2	228670387	INFI	csf	10.2907	204134	top	2:228670387:A:G.CCL20.csf.INFI	plasma	0.0337982	0.0424318	0.425851	FALSE	DNER,TM4SF20,MFF,C2orf83,AGFG1,PID1,NYAP2,DAW1,COL4A4,COL4A3,DOCK10,	DNER	2:228670318-228670683	enh
CCL23	CCL23	17	34340098	34345009	6368	17	34326215	17:34326215	rs712048	Intronic	CCL15-CCL14, CCL15, OSTCP7, RFFL, RAD51L3-RFFL, RPL37P22, RAD51D, FNDC8, NLE1, UNC45B, LOC100130114, SLC35G3, SLFN5, SLFN11, LOC729835, LOC729839, SLFN12, SLFN13, LOC100420061, SLFN12L, E2F3P1, TAF5LP1, SLFN14, LOC107985033, RPL39P32, SNHG30, SNORD7, PEX12, AP2B1, LOC100420062, RPL17P42, RASL10B, GAS2L2, MMP28, C17orf50, TAF15, HEATR9, CCL5, LRRC37A8P, LRRC37A9P, LOC100133244, RDM1, LYZL6, CCL16,…	CCL15	17	34324618	34328592	6359	34324662	34328590	CIS	C	A	A	418	2992	0.139706	ADD	1496	-0.587347	0.0505886	-11.6103	6.72389e-30	17:34326215:C:A	17	34326215	INFI	plasma	29.1724	354460	top	17:34326215:C:A.CCL23.plasma.INFI	csf	-0.532856	0.0509908	1.01764e-24	TRUE	CCL16,CTB-186H2.3,CCL18,CCL3,CCL4,TBC1D3F,RP11-1407O15.2,RDM1,LYZL6,CCL8,HNF1B,ZNHIT3,CCL13,CCL1,SYNRG,C17orf66,DDX52,SLFN12L,C17orf102,TMEM132E,SLFN5,DUSP14,AC005549.3,CCL2,CCL7,CCL11,SLC35G3,ASIC2,	CCL16
CCL23	CCL23	17	34340098	34345009	6368	22	45236687	22:45236687	rs2285120	Intronic	PRR5-ARHGAP8, ARHGAP8, PNPLA5, PNPLA3, SAMM50, RPL35AP36, PARVB, TRU-TCA2-1, PARVG, SHISAL1, LINC01656, MRPS18CP6, RTL6, KRT18P23, LINC00207, LINC00229, ANP32BP2, PRR5, PRR5-ARHGAP8, ARHGAP8, PHF21B, RPL6P28, LOC101927551, NUP50-DT, NUP50, LOC105373064, KIAA0930, MIR1249, RPS10P31, UPK3A, FAM118A, SMC1B, RIBC2, FBLN1, LINC01589, RNU6-1161P, ATXN10, MIR4762, LOC100113375,	ARHGAP8	22	45148438	45258664	23779	45255541	45258343	TRANS	G	A	A	1146	2992	0.383021	ADD	1496	0.212681	0.0370038	5.74756	1.09571e-08	22:45236687:G:A	22	45236687	INFI	csf	7.9603	167090	top	22:45236687:G:A.CCL23.csf.INFI	plasma	0.0521622	0.0373863	0.163156	FALSE	NUP50,	NUP50	22:45236278-45236754	enh
CCL23	CCL23	17	34340098	34345009	6368	1	26362992	1:26362992	rs75649658	Gene 3 Prime	LOC391020, SYF2, RSRP1, RHD, SDHDP6, TMEM50A, RHCE, SDHDP7, MACO1, LDLRAP1, MAN1C1, SELENON, MTFR1L, LOC646471, AUNIP, PAQR7, STMN1, SNRPFP2, RPL39P7, MIR3917, PAFAH2, RNU6-110P, EXTL1, SLC30A2, TRIM63, PDIK1L, FAM110D, C1orf232, ZNF593, CNKSR1, CATSPER4, LOC100420494, ZPLD2P, CEP85, MRPS6P1, SH3BGRL3, UBXN11, CD52, CRYBG2, RPL34P4, ZNF683, LIN28A, DHDDS, RPL17P9, DHDDS-AS1, HMGN2, DPPA2P2, RPS6K…	SLC30A2	1	26363743	26372609	7780	26369930	26371942	TRANS	G	A	A	131	2992	0.0437834	ADD	1496	-0.492296	0.0889151	-5.53669	3.63588e-08	1:26362992:G:A	1	26362992	INFI	csf	7.43939	157326	top	1:26362992:G:A.CCL23.csf.INFI	plasma	-0.309141	0.0894659	0.000564848	TRUE	ZNF593,CEP85,UBXN11,CD52,PDIK1L,AIM1L,ZNF683,STMN1,HMGN2,SH3BGRL3,LIN28A,DHDDS,PAFAH2,SEPN1,AUNIP,PAQR7,EXTL1,	ZNF593
CCL23	CCL23	17	34340098	34345009	6368	17	34326215	17:34326215	rs712048	Intronic	CCL15-CCL14, CCL15, OSTCP7, RFFL, RAD51L3-RFFL, RPL37P22, RAD51D, FNDC8, NLE1, UNC45B, LOC100130114, SLC35G3, SLFN5, SLFN11, LOC729835, LOC729839, SLFN12, SLFN13, LOC100420061, SLFN12L, E2F3P1, TAF5LP1, SLFN14, LOC107985033, RPL39P32, SNHG30, SNORD7, PEX12, AP2B1, LOC100420062, RPL17P42, RASL10B, GAS2L2, MMP28, C17orf50, TAF15, HEATR9, CCL5, LRRC37A8P, LRRC37A9P, LOC100133244, RDM1, LYZL6, CCL16,…	CCL15	17	34324618	34328592	6359	34324662	34328590	CIS	C	A	A	418	2992	0.139706	ADD	1496	-0.532856	0.0509908	-10.45	1.01764e-24	17:34326215:C:A	17	34326215	INFI	csf	23.9924	326258	top	17:34326215:C:A.CCL23.csf.INFI	plasma	-0.587347	0.0505886	6.72389e-30	TRUE	CCL16,CTB-186H2.3,CCL18,CCL3,CCL4,TBC1D3F,RP11-1407O15.2,RDM1,LYZL6,CCL8,HNF1B,ZNHIT3,CCL13,CCL1,SYNRG,C17orf66,DDX52,SLFN12L,C17orf102,TMEM132E,SLFN5,DUSP14,AC005549.3,CCL2,CCL7,CCL11,SLC35G3,ASIC2,	CCL16
CCL24	CCL24	7	75440143	75452690	6369	7	75463299	7:75463299	rs10808297	Intronic	GTF2IRD2B, NCF1C, GTF2IP1, PHBP6, SPDYE13P, SPDYE14P, SPDYE15P, PMS2P2, STAG3L1, LOC541473, TRIM73, NSUN5P1, POM121C, SPDYE5, PMS2P3, HIP1, CCL26, CCL24, LOC100129130, RHBDD2, POR, MIR4651, RPL7L1P3, SNORA14A, TMEM120A, STYXL1, MDH2, RNU6-863P, GTF2IP7, LOC645324, LOC100420548, SRRM3, HSPB1, YWHAG, SSC4D, ZP3, DTX2, FDPSP2, UPK3B, SPDYE16, LOC100133091, POMZP3,	LOC100129130	7	75464979	75465647	100129130			CIS	G	A	A	277	2992	0.0925802	ADD	1496	1.10515	0.0554981	19.9133	1.91923e-78	7:75463299:G:A	7	75463299	CVDIII	csf	77.7169	495823	top	7:75463299:G:A.CCL24.csf.CVDIII	plasma	1.30568	0.0525019	1.59085e-114	TRUE	HIP1,STYXL1,MDH2,POR,	HIP1
CCL24	CCL24	7	75440143	75452690	6369	7	76015439	7:76015439	rs142601006	Nearest	LOC541473, TRIM73, NSUN5P1, POM121C, SPDYE5, PMS2P3, HIP1, CCL26, CCL24, LOC100129130, RHBDD2, POR, MIR4651, RPL7L1P3, SNORA14A, TMEM120A, STYXL1, MDH2, RNU6-863P, GTF2IP7, LOC645324, LOC100420548, SRRM3, HSPB1, YWHAG, SSC4D, ZP3, DTX2, FDPSP2, UPK3B, SPDYE16, LOC100133091, POMZP3, DTX2P1, FDPSP7, DTX2P1-UPK3BP1-PMS2P11, UPK3BP1, PMS2P11, SPDYE17, PMS2P9, SPDYE18, LOC100422695, FAM185BP, RPL7AP43…	SSC4D	7	76018654	76039014	136853			CIS	G	A	A	50	2992	0.0167112	ADD	1496	1.16871	0.137435	8.50369	4.38915e-17	7:76015439:G:A	7	76015439	CVDIII	plasma	16.3576	270996	top	7:76015439:G:A.CCL24.plasma.CVDIII	csf	1.00286	0.138309	6.61995e-13	TRUE
CCL24	CCL24	7	75440143	75452690	6369	7	75462195	7:75462195	rs4388383	Nearest	GTF2IRD2B, NCF1C, GTF2IP1, PHBP6, SPDYE13P, SPDYE14P, SPDYE15P, PMS2P2, STAG3L1, LOC541473, TRIM73, NSUN5P1, POM121C, SPDYE5, PMS2P3, HIP1, CCL26, CCL24, LOC100129130, RHBDD2, POR, MIR4651, RPL7L1P3, SNORA14A, TMEM120A, STYXL1, MDH2, RNU6-863P, GTF2IP7, LOC645324, LOC100420548, SRRM3, HSPB1, YWHAG, SSC4D, ZP3, DTX2, FDPSP2, UPK3B, SPDYE16, LOC100133091, POMZP3,	LOC100129130	7	75464979	75465647	100129130			CIS	G	A	A	278	2992	0.0929144	ADD	1496	1.3051	0.0524203	24.8969	9.74586e-115	7:75462195:G:A	7	75462195	CVDIII	plasma	114.011	551111	top	7:75462195:G:A.CCL24.plasma.CVDIII	csf	1.10154	0.05546	4.32246e-78	TRUE	HIP1,STYXL1,MDH2,POR,	HIP1
CCL24	CCL24	7	75440143	75452690	6369	7	76448432	7:76448432	rs12673509	Nearest	LOC100129130, RHBDD2, POR, MIR4651, RPL7L1P3, SNORA14A, TMEM120A, STYXL1, MDH2, RNU6-863P, GTF2IP7, LOC645324, LOC100420548, SRRM3, HSPB1, YWHAG, SSC4D, ZP3, DTX2, FDPSP2, UPK3B, SPDYE16, LOC100133091, POMZP3, DTX2P1, FDPSP7, DTX2P1-UPK3BP1-PMS2P11, UPK3BP1, PMS2P11, SPDYE17, PMS2P9, SPDYE18, LOC100422695, FAM185BP, RPL7AP43, CCDC146, FGL2, GSAP, LOC101927243, GCNT1P5, PTPN12, APTR, RSBN1L, TMEM6…	DTX2P1	7	76589085	76633674	107161144			TRANS	C	T	T	394	2992	0.131684	ADD	1496	0.298659	0.0540572	5.52487	3.88405e-08	7:76448432:C:T	7	76448432	CVDIII	plasma	7.41072	156768	top	7:76448432:C:T.CCL24.plasma.CVDIII	csf	0.190674	0.0543834	0.00046816	TRUE
CCL24	CCL24	7	75440143	75452690	6369	7	75973115	7:75973115	rs147787064	Intronic	YWHAG, PMS2P2, STAG3L1, LOC541473, TRIM73, NSUN5P1, POM121C, SPDYE5, PMS2P3, HIP1, CCL26, CCL24, LOC100129130, RHBDD2, POR, MIR4651, RPL7L1P3, SNORA14A, TMEM120A, STYXL1, MDH2, RNU6-863P, GTF2IP7, LOC645324, LOC100420548, SRRM3, HSPB1, YWHAG, SSC4D, ZP3, DTX2, FDPSP2, UPK3B, SPDYE16, LOC100133091, POMZP3, DTX2P1, FDPSP7, DTX2P1-UPK3BP1-PMS2P11, UPK3BP1, PMS2P11, SPDYE17, PMS2P9, SPDYE18, LOC10042…	YWHAG	7	75956116	75988308	7532	75958815	75988306	CIS	C	T	T	51	2992	0.0170455	ADD	1496	1.0027	0.137002	7.31886	4.06755e-13	7:75973115:C:T	7	75973115	CVDIII	csf	12.3907	230925	top	7:75973115:C:T.CCL24.csf.CVDIII	plasma	1.16804	0.136122	2.32288e-17	TRUE
CCL24	CCL24	7	75440143	75452690	6369	7	76209496	7:76209496	rs149792830	Intronic	LOC100133091, CCL26, CCL24, LOC100129130, RHBDD2, POR, MIR4651, RPL7L1P3, SNORA14A, TMEM120A, STYXL1, MDH2, RNU6-863P, GTF2IP7, LOC645324, LOC100420548, SRRM3, HSPB1, YWHAG, SSC4D, ZP3, DTX2, FDPSP2, UPK3B, SPDYE16, LOC100133091, POMZP3, DTX2P1, FDPSP7, DTX2P1-UPK3BP1-PMS2P11, UPK3BP1, PMS2P11, SPDYE17, PMS2P9, SPDYE18, LOC100422695, FAM185BP, RPL7AP43, CCDC146, FGL2, GSAP, LOC101927243, GCNT1P5,…	LOC100133091	7	76178658	76257299	100133091			CIS	T	C	C	56	2992	0.0187166	ADD	1496	0.871695	0.131603	6.62369	4.87453e-11	7:76209496:T:C	7	76209496	CVDIII	csf	10.3121	204433	top	7:76209496:T:C.CCL24.csf.CVDIII	plasma	0.985729	0.131063	9.33208e-14	TRUE	YWHAG,	YWHAG	7:76209389-76209499	enh
CCL25	CCL25	19	8117646	8127547	6370	19	8121360	19:8121360	rs2032887	Intronic	CCL25, ARHGEF18, PEX11G, TEX45, ZNF358, MCOLN1, PNPLA6, CAMSAP3, MIR6792, XAB2, PET100, PCP2, STXBP2, RETN, MCEMP1, TRAPPC5, FCER2, CLEC4G, CD209, LOC100129391, RPL21P129, CLEC4M, CLEC4GP1, EXOSC3P2, EVI5L, PRR36, LYPLA2P2, RNA5SP463, LRRC8E, MAP2K7, TGFBR3L, SNAPC2, CTXN1, TIMM44, ELAVL1, CCL25, FBN3, LOC100422633, CERS4, CD320, NDUFA7, RPS28, KANK3, LOC100129682, ANGPTL4, RAB11B-AS1, MIR4999, R…	CCL25	19	8117646	8127547	6370	8117934	8127534	CIS	A	G	G	709	2992	0.236965	ADD	1496	0.735667	0.0382076	19.2545	5.66779e-74	19:8121360:A:G	19	8121360	INFI	plasma	73.2466	487276	top	19:8121360:A:G.CCL25.plasma.INFI	csf	0.551077	0.0402344	2.59353e-40	TRUE	TIMM44,ELAVL1,CERS4,CD70,CTXN1,HNRNPM,CTB-133G6.1,OLFM2,OR1M1,OR7G2,OR7G1,OR7G3,CCL25,QTRT1,DNM2,AC010336.1,MAP2K7,TGFBR3L,SNAPC2,CTD-3193O13.9,LRRC8E,	TIMM44
CCL25	CCL25	19	8117646	8127547	6370	19	8121360	19:8121360	rs2032887	Missense	CCL25, ARHGEF18, PEX11G, TEX45, ZNF358, MCOLN1, PNPLA6, CAMSAP3, MIR6792, XAB2, PET100, PCP2, STXBP2, RETN, MCEMP1, TRAPPC5, FCER2, CLEC4G, CD209, LOC100129391, RPL21P129, CLEC4M, CLEC4GP1, EXOSC3P2, EVI5L, PRR36, LYPLA2P2, RNA5SP463, LRRC8E, MAP2K7, TGFBR3L, SNAPC2, CTXN1, TIMM44, ELAVL1, CCL25, FBN3, LOC100422633, CERS4, CD320, NDUFA7, RPS28, KANK3, LOC100129682, ANGPTL4, RAB11B-AS1, MIR4999, R…	CCL25	19	8117646	8127547	6370	8117934	8127534	CIS	A	G	G	709	2992	0.236965	ADD	1496	0.551077	0.0402344	13.6967	2.59353e-40	19:8121360:A:G	19	8121360	INFI	csf	39.5861	398500	top	19:8121360:A:G.CCL25.csf.INFI	plasma	0.735667	0.0382076	5.66779e-74	TRUE	TIMM44,ELAVL1,CERS4,CD70,CTXN1,HNRNPM,CTB-133G6.1,OLFM2,OR1M1,OR7G2,OR7G1,OR7G3,CCL25,QTRT1,DNM2,AC010336.1,MAP2K7,TGFBR3L,SNAPC2,CTD-3193O13.9,LRRC8E,	TIMM44
CCL25	CCL25	19	8117646	8127547	6370	19	49206108	19:49206108	rs679574	Intronic	FUT2, LOC105447645, EHD2, NOP53, SNORD23, NOP53-AS1, SELENOW, RPL23AP80, TPRX1, CRX, TPRX2P, SULT2A1, SNAR-A12, SNAR-C5, SNAR-A1, SNAR-A3, SNAR-C2, SNAR-A2, SNAR-C4, SNAR-A13, SNAR-C3, SNAR-C1, BSPH1, ELSPBP1, CABP5, PLA2G4C, PLA2G4C-AS1, LIG1, ZSWIM9, CARD8, VN1R97P, CARD8-AS1, ZNF114, CCDC114, EMP3, TMEM143, SYNGR4, KDELR1, GRIN2D, GRWD1, KCNJ14, CYTH2, LMTK3, SULT2B1, FAM83E, SPACA4, RPL18, SP…	LOC105447645	19	49205707	49207105	105447645			TRANS	C	G	G	1372	2992	0.458556	ADD	1496	-0.365626	0.0352623	-10.3688	2.25578e-24	19:49206108:C:G	19	49206108	INFI	plasma	23.6467	324164	top	19:49206108:C:G.CCL25.plasma.INFI	csf	-0.284417	0.0357598	3.54845e-15	TRUE	CTB-60B18.6,CGB2,GYS1,RUVBL2,LHB,BCAT2,BAX,FTL,RASIP1,IZUMO1,FUT1,FGF21,	CTB-60B18.6
CCL25	CCL25	19	8117646	8127547	6370	9	136138765	9:136138765	rs8176685	Intronic	ABO, TTF1, CFAP77, RNU5D-2P, BARHL1, DDX31, GTF3C4, AK8, SPACA9, TSC1, GFI1B, MIR548AW, RPL39P24, RNU7-21P, EEF1A1P5, SNORD141A, LOC105376306, GTF3C5, MIR6877, CEL, CELP, RALGDS, GBGT1, OBP2B, LCN1P1, ABO, SURF6, MED22, RPL21P81, RPL7A, SNORD24, SNORD36B, SNORD36A, SNORD36C, SURF1, SURF2, SURF4, STKLD1, REXO4, ADAMTS13, CACFD1, SLC2A6, MYMK, ADAMTSL2, FAM163B, DBH, DBH-AS1, SARDH, VAV2, BRD3OS, B…	ABO	9	136125788	136150617	28	136131053	136150605	TRANS	GCGCCCACCACTA	G	G	624	2992	0.208556	ADD	1496	-0.30398	0.0450906	-6.74153	2.23211e-11	9:136138765:GCGCCCACCACTA:G	9	136138765	INFI	plasma	10.6513	209103	top	9:136138765:GCGCCCACCACTA:G.CCL25.plasma.INFI	csf	-0.199946	0.0454781	1.17767e-05	TRUE	DDX31,GTF3C4,TMEM8C,ADAMTSL2,OBP2B,CACFD1,SLC2A6,FAM163B,	DDX31
CCL25	CCL25	19	8117646	8127547	6370	19	49211154	19:49211154	rs78736419	Intronic	EHD2, NOP53, SNORD23, NOP53-AS1, SELENOW, RPL23AP80, TPRX1, CRX, TPRX2P, SULT2A1, SNAR-A12, SNAR-C5, SNAR-A1, SNAR-A3, SNAR-C2, SNAR-A2, SNAR-C4, SNAR-A13, SNAR-C3, SNAR-C1, BSPH1, ELSPBP1, CABP5, PLA2G4C, PLA2G4C-AS1, LIG1, ZSWIM9, CARD8, VN1R97P, CARD8-AS1, ZNF114, CCDC114, EMP3, TMEM143, SYNGR4, KDELR1, GRIN2D, GRWD1, KCNJ14, CYTH2, LMTK3, SULT2B1, FAM83E, SPACA4, RPL18, SPHK2, DBP, CA11, SEC1…	MAMSTR	19	49215979	49222982	284358	49216255	49220214	TRANS	A	G	G	1373	2992	0.45889	ADD	1496	-0.294067	0.035238	-8.34517	1.59821e-16	19:49211154:A:G	19	49211154	INFI	csf	15.7964	265959	top	19:49211154:A:G.CCL25.csf.INFI	plasma	-0.348635	0.0349033	8.7032e-23	TRUE	CTB-60B18.6,CGB2,RPS11,hsa-mir-150,FCGRT,GYS1,RUVBL2,LHB,BCAT2,BAX,FTL,RASIP1,IZUMO1,FUT1,FGF21,	CTB-60B18.6
CCL27	CCL27	9	34661887	34662654	10850	9	34649442	9:34649442	rs2070074	Intronic	GALT, TRBV25OR9-2, PTENP1, PTENP1-AS, TRBVAOR9-2, TRBV26OR9-2, LINC01251, PRSS3, TRBV29OR9-2, UBE2R2, RNU4ATAC11P, UBAP2, SNORD121B, SNORD121A, OSTCP8, RNU7-36P, RN7SKP114, DCAF12, TUBB4BP2, TUBBP4, IMPDH1P1, UBAP1, RPL35AP2, RNA5SP282, RPS8P9, KIF24, RNU2-50P, SERPINH1P1, NUDT2, MYORG, C9orf24, FAM219A, DNAI1, RN7SKP24, ENHO, CNTFR, CNTFR-AS1, RPP25L, DCTN3, ARID3C, SIGMAR1, GALT, IL11RA, CCL27,…	GALT	9	34646586	34651032	2592	34648919	34650580	CIS	A	G	G	161	1850	0.087027	ADD	925	-0.476682	0.0818867	-5.82124	8.05557e-09	9:34649442:A:G	9	34649442	NEUx	plasma	8.0939	169491	top	9:34649442:A:G.CCL27.plasma.NEUx	csf	-0.116016	0.080656	0.150642	FALSE	DCTN3,ARID3C,NUDT2,RPP25L,ENHO,TESK1,GBA2,RGP1,CNTFR,KIAA1161,VCP,FANCG,CCL27,RP11-195F19.5,STOML2,SPAG8,HINT2,TMEM8B,FAM219A,DNAI1,CD72,CCL21,UBAP1,UNC13B,ARHGEF39,CA9,DNAJB5,	DCTN3
CCL3	CCL3	17	34415602	34417489	6348	17	34434645	17:34434645	rs1619526	Nearest	FNDC8, NLE1, UNC45B, LOC100130114, SLC35G3, SLFN5, SLFN11, LOC729835, LOC729839, SLFN12, SLFN13, LOC100420061, SLFN12L, E2F3P1, TAF5LP1, SLFN14, LOC107985033, RPL39P32, SNHG30, SNORD7, PEX12, AP2B1, LOC100420062, RPL17P42, RASL10B, GAS2L2, MMP28, C17orf50, TAF15, HEATR9, CCL5, LRRC37A8P, LRRC37A9P, LOC100133244, RDM1, LYZL6, CCL16, CCL14, CCL15-CCL14, CCL15, CCL23, CCL18, CCL3, CCL4, RN7SL301P, L…	RN7SL301P	17	34437543	34437840	106480499			CIS	C	T	T	802	2992	0.268048	ADD	1496	0.30096	0.0407863	7.37896	2.63571e-13	17:34434645:C:T	17	34434645	INFI	plasma	12.5791	233103	top	17:34434645:C:T.CCL3.plasma.INFI	csf	0.192151	0.0412242	3.42509e-06	TRUE	CCL16,CTB-186H2.3,RDM1,LYZL6,CCL14,CCL15-CCL14,CCL15,CCL23,RP11-1407O15.2,TBC1D3F,CCL18,C17orf66,CCL13,CCL1,C17orf102,TMEM132E,HNF1B,AC005549.3,CCL2,CCL7,DDX52,ZNHIT3,CCL8,	CCL16
CCL3	CCL3	17	34415602	34417489	6348	17	34819750	17:34819750	rs8064426	Nearest	TAF5LP1, SLFN14, LOC107985033, RPL39P32, SNHG30, SNORD7, PEX12, AP2B1, LOC100420062, RPL17P42, RASL10B, GAS2L2, MMP28, C17orf50, TAF15, HEATR9, CCL5, LRRC37A8P, LRRC37A9P, LOC100133244, RDM1, LYZL6, CCL16, CCL14, CCL15-CCL14, CCL15, CCL23, CCL18, CCL3, CCL4, RN7SL301P, LOC100419980, LOC100420851, TBC1D3B, CCL3L3, CCL4L2, YWHAEP6, TBC1D3C, CCL3P1, CCL3L1, LOC100420852, TBC1D3H, RNU6-1192P, TBC1D3F…	TBC1D3F	17	34797172	34808058	84218	36286047	36294914	CIS	G	A	A	347	2992	0.115976	ADD	1496	-0.337497	0.0557933	-6.04905	1.8382e-09	17:34819750:G:A	17	34819750	INFI	plasma	8.73561	180498	top	17:34819750:G:A.CCL3.plasma.INFI	csf	-0.166886	0.0563071	0.00308615	TRUE	CCL5,CCL14,CCL15-CCL14,CCL15,GPR179,SOCS7,CCL16,CTB-186H2.3,	CCL5	17:34819545-34820339	dyadic
CCL4	CCL4	17	34431220	34433007	6351	17	34819750	17:34819750	rs8064426	Nearest	TAF5LP1, SLFN14, LOC107985033, RPL39P32, SNHG30, SNORD7, PEX12, AP2B1, LOC100420062, RPL17P42, RASL10B, GAS2L2, MMP28, C17orf50, TAF15, HEATR9, CCL5, LRRC37A8P, LRRC37A9P, LOC100133244, RDM1, LYZL6, CCL16, CCL14, CCL15-CCL14, CCL15, CCL23, CCL18, CCL3, CCL4, RN7SL301P, LOC100419980, LOC100420851, TBC1D3B, CCL3L3, CCL4L2, YWHAEP6, TBC1D3C, CCL3P1, CCL3L1, LOC100420852, TBC1D3H, RNU6-1192P, TBC1D3F…	TBC1D3F	17	34797172	34808058	84218	36286047	36294914	CIS	G	A	A	347	2992	0.115976	ADD	1496	-0.399373	0.0555191	-7.19343	9.95726e-13	17:34819750:G:A	17	34819750	INFI	plasma	12.0019	226326	top	17:34819750:G:A.CCL4.plasma.INFI	csf	-0.466212	0.0551693	6.78402e-17	TRUE	CCL5,CCL14,CCL15-CCL14,CCL15,GPR179,SOCS7,CCL16,CTB-186H2.3,	CCL5	17:34819545-34820339	dyadic
CCL4	CCL4	17	34431220	34433007	6351	3	46384204	3:46384204	rs113341849	Intronic	LARS2, LARS2-AS1, LIMD1, LIMD1-AS1, TRR-ACG2-1, SACM1L, RN7SL145P, SLC6A20, LZTFL1, SDHDP4, CCR9, FYCO1, CXCR6, XCR1, NRBF2P2, FLT1P1, CCR1, CCR3, UQCRC2P1, CCR2, CCR5AS, CCR5, CCRL2, LINC02009, LTF, RTP3, LRRC2, LRRC2-AS1, TDGF1, FAM240A, ALS2CL, TMIE, PRSS50, PRSS46P, PRSS45P, PRSS43P, PRSS44P, PRSS42P, MYL3, PTH1R, CCDC12, NBEAL2, NRADDP, SETD2, MRPL57P3, KIF9-AS1, KIF9, SNORD13J, SNORD13P3, K…	CCR2	3	46395235	46402420	729230	46398980	46402419	TRANS	G	A	A	379	2992	0.126671	ADD	1496	0.778115	0.051227	15.1896	1.44616e-48	3:46384204:G:A	3	46384204	INFI	csf	47.8398	425821	top	3:46384204:G:A.CCL4.csf.INFI	plasma	0.526075	0.0533313	2.80155e-22	TRUE	CCR1,XCR1,CCR5,SLC6A20,FYCO1,LZTFL1,CCR9,	CCR1
MIP1b	CCL4	17	34431220	34433007	6351	3	46384204	3:46384204	rs113341849	Intronic	LARS2, LARS2-AS1, LIMD1, LIMD1-AS1, TRR-ACG2-1, SACM1L, RN7SL145P, SLC6A20, LZTFL1, SDHDP4, CCR9, FYCO1, CXCR6, XCR1, NRBF2P2, FLT1P1, CCR1, CCR3, UQCRC2P1, CCR2, CCR5AS, CCR5, CCRL2, LINC02009, LTF, RTP3, LRRC2, LRRC2-AS1, TDGF1, FAM240A, ALS2CL, TMIE, PRSS50, PRSS46P, PRSS45P, PRSS43P, PRSS44P, PRSS42P, MYL3, PTH1R, CCDC12, NBEAL2, NRADDP, SETD2, MRPL57P3, KIF9-AS1, KIF9, SNORD13J, SNORD13P3, K…	CCR2	3	46395235	46402420	729230	46398980	46402419	TRANS	G	A	A	387	3066	0.126223	ADD	1533	0.360834	0.053205	6.78196	1.68807e-11	3:46384204:G:A	3	46384204		CSF	10.7726	210737	top							CCR1,XCR1,CCR5,SLC6A20,FYCO1,LZTFL1,CCR9,	CCR1
CCL4	CCL4	17	34431220	34433007	6351	3	49138810	3:49138810	rs11539148	Missense	QARS1, RPL17P16, CDC25A, SNRPFP4, RNU7-128P, NDUFB1P1, MIR4443, CAMP, ZNF589, MRPS18AP1, FCF1P2, NME6, SPINK8, MIR2115, FBXW12, RN7SL321P, PLXNB1, CCDC51, TMA7, ATRIP, ATRIP-TREX1, TREX1, SHISA5, PFKFB4, MIR6823, UCN2, COL7A1, MIR711, UQCRC1, SNORA94, TMEM89, SLC26A6, MIR6824, CELSR3, MIR4793, LINC02585, NCKIPSD, IP6K2, PRKAR2A, PRKAR2A-AS1, SLC25A20, ARIH2OS, ARIH2, P4HTM, WDR6, DALRD3, MIR425, …	QARS1	3	49133365	49142190	5859			TRANS	T	C	C	178	2992	0.059492	ADD	1496	0.436761	0.0746543	5.85045	6.01351e-09	3:49138810:T:C	3	49138810	INFI	csf	8.22087	171736	top	3:49138810:T:C.CCL4.csf.INFI	plasma	0.300189	0.0751041	6.72856e-05	TRUE	USP19,USP4,GPX1,RHOA,TCTA,AMT,DAG1,MST1R,CTD-2330K9.3,RBM6,RP11-3B7.1,C3orf62,NICN1,WDR6,DALRD3,NDUFAF3,IMPDH2,GNAI2,LAMB2,P4HTM,BSN,	USP19
CCL4	CCL4	17	34431220	34433007	6351	17	34489226	17:34489226	rs370163360	Intronic	LOC100420851, LOC100130114, SLC35G3, SLFN5, SLFN11, LOC729835, LOC729839, SLFN12, SLFN13, LOC100420061, SLFN12L, E2F3P1, TAF5LP1, SLFN14, LOC107985033, RPL39P32, SNHG30, SNORD7, PEX12, AP2B1, LOC100420062, RPL17P42, RASL10B, GAS2L2, MMP28, C17orf50, TAF15, HEATR9, CCL5, LRRC37A8P, LRRC37A9P, LOC100133244, RDM1, LYZL6, CCL16, CCL14, CCL15-CCL14, CCL15, CCL23, CCL18, CCL3, CCL4, RN7SL301P, LOC10041…	LOC100420851	17	34488980	34554514	100420851			CIS	A	G	G	1133	2992	0.378676	ADD	1496	-0.205102	0.037333	-5.49384	4.61651e-08	17:34489226:A:G	17	34489226	INFI	plasma	7.33569	155300	top	17:34489226:A:G.CCL4.plasma.INFI	csf	-0.29795	0.0369119	1.40965e-15	TRUE	TBC1D3B,	TBC1D3B
CCL4	CCL4	17	34431220	34433007	6351	3	48068610	3:48068610	rs62260788	Intronic	MAP4, MRPL57P3, KIF9-AS1, KIF9, SNORD13J, SNORD13P3, KLHL18, PTPN23, SCAP, ELP6, BOLA2P2, RN7SL870P, CSPG5, SMARCC1, SNORD146, DHX30, MIR1226, MAP4, VPS26BP1, RN7SL664P, RPL17P16, CDC25A, SNRPFP4, RNU7-128P, NDUFB1P1, MIR4443, CAMP, ZNF589, MRPS18AP1, FCF1P2, NME6, SPINK8, MIR2115, FBXW12, RN7SL321P, PLXNB1, CCDC51, TMA7, ATRIP, ATRIP-TREX1, TREX1, SHISA5, PFKFB4, MIR6823, UCN2, COL7A1, MIR711, U…	MAP4	3	47892185	48130338	4134	48040125	48130693	TRANS	C	T	T	306	2992	0.102273	ADD	1496	0.351076	0.0590294	5.94747	3.38551e-09	3:48068610:C:T	3	48068610	INFI	csf	8.47038	176050	top	3:48068610:C:T.CCL4.csf.INFI	plasma	0.280135	0.0592827	2.51263e-06	TRUE	UCN2,CDC25A,DHX30,	UCN2	3:48068492-48068919	enh
CCL4	CCL4	17	34431220	34433007	6351	3	48586195	3:48586195	rs62261468	Intronic	PFKFB4, RN7SL870P, CSPG5, SMARCC1, SNORD146, DHX30, MIR1226, MAP4, VPS26BP1, RN7SL664P, RPL17P16, CDC25A, SNRPFP4, RNU7-128P, NDUFB1P1, MIR4443, CAMP, ZNF589, MRPS18AP1, FCF1P2, NME6, SPINK8, MIR2115, FBXW12, RN7SL321P, PLXNB1, CCDC51, TMA7, ATRIP, ATRIP-TREX1, TREX1, SHISA5, PFKFB4, MIR6823, UCN2, COL7A1, MIR711, UQCRC1, SNORA94, TMEM89, SLC26A6, MIR6824, CELSR3, MIR4793, LINC02585, NCKIPSD, IP6…	PFKFB4	3	48555117	48598562	5210	48587297	48599448	TRANS	C	T	T	200	2992	0.0668449	ADD	1496	0.394494	0.0714613	5.52038	3.98263e-08	3:48586195:C:T	3	48586195	INFI	csf	7.39983	156556	top	3:48586195:C:T.CCL4.csf.INFI	plasma	0.288106	0.0718006	6.30316e-05	TRUE	NME6,TREX1,NCKIPSD,CCDC51,TMA7,ATRIP,ZNF589,PLXNB1,CELSR3,WDR6,SPINK8,GNAT1,RHOA,TCTA,PTPN23,AMT,CDC25A,UQCRC1,SHISA5,CAMP,ARIH2OS,ARIH2,SLC26A6,GNAI2,TMEM89,RASSF1,MON1A,FBXW12,	NME6	3:48586160-48586627	enh
CCL4	CCL4	17	34431220	34433007	6351	3	48813784	3:48813784	rs62261501	Intronic	PRKAR2A, DHX30, MIR1226, MAP4, VPS26BP1, RN7SL664P, RPL17P16, CDC25A, SNRPFP4, RNU7-128P, NDUFB1P1, MIR4443, CAMP, ZNF589, MRPS18AP1, FCF1P2, NME6, SPINK8, MIR2115, FBXW12, RN7SL321P, PLXNB1, CCDC51, TMA7, ATRIP, ATRIP-TREX1, TREX1, SHISA5, PFKFB4, MIR6823, UCN2, COL7A1, MIR711, UQCRC1, SNORA94, TMEM89, SLC26A6, MIR6824, CELSR3, MIR4793, LINC02585, NCKIPSD, IP6K2, PRKAR2A, PRKAR2A-AS1, SLC25A20, …	PRKAR2A	3	48784019	48885307	5576	48828032	48885266	TRANS	T	C	C	190	2992	0.0635027	ADD	1496	0.418712	0.0728221	5.7498	1.08159e-08	3:48813784:T:C	3	48813784	INFI	csf	7.96594	167192	top	3:48813784:T:C.CCL4.csf.INFI	plasma	0.281353	0.0732627	0.000128002	TRUE	IMPDH2,NCKIPSD,P4HTM,ZNF589,PRKAR2A,SLC25A20,ARIH2OS,ARIH2,CCDC51,TMA7,ATRIP,TREX1,IP6K2,QRICH1,QARS,USP19,	IMPDH2
CCL4	CCL4	17	34431220	34433007	6351	3	48322023	3:48322023	rs62263027	Intronic	KLHL18, PTPN23, SCAP, ELP6, BOLA2P2, RN7SL870P, CSPG5, SMARCC1, SNORD146, DHX30, MIR1226, MAP4, VPS26BP1, RN7SL664P, RPL17P16, CDC25A, SNRPFP4, RNU7-128P, NDUFB1P1, MIR4443, CAMP, ZNF589, MRPS18AP1, FCF1P2, NME6, SPINK8, MIR2115, FBXW12, RN7SL321P, PLXNB1, CCDC51, TMA7, ATRIP, ATRIP-TREX1, TREX1, SHISA5, PFKFB4, MIR6823, UCN2, COL7A1, MIR711, UQCRC1, SNORA94, TMEM89, SLC26A6, MIR6824, CELSR3, MIR…	FCF1P2	3	48331769	48333168	101060195			TRANS	G	A	A	217	2992	0.0725267	ADD	1496	0.384698	0.0696167	5.52595	3.86086e-08	3:48322023:G:A	3	48322023	INFI	csf	7.41332	156819	top	3:48322023:G:A.CCL4.csf.INFI	plasma	0.347228	0.0697485	7.15882e-07	TRUE	PLXNB1,CCDC51,TMA7,ATRIP,ZNF589,TREX1,PFKFB4,	PLXNB1	3:48321964-48322051	enh
CCL4	CCL4	17	34431220	34433007	6351	3	47884003	3:47884003	rs62263577	Intronic	DHX30, MYL3, PTH1R, CCDC12, NBEAL2, NRADDP, SETD2, MRPL57P3, KIF9-AS1, KIF9, SNORD13J, SNORD13P3, KLHL18, PTPN23, SCAP, ELP6, BOLA2P2, RN7SL870P, CSPG5, SMARCC1, SNORD146, DHX30, MIR1226, MAP4, VPS26BP1, RN7SL664P, RPL17P16, CDC25A, SNRPFP4, RNU7-128P, NDUFB1P1, MIR4443, CAMP, ZNF589, MRPS18AP1, FCF1P2, NME6, SPINK8, MIR2115, FBXW12, RN7SL321P, PLXNB1, CCDC51, TMA7, ATRIP, ATRIP-TREX1, TREX1, SHI…	DHX30	3	47844399	47891686	22907	47889267	47890486	TRANS	T	A	A	229	2992	0.0765374	ADD	1496	0.395207	0.0668457	5.91223	4.17521e-09	3:47884003:T:A	3	47884003	INFI	csf	8.37932	174491	top	3:47884003:T:A.CCL4.csf.INFI	plasma	0.319119	0.0671173	2.17968e-06	TRUE	CDC25A,UQCRC1,PLXNB1,	CDC25A
CCL4	CCL4	17	34431220	34433007	6351	3	46954614	3:46954614	rs79117855	Nearest	FYCO1, CXCR6, XCR1, NRBF2P2, FLT1P1, CCR1, CCR3, UQCRC2P1, CCR2, CCR5AS, CCR5, CCRL2, LINC02009, LTF, RTP3, LRRC2, LRRC2-AS1, TDGF1, FAM240A, ALS2CL, TMIE, PRSS50, PRSS46P, PRSS45P, PRSS43P, PRSS44P, PRSS42P, MYL3, PTH1R, CCDC12, NBEAL2, NRADDP, SETD2, MRPL57P3, KIF9-AS1, KIF9, SNORD13J, SNORD13P3, KLHL18, PTPN23, SCAP, ELP6, BOLA2P2, RN7SL870P, CSPG5, SMARCC1, SNORD146, DHX30, MIR1226, MAP4,	CCDC12	3	46963220	47023500	151903	47017497	47023500	TRANS	A	C	C	298	2992	0.0995989	ADD	1496	0.344919	0.0609516	5.6589	1.82329e-08	3:46954614:A:C	3	46954614	INFI	plasma	7.73914	163025	top	3:46954614:A:C.CCL4.plasma.INFI	csf	0.456046	0.0604609	7.94615e-14	TRUE	MYL3,AC109583.1,KIF9,KLHL18,	MYL3
CCL4	CCL4	17	34431220	34433007	6351	3	47506230	3:47506230	rs77481436	Intronic	SCAP, RTP3, LRRC2, LRRC2-AS1, TDGF1, FAM240A, ALS2CL, TMIE, PRSS50, PRSS46P, PRSS45P, PRSS43P, PRSS44P, PRSS42P, MYL3, PTH1R, CCDC12, NBEAL2, NRADDP, SETD2, MRPL57P3, KIF9-AS1, KIF9, SNORD13J, SNORD13P3, KLHL18, PTPN23, SCAP, ELP6, BOLA2P2, RN7SL870P, CSPG5, SMARCC1, SNORD146, DHX30, MIR1226, MAP4, VPS26BP1, RN7SL664P, RPL17P16, CDC25A, SNRPFP4, RNU7-128P, NDUFB1P1, MIR4443, CAMP, ZNF589, MRPS18A…	SCAP	3	47455171	47517431	22937	47476486	47518616	TRANS	G	A	A	308	2992	0.102941	ADD	1496	0.344844	0.0593612	5.80925	7.65556e-09	3:47506230:G:A	3	47506230	INFI	csf	8.11602	169884	top	3:47506230:G:A.CCL4.csf.INFI	plasma	0.26206	0.0596438	1.19264e-05	TRUE
CCL4	CCL4	17	34431220	34433007	6351	3	45568854	3:45568854	rs146783234	Intronic	LARS2, LOC100419748, ZKSCAN7, ZKSCAN7-AS1, MPRIPP1, ZNF660-ZNF197, ZNF660, ZNF197-AS1, ZNF197, ZNF35, LOC100419752, SOCS5P3, ZNF502, ZNF501, KIAA1143, KIF15, HNRNPA1P77, MIR564, TMEM42, PPIAP18, TGM4, ZDHHC3, RPL12P44, EXOSC7, CLEC3B, RNU5B-3P, CDCP1, RPS24P8, TMEM158, LARS2, LARS2-AS1, LIMD1, LIMD1-AS1, TRR-ACG2-1, SACM1L, RN7SL145P, SLC6A20, LZTFL1, SDHDP4, CCR9, FYCO1, CXCR6, XCR1, NRBF2P2, FL…	LARS2	3	45430068	45590899	23395	45583086	45589046	TRANS	C	T	T	251	2992	0.0838904	ADD	1496	0.451411	0.0638033	7.07504	2.28862e-12	3:45568854:C:T	3	45568854	INFI	csf	11.6404	221914	top	3:45568854:C:T.CCL4.csf.INFI	plasma	0.311399	0.0643611	1.44488e-06	TRUE	SACM1L,LZTFL1,CCR9,CDCP1,FYCO1,CLEC3B,TMEM158,SLC6A20,XCR1,CXCR6,CCR5,ZDHHC3,EXOSC7,	SACM1L
CCL4	CCL4	17	34431220	34433007	6351	17	34489226	17:34489226	rs370163360	Intronic	LOC100420851, LOC100130114, SLC35G3, SLFN5, SLFN11, LOC729835, LOC729839, SLFN12, SLFN13, LOC100420061, SLFN12L, E2F3P1, TAF5LP1, SLFN14, LOC107985033, RPL39P32, SNHG30, SNORD7, PEX12, AP2B1, LOC100420062, RPL17P42, RASL10B, GAS2L2, MMP28, C17orf50, TAF15, HEATR9, CCL5, LRRC37A8P, LRRC37A9P, LOC100133244, RDM1, LYZL6, CCL16, CCL14, CCL15-CCL14, CCL15, CCL23, CCL18, CCL3, CCL4, RN7SL301P, LOC10041…	LOC100420851	17	34488980	34554514	100420851			CIS	A	G	G	1133	2992	0.378676	ADD	1496	-0.29795	0.0369119	-8.07193	1.40965e-15	17:34489226:A:G	17	34489226	INFI	csf	14.8509	257055	top	17:34489226:A:G.CCL4.csf.INFI	plasma	-0.205102	0.037333	4.61651e-08	TRUE	TBC1D3B,	TBC1D3B
MIP1b	CCL4	17	34431220	34433007	6351	3	46150937	3:46150937	rs1500004	Intronic	RPS24P8, TMEM158, LARS2, LARS2-AS1, LIMD1, LIMD1-AS1, TRR-ACG2-1, SACM1L, RN7SL145P, SLC6A20, LZTFL1, SDHDP4, CCR9, FYCO1, CXCR6, XCR1, NRBF2P2, FLT1P1, CCR1, CCR3, UQCRC2P1, CCR2, CCR5AS, CCR5, CCRL2, LINC02009, LTF, RTP3, LRRC2, LRRC2-AS1, TDGF1, FAM240A, ALS2CL, TMIE, PRSS50, PRSS46P, PRSS45P, PRSS43P, PRSS44P, PRSS42P, MYL3, PTH1R, CCDC12, NBEAL2, NRADDP, SETD2, MRPL57P3,	FLT1P1	3	46183653	46185180	391533			TRANS	G	A	A	321	3066	0.104697	ADD	1533	0.320345	0.0579139	5.53139	3.73051e-08	3:46150937:G:A	3	46150937		CSF	7.42823	157109	top							LARS2,CCR1,CCR2,CCR5,FYCO1,SLC6A20,XCR1,CXCR6,LZTFL1,CCR9,SACM1L,CCRL2,LRRC2,TDGF1,	LARS2	3:46150419-46151334	enh
CCL4	CCL4	17	34431220	34433007	6351	3	46457412	3:46457412	rs113010081	Nearest	LARS2-AS1, LIMD1, LIMD1-AS1, TRR-ACG2-1, SACM1L, RN7SL145P, SLC6A20, LZTFL1, SDHDP4, CCR9, FYCO1, CXCR6, XCR1, NRBF2P2, FLT1P1, CCR1, CCR3, UQCRC2P1, CCR2, CCR5AS, CCR5, CCRL2, LINC02009, LTF, RTP3, LRRC2, LRRC2-AS1, TDGF1, FAM240A, ALS2CL, TMIE, PRSS50, PRSS46P, PRSS45P, PRSS43P, PRSS44P, PRSS42P, MYL3, PTH1R, CCDC12, NBEAL2, NRADDP, SETD2, MRPL57P3, KIF9-AS1, KIF9, SNORD13J, SNORD13P3, KLHL18, …	LINC02009	3	46458007	46465158	105377068			TRANS	T	C	C	379	2992	0.126671	ADD	1496	0.530108	0.0533045	9.94489	1.31461e-22	3:46457412:T:C	3	46457412	INFI	plasma	21.8812	312969	top	3:46457412:T:C.CCL4.plasma.INFI	csf	0.776498	0.0512434	2.33939e-48	TRUE	CCR9,SETD2,CCR1,FYCO1,XCR1,CCR5,SACM1L,CXCR6,LZTFL1,SLC6A20,	CCR9
CCL4	CCL4	17	34431220	34433007	6351	3	45931005	3:45931005	rs80136777	Intronic	LZTFL1, CCR9, ZDHHC3, RPL12P44, EXOSC7, CLEC3B, RNU5B-3P, CDCP1, RPS24P8, TMEM158, LARS2, LARS2-AS1, LIMD1, LIMD1-AS1, TRR-ACG2-1, SACM1L, RN7SL145P, SLC6A20, LZTFL1, SDHDP4, CCR9, FYCO1, CXCR6, XCR1, NRBF2P2, FLT1P1, CCR1, CCR3, UQCRC2P1, CCR2, CCR5AS, CCR5, CCRL2, LINC02009, LTF, RTP3, LRRC2, LRRC2-AS1, TDGF1, FAM240A, ALS2CL, TMIE, PRSS50, PRSS46P, PRSS45P, PRSS43P, PRSS44P, PRSS42P, MYL3, PTH…	CCR9	3	45927996	45944667	10803	45928041	45943390	TRANS	T	A	A	319	2992	0.106618	ADD	1496	0.411912	0.0579597	7.10688	1.83196e-12	3:45931005:T:A	3	45931005	INFI	plasma	11.7371	223107	top	3:45931005:T:A.CCL4.plasma.INFI	csf	0.671124	0.0563153	2.4102e-31	TRUE	LZTFL1,CCR9,PRSS46,SLC6A20,SACM1L,CCR5,LIMD1,XCR1,CCR1,FYCO1,LTF,RTP3,TMEM158,CCR2,ZDHHC3,EXOSC7,CXCR6,CDCP1,CCRL2,	LZTFL1
CCL4	CCL4	17	34431220	34433007	6351	3	46954614	3:46954614	rs79117855	Intronic	FYCO1, CXCR6, XCR1, NRBF2P2, FLT1P1, CCR1, CCR3, UQCRC2P1, CCR2, CCR5AS, CCR5, CCRL2, LINC02009, LTF, RTP3, LRRC2, LRRC2-AS1, TDGF1, FAM240A, ALS2CL, TMIE, PRSS50, PRSS46P, PRSS45P, PRSS43P, PRSS44P, PRSS42P, MYL3, PTH1R, CCDC12, NBEAL2, NRADDP, SETD2, MRPL57P3, KIF9-AS1, KIF9, SNORD13J, SNORD13P3, KLHL18, PTPN23, SCAP, ELP6, BOLA2P2, RN7SL870P, CSPG5, SMARCC1, SNORD146, DHX30, MIR1226, MAP4,	CCDC12	3	46963220	47023500	151903	47017497	47023500	TRANS	A	C	C	298	2992	0.0995989	ADD	1496	0.456046	0.0604609	7.54282	7.94615e-14	3:46954614:A:C	3	46954614	INFI	csf	13.0998	238955	top	3:46954614:A:C.CCL4.csf.INFI	plasma	0.344919	0.0609516	1.82329e-08	TRUE	MYL3,AC109583.1,KIF9,KLHL18,	MYL3
CCL4	CCL4	17	34431220	34433007	6351	3	45931005	3:45931005	rs80136777	Intronic	LZTFL1, CCR9, ZDHHC3, RPL12P44, EXOSC7, CLEC3B, RNU5B-3P, CDCP1, RPS24P8, TMEM158, LARS2, LARS2-AS1, LIMD1, LIMD1-AS1, TRR-ACG2-1, SACM1L, RN7SL145P, SLC6A20, LZTFL1, SDHDP4, CCR9, FYCO1, CXCR6, XCR1, NRBF2P2, FLT1P1, CCR1, CCR3, UQCRC2P1, CCR2, CCR5AS, CCR5, CCRL2, LINC02009, LTF, RTP3, LRRC2, LRRC2-AS1, TDGF1, FAM240A, ALS2CL, TMIE, PRSS50, PRSS46P, PRSS45P, PRSS43P, PRSS44P, PRSS42P, MYL3, PTH…	CCR9	3	45927996	45944667	10803	45928041	45943390	TRANS	T	A	A	319	2992	0.106618	ADD	1496	0.671124	0.0563153	11.9172	2.4102e-31	3:45931005:T:A	3	45931005	INFI	csf	30.6179	361438	top	3:45931005:T:A.CCL4.csf.INFI	plasma	0.411912	0.0579597	1.83196e-12	TRUE	LZTFL1,CCR9,PRSS46,SLC6A20,SACM1L,CCR5,LIMD1,XCR1,CCR1,FYCO1,LTF,RTP3,TMEM158,CCR2,ZDHHC3,EXOSC7,CXCR6,CDCP1,CCRL2,	LZTFL1	3:45930824-45931712	enh
CCL4	CCL4	17	34431220	34433007	6351	17	34819750	17:34819750	rs8064426	Intronic	TAF5LP1, SLFN14, LOC107985033, RPL39P32, SNHG30, SNORD7, PEX12, AP2B1, LOC100420062, RPL17P42, RASL10B, GAS2L2, MMP28, C17orf50, TAF15, HEATR9, CCL5, LRRC37A8P, LRRC37A9P, LOC100133244, RDM1, LYZL6, CCL16, CCL14, CCL15-CCL14, CCL15, CCL23, CCL18, CCL3, CCL4, RN7SL301P, LOC100419980, LOC100420851, TBC1D3B, CCL3L3, CCL4L2, YWHAEP6, TBC1D3C, CCL3P1, CCL3L1, LOC100420852, TBC1D3H, RNU6-1192P, TBC1D3F…	TBC1D3F	17	34797172	34808058	84218	36286047	36294914	CIS	G	A	A	347	2992	0.115976	ADD	1496	-0.466212	0.0551693	-8.45058	6.78402e-17	17:34819750:G:A	17	34819750	INFI	csf	16.1685	269319	top	17:34819750:G:A.CCL4.csf.INFI	plasma	-0.399373	0.0555191	9.95726e-13	TRUE	CCL5,CCL14,CCL15-CCL14,CCL15,GPR179,SOCS7,CCL16,CTB-186H2.3,	CCL5	17:34819545-34820339	dyadic
MIP1b	CCL4	17	34431220	34433007	6351	17	34762580	17:34762580	rs879571071	Intronic	LOC100420852, LOC100420061, SLFN12L, E2F3P1, TAF5LP1, SLFN14, LOC107985033, RPL39P32, SNHG30, SNORD7, PEX12, AP2B1, LOC100420062, RPL17P42, RASL10B, GAS2L2, MMP28, C17orf50, TAF15, HEATR9, CCL5, LRRC37A8P, LRRC37A9P, LOC100133244, RDM1, LYZL6, CCL16, CCL14, CCL15-CCL14, CCL15, CCL23, CCL18, CCL3, CCL4, RN7SL301P, LOC100419980, LOC100420851, TBC1D3B, CCL3L3, CCL4L2, YWHAEP6, TBC1D3C, CCL3P1, CCL3L…	LOC100420852	17	34742047	34794148	100420852			CIS	C	T	C	696	3066	0.227006	ADD	1533	-0.285615	0.0411407	-6.9424	5.67606e-12	17:34762580:C:T	17	34762580		CSF	11.246	216941	top
CCL8	CCL8	17	32646454	32648421	6355	17	32648878	17:32648878	rs11342894	Nearest	AA06, TLK2P1, RNA5SP438, LINC01989, CCL2, CCL7, CCL11, CCL8, CCL13, CCL1, C17orf102, TMEM132E, CCT6B, ZNF830, LIG3, OSTCP7, RFFL, RAD51L3-RFFL, RPL37P22, RAD51D, FNDC8, NLE1, UNC45B, LOC100130114, SLC35G3, SLFN5,	CCL8	17	32646454	32648421	6355	32646066	32648420	CIS	CA	C	C	468	2992	0.156417	ADD	1496	-0.868497	0.0446012	-19.4725	1.9221e-75	17:32648878:CA:C	17	32648878	INFI	plasma	74.7162	490142	top	17:32648878:CA:C.CCL8.plasma.INFI	csf	-0.699556	0.0465466	1.19453e-47	TRUE	AC005549.3,CCL2,CCL7,ASIC2,CCL13,CCL1,CCL11,SLC35G3,SLFN12L,CCL16,CTB-186H2.3,RAD51L3-RFFL,RAD51D,FNDC8,NLE1,UNC45B,CCL14,CCL15-CCL14,CCL15,CCL23,CCL18,RFFL,SLFN5,RDM1,LYZL6,C17orf66,RASL10B,GAS2L2,SLFN14,PEX12,AP2B1,CCT6B,ZNF830,LIG3,SLFN12,TMEM98,CCL5,SLFN13,CCL3,CCL4,SPACA3,MMP28,TAF15,C17orf50,	AC005549.3
CCL8	CCL8	17	32646454	32648421	6355	17	32648878	17:32648878	rs11342894	Gene 3 Prime	AA06, TLK2P1, RNA5SP438, LINC01989, CCL2, CCL7, CCL11, CCL8, CCL13, CCL1, C17orf102, TMEM132E, CCT6B, ZNF830, LIG3, OSTCP7, RFFL, RAD51L3-RFFL, RPL37P22, RAD51D, FNDC8, NLE1, UNC45B, LOC100130114, SLC35G3, SLFN5,	CCL8	17	32646454	32648421	6355	32646066	32648420	CIS	CA	C	C	468	2992	0.156417	ADD	1496	-0.699556	0.0465466	-15.0292	1.19453e-47	17:32648878:CA:C	17	32648878	INFI	csf	46.9228	423029	top	17:32648878:CA:C.CCL8.csf.INFI	plasma	-0.868497	0.0446012	1.9221e-75	TRUE	AC005549.3,CCL2,CCL7,ASIC2,CCL13,CCL1,CCL11,SLC35G3,SLFN12L,CCL16,CTB-186H2.3,RAD51L3-RFFL,RAD51D,FNDC8,NLE1,UNC45B,CCL14,CCL15-CCL14,CCL15,CCL23,CCL18,RFFL,SLFN5,RDM1,LYZL6,C17orf66,RASL10B,GAS2L2,SLFN14,PEX12,AP2B1,CCT6B,ZNF830,LIG3,SLFN12,TMEM98,CCL5,SLFN13,CCL3,CCL4,SPACA3,MMP28,TAF15,C17orf50,	AC005549.3
CCL8	CCL8	17	32646454	32648421	6355	9	82959245	9:82959245	rs11138617	Intronic	CHCHD2P9, TLE4, LINC01507, NPAP1P6, NPAP1P4, MTCO1P51, MTND2P9, RPS19P6,	NPAP1P4	9	82972021	82975133	100533674			TRANS	G	A	A	521	2992	0.174131	ADD	1496	-0.271988	0.0484647	-5.61208	2.37894e-08	9:82959245:G:A	9	82959245	INFI	csf	7.62362	160855	top	9:82959245:G:A.CCL8.csf.INFI	plasma	-0.0195222	0.0489703	0.690205	FALSE	TLE1,RASEF,SPATA31D1,TLE4,	TLE1
CD163	CD163	12	7623407	7656414	9332	7	13997573	7:13997573	rs12699568	Intronic	ETV1, RPL26P21, ETV1, LOC100423044, RPL6P21, DGKB, EEF1A1P26,	ETV1	7	13930854	14031050	2115	14028933	14030114	TRANS	C	T	T	35	2992	0.0116979	ADD	1496	0.943287	0.169003	5.58147	2.82795e-08	7:13997573:C:T	7	13997573	CVDIII	plasma	7.54853	159427	top	7:13997573:C:T.CD163.plasma.CVDIII	csf	-0.146542	0.170714	0.390807	FALSE	ETV1,ARL4A,AGR3,MEOX2,SCIN,ISPD,	ETV1
CD163	CD163	12	7623407	7656414	9332	2	134966562	2:134966562	rs62165726	Intronic	MGAT5, NCKAP5-AS2, RNU6-579P, RN7SKP154, RN7SKP93, MGAT5, MIR3679, RNA5SP104, EDDM3CP, TMEM163, VDAC2P4, LOC100526840, ACMSD, MIR5590, CCNT2-AS1, CCNT2, MAP3K19, RAB3GAP1, SNORA40B, ZRANB3,	MGAT5	2	134877506	135212192	4249	135011830	135206468	TRANS	C	A	A	89	2992	0.029746	ADD	1496	-0.66424	0.106459	-6.23943	5.70726e-10	2:134966562:C:A	2	134966562	CVDIII	plasma	9.24357	188652	top	2:134966562:C:A.CD163.plasma.CVDIII	csf	-0.182965	0.107733	0.0896547	FALSE	MGAT5,GPR39,CCNT2,LYPD1,ACMSD,	MGAT5	2:134966466-134966760	enh
CD163	CD163	12	7623407	7656414	9332	17	7073747	17:7073747	rs72837687	Nearest	RNU6-1264P, BTF3P14, AIPL1, PIMREG, PITPNM3, KIAA0753, RNA5SP435, TXNDC17, MED31, C17orf100, MIR4520-1, MIR4520-2, ALOX15P1, SLC13A5, RPL23AP73, XAF1, FBXO39, TEKT1, ALOX12P2, LOC100128007, ALOX12-AS1, ALOX12, RNASEK-C17orf49, RNASEK, C17orf49, MIR497HG, MIR195, MIR497, BCL6B, SLC16A13, SLC16A11, CLEC10A, ASGR2, RPL7AP64, ASGR1, DLG4, ACADVL, MIR324, DVL2, PHF23, GABARAP, CTDNEP1, ELP5, CLDN7, SL…	ASGR1	17	7076750	7082883	432	7080151	7082674	TRANS	G	A	A	665	2992	0.222259	ADD	1496	0.279636	0.0432032	6.47258	1.30315e-10	17:7073747:G:A	17	7073747	CVDIII	plasma	9.88501	198331	top	17:7073747:G:A.CD163.plasma.CVDIII	csf	0.137095	0.0436609	0.00172266	TRUE	BCL6B,SLC16A13,SLC16A11,CLEC10A,ASGR2,FXR2,AC007421.1,SHBG,TEKT1,SCIMP,XAF1,FBXO39,DHX33,DERL2,MIS12,	BCL6B
CD163	CD163	12	7623407	7656414	9332	3	190643896	3:190643896	rs71635338	Intronic	P3H2, MTAPP2, P3H2-AS1, RNU6-1109P, NMNAT1P3, CLDN1, CLDN16, TMEM207, IL1RAP, GCNT1P3, RN7SKP296, CCT6P4, LOC100131685, GMNC, SNAR-I, OSTN, OSTN-AS1, UTS2B, CCDC50, LINCR-0002, PYDC2,	OSTN, GMNC	3	190595719	190595839	100170222			TRANS	C	CT	CT	1123	2992	0.375334	ADD	1496	0.245594	0.0365542	6.71863	2.60053e-11	3:190643896:C:CT	3	190643896	CVDIII	csf	10.5849	208201	top	3:190643896:C:CT.CD163.csf.CVDIII	plasma	0.0436845	0.0370851	0.239003	FALSE	GMNC,PYDC2,ATP13A4,OPA1,UTS2B,CCDC50,FGF12,ATP13A5,	GMNC
CD200	CD200	3	112051420	112081659	4345	3	112077109	3:112077109	rs13090468	Intronic	CD200, ATP6V0CP2, CD96, ZBED2, LOC100420394, PLCXD2, PLCXD2-AS1, PHLDB2, ABHD10, TAGLN3, RFKP2, TMPRSS7, C3orf52, MIR567, GCSAM, TBILA, SLC9C1, LOC100420831, LOC100532749, LOC105374042, CD200, BTLA, OR7E100P, ATG3, SLC35A5, LINC01279, CCDC80, LOC100653395, LINC02042, MIR9900, CD200R1L-AS1, CD200R1L, CD200R1, GTPBP8, NEPRO, LINC02044, BOC, CFAP44,	CD200	3	112051420	112081659	4345	112052025	112081631	CIS	G	A	A	1337	2992	0.446858	ADD	1496	0.214995	0.0363705	5.91125	4.19964e-09	3:112077109:G:A	3	112077109	NEUI	plasma	8.37679	174447	top	3:112077109:G:A.CD200.plasma.NEUI	csf	0.197322	0.0364402	7.13414e-08	TRUE	BTLA,SLC9C1,GCSAM,CD200,C3orf52,ATG3,SLC35A5,CD200R1,GTPBP8,BOC,ABHD10,TAGLN3,KIAA2018,C3orf17,NAA50,ATP6V1A,PLCXD2,TMPRSS7,CD200R1L,SPICE1,	BTLA	3:112076825-112077273	dyadic
CD200	CD200	3	112051420	112081659	4345	3	112063250	3:112063250	rs7647411	Intronic	CD200, ATP6V0CP2, CD96, ZBED2, LOC100420394, PLCXD2, PLCXD2-AS1, PHLDB2, ABHD10, TAGLN3, RFKP2, TMPRSS7, C3orf52, MIR567, GCSAM, TBILA, SLC9C1, LOC100420831, LOC100532749, LOC105374042, CD200, BTLA, OR7E100P, ATG3, SLC35A5, LINC01279, CCDC80, LOC100653395, LINC02042, MIR9900, CD200R1L-AS1, CD200R1L, CD200R1, GTPBP8, NEPRO, LINC02044, BOC, CFAP44,	CD200	3	112051420	112081659	4345	112052025	112081631	CIS	C	T	T	1073	2992	0.358623	ADD	1496	0.243743	0.0379508	6.4226	1.79586e-10	3:112063250:C:T	3	112063250	NEUI	csf	9.74573	196284	top	3:112063250:C:T.CD200.csf.NEUI	plasma	0.14949	0.0382734	9.80879e-05	TRUE	BTLA,SLC9C1,GCSAM,C3orf52,ATG3,SLC35A5,CD200R1,GTPBP8,BOC,ABHD10,TAGLN3,KIAA2018,C3orf17,NAA50,ATP6V1A,PLCXD2,TMPRSS7,CD200R1L,SPICE1,	BTLA
CD200R1	CD200R1	3	112640052	112693950	131450	3	113184642	3:113184642	rs146456814	Intronic	SPICE1, OR7E100P, ATG3, SLC35A5, LINC01279, CCDC80, LOC100653395, LINC02042, MIR9900, CD200R1L-AS1, CD200R1L, CD200R1, GTPBP8, NEPRO, LINC02044, BOC, CFAP44, LOC101180897, PHF5DP, CFAP44-AS1, MIR8076, SPICE1, SIDT1, MIR4446, RN7SL767P, USF3, NAA50, ATP6V1A, GRAMD1C, RPS10P4, LOC100420528, VPS26AP1, ZDHHC23, CCDC191, LOC100127892, QTRT2, H2BP3, DRD3, LOC645180, ZNF80, TIGIT, ZBTB20, MIR568, ZBTB20…	SPICE1	3	113161565	113234003	152185	113225396	113233753	CIS	A	G	G	43	2992	0.0143717	ADD	1496	1.02787	0.152161	6.75516	2.03776e-11	3:113184642:A:G	3	113184642	NEUI	plasma	10.6908	209638	top	3:113184642:A:G.CD200R1.plasma.NEUI	csf	0.501695	0.153933	0.00114244	TRUE	BOC,KIAA2018,SPICE1,CD200R1,GTPBP8,ATG3,SLC35A5,	BOC
CD200R1	CD200R1	3	112640052	112693950	131450	3	112643193	3:112643193	rs77561169	Intronic	CD200R1, ABHD10, TAGLN3, RFKP2, TMPRSS7, C3orf52, MIR567, GCSAM, TBILA, SLC9C1, LOC100420831, LOC100532749, LOC105374042, CD200, BTLA, OR7E100P, ATG3, SLC35A5, LINC01279, CCDC80, LOC100653395, LINC02042, MIR9900, CD200R1L-AS1, CD200R1L, CD200R1, GTPBP8, NEPRO, LINC02044, BOC, CFAP44, LOC101180897, PHF5DP, CFAP44-AS1, MIR8076, SPICE1, SIDT1, MIR4446, RN7SL767P, USF3, NAA50, ATP6V1A, GRAMD1C, RPS10…	CD200R1	3	112640052	112693950	131450	112647765	112693759	CIS	T	C	C	120	2992	0.040107	ADD	1496	1.64873	0.0821181	20.0775	1.43013e-79	3:112643193:T:C	3	112643193	NEUI	plasma	78.8446	497901	top	3:112643193:T:C.CD200R1.plasma.NEUI	csf	0.99109	0.0889194	9.01803e-28	TRUE	ATG3,SLC35A5,CD200R1L,CCDC80,GCSAM,CD200R1,GTPBP8,SLC9C1,CD200,BTLA,	ATG3
CD200R1	CD200R1	3	112640052	112693950	131450	3	111973834	3:111973834	rs145426582	Intronic	SLC9C1, ATP6V0CP2, CD96, ZBED2, LOC100420394, PLCXD2, PLCXD2-AS1, PHLDB2, ABHD10, TAGLN3, RFKP2, TMPRSS7, C3orf52, MIR567, GCSAM, TBILA, SLC9C1, LOC100420831, LOC100532749, LOC105374042, CD200, BTLA, OR7E100P, ATG3, SLC35A5, LINC01279, CCDC80, LOC100653395, LINC02042, MIR9900, CD200R1L-AS1, CD200R1L, CD200R1, GTPBP8, NEPRO, LINC02044, BOC,	SLC9C1	3	111859745	112013063	285335	111997615	112013063	CIS	A	C	C	56	2992	0.0187166	ADD	1496	0.765555	0.134515	5.69122	1.51563e-08	3:111973834:A:C	3	111973834	NEUI	plasma	7.81941	164513	top	3:111973834:A:C.CD200R1.plasma.NEUI	csf	0.468649	0.135434	0.000554655	TRUE	BTLA,SLC9C1,GCSAM,CD200,CD200R1,GTPBP8,ATG3,SLC35A5,CD200R1L,C3orf52,C3orf17,KIAA2018,CCDC80,	BTLA
CD200R1	CD200R1	3	112640052	112693950	131450	6	46188023	6:46188023	rs62400867	Gene 3 Prime	RUNX2, CLIC5, RNU6-754P, ENPP4, ENPP5, ACTG1P9, RCAN2, LOC101926915, RPL36P10, LOC101926898, CYP39A1, SLC25A27, LOC101926934, TDRD6, PLA2G7, ANKRD66, MEP1A, ADGRF5, ADGRF5-AS1, ADGRF1,	RCAN2	6	46188467	46459804	10231	46190878	46424713	TRANS	C	T	T	126	2992	0.0421123	ADD	1496	-0.505324	0.0896633	-5.6358	2.0796e-08	6:46188023:C:T	6	46188023	NEUI	csf	7.68202	161956	top	6:46188023:C:T.CD200R1.csf.NEUI	plasma	-0.289379	0.0902948	0.00137998	TRUE	MEP1A,TDRD6,GPR110,GPR116,PLA2G7,ANKRD66,CLIC5,AL133262.1,RCAN2,	MEP1A
CD200R1	CD200R1	3	112640052	112693950	131450	9	136138765	9:136138765	rs8176685	Intronic	ABO, TTF1, CFAP77, RNU5D-2P, BARHL1, DDX31, GTF3C4, AK8, SPACA9, TSC1, GFI1B, MIR548AW, RPL39P24, RNU7-21P, EEF1A1P5, SNORD141A, LOC105376306, GTF3C5, MIR6877, CEL, CELP, RALGDS, GBGT1, OBP2B, LCN1P1, ABO, SURF6, MED22, RPL21P81, RPL7A, SNORD24, SNORD36B, SNORD36A, SNORD36C, SURF1, SURF2, SURF4, STKLD1, REXO4, ADAMTS13, CACFD1, SLC2A6, MYMK, ADAMTSL2, FAM163B, DBH, DBH-AS1, SARDH, VAV2, BRD3OS, B…	ABO	9	136125788	136150617	28	136131053	136150605	TRANS	GCGCCCACCACTA	G	G	624	2992	0.208556	ADD	1496	-0.25056	0.0453066	-5.53033	3.76747e-08	9:136138765:GCGCCCACCACTA:G	9	136138765	NEUI	plasma	7.42395	157026	top	9:136138765:GCGCCCACCACTA:G.CD200R1.plasma.NEUI	csf	-0.00207222	0.0457713	0.963896	FALSE	DDX31,GTF3C4,TMEM8C,ADAMTSL2,OBP2B,CACFD1,SLC2A6,FAM163B,	DDX31
CD200R1	CD200R1	3	112640052	112693950	131450	3	98402969	3:98402969	rs11927405	Nearest	ARL6, CRYBG3, RIOX2, GABRR3, OR5BM1P, OR5AC1, OR5AC2, OR5AC4P, POU5F1P7, OR5H1, OR5H14, OR5H15, OR5H5P, OR5H3P, OR5H4P, OR5H7P, OR5H6, OR5H2, OR5H8, OR5K4, OR5K3, UBFD1P1, OR5K1, OR5K2, CLDND1, RPL38P4, GPR15, CPOX, RPL19P7, WWP1P1, ST3GAL6-AS1, ST3GAL6, PDLIM1P4, DCBLD2, RNU6-26P, RNU6-1263P, ACTG1P13, COL8A1,	WWP1P1	3	98376314	98379911	339843			TRANS	C	T	T	1371	2992	0.458222	ADD	1496	-0.353492	0.0350226	-10.0932	3.22127e-23	3:98402969:C:T	3	98402969	NEUI	plasma	22.492	316941	top	3:98402969:C:T.CD200R1.plasma.NEUI	csf	-0.155467	0.0359755	1.65233e-05	TRUE	CLDND1,GPR15,	CLDND1
CD200R1	CD200R1	3	112640052	112693950	131450	3	112643193	3:112643193	rs77561169	Intronic	CD200R1, ABHD10, TAGLN3, RFKP2, TMPRSS7, C3orf52, MIR567, GCSAM, TBILA, SLC9C1, LOC100420831, LOC100532749, LOC105374042, CD200, BTLA, OR7E100P, ATG3, SLC35A5, LINC01279, CCDC80, LOC100653395, LINC02042, MIR9900, CD200R1L-AS1, CD200R1L, CD200R1, GTPBP8, NEPRO, LINC02044, BOC, CFAP44, LOC101180897, PHF5DP, CFAP44-AS1, MIR8076, SPICE1, SIDT1, MIR4446, RN7SL767P, USF3, NAA50, ATP6V1A, GRAMD1C, RPS10…	CD200R1	3	112640052	112693950	131450	112647765	112693759	CIS	T	C	C	120	2992	0.040107	ADD	1496	0.99109	0.0889194	11.1459	9.01803e-28	3:112643193:T:C	3	112643193	NEUI	csf	27.0449	343536	top	3:112643193:T:C.CD200R1.csf.NEUI	plasma	1.64873	0.0821181	1.43013e-79	TRUE	ATG3,SLC35A5,CD200R1L,CCDC80,GCSAM,CD200R1,GTPBP8,SLC9C1,CD200,BTLA,	ATG3
CD244	CD244	1	160799950	160832677	51744	2	157857868	2:157857868	rs141118403	Intronic	LINC01876, LOC100128759, NR4A2, FLJ46875, TRA-CGC3-1, TRG-GCC2-2, GPD2, RPLP0P7, CDK7P1, GALNT5, RN7SKP281, ERMN, FAM133DP, CYTIP, ACVR1C, ACVR1, RNU6-436P, LOC100130766, RNU6-932P, UPP2,	CDK7P1	2	158066848	158068037	220786			TRANS	C	G	G	30	2992	0.0100267	ADD	1496	0.963523	0.170938	5.63669	2.06902e-08	2:157857868:C:G	2	157857868	INFI	csf	7.68424	161997	top	2:157857868:C:G.CD244.csf.INFI	plasma	0.0803436	0.172733	0.641905	FALSE	NR4A2,GPD2,GALNT5,	NR4A2
CD244	CD244	1	160799950	160832677	51744	1	160827838	1:160827838	rs142535548	Intronic	CD244, CFAP45, MIR4259, TAGLN2, IGSF9, SLAMF9, LINC01133, FCRL6P1, RPL27AP2, PIGM, KCNJ10, KCNJ9, IGSF8, ATP1A2, ATP1A4, CASQ1, LOC729867, PEA15, DCAF8, LOC100287049, RPSAP18, PEX19, COPA, SUMO1P3, NCSTN, NHLH1, RNU4-42P, VANGL2, SLAMF6, CD84, SLAMF1, SETP9, CD48, SLAMF7, LY9, CD244, PPIAP37, ITLN1, LOC646347, LOC101928372, ITLN2, F11R, TSTD1, USF1, ARHGAP30, NECTIN4, KLHDC9, PFDN2, NIT1, DEDD, L…	CD244	1	160799950	160832677	51744	160802480	160832692	CIS	C	CA	CA	661	2992	0.220922	ADD	1496	0.805251	0.0383644	20.9896	6.27606e-86	1:160827838:C:CA	1	160827838	INFI	csf	85.2023	509089	top	1:160827838:C:CA.CD244.csf.INFI	plasma	0.0613968	0.0436271	0.159544	FALSE	PFDN2,NIT1,ITLN1,CD48,SLAMF7,SLAMF6,LY9,SLAMF1,CD84,DEDD,RP11-544M22.13,TSTD1,USF1,ARHGAP30,AL591806.1,PVRL4,KLHDC9,OR6K3,OR10J1,CADM3,OR10J5,	PFDN2
CD244	CD244	1	160799950	160832677	51744	3	190601893	3:190601893	rs9838279	Intronic	P3H2, MTAPP2, P3H2-AS1, RNU6-1109P, NMNAT1P3, CLDN1, CLDN16, TMEM207, IL1RAP, GCNT1P3, RN7SKP296, CCT6P4, LOC100131685, GMNC, SNAR-I, OSTN, OSTN-AS1, UTS2B, CCDC50, LINCR-0002, PYDC2,	OSTN, GMNC	3	190595719	190595839	100170222			TRANS	T	C	C	1350	2992	0.451203	ADD	1496	0.233776	0.0357103	6.54646	8.0777e-11	3:190601893:T:C	3	190601893	INFI	csf	10.0927	201331	top	3:190601893:T:C.CD244.csf.INFI	plasma	-0.0410645	0.0362032	0.25686	FALSE	UTS2B,CCDC50,OSTN,ATP13A4,OPA1,PYDC2,TMEM207,ATP13A5,TP63,	UTS2B
CD274	CD274	9	5450503	5470567	29126	17	15506232	17:15506232	rs112450859	Intronic	CDRT1, RPS18P12, RPL23AP76, CDRT7, LOC101928475, CDRT8, PMP22, MIR4731, TEKT3, RNU6-799P, RN7SL792P, TVP23C-CDRT4, CDRT4, RPL9P2, CDRT3, TVP23C, PPIAP53, CDRT1, TRIM16, ZNF29P, ZNF286A, UBE2SP1, TBC1D26, CDRT15P2, ZSWIM5P1, RNA5SP436, IL6STP1, MEIS3P1, LINC02087, SPECC1P1, ADORA2B, ZSWIM7, TTC19, NCOR1, RPLP1P11, RPL22P21, RNU6-314P, RNU6-862P, SNORD163, RN7SL442P, PIGL, MIR1288, CENPV, UBB, FTLP…	CDRT1	17	15468796	15523018	374286	15497867	15499946	TRANS	C	T	T	28	2992	0.00935829	ADD	1496	1.03595	0.18856	5.494	4.61248e-08	17:15506232:C:T	17	15506232	INFI	csf	7.33607	155308	top	17:15506232:C:T.CD274.csf.INFI	plasma	-0.226909	0.190365	0.233463	FALSE	ZSWIM7,TTC19,	ZSWIM7
CD274	CD274	9	5450503	5470567	29126	9	5460801	9:5460801	rs7048841	Intronic	CD274, SLC1A1, SPATA6L, RPS6P11, PLPP6, CDC37L1-DT, CDC37L1, AK3, ECM1P1, RPS5P6, RCL1, KLF4P1, MIR101-2, HNRNPA1P41, JAK2, CSNK1G2P1, PDSS1P1, MTND6P5, MTND5P36, MTND1P11, MTND2P36, MTND3P14, MTND4LP6, MTND4P14, MTND5P14, TCF3P1, IGHEP2, INSL6, INSL4, RLN2, HMGN2P31, RLN1, PLGRKT, RNF152P1, CD274, PDCD1LG2, RIC1, ERMP1, AK4P4, MLANA, KIAA2026, MIR4665, RANBP6, GTF3AP1, IL33, SELENOTP1, TPD52L3, …	CD274	9	5450503	5470567	29126	5462935	5465912	CIS	T	C	C	1410	2992	0.471257	ADD	1496	-0.40392	0.0342066	-11.8082	7.92299e-31	9:5460801:T:C	9	5460801	INFI	csf	30.1011	358982	top	9:5460801:T:C.CD274.csf.INFI	plasma	0.0233154	0.0357622	0.514528	FALSE	INSL6,KIAA1432,JAK2,CDC37L1,AL161450.1,AK3,INSL4,AL158147.2,PDCD1LG2,GLIS3,RLN1,SLC1A1,UHRF2,ERMP1,RCL1,KIAA2026,RANBP6,KIAA0020,RLN2,RFX3,	INSL6
CD300C	CD300C	17	72537212	72542254	10871	17	72538143	17:72538143	rs4007737	Intronic	CD300C, LOC100134391, LINC00469, LINC02092, RPL38, MGC16275, TTYH2, DNAI2, KIF19, BTBD17, GPR142, RNA5SP448, GPRC5C, CD300A, CD300LB, CD300C, CD300H, CD300LD, C17orf77, LOC101928343, CD300E, RAB37, CD300LF, MIR3615, SLC9A3R1, NAT9, TMEM104, GRIN2C, FDXR, FADS6, USH1G, OTOP2, OTOP3, HID1, HID1-AS1, CDR2L, MRPL58, RNU6-362P, KCTD2, TRR-CCT1-1, TRR-CCT2-1, TRR-TCG3-1, ATP5PD, RN7SL573P, TRIM80P, SLC…	CD300C	17	72537212	72542254	10871	72537247	72542282	CIS	C	G	G	279	2992	0.0932487	ADD	1496	0.971872	0.056971	17.0591	9.35563e-60	17:72538143:C:G	17	72538143	NEUI	plasma	59.0289	456142	top	17:72538143:C:G.CD300C.plasma.NEUI	csf	1.07699	0.0556965	1.58302e-74	TRUE
CD300C	CD300C	17	72537212	72542254	10871	3	190643896	3:190643896	rs71635338	Intronic	P3H2, MTAPP2, P3H2-AS1, RNU6-1109P, NMNAT1P3, CLDN1, CLDN16, TMEM207, IL1RAP, GCNT1P3, RN7SKP296, CCT6P4, LOC100131685, GMNC, SNAR-I, OSTN, OSTN-AS1, UTS2B, CCDC50, LINCR-0002, PYDC2,	OSTN, GMNC	3	190595719	190595839	100170222			TRANS	C	CT	CT	1123	2992	0.375334	ADD	1496	0.216074	0.0366788	5.89097	4.73549e-09	3:190643896:C:CT	3	190643896	NEUI	csf	8.32464	173546	top	3:190643896:C:CT.CD300C.csf.NEUI	plasma	0.0282981	0.0370924	0.445638	FALSE	GMNC,PYDC2,ATP13A4,OPA1,UTS2B,CCDC50,FGF12,ATP13A5,	GMNC
CD300C	CD300C	17	72537212	72542254	10871	17	72538143	17:72538143	rs4007737	Intronic	CD300C, LOC100134391, LINC00469, LINC02092, RPL38, MGC16275, TTYH2, DNAI2, KIF19, BTBD17, GPR142, RNA5SP448, GPRC5C, CD300A, CD300LB, CD300C, CD300H, CD300LD, C17orf77, LOC101928343, CD300E, RAB37, CD300LF, MIR3615, SLC9A3R1, NAT9, TMEM104, GRIN2C, FDXR, FADS6, USH1G, OTOP2, OTOP3, HID1, HID1-AS1, CDR2L, MRPL58, RNU6-362P, KCTD2, TRR-CCT1-1, TRR-CCT2-1, TRR-TCG3-1, ATP5PD, RN7SL573P, TRIM80P, SLC…	CD300C	17	72537212	72542254	10871	72537247	72542282	CIS	C	G	G	279	2992	0.0932487	ADD	1496	1.07699	0.0556965	19.3368	1.58302e-74	17:72538143:C:G	17	72538143	NEUI	csf	73.8005	488363	top	17:72538143:C:G.CD300C.csf.NEUI	plasma	0.971872	0.056971	9.35563e-60	TRUE
CD300LF	CD300LF	17	72690456	72709062	146722	17	72699833	17:72699833	rs10512597	Intronic	RAB37, CD300LF, LOC100134391, LINC00469, LINC02092, RPL38, MGC16275, TTYH2, DNAI2, KIF19, BTBD17, GPR142, RNA5SP448, GPRC5C, CD300A, CD300LB, CD300C, CD300H, CD300LD, C17orf77, LOC101928343, CD300E, RAB37, CD300LF, MIR3615, SLC9A3R1, NAT9, TMEM104, GRIN2C, FDXR, FADS6, USH1G, OTOP2, OTOP3, HID1, HID1-AS1, CDR2L, MRPL58, RNU6-362P, KCTD2, TRR-CCT1-1, TRR-CCT2-1, TRR-TCG3-1, ATP5PD, RN7SL573P, TRIM…	CD300LF	17	72690456	72709062	146722	72691176	72701449	CIS	C	T	T	556	2992	0.185829	ADD	1496	-1.14947	0.0365175	-31.4773	2.93979e-167	17:72699833:C:T	17	72699833	NEUI	csf	166.532	605773	top	17:72699833:C:T.CD300LF.csf.NEUI	plasma	-1.25887	0.0340126	2.33716e-213	TRUE	RAB37,CD300LD,C17orf77,CD300E,CD300A,NAT9,TMEM104,SDK2,	RAB37
CD300LF	CD300LF	17	72690456	72709062	146722	17	72699833	17:72699833	rs10512597	Intronic	RAB37, CD300LF, LOC100134391, LINC00469, LINC02092, RPL38, MGC16275, TTYH2, DNAI2, KIF19, BTBD17, GPR142, RNA5SP448, GPRC5C, CD300A, CD300LB, CD300C, CD300H, CD300LD, C17orf77, LOC101928343, CD300E, RAB37, CD300LF, MIR3615, SLC9A3R1, NAT9, TMEM104, GRIN2C, FDXR, FADS6, USH1G, OTOP2, OTOP3, HID1, HID1-AS1, CDR2L, MRPL58, RNU6-362P, KCTD2, TRR-CCT1-1, TRR-CCT2-1, TRR-TCG3-1, ATP5PD, RN7SL573P, TRIM…	CD300LF	17	72690456	72709062	146722	72691176	72701449	CIS	C	T	T	556	2992	0.185829	ADD	1496	-1.25887	0.0340126	-37.0119	2.33716e-213	17:72699833:C:T	17	72699833	NEUI	plasma	212.631	641028	top	17:72699833:C:T.CD300LF.plasma.NEUI	csf	-1.14947	0.0365175	2.93979e-167	TRUE	RAB37,CD300LD,C17orf77,CD300E,CD300A,NAT9,TMEM104,SDK2,	RAB37
CD302	CD302	2	160625139	160654766	9936	2	160325182	2:160325182	rs10170119	Intronic	BAZ2B, RPL7AP22, PKP4-AS1, DAPL1, OR7E89P, OR7E28P, OR7E90P, TRE-CTC7-1, RNU2-21P, TANC1, BTF3L4P2, RNU6-580P, GSTM3P2, MIR6888, WDSUB1, BAZ2B, LOC100422294, LOC643072, RPS3AP13, MARCHF7, LY75-CD302, CD302, LY75, PLA2R1, ITGB6, LINC02478, RBMS1, MIR4785, LOC100419108,	BAZ2B	2	160175490	160568953	29994	160411954	160471935	CIS	A	C	C	176	1850	0.0951351	ADD	925	0.589562	0.0760172	7.75564	2.32041e-14	2:160325182:A:C	2	160325182	NEUx	plasma	13.6344	244726	top	2:160325182:A:C.CD302.plasma.NEUx	csf	0.10556	0.0763843	0.1673	FALSE	44627,BAZ2B,LY75-CD302,LY75,WDSUB1,	44627
CD302	CD302	2	160625139	160654766	9936	2	160657500	2:160657500	rs6432563	Intronic	LY75-CD302, OR7E89P, OR7E28P, OR7E90P, TRE-CTC7-1, RNU2-21P, TANC1, BTF3L4P2, RNU6-580P, GSTM3P2, MIR6888, WDSUB1, BAZ2B, LOC100422294, LOC643072, RPS3AP13, MARCHF7, LY75-CD302, CD302, LY75, PLA2R1, ITGB6, LINC02478, RBMS1, MIR4785, LOC100419108,	LY75-CD302	2	160625139	160761267	100526664	160628362	160761221	CIS	A	C	C	147	1850	0.0794595	ADD	925	0.713509	0.0813135	8.77479	8.16059e-18	2:160657500:A:C	2	160657500	NEUx	plasma	17.0883	277301	top	2:160657500:A:C.CD302.plasma.NEUx	csf	0.146785	0.0823297	0.0749155	FALSE	44627,WDSUB1,	44627
CD33	CD33	19	51728336	51743271	945	19	51726355	19:51726355	rs1399837	Nearest	KCNC3, NAPSB, NAPSA, NR1H2, POLD1, SPIB, MYBPC2, FAM71E1, EMC10, JOSD2, ASPDH, LRRC4B, SNAR-F, SYT3, C19orf81, SHANK1, CLEC11A, GPR32P1, GPR32, LOC105372440, ACP4, C19orf48, SNORD88B, SNORD88A, SNORD88C, LINC01869, KLK1, KLK15, LOC105372441, KLK3, KLK2, KLKP1, KLK4, KLK5, KLK6, KLK7, KLK8, KLK9, KLK10, KLK11, KLK12, KLK13, KLK14, CTU1, SIGLEC18P, SIGLEC9, SIGLEC7, LOC101928517, SIGLEC17P, SIGLEC2…	CD33	19	51728336	51743271	945	51728335	51739221	CIS	G	C	C	736	1850	0.397838	ADD	925	1.15245	0.0284084	40.5673	2.35966e-207	19:51726355:G:C	19	51726355	NEUx	plasma	206.627	636896	top	19:51726355:G:C.CD33.plasma.NEUx	csf	1.14846	0.0278622	9.61442e-216	TRUE	ZNF175,AC018755.1,SIGLEC12,SIGLEC6,FPR1,FPR3,SIGLEC5,SIGLEC5,SIGLEC14,ZNF577,SIGLEC8,CEACAM18,CTU1,SIGLEC9,CACNG8,VRK3,ZNF473,MYH14,ZNF350,ZNF615,KLK1,KLK15,KLK3,CACNG7,	ZNF175
CD33	CD33	19	51728336	51743271	945	19	51718837	19:51718837	rs273634	Intronic	KCNC3, NAPSB, NAPSA, NR1H2, POLD1, SPIB, MYBPC2, FAM71E1, EMC10, JOSD2, ASPDH, LRRC4B, SNAR-F, SYT3, C19orf81, SHANK1, CLEC11A, GPR32P1, GPR32, LOC105372440, ACP4, C19orf48, SNORD88B, SNORD88A, SNORD88C, LINC01869, KLK1, KLK15, LOC105372441, KLK3, KLK2, KLKP1, KLK4, KLK5, KLK6, KLK7, KLK8, KLK9, KLK10, KLK11, KLK12, KLK13, KLK14, CTU1, SIGLEC18P, SIGLEC9, SIGLEC7, LOC101928517, SIGLEC17P, SIGLEC2…	SIGLEC22P	19	51714326	51714857	114195			CIS	C	T	T	792	1952	0.405738	ADD	976	1.15007	0.0278444	41.3036	2.70878e-216	19:51718837:C:T	19	51718837	NEUx	csf	215.567	643007	top	19:51718837:C:T.CD33.csf.NEUx	plasma	1.15264	0.0284525	5.38092e-207	TRUE	ZNF175,SIGLEC12,SIGLEC6,VRK3,ZNF473,AC018755.1,	ZNF175
CD38	CD38	4	15779951	15854855	952	4	15791867	4:15791867	rs71613232	Intronic	CD38, CPEB2-DT, CPEB2, C1QTNF7-AS1, RN7SKP170, C1QTNF7, CC2D2A, FBXL5, FAM200B, BST1, RPL10AP7, LOC100288771, CD38, HPRT1P1, FGFBP1, FGFBP2, PROM1, TAPT1, TAPT1-AS1, RPS21P4, LOC100421364, ZEB2P1, LDB2,	CD38	4	15779951	15854855	952	15818219	15842113	CIS	A	G	G	654	2992	0.218583	ADD	1496	-0.453609	0.0424339	-10.6898	9.4319e-26	4:15791867:A:G	4	15791867	NEUI	plasma	25.0254	332339	top	4:15791867:A:G.CD38.plasma.NEUI	csf	-0.247451	0.0435621	1.61231e-08	TRUE	TAPT1,FBXL5,FAM200B,BST1,PROM1,FGFBP2,QDPR,CLRN2,CC2D2A,FGFBP1,C1QTNF7,BOD1L1,LAP3,CPEB2,FAM184B,	TAPT1
CD38	CD38	4	15779951	15854855	952	3	190670372	3:190670372	rs201663722	Intronic	P3H2, MTAPP2, P3H2-AS1, RNU6-1109P, NMNAT1P3, CLDN1, CLDN16, TMEM207, IL1RAP, GCNT1P3, RN7SKP296, CCT6P4, LOC100131685, GMNC, SNAR-I, OSTN, OSTN-AS1, UTS2B, CCDC50, LINCR-0002, PYDC2, LOC100129725,	OSTN, GMNC	3	190595719	190595839	100170222			TRANS	T	C	C	1190	2992	0.397727	ADD	1496	0.232155	0.0361688	6.41866	1.84166e-10	3:190670372:T:C	3	190670372	NEUI	csf	9.73479	196122	top	3:190670372:T:C.CD38.csf.NEUI	plasma	0.0363951	0.0366493	0.32084	FALSE	GMNC,PYDC2,ATP13A4,OPA1,UTS2B,CCDC50,FGF12,ATP13A5,	GMNC
CD38	CD38	4	15779951	15854855	952	12	92404700	12:92404700	rs7311558	Intronic	LINC01619, KERA, LUM, DCN, LINC01619, BTG1, LOC101928617, RPL21P106, CLLU1OS, CLLU1, LINC02397, LOC100132126, C12orf74, PLEKHG7, EEA1, LOC100287544, HNRNPA1P50, RNU6-1329P, LOC643339,	LINC01619	12	92378752	92536607	256021			TRANS	T	G	G	1210	2992	0.404412	ADD	1496	0.208562	0.0364179	5.7269	1.23453e-08	12:92404700:T:G	12	92404700	NEUI	csf	7.9085	166148	top	12:92404700:T:G.CD38.csf.NEUI	plasma	0.0133626	0.0368112	0.716653	FALSE	CLLU1OS,CLLU1,DCN,C12orf79,BTG1,	CLLU1OS	12:92404142-92404914	enh
CD38	CD38	4	15779951	15854855	952	4	15737118	4:15737118	rs4266290	Intronic	CPEB2-DT, CPEB2, C1QTNF7-AS1, RN7SKP170, C1QTNF7, CC2D2A, FBXL5, FAM200B, BST1, RPL10AP7, LOC100288771, CD38, HPRT1P1, FGFBP1, FGFBP2, PROM1, TAPT1, TAPT1-AS1, RPS21P4, LOC100421364, ZEB2P1, LDB2,	CD38	4	15732553	15733284	100128646			CIS	G	C	C	717	2992	0.239639	ADD	1496	0.38854	0.0417129	9.31464	4.23264e-20	4:15737118:G:C	4	15737118	NEUI	csf	19.3734	295408	top	4:15737118:G:C.CD38.csf.NEUI	plasma	0.153961	0.0427185	0.000323544	TRUE	CD38,FBXL5,FAM200B,BST1,TAPT1,CC2D2A,QDPR,CLRN2,C1QTNF7,LAP3,PROM1,FGFBP2,CPEB2,FGFBP1,BOD1L1,	CD38
CD40	CD40	20	44746953	44758497	958	20	44749251	20:44749251	rs4239702	Intronic	CD40, WFDC12, PI3, SEMG1, SEMG2, SLPI, MATN4, RBPJL, TRV-CAC14-1, SDC4, SYS1, SYS1-DBNDD2, TP53TG5, NDUFB4P10, DBNDD2, PIGT, MIR6812, LOC105372631, WFDC2, RPL5P2, SPINT3, WFDC6, EPPIN-WFDC6, HSPD1P21, EPPIN, WFDC8, RNA5SP485, CCNB1IP1P2, WFDC9, WFDC10A, RPS2P7, WFDC11, WFDC10B, WFDC13, MIR3617, SPINT4, HNRNPA1P3, SPINT5P, WFDC3, RNU6ATAC38P, DNTTIP1, UBE2C, TNNC2, SNX21, ACOT8, ZSWIM3, ZSWIM1, SP…	CD40	20	44746953	44758497	958	44750957	44755800	CIS	C	T	T	783	2992	0.261698	ADD	1496	-0.307152	0.0413863	-7.42158	1.93392e-13	20:44749251:C:T	20	44749251	INFI	plasma	12.7136	234637	top	20:44749251:C:T.CD40.plasma.INFI	csf	-0.227816	0.0417281	5.58244e-08	TRUE	ELMO2,	ELMO2
CD40	CD40	20	44746953	44758497	958	6	25169277	6:25169277	6:25169277:GA:G	Nearest	DCDC2, KAAG1, RNU6-391P, MRS2, GPLD1, ALDH5A1, KIAA0319, KRT8P43, TDP2, ACOT13, C6orf62, LOC100289381, GMNN, ARMH2, RIPOR2, MTCO2P33, PPIAP29, ASS1P1, RN7SL334P, CMAHP, NUP50P2, LOC100132239, RNY5P5, LOC100533655, LOC101928663, KATNBL1P5, RPL21P68, CARMIL1, RNU6-987P, SCGN, PRELID1P2, H2AC1, H2BC1, H2BC2P, H2AC2P, SLC17A4, SLC17A1, SLC17A3, H2AC3P, H2BP5, SLC17A2, TRIM38, H3P26, H1-1, H3C1, H4C1,…	LOC100132239	6	25152753	25155648	100132239			TRANS	GA	G	G	852	2992	0.284759	ADD	1496	0.229979	0.0403619	5.69791	1.45856e-08	6:25169277:GA:G	6	25169277	INFI	plasma	7.83608	164820	top	6:25169277:GA:G.CD40.plasma.INFI	csf	-0.0580296	0.0407705	0.154851	FALSE	SCGN,SLC17A3,SLC17A1,SLC17A2,GMNN,C6orf229,FAM65B,HIST1H1A,HIST1H3A,HIST1H4A,HIST1H4B,HIST1H3B,HIST1H2AB,C6orf62,	SCGN
CD40	CD40	20	44746953	44758497	958	17	15506232	17:15506232	rs112450859	Intronic	CDRT1, RPS18P12, RPL23AP76, CDRT7, LOC101928475, CDRT8, PMP22, MIR4731, TEKT3, RNU6-799P, RN7SL792P, TVP23C-CDRT4, CDRT4, RPL9P2, CDRT3, TVP23C, PPIAP53, CDRT1, TRIM16, ZNF29P, ZNF286A, UBE2SP1, TBC1D26, CDRT15P2, ZSWIM5P1, RNA5SP436, IL6STP1, MEIS3P1, LINC02087, SPECC1P1, ADORA2B, ZSWIM7, TTC19, NCOR1, RPLP1P11, RPL22P21, RNU6-314P, RNU6-862P, SNORD163, RN7SL442P, PIGL, MIR1288, CENPV, UBB, FTLP…	CDRT1	17	15468796	15523018	374286	15497867	15499946	TRANS	C	T	T	28	2992	0.00935829	ADD	1496	1.04624	0.188522	5.5497	3.38053e-08	17:15506232:C:T	17	15506232	INFI	csf	7.47102	157938	top	17:15506232:C:T.CD40.csf.INFI	plasma	-0.0769489	0.190445	0.686236	FALSE	ZSWIM7,TTC19,	ZSWIM7
CD40	CD40	20	44746953	44758497	958	3	190643896	3:190643896	rs71635338	Intronic	P3H2, MTAPP2, P3H2-AS1, RNU6-1109P, NMNAT1P3, CLDN1, CLDN16, TMEM207, IL1RAP, GCNT1P3, RN7SKP296, CCT6P4, LOC100131685, GMNC, SNAR-I, OSTN, OSTN-AS1, UTS2B, CCDC50, LINCR-0002, PYDC2,	OSTN, GMNC	3	190595719	190595839	100170222			TRANS	C	CT	CT	1123	2992	0.375334	ADD	1496	0.23603	0.0365963	6.44956	1.51097e-10	3:190643896:C:CT	3	190643896	INFI	csf	9.82074	197390	top	3:190643896:C:CT.CD40.csf.INFI	plasma	-0.00996099	0.0371014	0.788367	FALSE	GMNC,PYDC2,ATP13A4,OPA1,UTS2B,CCDC50,FGF12,ATP13A5,	GMNC
CD40	CD40	20	44746953	44758497	958	20	44730041	20:44730041	rs182282247	Intronic	WFDC5, WFDC12, PI3, SEMG1, SEMG2, SLPI, MATN4, RBPJL, TRV-CAC14-1, SDC4, SYS1, SYS1-DBNDD2, TP53TG5, NDUFB4P10, DBNDD2, PIGT, MIR6812, LOC105372631, WFDC2, RPL5P2, SPINT3, WFDC6, EPPIN-WFDC6, HSPD1P21, EPPIN, WFDC8, RNA5SP485, CCNB1IP1P2, WFDC9, WFDC10A, RPS2P7, WFDC11, WFDC10B, WFDC13, MIR3617, SPINT4, HNRNPA1P3, SPINT5P, WFDC3, RNU6ATAC38P, DNTTIP1, UBE2C, TNNC2, SNX21, ACOT8, ZSWIM3, ZSWIM1, S…	RPL13P2	20	44728114	44728833	128500	44728157	44728815	CIS	G	A	A	73	2992	0.0243984	ADD	1496	0.770057	0.116423	6.61431	5.18429e-11	20:44730041:G:A	20	44730041	INFI	csf	10.2853	204059	top	20:44730041:G:A.CD40.csf.INFI	plasma	0.377636	0.11771	0.00136413	TRUE	ELMO2,	ELMO2
CD40	CD40	20	44746953	44758497	958	19	57834720	19:57834720	rs4801464	Intronic	ZNF543, VN2R18P, LOC646709, ZNF542P, ZNF582, SLC25A36P1, ZNF582-AS1, ZNF583, ZNF667, ZNF667-AS1, ZNF471, ZFP28, ZNF470, SIGLEC31P, ZNF71, ZNF71-SMIM17, SMIM17, ZNF835, OR5AH1P, ZIM2-AS1, ZIM2, PEG3, PEG3-AS1, MIMT1, RPL7AP69, LOC100419839, USP29, ZIM3, DUXA, LOC100132009, ZNF264, AURKC, ZNF805, ZNF460-AS1, ZNF460, LOC100288211, ZNF543, ZNF304, ZNF547, TRAPPC2B, ZNF548, ZNF17, ZNF749, VN1R1, VN1R1…	ZNF543	19	57831840	57842138	125919	57831865	57842144	TRANS	T	C	C	1162	2992	0.388369	ADD	1496	0.331409	0.0362722	9.13674	2.03578e-19	19:57834720:T:C	19	57834720	INFI	csf	18.6913	290237	top	19:57834720:T:C.CD40.csf.INFI	plasma	-0.0393566	0.0372579	0.290988	FALSE	ZNF547,TRAPPC2P1,AC003002.4,ZNF304,AURKC,ZNF805,ZNF17,ZNF749,ZNF460,ZNF416,ZIK1,ZNF530,ZNF324,ZNF264,ZNF548,AC003002.6,AC004076.7,ZSCAN5A,ZNF582,ZNF583,ZNF471,A1BG,ZNF497,ZNF586,AC004076.9,ZNF772,ZSCAN4,ZNF551,AC003006.7,AC006116.20,ZNF134,ZIM2,PEG3,ZNF329,CTD-2583A14.10,ZNF587B,ZFP28,ZNF470,GALP,ZSCAN5B,ZSCAN5C,ZNF544,CTD-3138B18.4,ZNF324B,AC004017.1,ZNF154,ZNF671,ZNF550,ZNF835,ZNF211,ZNF418,ZSC…	ZNF547
CD6	CD6	11	60739152	60787849	923	11	60776209	11:60776209	rs11230563	Missense	CD6, OOSP4B, OOSP2, MS4A3, YWHAZP9, MS4A2, MS4A6A, MS4A4E, MIR6503, MS4A4A, MS4A6E, MS4A7, MS4A14, MS4A5, MS4A1, MS4A12, MS4A13, LINC00301, MS4A8, MS4A18, MS4A15, MS4A10, CCDC86, PTGDR2, ZP1, PRPF19, TMEM109, TMEM132A, SLC15A3, CD6, RNU6-933P, TRA-TGC10-1, CD5, VPS37C, PGA3, PGA4, PGA5, VWCE, DDB1, TKFC, CYB561A3, TMEM138, TMEM216, CPSF7, SDHAF2, RN7SL23P, PPP1R32, MIR4488, LRRC10B, SYT7, LOC1019…	CD6	11	60739152	60787849	923	60784375	60787846	CIS	C	T	T	1008	2992	0.336898	ADD	1496	-0.299654	0.0376406	-7.96092	3.35156e-15	11:60776209:C:T	11	60776209	INFI	csf	14.4748	253354	top	11:60776209:C:T.CD6.csf.INFI	plasma	-0.583631	0.0353401	2.09741e-56	TRUE
CD6	CD6	11	60739152	60787849	923	11	60776209	11:60776209	rs11230563	Intronic	CD6, OOSP4B, OOSP2, MS4A3, YWHAZP9, MS4A2, MS4A6A, MS4A4E, MIR6503, MS4A4A, MS4A6E, MS4A7, MS4A14, MS4A5, MS4A1, MS4A12, MS4A13, LINC00301, MS4A8, MS4A18, MS4A15, MS4A10, CCDC86, PTGDR2, ZP1, PRPF19, TMEM109, TMEM132A, SLC15A3, CD6, RNU6-933P, TRA-TGC10-1, CD5, VPS37C, PGA3, PGA4, PGA5, VWCE, DDB1, TKFC, CYB561A3, TMEM138, TMEM216, CPSF7, SDHAF2, RN7SL23P, PPP1R32, MIR4488, LRRC10B, SYT7, LOC1019…	CD6	11	60739152	60787849	923	60784375	60787846	CIS	C	T	T	1008	2992	0.336898	ADD	1496	-0.583631	0.0353401	-16.5147	2.09741e-56	11:60776209:C:T	11	60776209	INFI	plasma	55.6783	447712	top	11:60776209:C:T.CD6.plasma.INFI	csf	-0.299654	0.0376406	3.35156e-15	TRUE
CD6	CD6	11	60739152	60787849	923	1	77965299	1:77965299	rs190380387	Intronic	AK5, TPI1P1, RNU6-161P, LINC02567, ST6GALNAC5, MIR7156, PIGK, RPL17P6, LOC100421400, AK5, RNU7-8P, ZZZ3, RNA5SP20, RN7SL370P, USP33, ACTG1P21, MIGA1, RNA5SP21, LOC653631, NSRP1P1, HSPE1P25, NEXN-AS1, NEXN, FUBP1, DNAJB4, LOC100131495, GIPC2, RNU6-1102P, LOC100422537, RNA5SP22, RNFT1P2, MGC27382, RNA5SP23, PTGFR,	AK5	1	77747704	78025651	26289	78022930	78024421	TRANS	T	C	C	20	2992	0.00668449	ADD	1496	1.22023	0.22251	5.48391	4.87816e-08	1:77965299:T:C	1	77965299	INFI	plasma	7.31174	154829	top	1:77965299:T:C.CD6.plasma.INFI	csf	0.0224423	0.224738	0.920469	FALSE	PIGK,ST6GALNAC3,AK5,ASB17,ST6GALNAC5,ZZZ3,RABGGTB,MSH4,	PIGK
CD6	CD6	11	60739152	60787849	923	16	76468133	16:76468133	rs4354968	Intronic	CNTNAP4, TMEM170A, CHST6, TMEM231P1, CHST5, TMEM231, GABARAPL2, ADAT1, KARS1, TERF2IP, DUXB, RN7SL520P, ATP5PBP7, CPHXL, RNA5SP430, RPL18P13, CNTNAP4, RN7SKP233, LINC02125, MIR4719, MON1B, SYCE1L, VN2R10P, ADAMTS18,	CNTNAP4	16	76311299	76594654	85445	76591273	76593128	TRANS	T	A	A	1491	2992	0.498329	ADD	1496	-0.200317	0.036207	-5.53253	3.7214e-08	16:76468133:T:A	16	76468133	INFI	csf	7.42929	157130	top	16:76468133:T:A.CD6.csf.INFI	plasma	-0.0384331	0.0365625	0.293355	FALSE	RP11-58C22.1,CNTNAP4,MON1B,SYCE1L,GABARAPL2,ADAT1,KARS,TERF2IP,PIH1,AC025287.1,	RP11-58C22.1
CD63	CD63	12	56119227	56123457	967	2	46227596	2:46227596	2:46227596:TAAA:TAA	Intronic	PRKCE, SIX2, LINC01121, SRBD1, RN7SL414P, PRKCE, TRQ-TTG5-1, RPL26P15, RPL36AP14, EPAS1, LINC01820, LINC02583, RN7SL817P, TMEM247, ATP6V1E2, RHOQ, LOC100506142, PIGF, CRIPT, SOCS5, LINC01118, LINC01119, MCFD2, TTC7A,	PRKCE	2	45878814	46415129	5581	46378241	46387199	TRANS	TAAA	TAA	TAA	442	1952	0.226434	ADD	976	-0.298013	0.0532031	-5.60141	2.76577e-08	2:46227596:TAAA:TAA	2	46227596	NEUx	csf	7.55818	159611	top	2:46227596:TAAA:TAA.CD63.csf.NEUx	plasma	0.0975114	0.055236	0.0778339	FALSE	TMEM247,EPAS1,PIGF,CRIPT,ATP6V1E2,RHOQ,PRKCE,	TMEM247
CD93	CD93	20	23059997	23066961	22918	3	190643896	3:190643896	rs71635338	Intronic	P3H2, MTAPP2, P3H2-AS1, RNU6-1109P, NMNAT1P3, CLDN1, CLDN16, TMEM207, IL1RAP, GCNT1P3, RN7SKP296, CCT6P4, LOC100131685, GMNC, SNAR-I, OSTN, OSTN-AS1, UTS2B, CCDC50, LINCR-0002, PYDC2,	OSTN, GMNC	3	190595719	190595839	100170222			TRANS	C	CT	CT	1123	2992	0.375334	ADD	1496	0.217089	0.0366747	5.91931	4.00323e-09	3:190643896:C:CT	3	190643896	CVDIII	csf	8.39759	174805	top	3:190643896:C:CT.CD93.csf.CVDIII	plasma	-0.00382779	0.0371022	0.917843	FALSE	GMNC,PYDC2,ATP13A4,OPA1,UTS2B,CCDC50,FGF12,ATP13A5,	GMNC
CDCP1	CDCP1	3	45123769	45187914	64866	3	45176513	3:45176513	rs78521038	Intronic	CDCP1, TOPAZ1, TCAIM, C3orf86, LINC01988, ZNF445, ZNF852, EI24P3, LOC100419748, ZKSCAN7, ZKSCAN7-AS1, MPRIPP1, ZNF660-ZNF197, ZNF660, ZNF197-AS1, ZNF197, ZNF35, LOC100419752, SOCS5P3, ZNF502, ZNF501, KIAA1143, KIF15, HNRNPA1P77, MIR564, TMEM42, PPIAP18, TGM4, ZDHHC3, RPL12P44, EXOSC7, CLEC3B, RNU5B-3P, CDCP1, RPS24P8, TMEM158, LARS2, LARS2-AS1, LIMD1, LIMD1-AS1, TRR-ACG2-1, SACM1L, RN7SL145P, SLC…	CDCP1	3	45123769	45187914	64866	45153829	45181087	CIS	G	A	A	506	2992	0.169118	ADD	1496	-0.293011	0.0491579	-5.96061	3.12996e-09	3:45176513:G:A	3	45176513	INFI	plasma	8.50446	176629	top	3:45176513:G:A.CDCP1.plasma.INFI	csf	-0.321325	0.0490393	7.77179e-11	TRUE	TMEM158,SACM1L,LIMD1,FYCO1,LARS2,CCR5,CLEC3B,LZTFL1,CCR9,SLC6A20,	TMEM158
CDCP1	CDCP1	3	45123769	45187914	64866	3	45187785	3:45187785	rs2276862	UTR5	CDCP1, TOPAZ1, TCAIM, C3orf86, LINC01988, ZNF445, ZNF852, EI24P3, LOC100419748, ZKSCAN7, ZKSCAN7-AS1, MPRIPP1, ZNF660-ZNF197, ZNF660, ZNF197-AS1, ZNF197, ZNF35, LOC100419752, SOCS5P3, ZNF502, ZNF501, KIAA1143, KIF15, HNRNPA1P77, MIR564, TMEM42, PPIAP18, TGM4, ZDHHC3, RPL12P44, EXOSC7, CLEC3B, RNU5B-3P, CDCP1, RPS24P8, TMEM158, LARS2, LARS2-AS1, LIMD1, LIMD1-AS1, TRR-ACG2-1, SACM1L, RN7SL145P, SLC…	CDCP1	3	45123769	45187914	64866	45153829	45181087	CIS	C	G	G	511	2992	0.170789	ADD	1496	-0.341648	0.048477	-7.04763	2.7701e-12	3:45187785:C:G	3	45187785	INFI	csf	11.5575	220883	top	3:45187785:C:G.CDCP1.csf.INFI	plasma	-0.283854	0.048726	6.96086e-09	TRUE	TMEM158,SACM1L,LIMD1,FYCO1,LARS2,CCR5,CLEC3B,LZTFL1,CCR9,SLC6A20,	TMEM158
CDH15	CDH15	16	89238156	89261900	1013	16	89199108	16:89199108	rs11646135	Intronic	ACSF3, LINC02182, ZNF469, ZFPM1, MIR5189, LOC100128882, ZC3H18-AS1, ZC3H18, IL17C, CYBA, MVD, SNAI3-AS1, SNAI3, RNF166, CTU2, PIEZO1, MIR4722, LOC100289580, LOC339059, CDT1, APRT, GALNS, TRAPPC2L, PABPN1L, CBFA2T3, LOC101927793, LOC100129697, ACSF3, LINC00304, LINC02138, CDH15, SLC22A31, ZNF778, ANKRD11, LOC105371414, LOC100287036, LOC101927817, RNU6-430P, LOC100130664, SPG7, RPL13, SNORD68, CPNE…	ACSF3	16	89160260	89222641	197322	89217008	89217630	CIS	G	A	A	285	1850	0.154054	ADD	925	0.687149	0.0615625	11.1618	3.17078e-27	16:89199108:G:A	16	89199108	NEUx	plasma	26.4988	340593	top	16:89199108:G:A.CDH15.plasma.NEUx	csf	0.0127391	0.0633302	0.840621	FALSE	RP11-830F9.6,CDH15,ZNF778,SLC22A31,CBFA2T3,GALNS,TRAPPC2L,PABPN1L,IL17C,CYBA,MVD,SNAI3,AC092384.1,ANKRD11,SPG7,PIEZO1,CDT1,APRT,	RP11-830F9.6
CDH15	CDH15	16	89238156	89261900	1013	16	89488261	16:89488261	rs72803358	Intronic	ANKRD11, ZFPM1, MIR5189, LOC100128882, ZC3H18-AS1, ZC3H18, IL17C, CYBA, MVD, SNAI3-AS1, SNAI3, RNF166, CTU2, PIEZO1, MIR4722, LOC100289580, LOC339059, CDT1, APRT, GALNS, TRAPPC2L, PABPN1L, CBFA2T3, LOC101927793, LOC100129697, ACSF3, LINC00304, LINC02138, CDH15, SLC22A31, ZNF778, ANKRD11, LOC105371414, LOC100287036, LOC101927817, RNU6-430P, LOC100130664, SPG7, RPL13, SNORD68, CPNE7, DPEP1, CHMP1A,…	ANKRD11	16	89334038	89556969	29123	89439262	89556728	CIS	C	A	A	99	1952	0.0507172	ADD	976	0.655374	0.100981	6.49009	1.36385e-10	16:89488261:C:A	16	89488261	NEUx	csf	9.86523	198043	top	16:89488261:C:A.CDH15.csf.NEUx	plasma	-0.106625	0.106435	0.31671	FALSE	ANKRD11,SPG7,AC137932.1,	ANKRD11	16:89488211-89488304	enh
CDH15	CDH15	16	89238156	89261900	1013	16	90064140	16:90064140	rs72813468	Intronic	AFG3L1P, ACSF3, LINC00304, LINC02138, CDH15, SLC22A31, ZNF778, ANKRD11, LOC105371414, LOC100287036, LOC101927817, RNU6-430P, LOC100130664, SPG7, RPL13, SNORD68, CPNE7, DPEP1, CHMP1A, SPATA33, CDK10, SPATA2L, VPS9D1, VPS9D1-AS1, ZNF276, FANCA, SPIRE2, TCF25, MC1R, TUBB3, DEF8, SNORA119, CENPBD1, AFG3L1P, DBNDD1, GAS8, GAS8-AS1, URAHP, PRDM7, TUBB8P7, FAM157C, RNU6-355P, CICP25, SEPTIN14P16,	AFG3L1P	16	90038988	90067195	172	90065014	90068569	CIS	G	T	T	135	1952	0.0691598	ADD	976	0.507197	0.0862668	5.8794	5.65279e-09	16:90064140:G:T	16	90064140	NEUx	csf	8.24774	172207	top	16:90064140:G:T.CDH15.csf.NEUx	plasma	-0.0197419	0.0908348	0.827992	FALSE	DEF8,DBNDD1,GAS8,C16orf3,	DEF8
CDH15	CDH15	16	89238156	89261900	1013	16	89791343	16:89791343	rs72807538	Intronic	ZNF276, LOC100289580, LOC339059, CDT1, APRT, GALNS, TRAPPC2L, PABPN1L, CBFA2T3, LOC101927793, LOC100129697, ACSF3, LINC00304, LINC02138, CDH15, SLC22A31, ZNF778, ANKRD11, LOC105371414, LOC100287036, LOC101927817, RNU6-430P, LOC100130664, SPG7, RPL13, SNORD68, CPNE7, DPEP1, CHMP1A, SPATA33, CDK10, SPATA2L, VPS9D1, VPS9D1-AS1, ZNF276, FANCA, SPIRE2, TCF25, MC1R, TUBB3, DEF8, SNORA119, CENPBD1, AFG3…	ZNF276	16	89786776	89807333	92822	89804120	89804737	CIS	T	A	A	86	1952	0.0440574	ADD	976	0.710863	0.105806	6.71855	3.1176e-11	16:89791343:T:A	16	89791343	NEUx	csf	10.5062	207124	top	16:89791343:T:A.CDH15.csf.NEUx	plasma	-0.20526	0.111836	0.066773	FALSE	FANCA,SPIRE2,	FANCA
CDH15	CDH15	16	89238156	89261900	1013	16	89236329	16:89236329	rs72819350	Gene 5 Prime	ZNF469, ZFPM1, MIR5189, LOC100128882, ZC3H18-AS1, ZC3H18, IL17C, CYBA, MVD, SNAI3-AS1, SNAI3, RNF166, CTU2, PIEZO1, MIR4722, LOC100289580, LOC339059, CDT1, APRT, GALNS, TRAPPC2L, PABPN1L, CBFA2T3, LOC101927793, LOC100129697, ACSF3, LINC00304, LINC02138, CDH15, SLC22A31, ZNF778, ANKRD11, LOC105371414, LOC100287036, LOC101927817, RNU6-430P, LOC100130664, SPG7, RPL13, SNORD68, CPNE7, DPEP1, CHMP1A, …	CDH15	16	89238156	89261900	1013	89238175	89250013	CIS	C	T	T	103	1952	0.0527664	ADD	976	0.729346	0.0965918	7.5508	9.93423e-14	16:89236329:C:T	16	89236329	NEUx	csf	13.0029	237883	top	16:89236329:C:T.CDH15.csf.NEUx	plasma	-0.207062	0.102622	0.0439096	FALSE	MVD,GALNS,TRAPPC2L,RP11-830F9.6,SLC22A31,MC1R,ZNF778,PABPN1L,	MVD
CDH17	CDH17	8	95139390	95229506	1015	2	168141578	2:168141578	rs79011907	Intronic	SCN7A, XIRP2, XIRP2-AS1, RNU7-148P, CTAGE14P, B3GALT1-AS1, B3GALT1, STK39, PHF5GP,	XIRP2-AS1	2	167979319	167997465	100874011	167980414	167997465	TRANS	C	T	T	32	1952	0.0163934	ADD	976	-0.987588	0.17637	-5.59954	2.79495e-08	2:168141578:C:T	2	168141578	NEUx	csf	7.55363	159524	top	2:168141578:C:T.CDH17.csf.NEUx	plasma	-0.37027	0.183204	0.0435592	TRUE	XIRP2,B3GALT1,STK39,SCN7A,NOSTRIN,DHRS9,CERS6,SCN9A,SPC25,LRP2,G6PC2,SCN1A,SCN3A,GALNT3,	XIRP2
CDH17	CDH17	8	95139390	95229506	1015	19	49203829	19:49203829	rs35106244	Intronic	FUT2, EHD2, NOP53, SNORD23, NOP53-AS1, SELENOW, RPL23AP80, TPRX1, CRX, TPRX2P, SULT2A1, SNAR-A12, SNAR-C5, SNAR-A1, SNAR-A3, SNAR-C2, SNAR-A2, SNAR-C4, SNAR-A13, SNAR-C3, SNAR-C1, BSPH1, ELSPBP1, CABP5, PLA2G4C, PLA2G4C-AS1, LIG1, ZSWIM9, CARD8, VN1R97P, CARD8-AS1, ZNF114, CCDC114, EMP3, TMEM143, SYNGR4, KDELR1, GRIN2D, GRWD1, KCNJ14, CYTH2, LMTK3, SULT2B1, FAM83E, SPACA4, RPL18, SPHK2, DBP, CA11…	FUT2	19	49199228	49209208	2524	49199290	49199900	TRANS	C	T	T	804	1850	0.434595	ADD	925	-0.348174	0.0447192	-7.78578	1.85594e-14	19:49203829:C:T	19	49203829	NEUx	plasma	13.7314	245748	top	19:49203829:C:T.CDH17.plasma.NEUx	csf	0.00523051	0.0453648	0.908232	FALSE	CTB-60B18.6,CGB2,GYS1,RUVBL2,LHB,BCAT2,BAX,FTL,RASIP1,IZUMO1,FUT1,FGF21,	CTB-60B18.6
CDH17	CDH17	8	95139390	95229506	1015	9	136138765	9:136138765	rs8176685	Intronic	ABO, TTF1, CFAP77, RNU5D-2P, BARHL1, DDX31, GTF3C4, AK8, SPACA9, TSC1, GFI1B, MIR548AW, RPL39P24, RNU7-21P, EEF1A1P5, SNORD141A, LOC105376306, GTF3C5, MIR6877, CEL, CELP, RALGDS, GBGT1, OBP2B, LCN1P1, ABO, SURF6, MED22, RPL21P81, RPL7A, SNORD24, SNORD36B, SNORD36A, SNORD36C, SURF1, SURF2, SURF4, STKLD1, REXO4, ADAMTS13, CACFD1, SLC2A6, MYMK, ADAMTSL2, FAM163B, DBH, DBH-AS1, SARDH, VAV2, BRD3OS, B…	ABO	9	136125788	136150617	28	136131053	136150605	TRANS	GCGCCCACCACTA	G	G	387	1850	0.209189	ADD	925	-0.66725	0.0534456	-12.4846	3.65248e-33	9:136138765:GCGCCCACCACTA:G	9	136138765	NEUx	plasma	32.4374	369766	top	9:136138765:GCGCCCACCACTA:G.CDH17.plasma.NEUx	csf	-0.0649017	0.0565872	0.251692	FALSE	DDX31,GTF3C4,TMEM8C,ADAMTSL2,OBP2B,CACFD1,SLC2A6,FAM163B,	DDX31
CDH3	CDH3	16	68679213	68734195	1001	16	68694869	16:68694869	16:68694869:CA:C	Intronic	CDH3, ENKD1, C16orf86, GFOD2, RANBP10, TSNAXIP1, CENPT, THAP11, NUTF2, EDC4, NRN1L, PSKH1, CTRL, PSMB10, LCAT, SLC12A4, DPEP3, DPEP2, KARS1P3, DPEP2NB, RNU6-359P, DDX28, DUS2, NFATC3, RPS12P27, ESRP2, MIR6773, PLA2G15, SLC7A6, RNU6-1262P, SLC7A6OS, PRMT7, RNU4-30P, SMPD3, RPL35AP33, RNU4-36P, ZFP90, CDH3, LOC100418868, HSPE1P5, CDH1, RNA5SP429, FTLP14, TANGO6, RNU7-42P, RNU6-898P, RPS2P45, HAS3, …	CDH3	16	68679213	68734195	1001	68730047	68730826	CIS	CA	C	C	1157	2992	0.386698	ADD	1496	-0.211433	0.037221	-5.68049	1.61172e-08	16:68694869:CA:C	16	68694869	NEUI	csf	7.79271	164020	top	16:68694869:CA:C.CDH3.csf.NEUI	plasma	-0.0502286	0.0375956	0.181744	FALSE	TANGO6,HAS3,CHTF8,CHTF8,CIRH1A,CDH1,SMPD3,SNTB2,	TANGO6
CDH5	CDH5	16	66400594	66438687	1003	9	135392770	9:135392770	rs142678044	Intronic	CFAP77, UCK1, PRRT1B, RAPGEF1, RN7SL328P, EIF4A1P3, MED27, NTNG2, SETX, TTF1, CFAP77, RNU5D-2P, BARHL1, DDX31, GTF3C4, AK8, SPACA9, TSC1, GFI1B, MIR548AW, RPL39P24, RNU7-21P, EEF1A1P5, SNORD141A, LOC105376306, GTF3C5, MIR6877, CEL, CELP, RALGDS, GBGT1, OBP2B, LCN1P1, ABO, SURF6, MED22, RPL21P81, RPL7A, SNORD24, SNORD36B, SNORD36A, SNORD36C, SURF1, SURF2, SURF4, STKLD1, REXO4, ADAMTS13, CACFD1, SL…	CFAP77	9	135285598	135448706	389799			TRANS	T	C	C	99	2992	0.0330882	ADD	1496	0.599191	0.102666	5.83634	6.53313e-09	9:135392770:T:C	9	135392770	CVDIII	plasma	8.18488	171103	top	9:135392770:T:C.CDH5.plasma.CVDIII	csf	0.0195978	0.103828	0.850312	FALSE	DDX31,GTF3C4,TTF1,C9orf171,TSC1,GFI1B,	DDX31
CDH5	CDH5	16	66400594	66438687	1003	9	135608078	9:135608078	rs78645464	Intronic	AK8, EIF4A1P3, MED27, NTNG2, SETX, TTF1, CFAP77, RNU5D-2P, BARHL1, DDX31, GTF3C4, AK8, SPACA9, TSC1, GFI1B, MIR548AW, RPL39P24, RNU7-21P, EEF1A1P5, SNORD141A, LOC105376306, GTF3C5, MIR6877, CEL, CELP, RALGDS, GBGT1, OBP2B, LCN1P1, ABO, SURF6, MED22, RPL21P81, RPL7A, SNORD24, SNORD36B, SNORD36A, SNORD36C, SURF1, SURF2, SURF4, STKLD1, REXO4, ADAMTS13, CACFD1, SLC2A6, MYMK, ADAMTSL2, FAM163B, DBH, D…	AK8	9	135600965	135754433	158067	135736783	135739099	TRANS	C	T	T	112	2992	0.0374332	ADD	1496	0.543957	0.0961173	5.65931	1.81903e-08	9:135608078:C:T	9	135608078	CVDIII	plasma	7.74016	163044	top	9:135608078:C:T.CDH5.plasma.CVDIII	csf	-0.0641258	0.0971279	0.509214	FALSE	DDX31,GTF3C4,TTF1,C9orf171,TSC1,GFI1B,	DDX31
CDH5	CDH5	16	66400594	66438687	1003	9	136128000	9:136128000	rs10901252	Intronic	ABO, SETX, TTF1, CFAP77, RNU5D-2P, BARHL1, DDX31, GTF3C4, AK8, SPACA9, TSC1, GFI1B, MIR548AW, RPL39P24, RNU7-21P, EEF1A1P5, SNORD141A, LOC105376306, GTF3C5, MIR6877, CEL, CELP, RALGDS, GBGT1, OBP2B, LCN1P1, ABO, SURF6, MED22, RPL21P81, RPL7A, SNORD24, SNORD36B, SNORD36A, SNORD36C, SURF1, SURF2, SURF4, STKLD1, REXO4, ADAMTS13, CACFD1, SLC2A6, MYMK, ADAMTSL2, FAM163B, DBH, DBH-AS1, SARDH, VAV2, BRD…	ABO	9	136125788	136150617	28	136131053	136150605	TRANS	G	C	C	268	2992	0.0895722	ADD	1496	1.06666	0.0591422	18.0355	6.05624e-66	9:136128000:G:C	9	136128000	CVDIII	plasma	65.2178	470527	top	9:136128000:G:C.CDH5.plasma.CVDIII	csf	0.118028	0.0651923	0.0704261	FALSE	DDX31,GTF3C4,TMEM8C,ADAMTSL2,OBP2B,CACFD1,SLC2A6,FAM163B,	DDX31	9:136127171-136128271	enh
CDH6	CDH6	5	31193793	31329253	1004	5	31127060	5:31127060	rs10050733	Nearest	HPRT1P2, DYNC1LI1P1, RPL19P11, CDH6, DUX4L51, DROSHA, C5orf22, RNU6-363P, PDZD2, RNU6-358P, RPL9P17, RNU6-760P, RPL21P56, RPL5P14, TPT1P5, MIR4279, GOLPH3,	CDH6	5	31193793	31329253	1004	31316357	31319149	CIS	T	C	C	183	2992	0.0611631	ADD	1496	0.778092	0.0737252	10.554	3.65002e-25	5:31127060:T:C	5	31127060	NEUI	plasma	24.4377	328911	top	5:31127060:T:C.CDH6.plasma.NEUI	csf	0.217716	0.0762219	0.00434486	TRUE	CDH6,	CDH6
CDH6	CDH6	5	31193793	31329253	1004	5	30761421	5:30761421	rs1039325	Nearest	LOC100421071, LOC105374704, PGBD3P2, RN7SKP207, HPRT1P2, DYNC1LI1P1, RPL19P11, CDH6, DUX4L51, DROSHA, C5orf22, RNU6-363P, PDZD2,	RPL19P11	5	31053630	31054342	100270950			CIS	G	T	T	1325	2992	0.442848	ADD	1496	-0.228722	0.0356403	-6.41752	1.85518e-10	5:30761421:G:T	5	30761421	NEUI	plasma	9.73161	196075	top	5:30761421:G:T.CDH6.plasma.NEUI	csf	-0.0563309	0.0361015	0.118889	FALSE	CDH6,	CDH6
CDH6	CDH6	5	31193793	31329253	1004	17	15506232	17:15506232	rs112450859	Intronic	CDRT1, RPS18P12, RPL23AP76, CDRT7, LOC101928475, CDRT8, PMP22, MIR4731, TEKT3, RNU6-799P, RN7SL792P, TVP23C-CDRT4, CDRT4, RPL9P2, CDRT3, TVP23C, PPIAP53, CDRT1, TRIM16, ZNF29P, ZNF286A, UBE2SP1, TBC1D26, CDRT15P2, ZSWIM5P1, RNA5SP436, IL6STP1, MEIS3P1, LINC02087, SPECC1P1, ADORA2B, ZSWIM7, TTC19, NCOR1, RPLP1P11, RPL22P21, RNU6-314P, RNU6-862P, SNORD163, RN7SL442P, PIGL, MIR1288, CENPV, UBB, FTLP…	CDRT1	17	15468796	15523018	374286	15497867	15499946	TRANS	C	T	T	28	2992	0.00935829	ADD	1496	1.10056	0.188315	5.84425	6.23656e-09	17:15506232:C:T	17	15506232	NEUI	csf	8.20505	171458	top	17:15506232:C:T.CDH6.csf.NEUI	plasma	0.0885506	0.190428	0.641993	FALSE	ZSWIM7,TTC19,	ZSWIM7
CDH6	CDH6	5	31193793	31329253	1004	3	190643896	3:190643896	rs71635338	Intronic	P3H2, MTAPP2, P3H2-AS1, RNU6-1109P, NMNAT1P3, CLDN1, CLDN16, TMEM207, IL1RAP, GCNT1P3, RN7SKP296, CCT6P4, LOC100131685, GMNC, SNAR-I, OSTN, OSTN-AS1, UTS2B, CCDC50, LINCR-0002, PYDC2,	OSTN, GMNC	3	190595719	190595839	100170222			TRANS	C	CT	CT	1123	2992	0.375334	ADD	1496	0.242352	0.0365687	6.6273	4.75997e-11	3:190643896:C:CT	3	190643896	NEUI	csf	10.3224	204578	top	3:190643896:C:CT.CDH6.csf.NEUI	plasma	0.026026	0.0370935	0.483017	FALSE	GMNC,PYDC2,ATP13A4,OPA1,UTS2B,CCDC50,FGF12,ATP13A5,	GMNC
CHGA	CHGA	14	93389495	93401630	1113	14	93399101	14:93399101	rs729940	Missense	CHGA, TRIP11, PTMAP7, ATXN3, NDUFB1, CPSF2, RNU6-366P, SLC24A4, RIN3, LGMN, GOLGA5, LINC02287, CHGA, ITPK1, ITPK1-AS1, CYB5AP3, MOAP1, TMEM251, GON7, UBR7, RPL18AP1, BTBD7, RPL36AP4, UNC79, COX8C, RNU6-1258P, PRIMA1, FAM181A-AS1, FAM181A,	CHGA	14	93389495	93401630	1113	93398022	93399600	CIS	C	T	T	423	3066	0.137965	ADD	1533	-0.348094	0.0485218	-7.17397	1.1306e-12	14:93399101:C:T	14	93399101		csf	11.9467	225661	top									14:93399079-93399159	enh
CHI3L1	CHI3L1	1	203148059	203155832	1116	1	203155882	1:203155882	rs4950928	Nearest	LGR6, UBE2T, PPP1R12B, CYCSP4, RNU6-89P, LOC100420423, RPS27P8, SYT2, KDM5B, LOC100506672, SLC25A39P1, PCAT6, MGAT4EP, LOC730222, LOC148709, RABIF, KLHL12, HNRNPA1P59, ADIPOR1, CYB5R1, MGAT4FP, RPS20P8, TMEM183A, PPFIA4, MYOG, MYOPARR, ADORA1, MYBPH, CHI3L1, CHIT1, NPM1P40, LINC01353, LINC01136, BTG2, RNU6-487P, FMOD, LOC100131747, LARP7P1, PRELP, OPTC, ATP2B4, LOC100421749, SNORA77, LINC00260, L…	CHI3L1	1	203148059	203155832	1116	203149126	203151969	CIS	C	G	G	634	2992	0.211898	ADD	1496	-0.719874	0.0401245	-17.941	2.45944e-65	1:203155882:C:G	1	203155882	CVDIII	plasma	64.6092	469174	top	1:203155882:C:G.CHI3L1.plasma.CVDIII	csf	-0.393982	0.0430458	1.77149e-19	TRUE	PPFIA4,FMOD,MYOG,ADORA1,	PPFIA4
YKL40_CSF	CHI3L1	1	203148059	203155832	1116	1	203155882	1:203155882	rs4950928	UTR5	LGR6, UBE2T, PPP1R12B, CYCSP4, RNU6-89P, LOC100420423, RPS27P8, SYT2, KDM5B, LOC100506672, SLC25A39P1, PCAT6, MGAT4EP, LOC730222, LOC148709, RABIF, KLHL12, HNRNPA1P59, ADIPOR1, CYB5R1, MGAT4FP, RPS20P8, TMEM183A, PPFIA4, MYOG, MYOPARR, ADORA1, MYBPH, CHI3L1, CHIT1, NPM1P40, LINC01353, LINC01136, BTG2, RNU6-487P, FMOD, LOC100131747, LARP7P1, PRELP, OPTC, ATP2B4, LOC100421749, SNORA77, LINC00260, L…	CHI3L1	1	203148059	203155832	1116	203149126	203151969	CIS	G	C	G	645	3066	0.210372	ADD	1533	-0.281667	0.0427727	-6.58521	6.22587e-11	1:203155882:G:C	1	203155882		CSF	10.2058	202939	top							HBZ,HBM,RAB40C,C16orf13,CCDC154,	HBZ
CHI3L1	CHI3L1	1	203148059	203155832	1116	3	190650826	3:190650826	3:190650826:TG:T	Intronic	P3H2, MTAPP2, P3H2-AS1, RNU6-1109P, NMNAT1P3, CLDN1, CLDN16, TMEM207, IL1RAP, GCNT1P3, RN7SKP296, CCT6P4, LOC100131685, GMNC, SNAR-I, OSTN, OSTN-AS1, UTS2B, CCDC50, LINCR-0002, PYDC2,	OSTN, GMNC	3	190595719	190595839	100170222			TRANS	TG	T	T	1141	2992	0.38135	ADD	1496	0.211789	0.0367277	5.76647	9.81988e-09	3:190650826:TG:T	3	190650826	CVDIII	csf	8.00789	167949	top	3:190650826:TG:T.CHI3L1.csf.CVDIII	plasma	0.0560741	0.0371058	0.13095	FALSE	GMNC,PYDC2,ATP13A4,OPA1,UTS2B,CCDC50,FGF12,ATP13A5,	GMNC
CHI3L1	CHI3L1	1	203148059	203155832	1116	1	203158229	1:203158229	rs946262	Intronic	LGR6, UBE2T, PPP1R12B, CYCSP4, RNU6-89P, LOC100420423, RPS27P8, SYT2, KDM5B, LOC100506672, SLC25A39P1, PCAT6, MGAT4EP, LOC730222, LOC148709, RABIF, KLHL12, HNRNPA1P59, ADIPOR1, CYB5R1, MGAT4FP, RPS20P8, TMEM183A, PPFIA4, MYOG, MYOPARR, ADORA1, MYBPH, CHI3L1, CHIT1, NPM1P40, LINC01353, LINC01136, BTG2, RNU6-487P, FMOD, LOC100131747, LARP7P1, PRELP, OPTC, ATP2B4, LOC100421749, SNORA77, LINC00260, L…	CHI3L1	1	203148059	203155832	1116	203149126	203151969	CIS	C	T	T	642	2992	0.214572	ADD	1496	-0.426971	0.0426043	-10.0218	6.35664e-23	1:203158229:C:T	1	203158229	CVDIII	csf	22.1968	315035	top	1:203158229:C:T.CHI3L1.csf.CVDIII	plasma	-0.694911	0.0401737	3.01745e-61	TRUE	PPFIA4,FMOD,MYOG,ADORA1,	PPFIA4	1:203158109-203158233	enh
CHIT1	CHIT1	1	203185207	203198801	1118	1	203184766	1:203184766	rs872583	Nearest	UBE2T, PPP1R12B, CYCSP4, RNU6-89P, LOC100420423, RPS27P8, SYT2, KDM5B, LOC100506672, SLC25A39P1, PCAT6, MGAT4EP, LOC730222, LOC148709, RABIF, KLHL12, HNRNPA1P59, ADIPOR1, CYB5R1, MGAT4FP, RPS20P8, TMEM183A, PPFIA4, MYOG, MYOPARR, ADORA1, MYBPH, CHI3L1, CHIT1, NPM1P40, LINC01353, LINC01136, BTG2, RNU6-487P, FMOD, LOC100131747, LARP7P1, PRELP, OPTC, ATP2B4, LOC100421749, SNORA77, LINC00260, LAX1, Z…	CHIT1	1	203185207	203198801	1118	203209458	203242769	CIS	T	C	C	576	2992	0.192513	ADD	1496	-1.05332	0.0371062	-28.3867	3.96687e-142	1:203184766:T:C	1	203184766	CVDIII	plasma	141.402	582173	top	1:203184766:T:C.CHIT1.plasma.CVDIII	csf	-0.924016	0.0393448	4.60757e-104	TRUE	PPFIA4,ADIPOR1,CYB5R1,MYOG,ADORA1,TMEM183A,FMOD,MYBPH,CHI3L1,SYT2,CHIT1,BTG2,PRELP,OPTC,	PPFIA4
CHIT1	CHIT1	1	203185207	203198801	1118	1	203184766	1:203184766	rs872583	Gene 3 Prime	UBE2T, PPP1R12B, CYCSP4, RNU6-89P, LOC100420423, RPS27P8, SYT2, KDM5B, LOC100506672, SLC25A39P1, PCAT6, MGAT4EP, LOC730222, LOC148709, RABIF, KLHL12, HNRNPA1P59, ADIPOR1, CYB5R1, MGAT4FP, RPS20P8, TMEM183A, PPFIA4, MYOG, MYOPARR, ADORA1, MYBPH, CHI3L1, CHIT1, NPM1P40, LINC01353, LINC01136, BTG2, RNU6-487P, FMOD, LOC100131747, LARP7P1, PRELP, OPTC, ATP2B4, LOC100421749, SNORA77, LINC00260, LAX1, Z…	CHIT1	1	203185207	203198801	1118	203209458	203242769	CIS	T	C	C	576	2992	0.192513	ADD	1496	-0.924016	0.0393448	-23.4851	4.60757e-104	1:203184766:T:C	1	203184766	CVDIII	csf	103.337	536928	top	1:203184766:T:C.CHIT1.csf.CVDIII	plasma	-1.05332	0.0371062	3.96687e-142	TRUE	PPFIA4,ADIPOR1,CYB5R1,MYOG,ADORA1,TMEM183A,FMOD,MYBPH,CHI3L1,SYT2,CHIT1,BTG2,PRELP,OPTC,	PPFIA4
CLEC10A	CLEC10A	17	6977856	6983570	10462	17	6981397	17:6981397	rs90951	Intronic	CLEC10A, RNU6-1264P, BTF3P14, AIPL1, PIMREG, PITPNM3, KIAA0753, RNA5SP435, TXNDC17, MED31, C17orf100, MIR4520-1, MIR4520-2, ALOX15P1, SLC13A5, RPL23AP73, XAF1, FBXO39, TEKT1, ALOX12P2, LOC100128007, ALOX12-AS1, ALOX12, RNASEK-C17orf49, RNASEK, C17orf49, MIR497HG, MIR195, MIR497, BCL6B, SLC16A13, SLC16A11, CLEC10A, ASGR2, RPL7AP64, ASGR1, DLG4, ACADVL, MIR324, DVL2, PHF23, GABARAP, CTDNEP1, ELP5, …	CLEC10A	17	6977856	6983570	10462	6981803	6983563	CIS	A	G	G	912	2992	0.304813	ADD	1496	0.380684	0.0379572	10.0293	5.92036e-23	17:6981397:A:G	17	6981397	NEUI	plasma	22.2277	315236	top	17:6981397:A:G.CLEC10A.plasma.NEUI	csf	-0.135382	0.0390604	0.000543283	FALSE	ASGR2,ZNF232,USP6,BCL6B,SLC16A13,SLC16A11,	ASGR2
CLEC10A	CLEC10A	17	6977856	6983570	10462	17	7016871	17:7016871	rs369760556	Intronic	ASGR2, RNU6-1264P, BTF3P14, AIPL1, PIMREG, PITPNM3, KIAA0753, RNA5SP435, TXNDC17, MED31, C17orf100, MIR4520-1, MIR4520-2, ALOX15P1, SLC13A5, RPL23AP73, XAF1, FBXO39, TEKT1, ALOX12P2, LOC100128007, ALOX12-AS1, ALOX12, RNASEK-C17orf49, RNASEK, C17orf49, MIR497HG, MIR195, MIR497, BCL6B, SLC16A13, SLC16A11, CLEC10A, ASGR2, RPL7AP64, ASGR1, DLG4, ACADVL, MIR324, DVL2, PHF23, GABARAP, CTDNEP1, ELP5, CL…	ASGR2	17	7004641	7018130	433	7011158	7019019	CIS	TC	T	T	1134	2992	0.379011	ADD	1496	-0.28081	0.0369611	-7.59744	5.30037e-14	17:7016871:TC:T	17	7016871	NEUI	csf	13.2757	240879	top	17:7016871:TC:T.CLEC10A.csf.NEUI	plasma	-0.113052	0.0375518	0.00265132	TRUE	CLEC10A,BCL6B,SLC16A13,SLC16A11,TEKT1,ASGR1,FXR2,AC007421.1,SHBG,ZNF232,USP6,KIAA0753,TXNDC17,MED31,C17orf100,NUP88,RPAIN,C1QBP,XAF1,FBXO39,DHX33,DERL2,MIS12,NLRP1,	CLEC10A	17:7016871-7017384	enh
CLEC1B	CLEC1B	12	10145660	10151899	51266	2	153763359	2:153763359	2:153763359:G:GA	Nearest	STAM2, RPL30P2, FMNL2, NUDCP1, PRPF40A, ARL6IP6, UBQLN4P2, ATP5PBP4, RPL23AP29, LOC642635, RPRM, DNAJA1P2, GALNT13,	UBQLN4P2	2	153733258	153735244	100131393	153733334	153734281	TRANS	G	GA	GA	344	2992	0.114973	ADD	1496	-0.345434	0.0576396	-5.993	2.57772e-09	2:153763359:G:GA	2	153763359	NEUI	plasma	8.58876	178052	top	2:153763359:G:GA.CLEC1B.plasma.NEUI	csf	0.0216652	0.0583299	0.710373	FALSE	RPRM,	RPRM
CLEC1B	CLEC1B	12	10145660	10151899	51266	3	46489761	3:46489761	rs6776245	Intronic	LTF, LARS2-AS1, LIMD1, LIMD1-AS1, TRR-ACG2-1, SACM1L, RN7SL145P, SLC6A20, LZTFL1, SDHDP4, CCR9, FYCO1, CXCR6, XCR1, NRBF2P2, FLT1P1, CCR1, CCR3, UQCRC2P1, CCR2, CCR5AS, CCR5, CCRL2, LINC02009, LTF, RTP3, LRRC2, LRRC2-AS1, TDGF1, FAM240A, ALS2CL, TMIE, PRSS50, PRSS46P, PRSS45P, PRSS43P, PRSS44P, PRSS42P, MYL3, PTH1R, CCDC12, NBEAL2, NRADDP, SETD2, MRPL57P3, KIF9-AS1, KIF9, SNORD13J, SNORD13P3, KLH…	LTF	3	46477136	46526724	4057	46501147	46526713	TRANS	G	C	C	227	2992	0.075869	ADD	1496	-0.381992	0.0680862	-5.61042	2.40147e-08	3:46489761:G:C	3	46489761	NEUI	csf	7.61952	160777	top	3:46489761:G:C.CLEC1B.csf.NEUI	plasma	0.0158353	0.0687934	0.817979	FALSE	CCR1,CCR5,XCR1,LRRC2,TDGF1,FYCO1,LZTFL1,CCR9,PRSS50,PRSS45,PRSS42,	CCR1
CLSTN1	CLSTN1	1	9788984	9884584	22883	20	46087931	20:46087931	rs6125024	Nearest	MKRN7P, ZNF840P, ZNF334, OCSTAMP, SLC13A3, TP53RK, SLC2A10, RN7SKP33, RPL13P14, EYA2, GAPDHP54, RPS2P54, MIR3616, ZMYND8, LOC100131496, LOC101927377, LINC01754, RPL35AP, RNU6-497P, RNU6-563P, NCOA3, LOC100419565, SULF2, RNU7-173P, SRMP1, RNA5SP486, RNU7-92P, LINC01522, LINC01523, LINC00494,	RPL35AP	20	46106958	46107754	140716	46106958	46107754	TRANS	G	T	T	68	1850	0.0367568	ADD	925	-0.683567	0.123978	-5.51363	4.56302e-08	20:46087931:G:T	20	46087931	NEUx	plasma	7.34075	155400	top	20:46087931:G:T.CLSTN1.plasma.NEUx	csf	-0.0287108	0.122882	0.81531	FALSE	NCOA3,ZMYND8,	NCOA3
CNTN1	CNTN1	12	41086241	41466217	1272	8	10592627	8:10592627	rs113295318	Intronic	LOC102723313, MIR597, LINC00599, MIR124-1, MSRA, LOC100420053, LINCR-0001, PRSS52P, RNU6-729P, PRSS55, RP1L1, MIR4286, C8orf74, RNA5SP252, SOX7, LOC102723313, PINX1, MIR1322, LOC101929229, XKR6, MIR598, LOC101929269, RPL17P29, RPL19P13, MTMR9, SLC35G5, TDH, LOC100129129, FAM167A-AS1, RN7SL293P, RNU6-1084P, FAM167A, BLK, LINC00208, GATA4, SNORA99,	LOC102723313	8	10586801	10630420	102723313			TRANS	C	T	T	177	2992	0.0591578	ADD	1496	-0.41743	0.0753383	-5.54074	3.55448e-08	8:10592627:C:T	8	10592627	CVDIII	csf	7.44922	157516	top	8:10592627:C:T.CNTN1.csf.CVDIII	plasma	0.0455536	0.0760992	0.549525	FALSE	SOX7,SOX7,PINX1,C8orf12,XKR6,C8orf74,	SOX7
CNTN1	CNTN1	12	41086241	41466217	1272	3	190643896	3:190643896	rs71635338	Intronic	P3H2, MTAPP2, P3H2-AS1, RNU6-1109P, NMNAT1P3, CLDN1, CLDN16, TMEM207, IL1RAP, GCNT1P3, RN7SKP296, CCT6P4, LOC100131685, GMNC, SNAR-I, OSTN, OSTN-AS1, UTS2B, CCDC50, LINCR-0002, PYDC2,	OSTN, GMNC	3	190595719	190595839	100170222			TRANS	C	CT	CT	1123	2992	0.375334	ADD	1496	0.26629	0.0364571	7.3042	4.51945e-13	3:190643896:C:CT	3	190643896	CVDIII	csf	12.3449	230392	top	3:190643896:C:CT.CNTN1.csf.CVDIII	plasma	0.0132262	0.0371007	0.721521	FALSE	GMNC,PYDC2,ATP13A4,OPA1,UTS2B,CCDC50,FGF12,ATP13A5,	GMNC
CNTN1	CNTN1	12	41086241	41466217	1272	16	428458	16:428458	rs2077043	Intronic	PGAP6, DDX11L10, WASH4P, MIR6859-4, WASIR2, IL9RP3, POLR3K, SNRNP25, RHBDF1, MPG, NPRL3, HBZ, HBZP1, HBM, HBAP1, HBA2, HBA1, HBQ1, LUC7L, LOC100129478, FAM234A, RGS11, ARHGDIG, PDIA2, AXIN1, MRPL28, PGAP6, LOC100134368, RPL23AP5, NME4, DECR2, RAB11FIP3, LINC00235, CAPN15, MIR5587, MIR3176, PRR35, NHLRC4, PIGQ, RAB40C, WFIKKN1, METTL26, TRG-CCC2-2, LOC100287175, MCRIP2, LOC105371038, WDR90, RHOT2,…	PGAP6	16	420788	431978	58986			TRANS	G	A	A	1175	2992	0.392714	ADD	1496	0.284494	0.0363617	7.82399	9.61221e-15	16:428458:G:A	16	428458	CVDIII	plasma	14.0172	248720	top	16:428458:G:A.CNTN1.plasma.CVDIII	csf	0.0535958	0.0370732	0.148479	FALSE	WFIKKN1,RHBDF1,MPG,NPRL3,LUC7L,	WFIKKN1
CNTN5	CNTN5	11	98891679	100229616	53942	11	99154732	11:99154732	rs2447139	Intronic	CNTN5, LOC643381, CNTN5, RN7SKP53,	CNTN5	11	98891679	100229616	53942	100061909	100227020	CIS	A	G	G	217	2992	0.0725267	ADD	1496	0.806635	0.0675194	11.9467	1.7446e-31	11:99154732:A:G	11	99154732	NEUI	plasma	30.7583	362098	top	11:99154732:A:G.CNTN5.plasma.NEUI	csf	-0.0548658	0.0706619	0.437603	FALSE	TMEM133,	TMEM133
CNTN5	CNTN5	11	98891679	100229616	53942	3	65699405	3:65699405	rs11714649	Intronic	MAGI1, MAGI1, ILF2P1, RPL17P17, MAGI1-IT1, MAGI1-AS1, SLC25A26, RNU6-787P, RN7SL482P, DPPA4P1, LRIG1, RPL21P41,	MAGI1	3	65339201	66024593	9223	65456042	65518570	TRANS	T	C	C	1111	2992	0.371324	ADD	1496	-0.208265	0.0378455	-5.50304	4.3865e-08	3:65699405:T:C	3	65699405	NEUI	plasma	7.35788	155736	top	3:65699405:T:C.CNTN5.plasma.NEUI	csf	-0.0108666	0.0382289	0.776258	FALSE	ADAMTS9,SLC25A26,PSMD6,	ADAMTS9	3:65699400-65699509	enh
CNTN5	CNTN5	11	98891679	100229616	53942	3	190643896	3:190643896	rs71635338	Intronic	P3H2, MTAPP2, P3H2-AS1, RNU6-1109P, NMNAT1P3, CLDN1, CLDN16, TMEM207, IL1RAP, GCNT1P3, RN7SKP296, CCT6P4, LOC100131685, GMNC, SNAR-I, OSTN, OSTN-AS1, UTS2B, CCDC50, LINCR-0002, PYDC2,	OSTN, GMNC	3	190595719	190595839	100170222			TRANS	C	CT	CT	1123	2992	0.375334	ADD	1496	0.227885	0.0366309	6.22111	6.39609e-10	3:190643896:C:CT	3	190643896	NEUI	csf	9.19409	187878	top	3:190643896:C:CT.CNTN5.csf.NEUI	plasma	0.0428591	0.037083	0.247964	FALSE	GMNC,PYDC2,ATP13A4,OPA1,UTS2B,CCDC50,FGF12,ATP13A5,	GMNC
CPA1	CPA1	7	130020335	130027949	1357	16	75234872	16:75234872	rs72802342	Nearest	PPIAP49, PSMD7, RPL21P118, LOC283922, NPIPB15, LOC105376772, CLEC18B, GLG1, RNU6-237P, RPS10P23, HSPE1P7, RFWD3, TMPOP2, MLKL, FA2H, WDR59, ZNRF1, LDHD, ZFP1, RPS4Y1P1, CTRB2, CTRB1, LOC100506281, BCAR1, RNU6-758P, CFDP1, TMEM170A, CHST6, TMEM231P1, CHST5, TMEM231, GABARAPL2, ADAT1, KARS1, TERF2IP, DUXB, RN7SL520P, ATP5PBP7, CPHXL, RNA5SP430,	CTRB2	16	75238001	75241059	440387	75238175	75239859	TRANS	C	A	A	213	2992	0.0711898	ADD	1496	-0.508715	0.068529	-7.42335	1.90916e-13	16:75234872:C:A	16	75234872	CVDIII	plasma	12.7192	234700	top	16:75234872:C:A.CPA1.plasma.CVDIII	csf	-0.315985	0.0693009	5.54314e-06	TRUE	RP11-77K12.1,TMEM170A,CFDP1,GABARAPL2,CHST6,ADAT1,RP11-77K12.7,CHST5,TMEM231,BCAR1,MLKL,RFWD3,FA2H,LDHD,KARS,TERF2IP,GLG1,VAT1L,WDR59,ZNRF1,	RP11-77K12.1	16:75234629-75234961	enh
CPA2	CPA2	7	129906703	129929638	1358	7	129824481	7:129824481	rs2633378	Intronic	TMEM209, SMO, AHCYL2, RNU7-16P, CDC26P1, STRIP2, SNRPGP3, RNU1-72P, SMKR1, NRF1, RNA5SP244, MIR182, MIR96, MIR183, UBE2H, ZC3HC1, RNA5SP245, KLHDC10, LOC100128325, TMEM209, SSMEM1, CPA2, CPA4, CPA5, LOC105375504, CPA1, CEP41, MEST, MESTIT1, MIR335, COPG2, RNA5SP246, TSGA13, KLF14, LOC347674, LOC100133252, MIR29A, MIR29B1, LINC-PINT, LINC00513, RNU6-1010P, MKLN1,	TMEM209	7	129804553	129845246	84928	129843655	129845222	CIS	C	T	T	771	2992	0.257687	ADD	1496	-0.345773	0.0398415	-8.67872	1.02768e-17	7:129824481:C:T	7	129824481	NEUI	plasma	16.9881	276453	top	7:129824481:C:T.CPA2.plasma.NEUI	csf	-0.497114	0.0387583	8.41553e-36	TRUE	KLF14,CEP41,MEST,COPG2,TSGA13,CPA2,CPA5,CPA4,TMEM209,SSMEM1,CPA1,ZC3HC1,KLHDC10,	KLF14
CPA2	CPA2	7	129906703	129929638	1358	7	129922498	7:129922498	rs6952090	Intronic	CPA2, RNU7-16P, CDC26P1, STRIP2, SNRPGP3, RNU1-72P, SMKR1, NRF1, RNA5SP244, MIR182, MIR96, MIR183, UBE2H, ZC3HC1, RNA5SP245, KLHDC10, LOC100128325, TMEM209, SSMEM1, CPA2, CPA4, CPA5, LOC105375504, CPA1, CEP41, MEST, MESTIT1, MIR335, COPG2, RNA5SP246, TSGA13, KLF14, LOC347674, LOC100133252, MIR29A, MIR29B1, LINC-PINT, LINC00513, RNU6-1010P, MKLN1,	CPA2	7	129906703	129929638	1358	129906721	129916578	CIS	T	C	C	1022	2992	0.341578	ADD	1496	-0.614954	0.0344601	-17.8454	1.01046e-64	7:129922498:T:C	7	129922498	NEUI	csf	63.9955	467797	top	7:129922498:T:C.CPA2.csf.NEUI	plasma	-0.319715	0.0370404	1.52419e-17	TRUE	CEP41,MEST,KLF14,CPA5,CPA2,TSGA13,COPG2,ZC3HC1,KLHDC10,TMEM209,SSMEM1,CPA1,UBE2H,	CEP41
CPB1	CPB1	3	148545598	148577974	1360	3	148509614	3:148509614	rs13079446	Intronic	LINC02032, HNRNPA1P20, LINC02046, RPL38P1, AGTR1, HMGB1P30, CPB1, CPA3, UBQLN4P1, GYG1, HLTF, HLTF-AS1, MED28P2, HPS3, CP, CPHL1P, TM4SF18, RPS25P5, TM4SF1, TM4SF1-AS1, RPL32P8, FKBP1AP4, TM4SF4, LOC100421817, WWTR1, RNU6-1098P, WWTR1-AS1, COMMD2, ANKUB1, RNU6-507P,	HMGB1P30	3	148542569	148543174	100873893	148542569	148543174	CIS	T	A	A	331	2992	0.110628	ADD	1496	-0.627638	0.0551276	-11.3852	7.37688e-29	3:148509614:T:A	3	148509614	CVDIII	csf	28.1321	349222	top	3:148509614:T:A.CPB1.csf.CVDIII	plasma	0.0460624	0.057457	0.422862	FALSE	AGTR1,ZIC1,MED12L,TM4SF18,PLSCR5,CPA3,	AGTR1	3:148508267-148510090	enh
CPB1	CPB1	3	148545598	148577974	1360	16	75234872	16:75234872	rs72802342	Nearest	PPIAP49, PSMD7, RPL21P118, LOC283922, NPIPB15, LOC105376772, CLEC18B, GLG1, RNU6-237P, RPS10P23, HSPE1P7, RFWD3, TMPOP2, MLKL, FA2H, WDR59, ZNRF1, LDHD, ZFP1, RPS4Y1P1, CTRB2, CTRB1, LOC100506281, BCAR1, RNU6-758P, CFDP1, TMEM170A, CHST6, TMEM231P1, CHST5, TMEM231, GABARAPL2, ADAT1, KARS1, TERF2IP, DUXB, RN7SL520P, ATP5PBP7, CPHXL, RNA5SP430,	CTRB2	16	75238001	75241059	440387	75238175	75239859	TRANS	C	A	A	213	2992	0.0711898	ADD	1496	-0.547595	0.0683281	-8.01419	2.21479e-15	16:75234872:C:A	16	75234872	CVDIII	plasma	14.6547	255136	top	16:75234872:C:A.CPB1.plasma.CVDIII	csf	-0.0515403	0.0697686	0.460186	FALSE	RP11-77K12.1,TMEM170A,CFDP1,GABARAPL2,CHST6,ADAT1,RP11-77K12.7,CHST5,TMEM231,BCAR1,MLKL,RFWD3,FA2H,LDHD,KARS,TERF2IP,GLG1,VAT1L,WDR59,ZNRF1,	RP11-77K12.1
CPM	CPM	12	69244955	69357020	1368	12	69371471	12:69371471	rs12372220	Intronic	IFNG-AS1, RPL39P28, HNRNPA1P70, IFNG, IL26, IL22, MDM1, LINC02384, PSMC6P2, RPSAP12, RAP1B, RPL10P12, SNORA70G, ATP5PDP4, LOC100507250, RPL7P42, NUP107, KRT8P39, SLC35E3, LOC100422438, LOC100130075, MDM2, CPM, RNU7-4P, PRELID2P1, CPSF6, MIR1279, C1GALT1P1, LYZ, YEATS4, RN7SL804P, RPS26P45, FRS2, SNORA113, MIR3913-1, MIR3913-2, CCT2, LRRC10, BEST3, LOC101928002, RAB3IP, MYRFL,	PRELID2P1	12	69350296	69351464	102606462			CIS	C	T	T	591	2992	0.197527	ADD	1496	-0.626093	0.0427169	-14.6568	1.50793e-45	12:69371471:C:T	12	69371471	NEUI	csf	44.8216	416420	top	12:69371471:C:T.CPM.csf.NEUI	plasma	0.0100946	0.0456808	0.825137	FALSE	PTPRB,	PTPRB	12:69371197-69372473	enh
CPM	CPM	12	69244955	69357020	1368	3	190601149	3:190601149	rs56068001	Intronic	P3H2, MTAPP2, P3H2-AS1, RNU6-1109P, NMNAT1P3, CLDN1, CLDN16, TMEM207, IL1RAP, GCNT1P3, RN7SKP296, CCT6P4, LOC100131685, GMNC, SNAR-I, OSTN, OSTN-AS1, UTS2B, CCDC50, LINCR-0002, PYDC2,	OSTN, GMNC	3	190595719	190595839	100170222			TRANS	A	C	C	1323	2992	0.442179	ADD	1496	0.210479	0.0359224	5.85928	5.70938e-09	3:190601149:A:C	3	190601149	NEUI	csf	8.24341	172131	top	3:190601149:A:C.CPM.csf.NEUI	plasma	-0.0136351	0.0363284	0.707468	FALSE	UTS2B,CCDC50,OSTN,ATP13A4,OPA1,PYDC2,TMEM207,ATP13A5,TP63,	UTS2B
CRTAM	CRTAM	11	122709208	122743351	56253	11	122714782	11:122714782	rs2370794	Intronic	CRTAM, RNU6-256P, MIR100HG, MIR125B1, BLID, MIRLET7A2, MIR10526, MIR100, RNU4ATAC10P, RNU4ATAC5P, TRK-TTT2-1, RNU6-592P, GLULP3, UBASH3B, CRTAM, JHY, RNU4-23P, ATP5PBP5, BSX, LOC341056, RPL34P23, RPS26P43, RPL31P47, HSPA8, SNORD14E, SNORD14D, SNORD14C, CLMP, PHBP17, GRAMD1B, MIR4493, SF3A3P2, SCN3B, ZNF202, OR6X1, RNU1-21P, OR6M1, OR6M2P,	CRTAM	11	122709208	122743351	56253	122735299	122742205	CIS	A	G	G	981	2992	0.327874	ADD	1496	0.22921	0.0382325	5.99516	2.54458e-09	11:122714782:A:G	11	122714782	NEUI	plasma	8.59438	178147	top	11:122714782:A:G.CRTAM.plasma.NEUI	csf	0.12511	0.0385569	0.00120124	TRUE	C11orf63,SC5D,SORL1,UBASH3B,TBCEL,GRAMD1B,	C11orf63	11:122713833-122714847	dyadic
CSF1	CSF1	1	110453471	110473614	1435	17	15506232	17:15506232	rs112450859	Intronic	CDRT1, RPS18P12, RPL23AP76, CDRT7, LOC101928475, CDRT8, PMP22, MIR4731, TEKT3, RNU6-799P, RN7SL792P, TVP23C-CDRT4, CDRT4, RPL9P2, CDRT3, TVP23C, PPIAP53, CDRT1, TRIM16, ZNF29P, ZNF286A, UBE2SP1, TBC1D26, CDRT15P2, ZSWIM5P1, RNA5SP436, IL6STP1, MEIS3P1, LINC02087, SPECC1P1, ADORA2B, ZSWIM7, TTC19, NCOR1, RPLP1P11, RPL22P21, RNU6-314P, RNU6-862P, SNORD163, RN7SL442P, PIGL, MIR1288, CENPV, UBB, FTLP…	CDRT1	17	15468796	15523018	374286	15497867	15499946	TRANS	C	T	T	28	2992	0.00935829	ADD	1496	1.04113	0.188541	5.52204	3.94597e-08	17:15506232:C:T	17	15506232	INFI	csf	7.40385	156635	top	17:15506232:C:T.CSF1.csf.INFI	plasma	-0.10006	0.190438	0.59937	FALSE	ZSWIM7,TTC19,	ZSWIM7
CSF1	CSF1	1	110453471	110473614	1435	3	190643896	3:190643896	rs71635338	Intronic	P3H2, MTAPP2, P3H2-AS1, RNU6-1109P, NMNAT1P3, CLDN1, CLDN16, TMEM207, IL1RAP, GCNT1P3, RN7SKP296, CCT6P4, LOC100131685, GMNC, SNAR-I, OSTN, OSTN-AS1, UTS2B, CCDC50, LINCR-0002, PYDC2,	OSTN, GMNC	3	190595719	190595839	100170222			TRANS	C	CT	CT	1123	2992	0.375334	ADD	1496	0.230463	0.0366201	6.29335	4.07337e-10	3:190643896:C:CT	3	190643896	INFI	csf	9.39005	190920	top	3:190643896:C:CT.CSF1.csf.INFI	plasma	-0.0105442	0.0371013	0.776295	FALSE	GMNC,PYDC2,ATP13A4,OPA1,UTS2B,CCDC50,FGF12,ATP13A5,	GMNC
CST5	CST5	20	23856571	23860385	1473	20	23858334	20:23858334	rs2071444	Intronic	CST5, CYB5AP4, LOC100419956, SSTR4, THBD, CD93, LINC00656, RNA5SP478, NXT1, LINC01431, GZF1, NAPB, RNA5SP479, CSTL1, CST11, CST12P, CST8, CST13P, CST9LP1, CST9L, CST9LP2, CST9, CST3, CST4, CST1, CSTP2, CST2, CST5, CSTP1, GGTLC1, POM121L3P, LINC01721, RNU1-23P, GAPDHP53, SYNDIG1,	CST5	20	23856571	23860385	1473	23856572	23860387	CIS	G	A	A	465	2992	0.155414	ADD	1496	0.789453	0.0469296	16.8221	2.74653e-58	20:23858334:G:A	20	23858334	INFI	plasma	57.5612	452510	top	20:23858334:G:A.CST5.plasma.INFI	csf	0.240711	0.0508012	2.3603e-06	TRUE	CST2,APMAP,CST4,CST1,CST7,ENTPD6,VSX1,SSTR4,THBD,ACSS1,SYNDIG1,GGTLC1,ZNF337,	CST2
CST5	CST5	20	23856571	23860385	1473	7	103013326	7:103013326	7:103013326:TA:T	Intronic	SLC26A5, PRKRIP1, MIR548O, ORAI2, ALKBH4, LRWD1, MIR5090, MIR4467, POLR2J, RASA4B, POLR2J3, UPK3BL2, SPDYE2, RASA4, POLR2J2, UPK3BL1, SPDYE2B, RASA4DP, FAM185A, RPL7AP39, LOC100422696, FBXL13, RNU6-1136P, RN7SKP198, LRRC17, NFE4, ARMC10, CRYZP1, NAPEPLD, RPL19P12, RPL23AP95, DPY19L2P2, S100A11P1, PMPCB, DNAJC2, PSMC2, RPS29P16, SLC26A5, LOC101927870, RELN, RN7SKP86, ORC5, LHFPL3,	SLC26A5	7	102993177	103086654	375611	103028970	103086624	TRANS	TA	T	T	602	2992	0.201203	ADD	1496	0.245905	0.0447534	5.49467	4.5954e-08	7:103013326:TA:T	7	103013326	INFI	plasma	7.33768	155339	top	7:103013326:TA:T.CST5.plasma.INFI	csf	0.0554533	0.0451806	0.219877	FALSE	PMPCB,KMT2E,	PMPCB
CSTB	CSTB	21	45193546	45196256	1476	21	45201832	21:45201832	rs35285321	Nearest	WDR4, NDUFV3, ERVH48-1, MIR5692B, PKNOX1, CBS, U2AF1, MRPL51P2, FRGCA, CRYAA, LINC00322, LINC01679, SIK1, LINC00319, LINC00313, HSF2BP, RPL31P1, H2BS1, MIR6070, RRP1B, PDXK, CSTB, TMEM97P1, RRP1, AATBC, MYL6P1, AGPAT3, RNU6-859P, RNU6-1150P, TRAPPC10, H2AZP1, PWP2, GATD3A, LINC01678, ICOSLG, DNMT3L, DNMT3L-AS1, AIRE, PFKL, CFAP410, TRPM2, TRPM2-AS, LRRC3-DT, LRRC3, MTCYBP21, MTND6P21, MTND5P1, LI…	TMEM97P1	21	45202960	45203442	100873880	45203004	45203454	CIS	G	A	A	1051	2992	0.35127	ADD	1496	-0.66963	0.0350283	-19.1168	4.74162e-73	21:45201832:G:A	21	45201832	CVDIII	plasma	72.3241	485448	top	21:45201832:G:A.CSTB.plasma.CVDIII	csf	-0.115407	0.0389641	0.00310604	TRUE	KRTAP12-1,	KRTAP12-1
CSTB	CSTB	21	45193546	45196256	1476	3	190643896	3:190643896	rs71635338	Intronic	P3H2, MTAPP2, P3H2-AS1, RNU6-1109P, NMNAT1P3, CLDN1, CLDN16, TMEM207, IL1RAP, GCNT1P3, RN7SKP296, CCT6P4, LOC100131685, GMNC, SNAR-I, OSTN, OSTN-AS1, UTS2B, CCDC50, LINCR-0002, PYDC2,	OSTN, GMNC	3	190595719	190595839	100170222			TRANS	C	CT	CT	1123	2992	0.375334	ADD	1496	0.215077	0.0366827	5.86318	5.57963e-09	3:190643896:C:CT	3	190643896	CVDIII	csf	8.25339	172306	top	3:190643896:C:CT.CSTB.csf.CVDIII	plasma	-0.0275682	0.0370955	0.457496	FALSE	GMNC,PYDC2,ATP13A4,OPA1,UTS2B,CCDC50,FGF12,ATP13A5,	GMNC
CTSC	CTSC	11	88026760	88070904	1075	11	88023721	11:88023721	rs7111769	Nearest	LOC100420680, PSMA2P1, HMGB3P25, RNU6-1135P, LINC02711, MTCYBP41, RAB38, MIR3166, CTSC, GAPDHP70, GRM5, GRM5-AS1, RNU6-16P, TYR,	CTSC	11	88026760	88070904	1075	88067904	88070904	CIS	A	C	C	228	2992	0.0762032	ADD	1496	0.621018	0.0661085	9.39391	2.08446e-20	11:88023721:A:C	11	88023721	NEUI	plasma	19.681	297680	top	11:88023721:A:C.CTSC.plasma.NEUI	csf	0.707139	0.0655396	3.46152e-26	TRUE	RAB38,CTSC,FZD4,ME3,TMEM135,PRSS23,CCDC81,	RAB38	11:88023582-88023807	enh
CTSC	CTSC	11	88026760	88070904	1075	11	88628536	11:88628536	rs11606790	Intronic	GRM5, RAB38, MIR3166, CTSC, GAPDHP70, GRM5, GRM5-AS1, RNU6-16P, TYR, CBX3P7, NOX4, FOLH1B, UBTFL10, TRIM77, LOC100130203, UBTFL2, TRIM64DP, LOC100420024, TRIM49, LOC642414, TRIM53BP, TRIM51BP, LOC100420021, TRIM64B,	GRM5	11	88237744	88796846	2915	88717870	88799113	CIS	T	A	A	389	2992	0.130013	ADD	1496	0.296736	0.0529738	5.60157	2.52474e-08	11:88628536:T:A	11	88628536	NEUI	csf	7.59778	160365	top	11:88628536:T:A.CTSC.csf.NEUI	plasma	0.261072	0.0530896	9.7296e-07	TRUE	RAB38,NOX4,	RAB38
CTSC	CTSC	11	88026760	88070904	1075	11	88053979	11:88053979	rs217053	UTR3	CTSC, HMGB3P25, RNU6-1135P, LINC02711, MTCYBP41, RAB38, MIR3166, CTSC, GAPDHP70, GRM5, GRM5-AS1, RNU6-16P, TYR, CBX3P7,	CTSC	11	88026760	88070904	1075	88067904	88070904	CIS	C	T	T	624	2992	0.208556	ADD	1496	-0.745104	0.0409912	-18.1772	7.34178e-67	11:88053979:C:T	11	88053979	NEUI	csf	66.1342	472540	top	11:88053979:C:T.CTSC.csf.NEUI	plasma	-0.328367	0.0444857	2.58923e-13	TRUE	RAB38,FZD4,ME3,NOX4,	RAB38	11:88053836-88054036	enh
CTSD	CTSD	11	1773985	1785157	1509	11	1785401	11:1785401	rs144932926	Gene 5 Prime	CEND1, SLC25A22, PANO1, PIDD1, RPLP2, SNORA52, PNPLA2, CRACR2B, CD151, POLR2L, TSPAN4, CHID1, AP2A2, RNU6-1025P, MUC6, LINC02688, MUC2, MUC5AC, MUC5B, MUC5B-AS1, MIR6744, TOLLIP, TOLLIP-AS1, BRSK2, MOB2, DUSP8, KRTAP5-AS1, KRTAP5-1, KRTAP5-2, KRTAP5-3, KRTAP5-4, KRTAP5-5, FAM99A, FAM99B, KRTAP5-6, IFITM10, CTSD, RPL36AP39, LOC390029, SYT8, TNNI2, LSP1, MIR4298, MIR7847, LINC01150, TNNT3, MRPL23, …	CTSD	11	1773985	1785157	1509	1778554	1783633	CIS	T	C	C	203	2992	0.0678476	ADD	1496	-0.466215	0.0711349	-6.55396	7.69312e-11	11:1785401:T:C	11	1785401	CVDIII	csf	10.1139	201634	top	11:1785401:T:C.CTSD.csf.CVDIII	plasma	-0.575898	0.0705951	7.16319e-16	TRUE	MUC5AC,IGF2,INS-IGF2,INS,TH,	MUC5AC	11:1783415-1785987	dyadic
CTSD	CTSD	11	1773985	1785157	1509	11	1783757	11:1783757	rs55861089	Intronic	CTSD, CEND1, SLC25A22, PANO1, PIDD1, RPLP2, SNORA52, PNPLA2, CRACR2B, CD151, POLR2L, TSPAN4, CHID1, AP2A2, RNU6-1025P, MUC6, LINC02688, MUC2, MUC5AC, MUC5B, MUC5B-AS1, MIR6744, TOLLIP, TOLLIP-AS1, BRSK2, MOB2, DUSP8, KRTAP5-AS1, KRTAP5-1, KRTAP5-2, KRTAP5-3, KRTAP5-4, KRTAP5-5, FAM99A, FAM99B, KRTAP5-6, IFITM10, CTSD, RPL36AP39, LOC390029, SYT8, TNNI2, LSP1, MIR4298, MIR7847, LINC01150, TNNT3, MR…	CTSD	11	1773985	1785157	1509	1778554	1783633	CIS	A	G	G	227	2992	0.075869	ADD	1496	-0.611969	0.0672913	-9.09432	2.94902e-19	11:1783757:A:G	11	1783757	CVDIII	plasma	18.5303	288989	top	11:1783757:A:G.CTSD.plasma.CVDIII	csf	-0.430022	0.0682277	3.84005e-10	TRUE	MUC5AC,IGF2,INS-IGF2,INS,TH,	MUC5AC	11:1783415-1785987	dyadic
CTSD	CTSD	11	1773985	1785157	1509	12	102080976	12:102080976	rs2005918	Nearest	ANO4, SNX5P2, SLC5A8, RNU6-768P, RPS6P19, UTP20, ARL1, RNU6-1068P, RPS27P23, RNU5E-5P, RNA5SP367, SPIC, MYBPC1, CHPT1, RNY1P16, SYCP3, GNPTAB, RNU6-101P, ST13P22, RNA5SP368, RNU6-172P, RNA5SP369, RNU6-1183P, HSPE1P4, DRAM1, RPL9P24, NENFP2, WASHC3, NUP37, PARPBP, PMCH, RN7SL793P, LOC100418882, IGF1,	CHPT1	12	102091418	102122852	56994	102133356	102137788	TRANS	G	T	T	1241	2992	0.414773	ADD	1496	-0.223467	0.0367655	-6.07819	1.54017e-09	12:102080976:G:T	12	102080976	CVDIII	plasma	8.81243	181761	top	12:102080976:G:T.CTSD.plasma.CVDIII	csf	-0.122809	0.0370814	0.000948825	TRUE	SPIC,ARL1,MYBPC1,SYCP3,IGF1,	SPIC
CTSF	CTSF	11	66330935	66336077	8722	3	190643896	3:190643896	rs71635338	Intronic	P3H2, MTAPP2, P3H2-AS1, RNU6-1109P, NMNAT1P3, CLDN1, CLDN16, TMEM207, IL1RAP, GCNT1P3, RN7SKP296, CCT6P4, LOC100131685, GMNC, SNAR-I, OSTN, OSTN-AS1, UTS2B, CCDC50, LINCR-0002, PYDC2,	OSTN, GMNC	3	190595719	190595839	100170222			TRANS	C	CT	CT	1144	3066	0.373125	ADD	1533	0.211493	0.0337044	6.27495	4.54257e-10	3:190643896:C:CT	3	190643896		csf	9.3427	190191	top							GMNC,PYDC2,ATP13A4,OPA1,UTS2B,CCDC50,FGF12,ATP13A5,	GMNC
CTSF	CTSF	11	66330935	66336077	8722	17	70680755	17:70680755	rs9903952	Intronic	SLC39A11, ROCR, LINC01152, LOC102723517, SOX9-AS1, LINC02097, SOX9, LINC02003, LINC00673, LINC00511, RPL32P33, SLC39A11, RN7SKP180, ATG12P1, POLR3KP2, SSTR2, COG1, FAM104A, C17orf80, CPSF4L, CDC42EP4, SDK2, LOC101928251,	SLC39A11	17	70642088	71088827	201266	70642086	71088853	TRANS	T	C	C	1149	3066	0.374755	ADD	1533	-0.187426	0.0340432	-5.50553	4.30951e-08	17:70680755:T:C	17	70680755		csf	7.36557	155887	top							FAM104A,C17orf80,SSTR2,COG1,CPSF4L,AC007461.1,SDK2,KCNJ2,SLC39A11,	FAM104A	17:70680658-70680828	enh
CTSF	CTSF	11	66330935	66336077	8722	11	66331458	11:66331458	rs572846	Intergenic	CTSF, ZNRD2-AS1, ZNRD2, FAM89B, EHBP1L1, KCNK7, MAP3K11, PCNX3, MIR4690, SIPA1, MIR4489, RELA, RN7SL309P, KAT5, RNASEH2C, KRT8P26, AP5B1, OVOL1, OVOL1-AS1, SNX32, CFL1, MUS81, EFEMP2, CTSW, FIBP, CCDC85B, FOSL1, C11orf68, DRAP1, TSGA10IP, SART1, LOC100420020, EIF1AD, BANF1, CST6, CATSPER1, GAL3ST3, SF3B2, SNORD13F, PACS1, KLC2, RAB1B, CNIH2, YIF1A, TMEM151A, CD248, RIN1, BRMS1, B4GAT1, LOC1027240…	CTSF	11	66330935	66336077	8722	66333846	66336312	CIS	A	G	A	1389	3066	0.453033	ADD	1533	-0.240763	0.0331134	-7.27087	5.67485e-13	11:66331458:A:G	11	66331458		csf	12.246	229232	top
CTSS	CTSS	1	150702664	150738254	1520	1	150889097	1:150889097	rs11204742	Nearest	SF3B4, MTMR11, OTUD7B, LOC441907, VPS45, PLEKHO1, LOC105371433, ANP32E, RNU2-17P, CA14, SNORD13C, APH1A, C1orf54, CIART, MRPS21, PRPF3, RPRD2, TARS2, MIR6878, ECM1, FALEC, ADAMTSL4, MIR4257, ADAMTSL4-AS1, RN7SL473P, RN7SL600P, MCL1, ENSA, GOLPH3L, HORMAD1, RNU6-1042P, CTSS, LOC100132571, CTSK, UBE2D3P3, ARNT, RNU6-1309P, RPS27AP6, CTXND2, CYCSP51, SETDB1, CERS2, ANXA9, MINDY1, PRUNE1, RNU6-884P, …	SETDB1	1	150898739	150937213	9869	150935450	150936324	CIS	A	G	G	1019	2992	0.340575	ADD	1496	-0.502679	0.0363401	-13.8326	4.88536e-41	1:150889097:A:G	1	150889097	NEUI	plasma	40.3111	401118	top	1:150889097:A:G.CTSS.plasma.NEUI	csf	-0.445477	0.0368392	3.49202e-32	TRUE	TARS2,ENSA,ECM1,CTSK,CA14,ARNT,HORMAD1,PI4KB,CERS2,ANXA9,TNFAIP8L2,SCNM1,PSMB4,GOLPH3L,C1orf51,FAM63A,PRUNE,SF3B4,RPRD2,CTSS,	TARS2
CTSS	CTSS	1	150702664	150738254	1520	1	150022827	1:150022827	rs72692873	Intronic	TRQ-CTG11-1, PFN1P12, RNU1-114P, TRH-GTG2-1, TRE-TTC7-1, TRQ-CTG4-2, RNVU1-17, TRN-GTT22-1, RNVU1-23, RNVU1-18, TRN-GTT6-1, LOC105369140, FAM91A3P, RNU1-143P, TRF-GAA9-1, TRV-CAC8-1, TRV-CAC4-1, TRN-GTT12-1, LOC100131962, H2BP2, TRR-CCT7-1, FCGR1CP, H3-2, RPL22P5, FAM72C, PPIAL4C, LINC00869, TRN-GTT11-2, LOC644634, TRV-CAC5-1, TRN-GTT8-1, LOC100129586, TRR-CCT8-1, H2BC18, FCGR1A, H3C13, H4C14, H3…	LOC441907	1	150025827	150027026	441907			CIS	G	A	A	225	2992	0.0752005	ADD	1496	-0.39048	0.0700156	-5.57704	2.89933e-08	1:150022827:G:A	1	150022827	NEUI	csf	7.5377	159220	top	1:150022827:G:A.CTSS.csf.NEUI	plasma	0.0382024	0.0707286	0.58919	FALSE	HIST2H2AA4,HIST2H3A,HIST2H4B,SV2A,OTUD7B,HIST2H2BE,HIST2H2AC,HIST2H2AB,BOLA1,PLEKHO1,SF3B4,MTMR11,BCL9,ACP6,	HIST2H2AA4	1:150022520-150022863	enh
CTSS	CTSS	1	150702664	150738254	1520	1	150688366	1:150688366	rs34175040	Intronic	HORMAD1, TRN-GTT8-1, LOC100129586, TRR-CCT8-1, H2BC18, FCGR1A, H3C13, H4C14, H3C14, H2AC18, H2BC19P, H2BC20P, H2AC19, H3C15, H4C15, H2BC21, H2AC20, H2AC21, BOLA1, SV2A, SF3B4, MTMR11, OTUD7B, LOC441907, VPS45, PLEKHO1, LOC105371433, ANP32E, RNU2-17P, CA14, SNORD13C, APH1A, C1orf54, CIART, MRPS21, PRPF3, RPRD2, TARS2, MIR6878, ECM1, FALEC, ADAMTSL4, MIR4257, ADAMTSL4-AS1, RN7SL473P, RN7SL600P, MCL…	HORMAD1	1	150670536	150693371	84072	150686204	150693364	CIS	AAT	A	A	1375	2992	0.459559	ADD	1496	-0.515746	0.0345866	-14.9117	5.54739e-47	1:150688366:AAT:A	1	150688366	NEUI	csf	46.2559	420964	top	1:150688366:AAT:A.CTSS.csf.NEUI	plasma	-0.406539	0.035545	4.25093e-29	TRUE	ENSA,CTSK,CTSS,GOLPH3L,ARNT,CERS2,ANXA9,SETDB1,TARS2,RPRD2,ECM1,FAM63A,PRUNE,	ENSA
CTSS	CTSS	1	150702664	150738254	1520	1	151115887	1:151115887	rs79671334	Intronic	SEMA6C, PLEKHO1, LOC105371433, ANP32E, RNU2-17P, CA14, SNORD13C, APH1A, C1orf54, CIART, MRPS21, PRPF3, RPRD2, TARS2, MIR6878, ECM1, FALEC, ADAMTSL4, MIR4257, ADAMTSL4-AS1, RN7SL473P, RN7SL600P, MCL1, ENSA, GOLPH3L, HORMAD1, RNU6-1042P, CTSS, LOC100132571, CTSK, UBE2D3P3, ARNT, RNU6-1309P, RPS27AP6, CTXND2, CYCSP51, SETDB1, CERS2, ANXA9, MINDY1, PRUNE1, RNU6-884P, BNIPL, C1orf56, CDC42SE1, MLLT11,…	SEMA6C	1	151104161	151119107	10500	151110188	151111937	CIS	C	G	G	203	2992	0.0678476	ADD	1496	-0.599443	0.0704638	-8.50711	4.26764e-17	1:151115887:C:G	1	151115887	NEUI	csf	16.3698	271104	top	1:151115887:C:G.CTSS.csf.NEUI	plasma	-0.229758	0.0718997	0.00142488	TRUE	TNFAIP8L2,SCNM1,LYSMD1,TMOD4,CDC42SE1,GABPB2,PSMD4,	TNFAIP8L2	1:151115098-151116273	enh
CTSS	CTSS	1	150702664	150738254	1520	1	150257262	1:150257262	rs942453	Intronic	CIART, FAM91A3P, RNU1-143P, TRF-GAA9-1, TRV-CAC8-1, TRV-CAC4-1, TRN-GTT12-1, LOC100131962, H2BP2, TRR-CCT7-1, FCGR1CP, H3-2, RPL22P5, FAM72C, PPIAL4C, LINC00869, TRN-GTT11-2, LOC644634, TRV-CAC5-1, TRN-GTT8-1, LOC100129586, TRR-CCT8-1, H2BC18, FCGR1A, H3C13, H4C14, H3C14, H2AC18, H2BC19P, H2BC20P, H2AC19, H3C15, H4C15, H2BC21, H2AC20, H2AC21, BOLA1, SV2A, SF3B4, MTMR11, OTUD7B, LOC441907, VPS45, …	CIART	1	150254964	150259505	148523			CIS	A	G	G	347	2992	0.115976	ADD	1496	-0.40994	0.0569977	-7.19223	1.00423e-12	1:150257262:A:G	1	150257262	NEUI	csf	11.9982	226281	top	1:150257262:A:G.CTSS.csf.NEUI	plasma	-0.0670176	0.0579458	0.247639	FALSE	CA14,TARS2,ECM1,	CA14
CTSZ	CTSZ	20	57570240	57582309	1522	20	57577567	20:57577567	rs163796	Intronic	CTSZ, LINC01742, HSPD1P19, C20orf85, ANKRD60, PPP4R1L, RAB22A, VAPB, APCDD1L, APCDD1L-DT, LINC01711, STX16-NPEPL1, STX16, NPEPL1, PIEZO1P2, LOC105372695, MIR296, MIR298, GNAS-AS1, GNAS, LOC101927932, NELFCD, CTSZ, TUBB1, ATP5F1E, SLMO2-ATP5E, PRELID3B, MRPS16P2, ZNF831, EDN3, PIEZO1P1, PHACTR3, PHACTR3-AS1, RNU7-141P, SYCP2, FAM217B, PPP1R3D, CDH26,	CTSZ	20	57570240	57582309	1522	57581097	57582160	CIS	G	A	A	1243	2992	0.415441	ADD	1496	-0.258601	0.0362819	-7.12754	1.5848e-12	20:57577567:G:A	20	57577567	CVDIII	csf	11.8	223879	top	20:57577567:G:A.CTSZ.csf.CVDIII	plasma	-0.0175648	0.0368908	0.634052	FALSE	ATP5E,SLMO2,ANKRD60,MGC4294,STX16,STX16-NPEPL1,EDN3,ZNF831,GNAS,RAE1,MTRNR2L3,CTCFL,NPEPL1,VAPB,NELFCD,RBM38,AURKA,CSTF1,CASS4,	ATP5E	20:57577562-57577780	enh
CTSZ	CTSZ	20	57570240	57582309	1522	3	190643896	3:190643896	rs71635338	Intronic	P3H2, MTAPP2, P3H2-AS1, RNU6-1109P, NMNAT1P3, CLDN1, CLDN16, TMEM207, IL1RAP, GCNT1P3, RN7SKP296, CCT6P4, LOC100131685, GMNC, SNAR-I, OSTN, OSTN-AS1, UTS2B, CCDC50, LINCR-0002, PYDC2,	OSTN, GMNC	3	190595719	190595839	100170222			TRANS	C	CT	CT	1123	2992	0.375334	ADD	1496	0.203706	0.0367261	5.54664	3.43909e-08	3:190643896:C:CT	3	190643896	CVDIII	csf	7.46356	157793	top	3:190643896:C:CT.CTSZ.csf.CVDIII	plasma	-0.0216294	0.0370981	0.55996	FALSE	GMNC,PYDC2,ATP13A4,OPA1,UTS2B,CCDC50,FGF12,ATP13A5,	GMNC
CTSZ	CTSZ	20	57570240	57582309	1522	12	102093459	12:102093459	rs2559850	Intronic	CHPT1, ANO4, SNX5P2, SLC5A8, RNU6-768P, RPS6P19, UTP20, ARL1, RNU6-1068P, RPS27P23, RNU5E-5P, RNA5SP367, SPIC, MYBPC1, CHPT1, RNY1P16, SYCP3, GNPTAB, RNU6-101P, ST13P22, RNA5SP368, RNU6-172P, RNA5SP369, RNU6-1183P, HSPE1P4, DRAM1, RPL9P24, NENFP2, WASHC3, NUP37, PARPBP, PMCH, RN7SL793P, LOC100418882, IGF1,	CHPT1	12	102091418	102122852	56994	102133356	102137788	TRANS	A	G	G	1209	2992	0.404078	ADD	1496	-0.332155	0.0365234	-9.09429	2.9498e-19	12:102093459:A:G	12	102093459	CVDIII	plasma	18.5302	288988	top	12:102093459:A:G.CTSZ.plasma.CVDIII	csf	-0.0617142	0.0374868	0.0999141	FALSE	SPIC,ARL1,MYBPC1,SYCP3,IGF1,	SPIC
CX3CL1	CX3CL1	16	57406402	57418956	6376	3	190670372	3:190670372	rs201663722	Intronic	P3H2, MTAPP2, P3H2-AS1, RNU6-1109P, NMNAT1P3, CLDN1, CLDN16, TMEM207, IL1RAP, GCNT1P3, RN7SKP296, CCT6P4, LOC100131685, GMNC, SNAR-I, OSTN, OSTN-AS1, UTS2B, CCDC50, LINCR-0002, PYDC2, LOC100129725,	OSTN, GMNC	3	190595719	190595839	100170222			TRANS	T	C	C	1190	2992	0.397727	ADD	1496	0.237342	0.0361463	6.56615	7.10545e-11	3:190670372:T:C	3	190670372	INFI	csf	10.1484	202125	top	3:190670372:T:C.CX3CL1.csf.INFI	plasma	0.0289027	0.0366565	0.430544	FALSE	GMNC,PYDC2,ATP13A4,OPA1,UTS2B,CCDC50,FGF12,ATP13A5,	GMNC
CX3CL1	CX3CL1	16	57406402	57418956	6376	16	57409062	16:57409062	rs201651944	Intronic	CX3CL1, NUDT21, OGFOD1, BBS2, MT4, MT3, MT2A, MT1L, MT1E, MT1M, MT1JP, MT1A, MT1DP, MT1CP, MT1B, MT1F, MT1G, MT1H, MT1IP, MT1X, DPPA2P4, NUP93, MIR138-2, SLC12A3, MIR6863, RPS24P17, HERPUD1, CETP, NLRC5, LOC100130044, CPNE2, PSME3IP1, RSPRY1, ARL2BP, PLLP, TRL-CAG2-1, TRL-CAG2-2, RPL23AP91, CCL22, CX3CL1, CCL17, CIAPIN1, COQ9, POLR2C, DOK4, CCDC102A, ADGRG5, HMGB3P32, ADGRG1, ADGRG3, DRC7, LOC100…	CX3CL1	16	57406402	57418956	6376	57410884	57418954	CIS	A	AAAG	AAAG	1121	2992	0.374666	ADD	1496	0.220588	0.0363787	6.06366	1.68236e-09	16:57409062:A:AAAG	16	57409062	INFI	plasma	8.77408	181132	top	16:57409062:A:AAAG.CX3CL1.plasma.INFI	csf	0.162546	0.0365827	9.51365e-06	TRUE	CCL22,FAM192A,RSPRY1,ARL2BP,SLC12A3,CIAPIN1,COQ9,POLR2C,	CCL22
CX3CL1	CX3CL1	16	57406402	57418956	6376	16	57413660	16:57413660	rs62037084	Missense	CX3CL1, NUDT21, OGFOD1, BBS2, MT4, MT3, MT2A, MT1L, MT1E, MT1M, MT1JP, MT1A, MT1DP, MT1CP, MT1B, MT1F, MT1G, MT1H, MT1IP, MT1X, DPPA2P4, NUP93, MIR138-2, SLC12A3, MIR6863, RPS24P17, HERPUD1, CETP, NLRC5, LOC100130044, CPNE2, PSME3IP1, RSPRY1, ARL2BP, PLLP, TRL-CAG2-1, TRL-CAG2-2, RPL23AP91, CCL22, CX3CL1, CCL17, CIAPIN1, COQ9, POLR2C, DOK4, CCDC102A, ADGRG5, HMGB3P32, ADGRG1, ADGRG3, DRC7, LOC100…	CX3CL1	16	57406402	57418956	6376	57410884	57418954	CIS	C	T	T	23	2992	0.00768717	ADD	1496	1.79319	0.204589	8.76485	4.98281e-18	16:57413660:C:T	16	57413660	INFI	csf	17.3025	279098	top	16:57413660:C:T.CX3CL1.csf.INFI	plasma	0.944592	0.208355	6.26205e-06	TRUE	CCL22,FAM192A,RSPRY1,ARL2BP,CCL17,SLC12A3,CIAPIN1,COQ9,POLR2C,	CCL22	16:57413503-57413908	enh
CXCL1	CXCL1	4	74735110	74737025	2919	4	74739076	4:74739076	rs1366949	Nearest	RNU4ATAC9P, RNU6ATAC5P, COX18, ANKRD17, HMGA1P2, ALB, AFP, AFM, LINC02499, RASSF6, CXCL8, CXCL6, PPBPP1, PF4V1, CXCL1, HNRNPA1P55, CXCL1P1, PF4, PPBP, CXCL5, RN7SL218P, CXCL3, PPBPP2, LOC643014, CXCL2, MTHFD2L, EPGN, EREG, AREG, BTC,	CXCL1	4	74735110	74737025	2919	74735121	74736959	CIS	T	G	G	607	2992	0.202874	ADD	1496	0.699144	0.0414794	16.8552	1.71541e-58	4:74739076:T:G	4	74739076	INFI	plasma	57.7656	453021	top	4:74739076:T:G.CXCL1.plasma.INFI	csf	-0.311339	0.044529	4.0777e-12	FALSE	IL8,CXCL2,MTHFD2L,CXCL6,PF4V1,CXCL3,RASSF6,AC093677.1,EPGN,PF4,PPBP,CXCL5,COX18,AFP,RCHY1,THAP6,	IL8	4:74737993-74739230	enh
CXCL1	CXCL1	4	74735110	74737025	2919	4	74751028	4:74751028	rs16850137	Intronic	RNU4ATAC9P, RNU6ATAC5P, COX18, ANKRD17, HMGA1P2, ALB, AFP, AFM, LINC02499, RASSF6, CXCL8, CXCL6, PPBPP1, PF4V1, CXCL1, HNRNPA1P55, CXCL1P1, PF4, PPBP, CXCL5, RN7SL218P, CXCL3, PPBPP2, LOC643014, CXCL2, MTHFD2L, EPGN, EREG, AREG, BTC,	CXCL1	4	74735110	74737025	2919	74735121	74736959	CIS	A	T	T	612	2992	0.204545	ADD	1496	-0.320657	0.044347	-7.23064	7.64613e-13	4:74751028:A:T	4	74751028	INFI	csf	12.1166	227698	top	4:74751028:A:T.CXCL1.csf.INFI	plasma	0.687189	0.0414656	9.31788e-57	FALSE	IL8,CXCL2,MTHFD2L,CXCL6,PF4V1,CXCL3,RASSF6,AC093677.1,EPGN,PF4,PPBP,CXCL5,COX18,AFP,RCHY1,THAP6,	IL8
CXCL10	CXCL10	4	76942271	76944650	3627	4	76943947	4:76943947	rs11548618	Intronic	ART3, CXCL10, LINC02562, LINC02483, RCHY1, THAP6, ODAPH, CDKL2, COX6CP9, G3BP2, USO1, RNU2-16P, PPEF2, NAAA, SDAD1, LOC101928809, CXCL9, ART3, CXCL10, CXCL11, RPL36P8, NUP54, SCARB2, FAM47E, FAM47E-STBD1, STBD1, CCDC158, SNX5P1, RNU6-1000P, RPL36AP18, SHROOM3, RNU6-145P, MIR4450, MIR548AH, SUMO2P11, LOC100421494, RPL26P17, SOWAHB, SEPTIN11, TXNP6,	CXCL10	4	76942271	76944650	3627	76942273	76944650	CIS	G	A	A	33	2992	0.0110294	ADD	1496	2.09966	0.167128	12.5632	1.74192e-34	4:76943947:G:A	4	76943947	INFI	plasma	33.759	375527	top	4:76943947:G:A.CXCL10.plasma.INFI	csf	-0.0924666	0.175718	0.598813	FALSE	CXCL11,SDAD1,FAM47E-STBD1,FAM47E-STBD1,	CXCL11	4:76943931-76943984	enh
CXCL10	CXCL10	4	76942271	76944650	3627	4	77331412	4:77331412	rs113179225	Nearest	RCHY1, THAP6, ODAPH, CDKL2, COX6CP9, G3BP2, USO1, RNU2-16P, PPEF2, NAAA, SDAD1, LOC101928809, CXCL9, ART3, CXCL10, CXCL11, RPL36P8, NUP54, SCARB2, FAM47E, FAM47E-STBD1, STBD1, CCDC158, SNX5P1, RNU6-1000P, RPL36AP18, SHROOM3, RNU6-145P, MIR4450, MIR548AH, SUMO2P11, LOC100421494, RPL26P17, SOWAHB, SEPTIN11, TXNP6, CCNI, RPL7P17, LOC339966, RNU6-1187P, CCNG2, FTLP9, LOC100421141, LOC100421142,	RPL36AP18	4	77322377	77322772	100271328			CIS	A	G	G	26	2992	0.00868984	ADD	1496	1.0736	0.195548	5.49023	4.71007e-08	4:77331412:A:G	4	77331412	INFI	plasma	7.32697	155129	top	4:77331412:A:G.CXCL10.plasma.INFI	csf	-0.186126	0.197452	0.346019	FALSE	FAM47E-STBD1,FAM47E-STBD1,44815,CCNI,	FAM47E-STBD1
CXCL11	CXCL11	4	76954835	76957223	6373	4	76964956	4:76964956	rs35170645	Intronic	ART3, LINC02562, LINC02483, RCHY1, THAP6, ODAPH, CDKL2, COX6CP9, G3BP2, USO1, RNU2-16P, PPEF2, NAAA, SDAD1, LOC101928809, CXCL9, ART3, CXCL10, CXCL11, RPL36P8, NUP54, SCARB2, FAM47E, FAM47E-STBD1, STBD1, CCDC158, SNX5P1, RNU6-1000P, RPL36AP18, SHROOM3, RNU6-145P, MIR4450, MIR548AH, SUMO2P11, LOC100421494, RPL26P17, SOWAHB, SEPTIN11, TXNP6,	ART3	4	76932333	77033955	419	77028369	77033733	CIS	G	A	A	1479	2992	0.494318	ADD	1496	0.311802	0.0358318	8.70183	8.46774e-18	4:76964956:G:A	4	76964956	INFI	plasma	17.0722	277165	top	4:76964956:G:A.CXCL11.plasma.INFI	csf	0.034605	0.0367177	0.34611	FALSE	CXCL9,ART3,CXCL10,SDAD1,FAM47E-STBD1,FAM47E-STBD1,G3BP2,USO1,NAAA,AC110615.1,PARM1,SCARB2,FAM47E,BTC,AC093677.1,RCHY1,THAP6,	CXCL9
CXCL11	CXCL11	4	76954835	76957223	6373	7	101815215	7:101815215	rs150319411	Intronic	CUX1, MOGAT3, DGAT2L7P, RPSAP46, PLOD3, ZNHIT1, CLDN15, FIS1, RNU6-1104P, AZGP1P2, LNCPRESS1, EMSLR, IFT22, COL26A1, LINC01007, MYL10, CUX1, SH2B2, PMS2P12, SPDYE6, LOC100630923, LOC100289561, PRKRIP1, MIR548O, ORAI2, ALKBH4, LRWD1, MIR5090, MIR4467, POLR2J, RASA4B, POLR2J3, UPK3BL2, SPDYE2, RASA4, POLR2J2, UPK3BL1, SPDYE2B, RASA4DP, FAM185A, RPL7AP39, LOC100422696, FBXL13, RNU6-1136P, RN7SKP198,…	CUX1	7	101459287	101927250	1523	101917445	101927224	TRANS	G	A	A	18	2992	0.00601604	ADD	1496	1.31934	0.234261	5.6319	2.12616e-08	7:101815215:G:A	7	101815215	INFI	plasma	7.6724	161775	top	7:101815215:G:A.CXCL11.plasma.INFI	csf	0.0652843	0.236729	0.782758	FALSE	CUX1,	CUX1
CXCL11	CXCL11	4	76954835	76957223	6373	7	101594247	7:101594247	rs75612655	Intronic	CUX1, MUC12, MUC12-AS1, MUC17, RN7SKP54, TRIM56, SERPINE1, AP1S1, MIR4653, VGF, NAT16, MOGAT3, DGAT2L7P, RPSAP46, PLOD3, ZNHIT1, CLDN15, FIS1, RNU6-1104P, AZGP1P2, LNCPRESS1, EMSLR, IFT22, COL26A1, LINC01007, MYL10, CUX1, SH2B2, PMS2P12, SPDYE6, LOC100630923, LOC100289561, PRKRIP1, MIR548O, ORAI2, ALKBH4, LRWD1, MIR5090, MIR4467, POLR2J, RASA4B, POLR2J3, UPK3BL2, SPDYE2, RASA4, POLR2J2, UPK3BL1, …	CUX1	7	101459287	101927250	1523	101917445	101927224	TRANS	C	T	T	18	2992	0.00601604	ADD	1496	1.50106	0.233528	6.42774	1.73784e-10	7:101594247:C:T	7	101594247	INFI	plasma	9.75999	196495	top	7:101594247:C:T.CXCL11.plasma.INFI	csf	0.181472	0.236688	0.443375	FALSE			7:101593771-101594403	enh
CXCL11	CXCL11	4	76954835	76957223	6373	7	101307732	7:101307732	rs848668	Nearest	EPO, ZAN, EPHB4, RN7SL750P, SLC12A9, SLC12A9-AS1, TRIP6, MIR6875, SRRT, UFSP1, ACHE, RN7SL549P, RPS29P15, MUC3A, MUC12, MUC12-AS1, MUC17, RN7SKP54, TRIM56, SERPINE1, AP1S1, MIR4653, VGF, NAT16, MOGAT3, DGAT2L7P, RPSAP46, PLOD3, ZNHIT1, CLDN15, FIS1, RNU6-1104P, AZGP1P2, LNCPRESS1, EMSLR, IFT22, COL26A1, LINC01007, MYL10, CUX1, SH2B2, PMS2P12, SPDYE6, LOC100630923, LOC100289561, PRKRIP1, MIR548O, …	MYL10	7	101256610	101272576	93408	101256605	101272576	TRANS	G	C	C	235	2992	0.0785428	ADD	1496	0.384726	0.0665536	5.7807	9.04114e-09	7:101307732:G:C	7	101307732	INFI	plasma	8.04378	168594	top	7:101307732:G:C.CXCL11.plasma.INFI	csf	-0.00220184	0.0672938	0.973902	FALSE
CXCL16	CXCL16	17	4636828	4643223	58191	3	190657163	3:190657163	rs1316356	Intronic	P3H2, MTAPP2, P3H2-AS1, RNU6-1109P, NMNAT1P3, CLDN1, CLDN16, TMEM207, IL1RAP, GCNT1P3, RN7SKP296, CCT6P4, LOC100131685, GMNC, SNAR-I, OSTN, OSTN-AS1, UTS2B, CCDC50, LINCR-0002, PYDC2,	OSTN, GMNC	3	190595719	190595839	100170222			TRANS	T	C	C	1120	2992	0.374332	ADD	1496	0.240854	0.0366405	6.57342	6.77594e-11	3:190657163:T:C	3	190657163	CVDIII	csf	10.169	202418	top	3:190657163:T:C.CXCL16.csf.CVDIII	plasma	-0.00410371	0.0371664	0.912095	FALSE	GMNC,PYDC2,ATP13A4,OPA1,UTS2B,CCDC50,FGF12,ATP13A5,	GMNC
CXCL16	CXCL16	17	4636828	4643223	58191	12	54719968	12:54719968	rs34280607	Intronic	COPZ1, SP7, SP1, AMHR2, PRR13, PCBP2, PCBP2-OT1, MAP3K12, TARBP2, ATF7-NPFF, NPFF, ATF7, LOC100652999, LOC100419830, RPL31P51, ATP5MC2, CALCOCO1, CISTR, RN7SKP289, HOXC13-AS, HOXC13, HOXC12, HOTAIR, HOXC11, HOXC-AS3, HOXC10, MIR196A2, HOXC-AS2, HOXC-AS1, HOXC9, HOXC8, HOXC4, HOXC5, HOXC6, MIR615, FLJ12825, LOC100240735, LOC100240734, LINC02381, SMUG1, CBX5, MIR3198-2, RN7SL390P, SCAT2, HNRNPA1, N…	COPZ1	12	54718915	54745630	22818	54734156	54741624	TRANS	G	T	T	89	2992	0.029746	ADD	1496	-0.603652	0.1067	-5.65748	1.83811e-08	12:54719968:G:T	12	54719968	CVDIII	plasma	7.73563	162959	top	12:54719968:G:T.CXCL16.plasma.CVDIII	csf	-0.134734	0.10778	0.211466	FALSE	CBX5,HNRNPA1,GPR84,GTSF1,ZNF385A,	CBX5
CXCL5	CXCL5	4	74861359	74864394	6374	2	153693898	2:153693898	rs12693483	Nearest	STAM2, RPL30P2, FMNL2, NUDCP1, PRPF40A, ARL6IP6, UBQLN4P2, ATP5PBP4, RPL23AP29, LOC642635, RPRM, DNAJA1P2,	UBQLN4P2	2	153733258	153735244	100131393	153733334	153734281	TRANS	G	A	A	360	2992	0.120321	ADD	1496	-0.340158	0.0564472	-6.02613	2.11153e-09	2:153693898:G:A	2	153693898	INFI	plasma	8.6754	179500	top	2:153693898:G:A.CXCL5.plasma.INFI	csf	0.00303055	0.0571291	0.957701	FALSE	RPRM,	RPRM
CXCL5	CXCL5	4	74861359	74864394	6374	4	74834656	4:74834656	rs1595009	Nearest	RNU6ATAC5P, COX18, ANKRD17, HMGA1P2, ALB, AFP, AFM, LINC02499, RASSF6, CXCL8, CXCL6, PPBPP1, PF4V1, CXCL1, HNRNPA1P55, CXCL1P1, PF4, PPBP, CXCL5, RN7SL218P, CXCL3, PPBPP2, LOC643014, CXCL2, MTHFD2L, EPGN, EREG, AREG, BTC,	PF4	4	74846528	74847841	5196	74846794	74847841	CIS	T	C	C	443	2992	0.148061	ADD	1496	0.309216	0.0508718	6.07834	1.53881e-09	4:74834656:T:C	4	74834656	INFI	plasma	8.81282	181767	top	4:74834656:T:C.CXCL5.plasma.INFI	csf	0.0724963	0.0514628	0.159128	FALSE	CXCL2,MTHFD2L,IL8,CXCL3,CXCL6,PF4V1,RASSF6,CXCL1,AFP,ALB,PF4,PPBP,CXCL5,EPGN,	CXCL2
CXCL5	CXCL5	4	74861359	74864394	6374	3	42876969	3:42876969	rs4683340	Intronic	ACKR2, ATP6V0E1P2, RPL36P20, TRAK1, TPMTP2, RNU4-78P, CCK, SALL4P6, EIF4BP4, LYZL4, RPL35AP8, VIPR1, VIPR1-AS1, SEC22C, SS18L2, NKTR, LOC101928323, ZBTB47, RN7SL567P, KLHL40, HHATL, HHATL-AS1, CCDC13, CCDC13-AS1, LINC02158, HIGD1A, CCDC58P4, ACKR2, CYP8B1, HNRNPA1P22, ZNF662, KRBOX1-AS1, KRBOX1, GASK1A, POMGNT2, SNRK, RN7SL517P, SNRK-AS1, ANO10, RPL18AP9, TUBAP3, ABHD5,	ACKR2	3	42850937	42908778	1238			TRANS	C	T	T	1041	2992	0.347928	ADD	1496	-0.28773	0.037593	-7.65384	3.47972e-14	3:42876969:C:T	3	42876969	INFI	csf	13.4585	242851	top	3:42876969:C:T.CXCL5.csf.INFI	plasma	0.0151437	0.0383209	0.692765	FALSE
CXCL6	CXCL6	4	74702395	74704477	6372	4	74703999	4:74703999	rs16850073	UTR3	CXCL6, RNU4ATAC9P, RNU6ATAC5P, COX18, ANKRD17, HMGA1P2, ALB, AFP, AFM, LINC02499, RASSF6, CXCL8, CXCL6, PPBPP1, PF4V1, CXCL1, HNRNPA1P55, CXCL1P1, PF4, PPBP, CXCL5, RN7SL218P, CXCL3, PPBPP2, LOC643014, CXCL2, MTHFD2L, EPGN, EREG, AREG, BTC,	CXCL6	4	74702395	74704477	6372	74702904	74714781	CIS	C	T	T	1076	2992	0.359626	ADD	1496	0.395821	0.036828	10.7478	5.2668e-26	4:74703999:C:T	4	74703999	INFI	csf	25.2785	333791	top	4:74703999:C:T.CXCL6.csf.INFI	plasma	0.503281	0.0359393	5.87713e-42	TRUE	IL8,CXCL2,MTHFD2L,CXCL1,CXCL3,AC093677.1,PF4,PPBP,CXCL5,RASSF6,EPGN,AFP,ALB,	IL8
CXCL6	CXCL6	4	74702395	74704477	6372	4	74701512	4:74701512	rs62312418	Nearest	RNU4ATAC9P, RNU6ATAC5P, COX18, ANKRD17, HMGA1P2, ALB, AFP, AFM, LINC02499, RASSF6, CXCL8, CXCL6, PPBPP1, PF4V1, CXCL1, HNRNPA1P55, CXCL1P1, PF4, PPBP, CXCL5, RN7SL218P, CXCL3, PPBPP2, LOC643014, CXCL2, MTHFD2L, EPGN, EREG, AREG, BTC,	CXCL6	4	74702395	74704477	6372	74702904	74714781	CIS	G	A	A	1153	2992	0.385361	ADD	1496	0.498936	0.0352187	14.1668	7.6512e-43	4:74701512:G:A	4	74701512	INFI	plasma	42.1163	407438	top	4:74701512:G:A.CXCL6.plasma.INFI	csf	0.388216	0.03614	5.58486e-26	TRUE	IL8,CXCL2,MTHFD2L,CXCL1,CXCL3,AC093677.1,PF4,PPBP,CXCL5,RASSF6,EPGN,AFP,ALB,	IL8
CXCL6	CXCL6	4	74702395	74704477	6372	4	180371212	4:180371212	4:180371212:CTT:C	Intronic		RNA5SP173	4	179327849	179327984	100873437			TRANS	CTT	C	C	337	2992	0.112634	ADD	1496	0.326676	0.0573002	5.70113	1.43189e-08	4:180371212:CTT:C	4	180371212	INFI	csf	7.84409	164968	top	4:180371212:CTT:C.CXCL6.csf.INFI	plasma	0.0397931	0.057911	0.492099	FALSE	LINC01098,RP11-487E13.1,AGA,NEIL3,	LINC01098
CXCL6	CXCL6	4	74702395	74704477	6372	4	74151217	4:74151217	rs75288020	Intronic	HNRNPA1P67, RNU4ATAC9P, RNU6ATAC5P, COX18, ANKRD17, HMGA1P2, ALB, AFP, AFM, LINC02499, RASSF6, CXCL8, CXCL6, PPBPP1, PF4V1, CXCL1, HNRNPA1P55, CXCL1P1, PF4, PPBP, CXCL5, RN7SL218P, CXCL3, PPBPP2, LOC643014, CXCL2, MTHFD2L,	ALB	4	74270004	74287199	213	74285264	74286936	CIS	G	A	A	377	2992	0.126003	ADD	1496	0.30169	0.0545681	5.52869	3.80227e-08	4:74151217:G:A	4	74151217	INFI	csf	7.41996	156948	top	4:74151217:G:A.CXCL6.csf.INFI	plasma	0.178705	0.0549293	0.00116597	TRUE	CXCL2,MTHFD2L,	CXCL2
DDR1	DDR1	6	30850390	30867933	780	6	30833601	6:30833601	rs9281070	Nearest	LOC353009, HCP5B, HCG4P7, HLA-H, HLA-T, DDX39BP1, MCCD1P1, LOC353008, HCG4B, HLA-K, HLA-U, HCG4P5, HLA-A, HCG4P4, HLA-W, MICD, HCG9, DDX39BP2, MCCD1P2, LOC353007, ZNRD1ASP, HCG4P3, HLA-J, ETF1P1, ZNRD1, PPP1R11, RNF39, TRIM31, TRIM31-AS1, TRIM40, TRIM10, TRIM15, TRIM26, PAIP1P1, HCG17, TRIM26BP, HLA-L, HCG18, TRIM39, TRIM39-RPP21, RPP21, HLA-N, UBQLN1P1, MICC, TMPOP1, SUCLA2P1, RANP1, HLA-E, LINC…	RN7SKP186	6	30832027	30832270	106480692			CIS	TA	T	T	1213	2992	0.405414	ADD	1496	0.294255	0.0360647	8.15909	7.08878e-16	6:30833601:TA:T	6	30833601	NEUI	plasma	15.1494	259926	top	6:30833601:TA:T.DDR1.plasma.NEUI	csf	0.0182392	0.0368591	0.620789	FALSE
DDR1	DDR1	6	30850390	30867933	780	3	190643896	3:190643896	rs71635338	Intronic	P3H2, MTAPP2, P3H2-AS1, RNU6-1109P, NMNAT1P3, CLDN1, CLDN16, TMEM207, IL1RAP, GCNT1P3, RN7SKP296, CCT6P4, LOC100131685, GMNC, SNAR-I, OSTN, OSTN-AS1, UTS2B, CCDC50, LINCR-0002, PYDC2,	OSTN, GMNC	3	190595719	190595839	100170222			TRANS	C	CT	CT	1123	2992	0.375334	ADD	1496	0.21123	0.0366976	5.75595	1.04376e-08	3:190643896:C:CT	3	190643896	NEUI	csf	7.9814	167471	top	3:190643896:C:CT.DDR1.csf.NEUI	plasma	0.026959	0.037093	0.467466	FALSE	GMNC,PYDC2,ATP13A4,OPA1,UTS2B,CCDC50,FGF12,ATP13A5,	GMNC
DEFB4A	DEFB4A	8	7752199	7754238	1673	16	12789593	16:12789593	rs6498353	Intronic	CPPED1, ZC3H7A, BCAR4, RSL1D1, GSPT1, COX6CP1, NPIPB2, TNFRSF17, UBL5P4, SNX29, RPS23P6, CPPED1, MIR4718, RPL35AP34, SHISA9, TMF1P1,	CPPED1	16	12753656	12897744	55313	12874831	12897701	TRANS	T	C	C	254	1952	0.130123	ADD	976	0.365084	0.0660488	5.52749	4.17094e-08	16:12789593:T:C	16	12789593	NEUx	csf	7.37977	156165	top	16:12789593:T:C.DEFB4A.csf.NEUx	plasma	-0.0550197	0.068742	0.423697	FALSE	ERCC4,SHISA9,	ERCC4
DKK4	DKK4	8	42231581	42234747	27121	8	42064360	8:42064360	rs7003775	Intronic	PLAT, SFRP1, MIR548AO, RPS29P2, RNU6-895P, SNORD65B, GOLGA7, KRT18P37, GINS4, LOC102723729, GPAT4, NKX6-3, ANK1, MIR486-1, MIR486-2, RN7SL149P, KAT6A, LOC105379393, RPL17P30, LOC101059972, AP3M2, PLAT, LOC101929897, IKBKB, POLB, RPL5P23, DKK4, VDAC3, SLC20A2, SMIM19, CHRNB3, LOC100288666, CHRNA6, THAP1, RNF170, RN7SL806P, MIR4469, HOOK3, FNTA, RNU1-124P, POMK, HGSNAT, RNY5P6,	PLAT	8	42032236	42065083	5327	42044983	42053216	CIS	T	A	A	119	2992	0.0397727	ADD	1496	-0.640773	0.0905734	-7.07462	2.29531e-12	8:42064360:T:A	8	42064360	NEUI	plasma	11.6392	221899	top	8:42064360:T:A.DKK4.plasma.NEUI	csf	-0.814918	0.0896388	3.03205e-19	TRUE			8:42063321-42065805	dyadic
DKK4	DKK4	8	42231581	42234747	27121	8	41785113	8:41785113	rs189020107	Intronic	RNU6-356P, SFRP1, MIR548AO, RPS29P2, RNU6-895P, SNORD65B, GOLGA7, KRT18P37, GINS4, LOC102723729, GPAT4, NKX6-3, ANK1, MIR486-1, MIR486-2, RN7SL149P, KAT6A, LOC105379393, RPL17P30, LOC101059972, AP3M2, PLAT, LOC101929897, IKBKB, POLB, RPL5P23, DKK4, VDAC3, SLC20A2, SMIM19, CHRNB3, LOC100288666, CHRNA6, THAP1, RNF170, RN7SL806P, MIR4469, HOOK3,	KAT6A	8	41786997	41909505	7994	41906455	41909508	CIS	C	A	A	37	2992	0.0123663	ADD	1496	-0.887268	0.160131	-5.54087	3.55185e-08	8:41785113:C:A	8	41785113	NEUI	csf	7.44955	157522	top	8:41785113:C:A.DKK4.csf.NEUI	plasma	-0.693714	0.160758	1.69875e-05	TRUE	AP3M2,DKK4,	AP3M2
DKK4	DKK4	8	42231581	42234747	27121	8	42286501	8:42286501	rs74820353	Intronic	SLC20A2, GOLGA7, KRT18P37, GINS4, LOC102723729, GPAT4, NKX6-3, ANK1, MIR486-1, MIR486-2, RN7SL149P, KAT6A, LOC105379393, RPL17P30, LOC101059972, AP3M2, PLAT, LOC101929897, IKBKB, POLB, RPL5P23, DKK4, VDAC3, SLC20A2, SMIM19, CHRNB3, LOC100288666, CHRNA6, THAP1, RNF170, RN7SL806P, MIR4469, HOOK3, FNTA, RNU1-124P, POMK, HGSNAT, RNY5P6, VN1R45P, VN1R46P, AFG3L2P1, POTEA, RNU6-104P,	SLC20A2	8	42273980	42397097	6575	42391498	42396351	CIS	A	C	C	82	2992	0.0274064	ADD	1496	-0.624089	0.10804	-5.77647	9.26642e-09	8:42286501:A:C	8	42286501	NEUI	plasma	8.03309	168403	top	8:42286501:A:C.DKK4.plasma.NEUI	csf	-0.981962	0.106253	8.08145e-20	TRUE	CHRNB3,CHRNA6,SLC20A2,SMIM19,	CHRNB3
DKK4	DKK4	8	42231581	42234747	27121	3	190655759	3:190655759	rs78054167	Intronic	P3H2, MTAPP2, P3H2-AS1, RNU6-1109P, NMNAT1P3, CLDN1, CLDN16, TMEM207, IL1RAP, GCNT1P3, RN7SKP296, CCT6P4, LOC100131685, GMNC, SNAR-I, OSTN, OSTN-AS1, UTS2B, CCDC50, LINCR-0002, PYDC2,	OSTN, GMNC	3	190595719	190595839	100170222			TRANS	A	T	T	1122	2992	0.375	ADD	1496	0.223752	0.0365832	6.11625	1.22099e-09	3:190655759:A:T	3	190655759	NEUI	csf	8.91329	183403	top	3:190655759:A:T.DKK4.csf.NEUI	plasma	-0.0382687	0.0370224	0.301462	FALSE	GMNC,PYDC2,ATP13A4,OPA1,UTS2B,CCDC50,FGF12,ATP13A5,	GMNC
DKK4	DKK4	8	42231581	42234747	27121	8	42200767	8:42200767	rs3136731	Intronic	POLB, SNORD65B, GOLGA7, KRT18P37, GINS4, LOC102723729, GPAT4, NKX6-3, ANK1, MIR486-1, MIR486-2, RN7SL149P, KAT6A, LOC105379393, RPL17P30, LOC101059972, AP3M2, PLAT, LOC101929897, IKBKB, POLB, RPL5P23, DKK4, VDAC3, SLC20A2, SMIM19, CHRNB3, LOC100288666, CHRNA6, THAP1, RNF170, RN7SL806P, MIR4469, HOOK3, FNTA, RNU1-124P, POMK, HGSNAT, RNY5P6, VN1R45P, VN1R46P, AFG3L2P1, POTEA, RNU6-104P,	POLB	8	42196012	42229326	5423	42227125	42229326	CIS	G	A	A	100	2992	0.0334225	ADD	1496	-1.00861	0.0956876	-10.5407	4.16278e-25	8:42200767:G:A	8	42200767	NEUI	csf	24.3806	328574	top	8:42200767:G:A.DKK4.csf.NEUI	plasma	-0.672106	0.0976382	8.56112e-12	TRUE	AP3M2,IKBKB,POLB,KAT6A,ANK1,CHRNB3,	AP3M2
DLK1	DLK1	14	101193202	101204561	8788	14	101176335	14:101176335	rs12881760	Nearest	EML1, RNU1-47P, VDAC3P1, EVL, RPS2P3, MIR151B, MIR342, DEGS2, YY1, MIR6764, SLC25A29, MIR345, RN7SL523P, SLC25A47, WARS1, NDUFB3P4, WDR25, HMGN1P25, RN7SKP92, BEGAIN, LINC00523, DLK1, MIR2392, MEG3, MIR770, MIR493, MIR337, MIR665, RTL1, MIR431, MIR433, MIR127, MIR432, MIR136, MEG8, SNORD112, MIR370, SNORD113-1, SNORD113-2, SNORD113-3, SNORD113-4, SNORD113-5, SNORD113-6, SNORD113-7, SNORD113-8, SN…	DLK1	14	101193202	101204561	8788	101193367	101195571	CIS	C	G	G	1128	2992	0.377005	ADD	1496	-0.385632	0.0370348	-10.4127	1.46801e-24	14:101176335:C:G	14	101176335	CVDIII	plasma	23.8333	325298	top	14:101176335:C:G.DLK1.plasma.CVDIII	csf	-0.0434413	0.0383386	0.257356	FALSE	SLC25A47,AL117190.2,WARS,WDR25,RP11-796G6.2,	SLC25A47	14:101174741-101176427	dyadic
DLK1	DLK1	14	101193202	101204561	8788	3	190655759	3:190655759	rs78054167	Intronic	P3H2, MTAPP2, P3H2-AS1, RNU6-1109P, NMNAT1P3, CLDN1, CLDN16, TMEM207, IL1RAP, GCNT1P3, RN7SKP296, CCT6P4, LOC100131685, GMNC, SNAR-I, OSTN, OSTN-AS1, UTS2B, CCDC50, LINCR-0002, PYDC2,	OSTN, GMNC	3	190595719	190595839	100170222			TRANS	A	T	T	1122	2992	0.375	ADD	1496	0.257349	0.0364351	7.06321	2.48543e-12	3:190655759:A:T	3	190655759	CVDIII	csf	11.6046	221470	top	3:190655759:A:T.DLK1.csf.CVDIII	plasma	-0.0177897	0.0370355	0.631055	FALSE	GMNC,PYDC2,ATP13A4,OPA1,UTS2B,CCDC50,FGF12,ATP13A5,	GMNC
DPEP1	DPEP1	16	89679716	89704841	1800	16	90176290	16:90176290	rs201934739	Intronic	FAM157C, LINC00304, LINC02138, CDH15, SLC22A31, ZNF778, ANKRD11, LOC105371414, LOC100287036, LOC101927817, RNU6-430P, LOC100130664, SPG7, RPL13, SNORD68, CPNE7, DPEP1, CHMP1A, SPATA33, CDK10, SPATA2L, VPS9D1, VPS9D1-AS1, ZNF276, FANCA, SPIRE2, TCF25, MC1R, TUBB3, DEF8, SNORA119, CENPBD1, AFG3L1P, DBNDD1, GAS8, GAS8-AS1, URAHP, PRDM7, TUBB8P7, FAM157C, RNU6-355P, CICP25, SEPTIN14P16,	FAM157C	16	90168672	90244014	100996541			CIS	C	T	T	216	1850	0.116757	ADD	925	-0.561601	0.0699029	-8.03402	2.86803e-15	16:90176290:C:T	16	90176290	NEUx	plasma	14.5424	254027	top	16:90176290:C:T.DPEP1.plasma.NEUx	csf	-0.0529319	0.0694428	0.446103	FALSE
DPEP1	DPEP1	16	89679716	89704841	1800	16	89691142	16:89691142	rs258341	Intronic	DPEP1, IL17C, CYBA, MVD, SNAI3-AS1, SNAI3, RNF166, CTU2, PIEZO1, MIR4722, LOC100289580, LOC339059, CDT1, APRT, GALNS, TRAPPC2L, PABPN1L, CBFA2T3, LOC101927793, LOC100129697, ACSF3, LINC00304, LINC02138, CDH15, SLC22A31, ZNF778, ANKRD11, LOC105371414, LOC100287036, LOC101927817, RNU6-430P, LOC100130664, SPG7, RPL13, SNORD68, CPNE7, DPEP1, CHMP1A, SPATA33, CDK10, SPATA2L, VPS9D1, VPS9D1-AS1, ZNF276…	DPEP1	16	89679716	89704841	1800	89703984	89704703	CIS	C	T	T	743	1850	0.401622	ADD	925	-0.777807	0.0418675	-18.5779	1.07161e-65	16:89691142:C:T	16	89691142	NEUx	plasma	64.97	469977	top	16:89691142:C:T.DPEP1.plasma.NEUx	csf	-0.123001	0.0464378	0.00821006	TRUE
DPEP1	DPEP1	16	89679716	89704841	1800	16	89220880	16:89220880	rs113165822	Intronic	ACSF3, LINC02182, ZNF469, ZFPM1, MIR5189, LOC100128882, ZC3H18-AS1, ZC3H18, IL17C, CYBA, MVD, SNAI3-AS1, SNAI3, RNF166, CTU2, PIEZO1, MIR4722, LOC100289580, LOC339059, CDT1, APRT, GALNS, TRAPPC2L, PABPN1L, CBFA2T3, LOC101927793, LOC100129697, ACSF3, LINC00304, LINC02138, CDH15, SLC22A31, ZNF778, ANKRD11, LOC105371414, LOC100287036, LOC101927817, RNU6-430P, LOC100130664, SPG7, RPL13, SNORD68, CPNE…	ACSF3	16	89160260	89222641	197322	89217008	89217630	CIS	C	A	A	133	1850	0.0718919	ADD	925	-0.521884	0.0880012	-5.93042	4.26751e-09	16:89220880:C:A	16	89220880	NEUx	plasma	8.36983	174327	top	16:89220880:C:A.DPEP1.plasma.NEUx	csf	0.135549	0.0852851	0.112303	FALSE	RNF166,CTU2,RP11-830F9.6,GALNS,TRAPPC2L,PABPN1L,	RNF166	16:89220839-89220925	enh
DPEP2	DPEP2	16	68021293	68034522	64174	9	136141646	9:136141646	9:136141646:CAA:C	Intronic	ABO, TTF1, CFAP77, RNU5D-2P, BARHL1, DDX31, GTF3C4, AK8, SPACA9, TSC1, GFI1B, MIR548AW, RPL39P24, RNU7-21P, EEF1A1P5, SNORD141A, LOC105376306, GTF3C5, MIR6877, CEL, CELP, RALGDS, GBGT1, OBP2B, LCN1P1, ABO, SURF6, MED22, RPL21P81, RPL7A, SNORD24, SNORD36B, SNORD36A, SNORD36C, SURF1, SURF2, SURF4, STKLD1, REXO4, ADAMTS13, CACFD1, SLC2A6, MYMK, ADAMTSL2, FAM163B, DBH, DBH-AS1, SARDH, VAV2, BRD3OS, B…	ABO	9	136125788	136150617	28	136131053	136150605	TRANS	CAA	C	C	724	1850	0.391351	ADD	925	-0.286769	0.0465983	-6.15407	1.12447e-09	9:136141646:CAA:C	9	136141646	NEUx	plasma	8.94905	183981	top	9:136141646:CAA:C.DPEP2.plasma.NEUx	csf	0.0211628	0.0465063	0.649173	FALSE	DDX31,GTF3C4,TMEM8C,ADAMTSL2,OBP2B,CACFD1,SLC2A6,FAM163B,	DDX31
DRAXIN	DRAXIN	1	11751767	11785914	374946	1	11772303	1:11772303	rs1883574	Intronic	DRAXIN, HSPE1P24, C1orf127, CFL1P6, TARDBP, MASP2, SRM, EXOSC10, EXOSC10-AS1, MTOR, MTOR-AS1, RNU6-537P, ANGPTL7, RNU6-291P, RPL39P6, UBIAD1, UBE2V2P3, MTCYBP45, DISP3, LINC01647, FBXO2, FBXO44, FBXO6, MAD2L2, DRAXIN, AGTRAP, C1orf167, C1orf167-AS1, MTHFR, CLCN6, NPPA-AS1, NPPA, NPPB, LOC390997, RNU5E-1, RNU5E-4P, KIAA2013, PLOD1, MFN2, MIIP, MIR6729, RN7SL649P, TNFRSF8, RNU6-777P, RPL23AP89, MIR…	DRAXIN	1	11751767	11785914	374946			CIS	G	A	A	685	2992	0.228944	ADD	1496	0.453485	0.0422942	10.7221	6.81911e-26	1:11772303:G:A	1	11772303	NEUI	csf	25.1663	333149	top	1:11772303:G:A.DRAXIN.csf.NEUI	plasma	0.0808494	0.0438383	0.0653424	FALSE	MASP2,FBXO2,FBXO44,FBXO6,MTOR,AGTRAP,SRM,MAD2L2,DRAXIN,EXOSC10,UBIAD1,ANGPTL7,PTCHD2,DFFA,PEX14,CORT,CTNNBIP1,C1orf167,	MASP2
DRAXIN	DRAXIN	1	11751767	11785914	374946	1	11717300	1:11717300	rs12139487	Intronic	FBXO44, HSPE1P24, C1orf127, CFL1P6, TARDBP, MASP2, SRM, EXOSC10, EXOSC10-AS1, MTOR, MTOR-AS1, RNU6-537P, ANGPTL7, RNU6-291P, RPL39P6, UBIAD1, UBE2V2P3, MTCYBP45, DISP3, LINC01647, FBXO2, FBXO44, FBXO6, MAD2L2, DRAXIN, AGTRAP, C1orf167, C1orf167-AS1, MTHFR, CLCN6, NPPA-AS1, NPPA, NPPB, LOC390997, RNU5E-1, RNU5E-4P, KIAA2013, PLOD1, MFN2, MIIP, MIR6729, RN7SL649P, TNFRSF8, RNU6-777P, RPL23AP89, MIR…	FBXO44	1	11714464	11723384	93611	11718599	11723381	CIS	T	C	C	607	2992	0.202874	ADD	1496	-0.33785	0.0451731	-7.47902	1.27096e-13	1:11717300:T:C	1	11717300	NEUI	plasma	12.8959	236691	top	1:11717300:T:C.DRAXIN.plasma.NEUI	csf	-0.169975	0.0458037	0.000214059	TRUE	EXOSC10,MTOR,MAD2L2,DRAXIN,UBIAD1,ANGPTL7,PTCHD2,AGTRAP,SRM,	EXOSC10
DRAXIN	DRAXIN	1	11751767	11785914	374946	3	190643896	3:190643896	rs71635338	Intronic	P3H2, MTAPP2, P3H2-AS1, RNU6-1109P, NMNAT1P3, CLDN1, CLDN16, TMEM207, IL1RAP, GCNT1P3, RN7SKP296, CCT6P4, LOC100131685, GMNC, SNAR-I, OSTN, OSTN-AS1, UTS2B, CCDC50, LINCR-0002, PYDC2,	OSTN, GMNC	3	190595719	190595839	100170222			TRANS	C	CT	CT	1123	2992	0.375334	ADD	1496	0.24195	0.0365705	6.61599	5.12746e-11	3:190643896:C:CT	3	190643896	NEUI	csf	10.2901	204126	top	3:190643896:C:CT.DRAXIN.csf.NEUI	plasma	0.0639842	0.0370626	0.0844856	FALSE	GMNC,PYDC2,ATP13A4,OPA1,UTS2B,CCDC50,FGF12,ATP13A5,	GMNC
DSG3	DSG3	18	29027704	29058665	1830	18	29034003	18:29034003	rs8092559	Intronic	DSG3, RNU6-857P, DSC3, DSC2, DSCAS, DSC1, DSG1, DSG1-AS1, RNU6-167P, DSG4, DSG3, DSG2, DSG2-AS1, TTR, B4GALT6, RN7SKP44, LRRC37A7P, LOC390846, SLC25A52, TRAPPC8, LOC100421591, RNU6-1050P, PGDP1, LOC100287539, RNF125, HMGN2P44, RPS15AP35, RNF138, RNA5SP453, MEP1B, CLUHP6, GAREM1, HNRNPA1P7,	DSG3	18	29027704	29058665	1830	29027758	29058665	CIS	A	T	T	311	1850	0.168108	ADD	925	-0.342794	0.0608038	-5.63771	2.28968e-08	18:29034003:A:T	18	29034003	NEUx	plasma	7.64023	161169	top	18:29034003:A:T.DSG3.plasma.NEUx	csf	-0.13485	0.0602551	0.0254474	TRUE	DSC2,DSC3,	DSC2	18:29033662-29034017	enh
ECE1	ECE1	1	21543743	21671997	1889	21	25952518	21:25952518	rs9981900	Intronic	VN2R20P, LINC01689, LINC01684, LINC01692, LOC100419737, RN7SKP236, RNA5SP489, RPL13AP7, LINC00158, CYP2C63P, MIR155HG, MIR155,	LINC01684	21	25801054	25920256	105372751			TRANS	A	T	T	293	1952	0.150102	ADD	976	-0.349431	0.0622823	-5.61044	2.62961e-08	21:25952518:A:T	21	25952518	NEUx	csf	7.58011	160029	top	21:25952518:A:T.ECE1.csf.NEUx	plasma	0.042765	0.0655715	0.514442	FALSE
EDA2R	EDA2R	23	65815479	65859140	60401	8	20513859	8:20513859	8:20513859:TACAC:T	Nearest	INTS10, LPL, RPL30P9, SLC18A1, ATP6V1B2, RNU6-892P, LZTS1, LZTS1-AS1, RNA5SP257, SNORD3F, SNORD3P2, TMEM97P2, LOC102467222, LINC02153, LOC101929172,	SNORD3P2	8	20472367	20472437	26844			TRANS	TACAC	T	T	860	2992	0.287433	ADD	1496	0.21656	0.0391339	5.53384	3.69444e-08	8:20513859:TACAC:T	8	20513859	NEUI	plasma	7.43245	157191	top	8:20513859:TACAC:T.EDA2R.plasma.NEUI	csf	0.0469644	0.0395171	0.234843	FALSE	SLC18A1,ATP6V1B2,LZTS1,DOK2,XPO7,GFRA2,	SLC18A1
EDA2R	EDA2R	23	65815479	65859140	60401	3	190643896	3:190643896	rs71635338	Intronic	P3H2, MTAPP2, P3H2-AS1, RNU6-1109P, NMNAT1P3, CLDN1, CLDN16, TMEM207, IL1RAP, GCNT1P3, RN7SKP296, CCT6P4, LOC100131685, GMNC, SNAR-I, OSTN, OSTN-AS1, UTS2B, CCDC50, LINCR-0002, PYDC2,	OSTN, GMNC	3	190595719	190595839	100170222			TRANS	C	CT	CT	1123	2992	0.375334	ADD	1496	0.246295	0.036551	6.73838	2.27964e-11	3:190643896:C:CT	3	190643896	NEUI	csf	10.6421	208979	top	3:190643896:C:CT.EDA2R.csf.NEUI	plasma	0.0545387	0.0370727	0.141468	FALSE	GMNC,PYDC2,ATP13A4,OPA1,UTS2B,CCDC50,FGF12,ATP13A5,	GMNC
EFNA4	EFNA4	1	155036216	155042029	1945	1	38181153	1:38181153	rs672207	Gene 3 Prime	GRIK3, MIR4255, RNU6-636P, RNA5SP43, RPS29P6, LINC01137, ZC3H12A, MIR6732, MEAF6, MIR5581, SNIP1, FTH1P1, RPS27P9, DNALI1, GNL2, RSPO1, C1orf109, CDCA8, EPHA10, LOC100129497, MANEAL, YRDC, C1orf122, MTF1, RPS2P13, INPP5B, RNU6-584P, SF3A3, RNU6-510P, FHL3, UTP11, POU3F1, MIR3659, LINC01343, TUBB6P1, RNU6-753P, LINC01685, LOC400750,	EPHA10	1	38181648	38230824	284656	38225944	38230805	TRANS	C	T	T	1483	2992	0.495655	ADD	1496	0.20136	0.0361067	5.57679	2.90337e-08	1:38181153:C:T	1	38181153	NEUI	csf	7.5371	159208	top	1:38181153:C:T.EFNA4.csf.NEUI	plasma	0.0173119	0.0364752	0.635126	FALSE	GNL2,EPHA10,AL929472.1,SNIP1,DNALI1,MRPS15,CSF3R,MANEAL,YRDC,C1orf122,MTF1,	GNL2
EFNA4	EFNA4	1	155036216	155042029	1945	3	190643896	3:190643896	rs71635338	Intronic	P3H2, MTAPP2, P3H2-AS1, RNU6-1109P, NMNAT1P3, CLDN1, CLDN16, TMEM207, IL1RAP, GCNT1P3, RN7SKP296, CCT6P4, LOC100131685, GMNC, SNAR-I, OSTN, OSTN-AS1, UTS2B, CCDC50, LINCR-0002, PYDC2,	OSTN, GMNC	3	190595719	190595839	100170222			TRANS	C	CT	CT	1123	2992	0.375334	ADD	1496	0.243232	0.0365648	6.65209	4.04262e-11	3:190643896:C:CT	3	190643896	NEUI	csf	10.3933	205566	top	3:190643896:C:CT.EFNA4.csf.NEUI	plasma	0.0224704	0.037095	0.544771	FALSE	GMNC,PYDC2,ATP13A4,OPA1,UTS2B,CCDC50,FGF12,ATP13A5,	GMNC
EGFR	EGFR	7	55086710	55279321	1956	7	54920906	7:54920906	rs149352678	Intronic	HAUS6P3, LINC01445, SLC25A5P3, VSTM2A, VSTM2A-OT1, RNU6-1125P, RPL31P35, SEC61G, LOC100996654, LOC643168, EGFR, EGFR-AS1, ELDR, LOC100130121, CALM1P2, LOC100129276, LANCL2, VOPP1, CDC42P2, TUBBP6, LOC643348, FKBP9P1, RNU6-389P, LOC100420539, SUMO2P3, CICP11, LOC100419984, PSPHP1, RNU6-1126P, SEPTIN14, CICP12, LOC100420540,	LOC643168	7	55001093	55007333	643168			CIS	C	T	T	292	2992	0.0975936	ADD	1496	-0.336302	0.060243	-5.58243	2.81268e-08	7:54920906:C:T	7	54920906	CVDIII	csf	7.55088	159472	top	7:54920906:C:T.EGFR.csf.CVDIII	plasma	0.022604	0.0608653	0.710409	FALSE	EGFR,	EGFR
EGFR	EGFR	7	55086710	55279321	1956	3	190643896	3:190643896	rs71635338	Intronic	P3H2, MTAPP2, P3H2-AS1, RNU6-1109P, NMNAT1P3, CLDN1, CLDN16, TMEM207, IL1RAP, GCNT1P3, RN7SKP296, CCT6P4, LOC100131685, GMNC, SNAR-I, OSTN, OSTN-AS1, UTS2B, CCDC50, LINCR-0002, PYDC2,	OSTN, GMNC	3	190595719	190595839	100170222			TRANS	C	CT	CT	1123	2992	0.375334	ADD	1496	0.220371	0.0366616	6.01094	2.31405e-09	3:190643896:C:CT	3	190643896	CVDIII	csf	8.63563	178837	top	3:190643896:C:CT.EGFR.csf.CVDIII	plasma	0.0232794	0.0370974	0.530414	FALSE	GMNC,PYDC2,ATP13A4,OPA1,UTS2B,CCDC50,FGF12,ATP13A5,	GMNC
EIF4B	EIF4B	12	53400240	53435999	1975	3	46619238	3:46619238	rs80045772	UTR5	TDGF1, LIMD1, LIMD1-AS1, TRR-ACG2-1, SACM1L, RN7SL145P, SLC6A20, LZTFL1, SDHDP4, CCR9, FYCO1, CXCR6, XCR1, NRBF2P2, FLT1P1, CCR1, CCR3, UQCRC2P1, CCR2, CCR5AS, CCR5, CCRL2, LINC02009, LTF, RTP3, LRRC2, LRRC2-AS1, TDGF1, FAM240A, ALS2CL, TMIE, PRSS50, PRSS46P, PRSS45P, PRSS43P, PRSS44P, PRSS42P, MYL3, PTH1R, CCDC12, NBEAL2, NRADDP, SETD2, MRPL57P3, KIF9-AS1, KIF9, SNORD13J, SNORD13P3, KLHL18, PTPN…	TDGF1	3	46616025	46623947	6997	46653925	46668033	TRANS	T	A	A	542	1952	0.277664	ADD	976	0.266457	0.0484709	5.49725	4.92738e-08	3:46619238:T:A	3	46619238	NEUx	csf	7.30738	154743	top	3:46619238:T:A.EIF4B.csf.NEUx	plasma	-0.0437624	0.0513472	0.394277	FALSE	LTF,RTP3,FYCO1,CCR1,XCR1,CCR5,	LTF
EIF4EBP1	EIF4EBP1	8	37888052	37917883	1978	3	190656393	3:190656393	rs2363038	Intronic	P3H2, MTAPP2, P3H2-AS1, RNU6-1109P, NMNAT1P3, CLDN1, CLDN16, TMEM207, IL1RAP, GCNT1P3, RN7SKP296, CCT6P4, LOC100131685, GMNC, SNAR-I, OSTN, OSTN-AS1, UTS2B, CCDC50, LINCR-0002, PYDC2,	OSTN, GMNC	3	190595719	190595839	100170222			TRANS	G	T	T	1126	2992	0.376337	ADD	1496	0.216211	0.0365624	5.91349	4.14411e-09	3:190656393:G:T	3	190656393	INFI	csf	8.38257	174546	top	3:190656393:G:T.EIF4EBP1.csf.INFI	plasma	-0.0114365	0.0369866	0.757207	FALSE	GMNC,PYDC2,ATP13A4,OPA1,UTS2B,CCDC50,FGF12,ATP13A5,	GMNC
EPCAM	EPCAM	2	47596450	47614159	4072	19	49213531	19:49213531	rs28894750	Nearest	EHD2, NOP53, SNORD23, NOP53-AS1, SELENOW, RPL23AP80, TPRX1, CRX, TPRX2P, SULT2A1, SNAR-A12, SNAR-C5, SNAR-A1, SNAR-A3, SNAR-C2, SNAR-A2, SNAR-C4, SNAR-A13, SNAR-C3, SNAR-C1, BSPH1, ELSPBP1, CABP5, PLA2G4C, PLA2G4C-AS1, LIG1, ZSWIM9, CARD8, VN1R97P, CARD8-AS1, ZNF114, CCDC114, EMP3, TMEM143, SYNGR4, KDELR1, GRIN2D, GRWD1, KCNJ14, CYTH2, LMTK3, SULT2B1, FAM83E, SPACA4, RPL18, SPHK2, DBP, CA11, SEC1…	MAMSTR	19	49215979	49222982	284358	49216255	49220214	TRANS	A	T	T	1461	2992	0.488302	ADD	1496	-0.217962	0.0354338	-6.15124	9.85169e-10	19:49213531:A:T	19	49213531	CVDIII	plasma	9.00649	184904	top	19:49213531:A:T.EPCAM.plasma.CVDIII	csf	-0.115025	0.0357561	0.00132349	TRUE	CTB-60B18.6,CGB2,RPS11,hsa-mir-150,FCGRT,GYS1,RUVBL2,LHB,BCAT2,BAX,FTL,RASIP1,IZUMO1,FUT1,FGF21,	CTB-60B18.6
EPCAM	EPCAM	2	47596450	47614159	4072	2	47606683	2:47606683	rs3923560	Intronic	EPCAM, LINC01820, LINC02583, RN7SL817P, TMEM247, ATP6V1E2, RHOQ, LOC100506142, PIGF, CRIPT, SOCS5, LINC01118, LINC01119, MCFD2, TTC7A, STPG4, CALM2, EPCAM-DT, BCYRN1, RN7SKP119, EPCAM, MIR559, MSH2, KCNK12, MSH2-OT1, RPL18AP6, LOC100289315, MSH6, RPL36AP15, FBXO11, RPS27AP7, VN1R18P, RN7SKP224, FOXN2, RNU4-49P,	EPCAM	2	47596450	47614159	4072	47600914	47612349	CIS	T	C	C	221	2992	0.0738636	ADD	1496	1.01241	0.0619427	16.3443	2.26554e-55	2:47606683:T:C	2	47606683	CVDIII	csf	54.6448	445009	top	2:47606683:T:C.EPCAM.csf.CVDIII	plasma	0.0408346	0.0672446	0.543774	FALSE	MSH2,PIGF,CRIPT,MCFD2,PPP1R21,	MSH2	2:47606633-47606855	enh
EPHA10	EPHA10	1	38181648	38230824	284656	1	38226757	1:38226757	1:38226757:A:AT	UTR3	EPHA10, GRIK3, MIR4255, RNU6-636P, RNA5SP43, RPS29P6, LINC01137, ZC3H12A, MIR6732, MEAF6, MIR5581, SNIP1, FTH1P1, RPS27P9, DNALI1, GNL2, RSPO1, C1orf109, CDCA8, EPHA10, LOC100129497, MANEAL, YRDC, C1orf122, MTF1, RPS2P13, INPP5B, RNU6-584P, SF3A3, RNU6-510P, FHL3, UTP11, POU3F1, MIR3659, LINC01343, TUBB6P1, RNU6-753P, LINC01685, LOC400750,	EPHA10	1	38181648	38230824	284656	38225944	38230805	CIS	A	AT	AT	325	1952	0.166496	ADD	976	0.38312	0.0589628	6.49766	1.2997e-10	1:38226757:A:AT	1	38226757	NEUx	csf	9.88616	198348	top	1:38226757:A:AT.EPHA10.csf.NEUx	plasma	-0.0155334	0.0622939	0.80314	FALSE	GNL2,RRAGC,SNIP1,DNALI1,MTF1,MEAF6,INPP5B,AL929472.1,MANEAL,YRDC,C1orf122,MYCBP,GJA9,C1orf109,CDCA8,	GNL2
EPHB4	EPHB4	7	100400187	100425145	2050	9	136155000	9:136155000	rs635634	Nearest	TTF1, CFAP77, RNU5D-2P, BARHL1, DDX31, GTF3C4, AK8, SPACA9, TSC1, GFI1B, MIR548AW, RPL39P24, RNU7-21P, EEF1A1P5, SNORD141A, LOC105376306, GTF3C5, MIR6877, CEL, CELP, RALGDS, GBGT1, OBP2B, LCN1P1, ABO, SURF6, MED22, RPL21P81, RPL7A, SNORD24, SNORD36B, SNORD36A, SNORD36C, SURF1, SURF2, SURF4, STKLD1, REXO4, ADAMTS13, CACFD1, SLC2A6, MYMK, ADAMTSL2, FAM163B, DBH, DBH-AS1, SARDH, VAV2, BRD3OS, BRD3, …	ABO	9	136125788	136150617	28	136131053	136150605	TRANS	C	T	T	627	2992	0.209559	ADD	1496	-0.267524	0.0453186	-5.90318	4.40551e-09	9:136155000:C:T	9	136155000	CVDIII	plasma	8.356	174088	top	9:136155000:C:T.EPHB4.plasma.CVDIII	csf	0.00607696	0.0458438	0.894561	FALSE	DDX31,GTF3C4,TMEM8C,ADAMTSL2,OBP2B,CACFD1,SLC2A6,FAM163B,	DDX31
EPHB6	EPHB6	7	142552776	142568847	2051	7	142553789	7:142553789	rs8177105	Intronic	EPHB6, OR9A3P, OR9A1P, OR9N1P, OR9A4, CLEC5A, TAS2R38, MGAM, MGAM2, MOXD2P, PRSS58, TRY2P, PRSS3P3, TRB, TRBV1, TRBV2, TRBV3-1, TRBV4-1, TRBV5-1, TRBV6-1, TRBV7-1, TRBV4-2, TRBV7-8, TRBV6-9, TRBV5-7, TRBV7-7, TRBV6-8, TRBV5-6, TRBV7-6, TRBV6-7, TRBV5-5, MIR11400, TRBV7-5, TRBV6-6, TRBV5-4, TRBV7-4, TRBV6-5, TRBV12-2, TRBV11-2, TRBV10-2, TRBV12-1, TRBV11-1, TRBV10-1, TRBV9, TRBV5-3, TRBV8-2, TRBV7…	EPHB6	7	142552776	142568847	2051	142567651	142568845	CIS	T	C	C	538	2992	0.179813	ADD	1496	-0.336179	0.0460083	-7.30692	4.43214e-13	7:142553789:T:C	7	142553789	NEUI	plasma	12.3534	230491	top	7:142553789:T:C.EPHB6.plasma.NEUI	csf	-0.074576	0.0467869	0.111158	FALSE	TAS2R39,TAS2R40,AC073342.1,GSTK1,PRSS1,TRPV5,C7orf34,PRSS58,TAS2R60,FAM131B,ZYX,CLCN1,OR9A2,OR6V1,MTRNR2L6,TAS2R41,TPK1,KEL,EPHA1,	TAS2R39
EPHB6	EPHB6	7	142552776	142568847	2051	3	190642837	3:190642837	rs4687181	Intronic	P3H2, MTAPP2, P3H2-AS1, RNU6-1109P, NMNAT1P3, CLDN1, CLDN16, TMEM207, IL1RAP, GCNT1P3, RN7SKP296, CCT6P4, LOC100131685, GMNC, SNAR-I, OSTN, OSTN-AS1, UTS2B, CCDC50, LINCR-0002, PYDC2,	OSTN, GMNC	3	190595719	190595839	100170222			TRANS	C	T	T	1118	2992	0.373663	ADD	1496	0.209585	0.036537	5.73624	1.16978e-08	3:190642837:C:T	3	190642837	NEUI	csf	7.9319	166574	top	3:190642837:C:T.EPHB6.csf.NEUI	plasma	0.0356462	0.0369229	0.334489	FALSE	GMNC,PYDC2,ATP13A4,OPA1,UTS2B,CCDC50,FGF12,ATP13A5,	GMNC
F11R	F11R	1	160965001	160990942	50848	3	190657163	3:190657163	rs1316356	Intronic	P3H2, MTAPP2, P3H2-AS1, RNU6-1109P, NMNAT1P3, CLDN1, CLDN16, TMEM207, IL1RAP, GCNT1P3, RN7SKP296, CCT6P4, LOC100131685, GMNC, SNAR-I, OSTN, OSTN-AS1, UTS2B, CCDC50, LINCR-0002, PYDC2,	OSTN, GMNC	3	190595719	190595839	100170222			TRANS	T	C	C	1120	2992	0.374332	ADD	1496	0.223131	0.0367155	6.0773	1.54853e-09	3:190657163:T:C	3	190657163	CVDIII	csf	8.81008	181723	top	3:190657163:T:C.F11R.csf.CVDIII	plasma	-0.012607	0.0371652	0.734495	FALSE	GMNC,PYDC2,ATP13A4,OPA1,UTS2B,CCDC50,FGF12,ATP13A5,	GMNC
FAS	FAS	10	90750555	90776816	355	10	90753062	10:90753062	10:90753062:ATT:A	Intronic	FAS, MED6P1, VN1R55P, RNLS, LIPJ, RPL7P34, LIPF, NAPGP1, LIPK, KRT8P38, LIPN, RCBTB2P1, LIPM, ANKRD22, PTCD2P2, STAMBPL1, ACTA2-AS1, ACTA2, FAS, FAS-AS1, MIR4679-2, MIR4679-1, LOC100289238, CH25H, LIPA, IFIT2, IFIT3, IFIT6P, IFIT1B, IFIT1, IFIT5, SLC16A12, SLC16A12-AS1, PANK1, MIR107, FLJ37201, KIF20B, MTND5P42, LINC00865, MARK2P16, LINC01374, LINC01375, SNRPD2P1,	FAS	10	90750555	90776816	355	90751205	90771979	CIS	ATT	A	A	1430	2992	0.477941	ADD	1496	-0.507321	0.0344564	-14.7236	6.3757e-46	10:90753062:ATT:A	10	90753062	CVDIII	csf	45.1955	417618	top	10:90753062:ATT:A.FAS.csf.CVDIII	plasma	0.122021	0.0367362	0.000916795	FALSE	CH25H,ANKRD22,STAMBPL1,LIPM,IFIT1,RNLS,LIPJ,IFIT1B,LIPK,LIPN,SLC16A12,ATAD1,KLLN,PTEN,	CH25H	10:90752864-90753387	dyadic
FAS	FAS	10	90750555	90776816	355	3	190657163	3:190657163	rs1316356	Intronic	P3H2, MTAPP2, P3H2-AS1, RNU6-1109P, NMNAT1P3, CLDN1, CLDN16, TMEM207, IL1RAP, GCNT1P3, RN7SKP296, CCT6P4, LOC100131685, GMNC, SNAR-I, OSTN, OSTN-AS1, UTS2B, CCDC50, LINCR-0002, PYDC2,	OSTN, GMNC	3	190595719	190595839	100170222			TRANS	T	C	C	1120	2992	0.374332	ADD	1496	0.24832	0.0366071	6.78337	1.68654e-11	3:190657163:T:C	3	190657163	CVDIII	csf	10.773	210742	top	3:190657163:T:C.FAS.csf.CVDIII	plasma	-0.0237241	0.0371615	0.523308	FALSE	GMNC,PYDC2,ATP13A4,OPA1,UTS2B,CCDC50,FGF12,ATP13A5,	GMNC
FAS	FAS	10	90750555	90776816	355	10	90782922	10:90782922	rs10887882	Nearest	MED6P1, VN1R55P, RNLS, LIPJ, RPL7P34, LIPF, NAPGP1, LIPK, KRT8P38, LIPN, RCBTB2P1, LIPM, ANKRD22, PTCD2P2, STAMBPL1, ACTA2-AS1, ACTA2, FAS, FAS-AS1, MIR4679-2, MIR4679-1, LOC100289238, CH25H, LIPA, IFIT2, IFIT3, IFIT6P, IFIT1B, IFIT1, IFIT5, SLC16A12, SLC16A12-AS1, PANK1, MIR107, FLJ37201, KIF20B, MTND5P42, LINC00865, MARK2P16, LINC01374, LINC01375, SNRPD2P1,	FAS-AS1	10	90751179	90752732	100302740			CIS	A	T	T	1128	2992	0.377005	ADD	1496	0.227874	0.0375043	6.07595	1.56132e-09	10:90782922:A:T	10	90782922	CVDIII	plasma	8.80651	181664	top	10:90782922:A:T.FAS.plasma.CVDIII	csf	-0.224939	0.0375161	2.53502e-09	FALSE	CH25H,ANKRD22,STAMBPL1,IFIT1B,IFIT1,LIPM,LIPK,LIPN,LIPA,IFIT5,ACTA2,FAS,RNLS,LIPJ,ATAD1,KLLN,PTEN,SLC16A12,KIF20B,IFIT3,HTR7,RPP30,PANK1,PAPSS2,IFIT2,PPP1R3C,LIPF,	CH25H
FCAR	FCAR	19	55385691	55402786	2204	19	55379225	19:55379225	rs12459411	Nearest	PRKCG, CACNG7, CACNG8, MIR935, CACNG6, VSTM1, TARM1, OSCAR, NDUFA3, TFPT, PRPF31, CNOT3, LENG1, TMC4, MBOAT7, TSEN34, RPS9, LOC100421130, LILRA6, LILRB5, LOC100420187, LILRB2, MIR4752, LILRA5, VN1R104P, LILRA4, LAIR1, TTYH1, LENG8-AS1, LENG8, LENG9, CDC42EP5, LAIR2, KIR3DX1, LILRA2, LILRA1, LILRB1, MIR8061, VN1R105P, LILRB4, LILRP2, KIR3DL3, KIR2DL3, KIR2DP1, LOC101928804, KIR2DL1, KIR3DP1, KIR2D…	RNU6-222P	19	55380396	55380499	106479665			CIS	C	T	T	459	1850	0.248108	ADD	925	0.693779	0.0477964	14.5153	3.74474e-43	19:55379225:C:T	19	55379225	NEUx	plasma	42.4266	408497	top	19:55379225:C:T.FCAR.plasma.NEUx	csf	0.835536	0.0433492	2.22089e-70	TRUE	LAIR2,KIR3DX1,ZIM2,PEG3,ZNF471,RDH13,EPS8L1,NLRP5,ZNF835,NLRP13,NLRP8,ZNF765,ZNF813,AC009892.10,LILRB4,NLRP11,NLRP4,AC006116.20,SMIM17,SYT5,ZSCAN5A,ZNF582,ZNF583,KIR3DL1,KIR3DL3,KIR2DL4,PTPRH,TMEM86B,AC010327.2,NLRP9,RFPL4A,NCR1,GALP,ZSCAN5B,ZSCAN5C,ZIM3,DUXA,DPRX,ZNF264,ZNF784,ZNF580,ZNF581,CCDC106,ZNF579,FIZ1,ZNF524,ZNF865,CACNG7,	LAIR2
FCAR	FCAR	19	55385691	55402786	2204	2	220488040	2:220488040	rs35499393	Intronic	TRQ-CTG16-1, ZNF142, BCS1L, RNF25, STK36, TTLL4, CYP27A1, PRKAG3, MIR9500, RPL23AP31, WNT6, WNT10A, LINC01494, RNU6-642P, KRT8P30, CDK5R2, LINC00608, FEV, CRYBA2, MIR375, LOC100129175, CFAP65, IHH, MIR3131, NHEJ1, RN7SL764P, SLC23A3, CNPPD1, RETREG2, ZFAND2B, ABCB6, ATG9A, ANKZF1, GLB1L, STK16, TUBA4A, TUBA4B, DNAJB2, PTPRN, MIR153-1, RESP18, DNPEP, DES, SPEG, SPEGNB, GMPPA, ASIC4, CHPF, TMEM198,…	SLC4A3	2	220492292	220506702	6508	220498068	220500503	TRANS	T	C	C	400	1952	0.204918	ADD	976	0.309254	0.0549495	5.62796	2.38361e-08	2:220488040:T:C	2	220488040	NEUx	csf	7.62276	160839	top	2:220488040:T:C.FCAR.csf.NEUx	plasma	0.0875033	0.0575854	0.128969	FALSE	CYP27A1,EPHA4,	CYP27A1
FCAR	FCAR	19	55385691	55402786	2204	19	55389032	19:55389032	rs73065472	Intronic	FCAR, CACNG7, CACNG8, MIR935, CACNG6, VSTM1, TARM1, OSCAR, NDUFA3, TFPT, PRPF31, CNOT3, LENG1, TMC4, MBOAT7, TSEN34, RPS9, LOC100421130, LILRA6, LILRB5, LOC100420187, LILRB2, MIR4752, LILRA5, VN1R104P, LILRA4, LAIR1, TTYH1, LENG8-AS1, LENG8, LENG9, CDC42EP5, LAIR2, KIR3DX1, LILRA2, LILRA1, LILRB1, MIR8061, VN1R105P, LILRB4, LILRP2, KIR3DL3, KIR2DL3, KIR2DP1, LOC101928804, KIR2DL1, KIR3DP1, KIR2DL…	FCAR	19	55385691	55402786	2204	55385746	55401229	CIS	C	T	T	494	1952	0.253074	ADD	976	0.838087	0.0431444	19.4252	2.68956e-71	19:55389032:C:T	19	55389032	NEUx	csf	70.5703	481906	top	19:55389032:C:T.FCAR.csf.NEUx	plasma	0.689059	0.0477096	8.84476e-43	TRUE	LAIR2,KIR3DX1,ZIM2,PEG3,ZNF471,RDH13,EPS8L1,NLRP5,ZNF835,NLRP13,NLRP8,ZNF765,ZNF813,AC009892.10,LILRB4,NLRP11,NLRP4,AC006116.20,SMIM17,SYT5,ZSCAN5A,ZNF582,ZNF583,KIR3DL1,KIR3DL3,KIR2DL4,PTPRH,TMEM86B,AC010327.2,NLRP9,RFPL4A,NCR1,GALP,ZSCAN5B,ZSCAN5C,ZIM3,DUXA,DPRX,ZNF264,ZNF784,ZNF580,ZNF581,CCDC106,ZNF579,FIZ1,ZNF524,ZNF865,CACNG7,	LAIR2	19:55389026-55389212	dyadic
FCRL2	FCRL2	1	157715523	157746922	79368	1	157753573	1:157753573	rs2065883	Nearest	SH2D2A, NTRK1, INSRR, PEAR1, LRRC71, ARHGEF11, MIR765, RN7SL612P, LOC246784, KRT8P45, ETV3L, ETV3, CYCSP52, FCRL5, FCRL4, FCRL3, SONP1, VDAC1P9, FCRL2, FCRL1, CD5L, MRPS21P2, LOC100996284, LOC105371458, KIRREL1, KIRREL1-IT1, LINC01704, ELL2P1, CD1D, RPS10P8, CD1A, HMGN1P5, CD1C, CD1B, CD1E, OR10T2, OR10K2, OR10T1P, EI24P2, OR10K1, OR10R2, OR10R3P, OR10R1P, HSP90AA3P, OR6Y1, OR6P1, OR10X1, OR10Z1,…	FCRL1	1	157764193	157789910	115350	157776438	157789881	CIS	T	G	G	449	2992	0.150067	ADD	1496	0.727225	0.0481979	15.0883	5.49425e-48	1:157753573:T:G	1	157753573	NEUI	plasma	47.2601	424062	top	1:157753573:T:G.FCRL2.plasma.NEUI	csf	0.143557	0.0516104	0.00547775	TRUE	FCRL4,FCRL1,FCRL5,PYHIN1,FCRL3,OR10Z1,OR6K3,OR6K6,OR6N1,OR6N2,OR10J1,CRP,OR6Y1,CD84,DUSP23,DARC,OR6P1,OR10X1,SLAMF9,OR10J5,SLAMF6,FCER1A,CADM3,OR10T2,OR10K2,MNDA,SLAMF1,OR10J3,	FCRL4
FGF19	FGF19	11	69513006	69518790	9965	3	190670372	3:190670372	rs201663722	Intronic	P3H2, MTAPP2, P3H2-AS1, RNU6-1109P, NMNAT1P3, CLDN1, CLDN16, TMEM207, IL1RAP, GCNT1P3, RN7SKP296, CCT6P4, LOC100131685, GMNC, SNAR-I, OSTN, OSTN-AS1, UTS2B, CCDC50, LINCR-0002, PYDC2, LOC100129725,	OSTN, GMNC	3	190595719	190595839	100170222			TRANS	T	C	C	1190	2992	0.397727	ADD	1496	0.199594	0.0362986	5.49865	4.49482e-08	3:190670372:T:C	3	190670372	INFI	csf	7.34729	155528	top	3:190670372:T:C.FGF19.csf.INFI	plasma	0.0382239	0.0366508	0.297154	FALSE	GMNC,PYDC2,ATP13A4,OPA1,UTS2B,CCDC50,FGF12,ATP13A5,	GMNC
FGF19	FGF19	11	69513006	69518790	9965	14	98006142	14:98006142	rs234214	Intronic	LINC02325, RN7SKP108, LINC02299, VRK1, LINC00618, LINC02304, LINC02325, LINC02291, LINC02312, LINC01550, RN7SL714P,	LINC02325	14	97925153	98047720	101929241			TRANS	A	C	C	1462	2992	0.488636	ADD	1496	0.211092	0.0353904	5.96468	3.0548e-09	14:98006142:A:C	14	98006142	INFI	plasma	8.51502	176808	top	14:98006142:A:C.FGF19.plasma.INFI	csf	0.0616151	0.0357738	0.0852126	FALSE	SERPINA4,SERPINA5,C14orf64,C14orf177,SETD3,CCNK,GLRX5,RP11-204N11.1,BCL11B,RP11-986E7.7,SERPINA3,TCL1B,	SERPINA4	14:98005775-98006158	enh
FGF19	FGF19	11	69513006	69518790	9965	11	69521358	11:69521358	rs882797	Intronic	CPT1A, MRPL21, IGHMBP2, MRGPRD, MRGPRF, MRGPRF-AS1, TPCN2, MIR3164, LOC338694, SMIM38, MYEOV, IFITM9P, LOC102724265, LINC01488, CCND1, LTO1, FGF19, LOC100129779, FGF4, FGF3, LINC02753, LINC02584, RNU6-1175P, ANO1, FADD, PPFIA1, H2AZP4, MIR548K, CTTN, SHANK2, SHANK2-AS1,	FGF19	11	69513006	69518790	9965	69513000	69519410	CIS	C	T	T	496	2992	0.165775	ADD	1496	-0.458561	0.0478827	-9.57674	3.98948e-21	11:69521358:C:T	11	69521358	INFI	csf	20.3991	302850	top	11:69521358:C:T.FGF19.csf.INFI	plasma	0.0114363	0.0493297	0.816699	FALSE	FADD,AP001888.1,FGF4,ANO1,	FADD	11:69521175-69521383	enh
FGF21	FGF21	19	49258781	49261587	26291	19	49260677	19:49260677	rs838131	Intronic	FGF21, SELENOW, RPL23AP80, TPRX1, CRX, TPRX2P, SULT2A1, SNAR-A12, SNAR-C5, SNAR-A1, SNAR-A3, SNAR-C2, SNAR-A2, SNAR-C4, SNAR-A13, SNAR-C3, SNAR-C1, BSPH1, ELSPBP1, CABP5, PLA2G4C, PLA2G4C-AS1, LIG1, ZSWIM9, CARD8, VN1R97P, CARD8-AS1, ZNF114, CCDC114, EMP3, TMEM143, SYNGR4, KDELR1, GRIN2D, GRWD1, KCNJ14, CYTH2, LMTK3, SULT2B1, FAM83E, SPACA4, RPL18, SPHK2, DBP, CA11, SEC1P, NTN5, FUT2, LOC10544764…	FGF21	19	49258781	49261587	26291	49259344	49261580	CIS	A	C	C	1463	2992	0.488971	ADD	1496	-0.225405	0.0351219	-6.41778	1.85208e-10	19:49260677:A:C	19	49260677	INFI	plasma	9.73234	196086	top	19:49260677:A:C.FGF21.plasma.INFI	csf	-0.111558	0.0354856	0.0017007	TRUE	GYS1,RUVBL2,LHB,BCAT2,BAX,FTL,RPL18,SPHK2,DBP,CA11,HSD17B14,NTN5,FUT2,MAMSTR,	GYS1	19:49260650-49260765	dyadic
FGF23	FGF23	12	4477393	4488878	8074	2	44004010	2:44004010	rs2288709	Intronic	DYNC2LI1, FTOP1, TRI-TAT2-1, LOC100128048, LINC01819, RNU6-242P, LINC02580, ZFP36L2, LINC01126, THADA, RNU6-958P, RN7SL531P, PLEKHH2, C1GALT1C1L, LOC100421122, RN7SKP66, DYNC2LI1, ABCG5, ABCG8, LRPPRC, RNU6-1048P, RN7SL455P, RNU6-566P, PPM1B, RPL12P19, SLC3A1, PREPL, CAMKMT,	DYNC2LI1	2	44001178	44055459	51626	44028410	44032316	TRANS	T	C	C	1092	2992	0.364973	ADD	1496	-0.225045	0.0375875	-5.98723	2.6686e-09	2:44004010:T:C	2	44004010	INFI	plasma	8.57372	177799	top	2:44004010:T:C.FGF23.plasma.INFI	csf	-0.0786176	0.0379814	0.0386333	TRUE	PLEKHH2,ABCG5,ABCG8,THADA,OXER1,	PLEKHH2
FGF5	FGF5	4	81187742	81212171	2250	4	81184341	4:81184341	rs16998073	Nearest	NAA11, GK2, LINC00989, OR7E94P, PCAT4, ANTXR2, KPNA2P1, RPSAP39, PRDM8, FGF5, MRPS25P1, CFAP299, LOC100419739, BMP3, PRKG2, LOC101928942,	FGF5	4	81187742	81212171	2250	81189419	81210112	CIS	A	T	T	1063	2992	0.355281	ADD	1496	0.502739	0.0361973	13.8889	2.44034e-41	4:81184341:A:T	4	81184341	INFI	plasma	40.6125	402193	top	4:81184341:A:T.FGF5.plasma.INFI	csf	-0.035577	0.0384522	0.354998	FALSE	PAQR3,C4orf22,BMP3,FRAS1,	PAQR3
FGF5	FGF5	4	81187742	81212171	2250	7	79129237	7:79129237	rs2365425	Nearest	MAGI2-AS2, RNU6-337P, LOC100421387, RNU6-530P, MAGI2-AS3, NUP35P2, RNA5SP234, RNU6-849P, RPL10P11, GNAI1, RN7SL869P, RN7SL35P, LOC101927269, SNRPBP1, GNAT3,	NUP35P2	7	79172624	79174184	101059916			TRANS	C	T	T	1061	2992	0.354612	ADD	1496	-0.216034	0.0371405	-5.81667	7.3307e-09	7:79129237:C:T	7	79129237	INFI	plasma	8.13485	170219	top	7:79129237:C:T.FGF5.plasma.INFI	csf	-0.00270904	0.0375586	0.942509	FALSE	MAGI2,GNAI1,GNAT3,	MAGI2
FGF5	FGF5	4	81187742	81212171	2250	3	190642837	3:190642837	rs4687181	Intronic	P3H2, MTAPP2, P3H2-AS1, RNU6-1109P, NMNAT1P3, CLDN1, CLDN16, TMEM207, IL1RAP, GCNT1P3, RN7SKP296, CCT6P4, LOC100131685, GMNC, SNAR-I, OSTN, OSTN-AS1, UTS2B, CCDC50, LINCR-0002, PYDC2,	OSTN, GMNC	3	190595719	190595839	100170222			TRANS	C	T	T	1118	2992	0.373663	ADD	1496	0.201382	0.0365678	5.50709	4.28865e-08	3:190642837:C:T	3	190642837	INFI	csf	7.36768	155928	top	3:190642837:C:T.FGF5.csf.INFI	plasma	0.0161341	0.0369348	0.6623	FALSE	GMNC,PYDC2,ATP13A4,OPA1,UTS2B,CCDC50,FGF12,ATP13A5,	GMNC
FHIT	FHIT	3	59733003	61237135	2272	5	136933745	5:136933745	rs12654559	Nearest	LOC391834, RNA5SP193, SPOCK1, LOC105379192, KLHL3, MIR874, HNRNPA0, NPY6R, MYOT, PKD2L2, FAM13B, LOC100130172, RNU6-1148P, WNT8A, NME5, RNU6-460P, RNU6-888P, BRD8, KIF20A, CDC23, GFRA3, RPS27AP18, CDC25C, LOC100128966, FAM53C, KDM3B, REEP2, EGR1, RPL7P19, ETF1, HSPA9, SNORD63B, SNORD63,	KLHL3	5	136953189	137071778	26249	137041739	137071547	TRANS	T	G	G	670	1850	0.362162	ADD	925	0.262327	0.0475974	5.51138	4.62004e-08	5:136933745:T:G	5	136933745	NEUx	plasma	7.33535	155294	top	5:136933745:T:G.FHIT.plasma.NEUx	csf	-0.101805	0.0464803	0.0287397	FALSE	KLHL3,SMAD5,	KLHL3
FKBP5	FKBP5	6	35541362	35696360	2289	5	136933745	5:136933745	rs12654559	Nearest	LOC391834, RNA5SP193, SPOCK1, LOC105379192, KLHL3, MIR874, HNRNPA0, NPY6R, MYOT, PKD2L2, FAM13B, LOC100130172, RNU6-1148P, WNT8A, NME5, RNU6-460P, RNU6-888P, BRD8, KIF20A, CDC23, GFRA3, RPS27AP18, CDC25C, LOC100128966, FAM53C, KDM3B, REEP2, EGR1, RPL7P19, ETF1, HSPA9, SNORD63B, SNORD63,	KLHL3	5	136953189	137071778	26249	137041739	137071547	TRANS	T	G	G	670	1850	0.362162	ADD	925	0.270819	0.0474288	5.71002	1.52246e-08	5:136933745:T:G	5	136933745	NEUx	plasma	7.81745	164477	top	5:136933745:T:G.FKBP5.plasma.NEUx	csf	-0.106403	0.0468188	0.0232635	FALSE	KLHL3,SMAD5,	KLHL3
FKBP7	FKBP7	2	179328391	179343327	51661	8	112112019	8:112112019	rs147039733	Intronic	LINC01609, RPSAP48, LOC100132280, NDUFB9P3, MTCO1P47, MTND2P35, LINC01608, LINC01609, EEF1A1P37, LINC02237, SERPINA15P, H2AZP7,	LINC01609	8	112111190	112248432	101927487			TRANS	G	A	A	28	1952	0.0143443	ADD	976	1.0319	0.187661	5.49873	4.88732e-08	8:112112019:G:A	8	112112019	NEUx	csf	7.31093	154813	top	8:112112019:G:A.FKBP7.csf.NEUx	plasma	-0.00898218	0.192616	0.962816	FALSE	CSMD3,KCNV1,	CSMD3
FLRT2	FLRT2	14	85996369	86120772	23768	14	86089315	14:86089315	rs17646457	Missense	FLRT2, RNU6-976P, LOC100421611, SNORD3P3, LINC02329, LINC00911, FLRT2, LINC02328,	FLRT2	14	85996369	86120772	23768	86090034	86092572	CIS	G	A	A	470	2992	0.157086	ADD	1496	-0.589702	0.0473747	-12.4476	6.49671e-34	14:86089315:G:A	14	86089315	NEUI	csf	33.1873	373063	top	14:86089315:G:A.FLRT2.csf.NEUI	plasma	-0.511871	0.0479727	1.14927e-25	TRUE	RP11-322L20.1,	RP11-322L20.1
FLRT2	FLRT2	14	85996369	86120772	23768	14	86108018	14:86108018	rs1075612	Intronic	FLRT2, RNU6-976P, LOC100421611, SNORD3P3, LINC02329, LINC00911, FLRT2, LINC02328,	FLRT2	14	85996369	86120772	23768	86090034	86092572	CIS	A	C	C	552	2992	0.184492	ADD	1496	-0.487102	0.0445794	-10.9266	8.60912e-27	14:86108018:A:C	14	86108018	NEUI	plasma	26.065	338212	top	14:86108018:A:C.FLRT2.plasma.NEUI	csf	-0.522077	0.0443172	1.07145e-30	TRUE	RP11-322L20.1,	RP11-322L20.1
FLRT2	FLRT2	14	85996369	86120772	23768	14	85687135	14:85687135	rs1767402	Intronic	RNU6-976P, LOC100421611, SNORD3P3, LINC02329, LINC00911, FLRT2, LINC02328,	SNORD3P3	14	85738276	85738405	26843			CIS	A	G	G	1316	2992	0.43984	ADD	1496	0.212794	0.0357837	5.94667	3.4016e-09	14:85687135:A:G	14	85687135	NEUI	csf	8.46832	176015	top	14:85687135:A:G.FLRT2.csf.NEUI	plasma	0.102137	0.0361055	0.00473379	TRUE	RP11-497E19.2,FLRT2,RP11-322L20.1,	RP11-497E19.2
FLRT2	FLRT2	14	85996369	86120772	23768	3	190642837	3:190642837	rs4687181	Intronic	P3H2, MTAPP2, P3H2-AS1, RNU6-1109P, NMNAT1P3, CLDN1, CLDN16, TMEM207, IL1RAP, GCNT1P3, RN7SKP296, CCT6P4, LOC100131685, GMNC, SNAR-I, OSTN, OSTN-AS1, UTS2B, CCDC50, LINCR-0002, PYDC2,	OSTN, GMNC	3	190595719	190595839	100170222			TRANS	C	T	T	1118	2992	0.373663	ADD	1496	0.210786	0.0365323	5.76985	9.62921e-09	3:190642837:C:T	3	190642837	NEUI	csf	8.01641	168103	top	3:190642837:C:T.FLRT2.csf.NEUI	plasma	0.0266811	0.036928	0.470089	FALSE	GMNC,PYDC2,ATP13A4,OPA1,UTS2B,CCDC50,FGF12,ATP13A5,	GMNC
FLT3LG	FLT3LG	19	49977472	49989488	2323	12	73178228	12:73178228	rs149928383	Intronic	TBC1D15, MRS2P2, TPH2, TRHDE-AS1, TRHDE, H3P35, CHCHD3P2, LINC02444, RPL31P48, RNU6-1012P,	CHCHD3P2	12	73004387	73005227	100422354			TRANS	G	A	A	89	2992	0.029746	ADD	1496	0.604675	0.105446	5.73446	1.18188e-08	12:73178228:G:A	12	73178228	INFI	csf	7.92743	166492	top	12:73178228:G:A.FLT3LG.csf.INFI	plasma	-0.15748	0.106522	0.139516	FALSE
FLT3LG	FLT3LG	19	49977472	49989488	2323	3	190643896	3:190643896	rs71635338	Intronic	P3H2, MTAPP2, P3H2-AS1, RNU6-1109P, NMNAT1P3, CLDN1, CLDN16, TMEM207, IL1RAP, GCNT1P3, RN7SKP296, CCT6P4, LOC100131685, GMNC, SNAR-I, OSTN, OSTN-AS1, UTS2B, CCDC50, LINCR-0002, PYDC2,	OSTN, GMNC	3	190595719	190595839	100170222			TRANS	C	CT	CT	1123	2992	0.375334	ADD	1496	0.237471	0.0365901	6.49004	1.16441e-10	3:190643896:C:CT	3	190643896	INFI	csf	9.93389	199043	top	3:190643896:C:CT.FLT3LG.csf.INFI	plasma	-0.0471077	0.0370823	0.204155	FALSE	GMNC,PYDC2,ATP13A4,OPA1,UTS2B,CCDC50,FGF12,ATP13A5,	GMNC
FLT3LG	FLT3LG	19	49977472	49989488	2323	13	28604007	13:28604007	rs76428106	Intronic	FLT3, USP12, RBBP8P2, USP12-AS1, USP12-AS2, LINC00412, RPL21, SNORD102, SNORA27, RASL11A, RNU6-70P, RNY1P1, GTF3A, MTIF3, RNU6-63P, LNX2, POLR1D, NPM1P4, GSX1, PLUT, RNU6-73P, PDX1, ATP5F1EP2, LINC00543, CDX2, URAD, RN7SL272P, FLT3, KATNBL1P1, CHCHD2P8, PAN3-AS1, PAN3, EEF1A1P3, RNU6-82P, FLT1, EIF4A1P7, POMP, SLC46A3, RNU6-53P, CYP51A1P2, POM121L13P, MTUS2,	FLT3	13	28577411	28674713	2322	28578084	28588649	TRANS	T	C	C	44	2992	0.0147059	ADD	1496	1.50227	0.147739	10.1684	1.56865e-23	13:28604007:T:C	13	28604007	INFI	plasma	22.8045	318932	top	13:28604007:T:C.FLT3LG.plasma.INFI	csf	0.525845	0.152159	0.00056383	TRUE	MTIF3,	MTIF3
FRZB	FRZB	2	183698002	183731365	2487	2	183703336	2:183703336	rs288326	Intronic	FRZB, ITPRID2, PPP1R1C, KRT18P29, RNA5SP113, PDE1A, RN7SL267P, DNAJC10, RPL31P15, FRZB, RNU6-1122P, NCKAP1, KRT8P10, DUSP19, NUP35, LIN28AP1, CACYBPP2,	FRZB	2	183698002	183731365	2487	183698002	183731890	CIS	G	A	A	356	2992	0.118984	ADD	1496	0.681883	0.0528242	12.9085	3.21608e-36	2:183703336:G:A	2	183703336	NEUI	plasma	35.4927	382752	top	2:183703336:G:A.FRZB.plasma.NEUI	csf	-0.129016	0.0555961	0.0204425	FALSE	FRZB,NCKAP1,DNAJC10,NUP35,DUSP19,PPP1R1C,CWC22,ZNF804A,CERKL,NEUROD1,UBE2E3,SSFA2,ZNF385B,	FRZB	2:183703320-183703371	enh
FRZB	FRZB	2	183698002	183731365	2487	2	184145442	2:184145442	rs13424714	Nearest	RN7SL267P, DNAJC10, RPL31P15, FRZB, RNU6-1122P, NCKAP1, KRT8P10, DUSP19, NUP35, LIN28AP1, CACYBPP2,	LIN28AP1	2	184125297	184126191	129402	184125370	184125774	CIS	A	G	G	86	2992	0.0287433	ADD	1496	-0.674139	0.109498	-6.15665	9.52881e-10	2:184145442:A:G	2	184145442	NEUI	plasma	9.02096	185135	top	2:184145442:A:G.FRZB.plasma.NEUI	csf	-0.126624	0.110838	0.25346	FALSE	ZNF804A,FSIP2,	ZNF804A
FRZB	FRZB	2	183698002	183731365	2487	2	183699768	2:183699768	rs73977799	Intronic	FRZB, ITPRID2, PPP1R1C, KRT18P29, RNA5SP113, PDE1A, RN7SL267P, DNAJC10, RPL31P15, FRZB, RNU6-1122P, NCKAP1, KRT8P10, DUSP19, NUP35, LIN28AP1, CACYBPP2,	FRZB	2	183698002	183731365	2487	183698002	183731890	CIS	G	A	A	228	2992	0.0762032	ADD	1496	-0.385376	0.0686255	-5.61565	2.33146e-08	2:183699768:G:A	2	183699768	NEUI	csf	7.63237	161020	top	2:183699768:G:A.FRZB.csf.NEUI	plasma	-0.328015	0.0688196	2.05906e-06	TRUE	FRZB,NCKAP1,DNAJC10,NUP35,DUSP19,PPP1R1C,CWC22,ZNF804A,CERKL,NEUROD1,UBE2E3,SSFA2,ZNF385B,	FRZB
FUT8	FUT8	14	65877310	66210839	2530	14	65877493	14:65877493	14:65877493:TA:AA	UTR5	FUT8, FUT8-AS1, ZBTB25, AKAP5, ZBTB1, LOC102723809, HSPA2, PPP1R36, NUP50P1, PLEKHG3, SPTB, MIR7855, RPPH1-2P, CHURC1-FNTB, CHURC1, GPX2, RAB15, FNTB, MAX, MIR4706, LOC100506321, RNU2-14P, LINC02324, LOC100420096, RPL21P7, RPL36AP2, PTBP1P, MIR4708, FUT8, FUT8-AS1, RPL21P8, MIR625, EIF1AXP2, NCOA4P1, FTH1P13, YBX1P1,	FUT8	14	65877310	66210839	2530	66136133	66209961	CIS	TA	AA	AA	344	1952	0.17623	ADD	976	-0.749557	0.0525511	-14.2634	4.64472e-42	14:65877493:TA:AA	14	65877493	NEUx	csf	41.333	404730	top	14:65877493:TA:AA.FUT8.csf.NEUx	plasma	0.14213	0.0596331	0.0173543	FALSE	CTD-2014B16.3,	CTD-2014B16.3
FUT8	FUT8	14	65877310	66210839	2530	14	65779904	14:65779904	rs4899172	Nearest	TEX21P, MTHFD1, ZBTB25, AKAP5, ZBTB1, LOC102723809, HSPA2, PPP1R36, NUP50P1, PLEKHG3, SPTB, MIR7855, RPPH1-2P, CHURC1-FNTB, CHURC1, GPX2, RAB15, FNTB, MAX, MIR4706, LOC100506321, RNU2-14P, LINC02324, LOC100420096, RPL21P7, RPL36AP2, PTBP1P, MIR4708, FUT8, FUT8-AS1, RPL21P8, MIR625, EIF1AXP2, NCOA4P1, FTH1P13, YBX1P1,	MIR4708	14	65801835	65801901	100616176			CIS	C	T	T	360	1850	0.194595	ADD	925	0.645656	0.0539049	11.9777	7.85387e-31	14:65779904:C:T	14	65779904	NEUx	plasma	30.1049	359000	top	14:65779904:C:T.FUT8.plasma.NEUx	csf	-0.535033	0.0531133	9.01674e-23	FALSE	FUT8,CTD-2014B16.3,	FUT8
FUT8	FUT8	14	65877310	66210839	2530	14	66263407	14:66263407	rs73270679	Nearest	RPPH1-2P, CHURC1-FNTB, CHURC1, GPX2, RAB15, FNTB, MAX, MIR4706, LOC100506321, RNU2-14P, LINC02324, LOC100420096, RPL21P7, RPL36AP2, PTBP1P, MIR4708, FUT8, FUT8-AS1, RPL21P8, MIR625, EIF1AXP2, NCOA4P1, FTH1P13, YBX1P1, CCDC196, GPHN,	NCOA4P1	14	66344751	66347785	326605			CIS	C	T	T	97	1850	0.0524324	ADD	925	0.920119	0.103338	8.90401	2.80992e-18	14:66263407:C:T	14	66263407	NEUx	plasma	17.5513	281158	top	14:66263407:C:T.FUT8.plasma.NEUx	csf	-0.089041	0.104561	0.394662	FALSE	FUT8,CTD-2014B16.3,MAX,	FUT8
GAP43	GAP43	3	115342357	115440330	2596	19	45411941	19:45411941	rs429358	Missense	APOE, ZNF45, ZNF221, ZNF155, LOC101928063, ZNF230, ZNF222, ZNF223, ZNF284, RNU6-902P, ZNF224, LOC100379224, ZNF225, ZNF234, ZNF226, ZNF227, ZNF233, ZNF235, MRPS15P2, NDUFA3P1, ZNF112, ZNF285, ZNF229, ZNF285B, ZNF180, CEACAM20, CEACAM22P, IGSF23, PVR, MIR4531, CEACAM19, CEACAM16, BCL3, MIR8085, CBLC, BCAM, NECTIN2, TOMM40, APOE, APOC1, APOC1P1, APOC4, APOC4-APOC2, APOC2, CLPTM1, RELB, CLASRP, RNU6…	APOE	19	45409053	45412652	348	45409617	45412211	TRANS	T	C	C	725	3066	0.236464	ADD	1533	0.259558	0.0384778	6.74567	2.15303e-11	19:45411941:T:C	19	45411941		CSF	10.6669	209315	top							APOC4,APOC4-APOC2,APOC2,CTB-129P6.11,CLPTM1,CLASRP,TRAPPC6A,BLOC1S3,AC005779.2,PVR,ZNF225,	APOC4
GBP2	GBP2	1	89571815	89591797	2634	3	75328474	3:75328474	rs146046685	Intronic	NIPA2P2, RN7SL294P, HNRNPA3P6, MIR4444-2, MYLKP1, OR7E66P, OR7E22P, OR7E55P, LSP1P2, ALG1L6P, FAM86DP, LINC02018, ENPP7P2, SNRPCP10, RPS3AP15, OR7E121P, UNC93B3, RPL23AP49, CLUHP10, MIR1324, AGGF1P3, RARRES2P1, FRG2C, DUX4L26, LINC00960, RN7SL92P, ZNF717, MIR4273, ROBO2,	MYLKP1	3	75377699	75388223	9430	75377700	75388222	TRANS	C	T	T	21	1952	0.0107582	ADD	976	1.19213	0.216425	5.50828	4.63699e-08	3:75328474:C:T	3	75328474	NEUx	csf	7.33376	155263	top	3:75328474:C:T.GBP2.csf.NEUx	plasma	0.168565	0.232728	0.469064	FALSE
GDF15	GDF15	19	18496968	18499986	9518	19	18475747	19:18475747	rs199580670	UTR3	PGPEP1, BST2, BISPR, MVB12A, HMGB3P29, TMEM221, NXNL1, SLC27A1, LOC100507551, PGLS, NIBAN3, COLGALT1, RPL21P130, UNC13A, MAP1S, FCHO1, B3GNT3, INSL3, JAK3, RPL18A, SNORA68, SLC5A5, CCDC124, KCNN1, RNA5SP468, ARRDC2, LOC440514, LOC646666, RPS18P13, IL12RB1, MAST3, PIK3R2, IFI30, MPV17L2, RAB3A, LOC102725254, PDE4C, LOC729966, IQCN, JUND, MIR3188, RPL39P38, LSM4, RN7SL513P, PGPEP1, GDF15, MIR3189, …	PGPEP1	19	18451408	18480760	54858	18451419	18475152	CIS	TGGCGCGGGGGGCTCAAAACGGG	T	T	610	2992	0.203877	ADD	1496	0.288007	0.0440532	6.53772	8.5503e-11	19:18475747:TGGCGCGGGGGGCTCAAAACGGG:T	19	18475747	CVDIII	csf	10.068	200978	top	19:18475747:TGGCGCGGGGGGCTCAAAACGGG:T.GDF15.csf.CVDIII	plasma	-0.00401612	0.0446788	0.928388	FALSE	IFI30,	IFI30	19:18475353-18476263	enh
GDF15	GDF15	19	18496968	18499986	9518	19	18501034	19:18501034	rs1227734	Nearest	BST2, BISPR, MVB12A, HMGB3P29, TMEM221, NXNL1, SLC27A1, LOC100507551, PGLS, NIBAN3, COLGALT1, RPL21P130, UNC13A, MAP1S, FCHO1, B3GNT3, INSL3, JAK3, RPL18A, SNORA68, SLC5A5, CCDC124, KCNN1, RNA5SP468, ARRDC2, LOC440514, LOC646666, RPS18P13, IL12RB1, MAST3, PIK3R2, IFI30, MPV17L2, RAB3A, LOC102725254, PDE4C, LOC729966, IQCN, JUND, MIR3188, RPL39P38, LSM4, RN7SL513P, PGPEP1, GDF15, MIR3189, LRRC25, …	LRRC25	19	18501947	18508432	126364	18501955	18508415	CIS	C	T	T	336	2992	0.112299	ADD	1496	0.352786	0.0568589	6.20459	7.08689e-10	19:18501034:C:T	19	18501034	CVDIII	plasma	9.14954	187177	top	19:18501034:C:T.GDF15.plasma.CVDIII	csf	0.309551	0.0570272	6.63639e-08	TRUE	PGPEP1,MPV17L2,KCNN1,PIK3R2,PIK3R2,RAB3A,ARRDC2,	PGPEP1	19:18500803-18502090	enh
GDF15	GDF15	19	18496968	18499986	9518	3	190643896	3:190643896	rs71635338	Intronic	P3H2, MTAPP2, P3H2-AS1, RNU6-1109P, NMNAT1P3, CLDN1, CLDN16, TMEM207, IL1RAP, GCNT1P3, RN7SKP296, CCT6P4, LOC100131685, GMNC, SNAR-I, OSTN, OSTN-AS1, UTS2B, CCDC50, LINCR-0002, PYDC2,	OSTN, GMNC	3	190595719	190595839	100170222			TRANS	C	CT	CT	1123	2992	0.375334	ADD	1496	0.202772	0.0367296	5.52067	3.97619e-08	3:190643896:C:CT	3	190643896	CVDIII	csf	7.40053	156570	top	3:190643896:C:CT.GDF15.csf.CVDIII	plasma	0.0256552	0.0370964	0.489307	FALSE	GMNC,PYDC2,ATP13A4,OPA1,UTS2B,CCDC50,FGF12,ATP13A5,	GMNC
GDNF	GDNF	5	37812779	37840143	2668	5	37774616	5:37774616	rs10070450	Intronic	NIPBL-DT, NIPBL, KRT18P31, RPS4XP6, CPLANE1, RBISP2, OFD1P17, RN7SL37P, LOC105374727, NUP155, RNU7-75P, WDR70, KCTD9P5, RNU6-1190P, RNU6-484P, GDNF, GDNF-AS1, LINC02110, LINC02107, LINC02119, PRDX4P2, EGFLAM, EGFLAM-AS4, EGFLAM-AS2, LIFR, LIFR-AS1, MIR3650, OSMR-AS1, LINC01265, LOC100132789,	GDNF	5	37812779	37840143	2668	37816128	37835010	CIS	C	T	T	1012	2992	0.338235	ADD	1496	0.24515	0.037545	6.5295	9.01921e-11	5:37774616:C:T	5	37774616	NEUI	csf	10.0448	200645	top	5:37774616:C:T.GDNF.csf.NEUI	plasma	-0.131197	0.0379225	0.000556156	FALSE	EGFLAM,GDNF,NUP155,WDR70,	EGFLAM
GDNF	GDNF	5	37812779	37840143	2668	5	37772780	5:37772780	rs10472291	Intronic	NIPBL-DT, NIPBL, KRT18P31, RPS4XP6, CPLANE1, RBISP2, OFD1P17, RN7SL37P, LOC105374727, NUP155, RNU7-75P, WDR70, KCTD9P5, RNU6-1190P, RNU6-484P, GDNF, GDNF-AS1, LINC02110, LINC02107, LINC02119, PRDX4P2, EGFLAM, EGFLAM-AS4, EGFLAM-AS2, LIFR, LIFR-AS1, MIR3650, OSMR-AS1, LINC01265, LOC100132789,	GDNF	5	37812779	37840143	2668	37816128	37835010	CIS	C	A	A	1019	2992	0.340575	ADD	1496	0.246743	0.0375521	6.57069	6.89817e-11	5:37772780:C:A	5	37772780	NEUI	csf	10.1613	202308	top							EGFLAM,GDNF,NUP155,WDR70,	EGFLAM
GDNF	GDNF	5	37812779	37840143	2668	5	37840448	5:37840448	rs11747340	Intronic	GDNF-AS1, NIPBL-DT, NIPBL, KRT18P31, RPS4XP6, CPLANE1, RBISP2, OFD1P17, RN7SL37P, LOC105374727, NUP155, RNU7-75P, WDR70, KCTD9P5, RNU6-1190P, RNU6-484P, GDNF, GDNF-AS1, LINC02110, LINC02107, LINC02119, PRDX4P2, EGFLAM, EGFLAM-AS4, EGFLAM-AS2, LIFR, LIFR-AS1, MIR3650, OSMR-AS1, LINC01265, LOC100132789,	GDNF-AS1	5	37839986	37875901	100861519	37873527	37875901	CIS	G	A	A	263	2992	0.0879011	ADD	1496	-0.558938	0.0632482	-8.83722	2.69871e-18	5:37840448:G:A	5	37840448	INFI	plasma	17.5688	281302	top	5:37840448:G:A.GDNF.plasma.INFI	csf	0.112513	0.0648149	0.0827856	FALSE	EGFLAM,	EGFLAM
GDNF	GDNF	5	37812779	37840143	2668	5	37324325	5:37324325	rs62354996	Intronic	NUP155, RNA5SP181, RPL39P22, SLC1A3, NIPBL-DT, NIPBL, KRT18P31, RPS4XP6, CPLANE1, RBISP2, OFD1P17, RN7SL37P, LOC105374727, NUP155, RNU7-75P, WDR70, KCTD9P5, RNU6-1190P, RNU6-484P, GDNF, GDNF-AS1, LINC02110, LINC02107, LINC02119, PRDX4P2, EGFLAM, EGFLAM-AS4,	NUP155	5	37288239	37371208	9631	37363990	37371205	CIS	C	A	A	166	2992	0.0554813	ADD	1496	-0.597114	0.0785324	-7.60341	5.07001e-14	5:37324325:C:A	5	37324325	INFI	plasma	13.295	241088	top	5:37324325:C:A.GDNF.plasma.INFI	csf	0.167812	0.0799195	0.0359166	FALSE	EGFLAM,	EGFLAM
GDNF	GDNF	5	37812779	37840143	2668	5	36856961	5:36856961	rs62356400	Nearest	IL7R, CAPSL, LOC100506406, UGT3A1, UGT3A2, LMBRD2, MIR580, SKP2, RNU6-1305P, NADK2, RANBP3L, RNA5SP181, RPL39P22, SLC1A3, NIPBL-DT, NIPBL, KRT18P31, RPS4XP6, CPLANE1, RBISP2, OFD1P17, RN7SL37P, LOC105374727, NUP155, RNU7-75P, WDR70, KCTD9P5, RNU6-1190P, RNU6-484P, GDNF, GDNF-AS1,	NIPBL-DT	5	36871463	36876796	646719			CIS	G	A	A	110	2992	0.0367647	ADD	1496	-0.583452	0.0958242	-6.08877	1.44405e-09	5:36856961:G:A	5	36856961	INFI	plasma	8.84042	182219	top	5:36856961:G:A.GDNF.plasma.INFI	csf	0.142283	0.096936	0.142367	FALSE	SLC1A3,NADK2,	SLC1A3
GDNF	GDNF	5	37812779	37840143	2668	7	49631692	7:49631692	rs7788352	Intronic	CDC14BL, GDI2P1, CDC14C, DDX43P2, VWC2, ZPBP, GNL2P1, SPATA48, IKZF1, RNU6-1091P, FIGNL1, DDC, DDC-AS1,	VWC2	7	49813234	49961546	375567	49813257	49952138	TRANS	C	A	A	121	2992	0.0404412	ADD	1496	-0.520405	0.0928546	-5.60451	2.4831e-08	7:49631692:C:A	7	49631692	NEUI	csf	7.60501	160502	top	7:49631692:C:A.GDNF.csf.NEUI	plasma	-0.132252	0.0937563	0.158572	FALSE	VWC2,AC004899.1,ABCA13,	VWC2
GFRA1	GFRA1	10	117816436	118033157	2674	3	190643896	3:190643896	rs71635338	Intronic	P3H2, MTAPP2, P3H2-AS1, RNU6-1109P, NMNAT1P3, CLDN1, CLDN16, TMEM207, IL1RAP, GCNT1P3, RN7SKP296, CCT6P4, LOC100131685, GMNC, SNAR-I, OSTN, OSTN-AS1, UTS2B, CCDC50, LINCR-0002, PYDC2,	OSTN, GMNC	3	190595719	190595839	100170222			TRANS	C	CT	CT	1123	2992	0.375334	ADD	1496	0.202175	0.0367318	5.50409	4.36085e-08	3:190643896:C:CT	3	190643896	NEUI	csf	7.36043	155786	top	3:190643896:C:CT.GFRA1.csf.NEUI	plasma	0.0181236	0.0370966	0.625232	FALSE	GMNC,PYDC2,ATP13A4,OPA1,UTS2B,CCDC50,FGF12,ATP13A5,	GMNC
GFRA3	GFRA3	5	137588069	137610310	2676	5	137625228	5:137625228	rs11567997	Missense	CDC25C, KLHL3, MIR874, HNRNPA0, NPY6R, MYOT, PKD2L2, FAM13B, LOC100130172, RNU6-1148P, WNT8A, NME5, RNU6-460P, RNU6-888P, BRD8, KIF20A, CDC23, GFRA3, RPS27AP18, CDC25C, LOC100128966, FAM53C, KDM3B, REEP2, EGR1, RPL7P19, ETF1, HSPA9, SNORD63B, SNORD63, RPL10AP10, LOC105379194, CTNNA1, LRRTM2, SIL1, RNA5SP194, RPL12P21, RNU6-572P, MATR3, SNHG4, SNORA74D, SNORA74A,	CDC25C	5	137620954	137674044	995	137661607	137664571	CIS	C	G	G	117	2992	0.0391043	ADD	1496	0.561025	0.0941389	5.95955	3.14993e-09	5:137625228:C:G	5	137625228	NEUI	csf	8.5017	176582	top	5:137625228:C:G.GFRA3.csf.NEUI	plasma	-0.0719117	0.0952261	0.450267	FALSE			5:137625079-137625272	enh
GFRA3	GFRA3	5	137588069	137610310	2676	3	190643896	3:190643896	rs71635338	Intronic	P3H2, MTAPP2, P3H2-AS1, RNU6-1109P, NMNAT1P3, CLDN1, CLDN16, TMEM207, IL1RAP, GCNT1P3, RN7SKP296, CCT6P4, LOC100131685, GMNC, SNAR-I, OSTN, OSTN-AS1, UTS2B, CCDC50, LINCR-0002, PYDC2,	OSTN, GMNC	3	190595719	190595839	100170222			TRANS	C	CT	CT	1123	2992	0.375334	ADD	1496	0.212472	0.0366928	5.79057	8.53659e-09	3:190643896:C:CT	3	190643896	NEUI	csf	8.06872	169041	top	3:190643896:C:CT.GFRA3.csf.NEUI	plasma	0.0638921	0.0370627	0.0849345	FALSE	GMNC,PYDC2,ATP13A4,OPA1,UTS2B,CCDC50,FGF12,ATP13A5,	GMNC
GFRA3	GFRA3	5	137588069	137610310	2676	12	115742645	12:115742645	rs1634150	Nearest	TBX5, TBX5-AS1, RN7SKP216, OSTF1P1, TBX3, UBA52P7, RN7SL865P, MED13L, RNU6-1188P, MIR620, SNRPGP18,	UBA52P7	12	116030335	116030828	100128617	116030409	116030788	TRANS	A	G	G	1443	2992	0.482286	ADD	1496	-0.249344	0.0356038	-7.00329	3.76724e-12	12:115742645:A:G	12	115742645	NEUI	plasma	11.424	219207	top	12:115742645:A:G.GFRA3.plasma.NEUI	csf	-0.0587161	0.0361543	0.104577	FALSE	TBX3,RP11-116D17.1,TBX5,HRK,	TBX3
GGT5	GGT5	22	24615622	24641110	2687	11	92079552	11:92079552	rs10501779	Intronic	FAT3, TUBB4BP4, RPL7AP57, FAT3, NDUFB11P1, PGAM1P9, RPS3AP42, LINC02746, LOC642791, SNRPGP16, MTNR1B, RPL26P31, SLC36A4, DEUP1,	FAT3	11	91958200	92629639	120114	92620031	92623792	TRANS	T	G	G	358	1952	0.183402	ADD	976	-0.326604	0.0586589	-5.56785	3.3348e-08	11:92079552:T:G	11	92079552	NEUx	csf	7.47693	158052	top	11:92079552:T:G.GGT5.csf.NEUx	plasma	-0.127331	0.0616241	0.0390833	TRUE	FAT3,KIAA1731,SLC36A4,CHORDC1,	FAT3
GGT5	GGT5	22	24615622	24641110	2687	22	24642881	22:24642881	rs11090315	Nearest	POM121L11P, RPS10P30, LINC02556, CES5AP1, ZDHHC8P1, LINC01659, FAM230I, PCAT14, IGLL1, DRICH1, GUSBP11, ASLP1, RGL4, ZNF70, VPREB3, C22orf15, CHCHD10, MMP11, SMARCB1, DERL3, SLC2A11, RN7SL268P, MIF-AS1, MIF, LOC100129358, GSTT2B, DDTL, DDT, GSTT2, GSTT4, MTND1P13, EIF4EBP1P2, LOC100420769, GSTT1-AS1, GSTT1, GSTTP2, CABIN1, SUSD2, GGT5, GGTLC4P, POM121L9P, BCRP1, RPS10P29, SPECC1L-ADORA2A, SPECC1L…	GGTLC4P	22	24643916	24645468	729838			CIS	A	G	G	402	1850	0.217297	ADD	925	0.33602	0.0554092	6.06434	1.93011e-09	22:24642881:A:G	22	24642881	NEUx	plasma	8.71442	180148	top	22:24642881:A:G.GGT5.plasma.NEUx	csf	0.333041	0.0544874	1.41914e-09	TRUE			22:24642875-24642957	enh
GGT5	GGT5	22	24615622	24641110	2687	13	90275684	13:90275684	rs5805584	Intronic	LINC00560, GRPEL2P1, LINC01047, LINC00440, TRIM60P13, SP3P, LINC01040, HSPA8P2, LINC00353, RPL7L1P1, PEX12P1, LINC00559, RNA5SP34, FAR1P1, KRT18P27, MIR622, LINC01049,	LINC00353	13	90201048	90216667	100874139	90203487	90204643	TRANS	G	GT	GT	811	1952	0.415471	ADD	976	0.245773	0.0442597	5.55297	3.6222e-08	13:90275684:G:GT	13	90275684	NEUx	csf	7.44103	157357	top	13:90275684:G:GT.GGT5.csf.NEUx	plasma	-0.0181872	0.0460929	0.693247	FALSE	SLITRK5,	SLITRK5
GGT5	GGT5	22	24615622	24641110	2687	22	24621826	22:24621826	rs7288670	Intronic	GGT5, POM121L11P, RPS10P30, LINC02556, CES5AP1, ZDHHC8P1, LINC01659, FAM230I, PCAT14, IGLL1, DRICH1, GUSBP11, ASLP1, RGL4, ZNF70, VPREB3, C22orf15, CHCHD10, MMP11, SMARCB1, DERL3, SLC2A11, RN7SL268P, MIF-AS1, MIF, LOC100129358, GSTT2B, DDTL, DDT, GSTT2, GSTT4, MTND1P13, EIF4EBP1P2, LOC100420769, GSTT1-AS1, GSTT1, GSTTP2, CABIN1, SUSD2, GGT5, GGTLC4P, POM121L9P, BCRP1, RPS10P29, SPECC1L-ADORA2A, S…	GGT5	22	24615622	24641110	2687	24628941	24641050	CIS	A	G	G	560	1952	0.286885	ADD	976	-0.538315	0.0470597	-11.439	1.61068e-28	22:24621826:A:G	22	24621826	NEUx	csf	27.793	347472	top	22:24621826:A:G.GGT5.csf.NEUx	plasma	-0.257745	0.0509231	5.02139e-07	TRUE
GM2A	GM2A	5	150632746	150650001	2760	5	150639409	5:150639409	rs153477	Missense	GM2A, ARSI, TCOF1, CD74, RPS14, NDST1-AS1, NDST1, SYNPO, MYOZ3, RBM22, DCTN4, SMIM3, IRGM, ZNF300, ZNF300P1, LOC100419553, GPX3, TNIP1, ANXA6, CCDC69, LOC105378230, GM2A, SLC36A3, SLC36A2, ATP6V1G1P5, LOC100420127, LOC100419720, SLC36A1, RNA5SP197, FAT2, MIR6499, SPARC, CLMAT3, RN7SKP232, ATOX1, RPLP1P6, LOC100652758, G3BP1, GLRA1, GLULP1, TRQ-CTG13-1, RNA5SP198, LINC01933,	GM2A	5	150632746	150650001	2760	150639360	150646816	CIS	A	G	A	1214	3066	0.395956	ADD	1533	-0.208316	0.0339817	-6.13024	1.11422e-09	5:150639409:A:G	5	150639409		csf	8.95303	184045	top
GM2A	GM2A	5	150632746	150650001	2760	3	190643896	3:190643896	rs71635338	Intronic	P3H2, MTAPP2, P3H2-AS1, RNU6-1109P, NMNAT1P3, CLDN1, CLDN16, TMEM207, IL1RAP, GCNT1P3, RN7SKP296, CCT6P4, LOC100131685, GMNC, SNAR-I, OSTN, OSTN-AS1, UTS2B, CCDC50, LINCR-0002, PYDC2,	OSTN, GMNC	3	190595719	190595839	100170222			TRANS	C	CT	CT	1144	3066	0.373125	ADD	1533	0.226592	0.0335824	6.74734	2.12918e-11	3:190643896:C:CT	3	190643896		csf	10.6718	209380	top							GMNC,PYDC2,ATP13A4,OPA1,UTS2B,CCDC50,FGF12,ATP13A5,	GMNC
GPC5	GPC5	13	92050875	93519490	2262	13	92417058	13:92417058	rs342706	Intronic	GPC5, RNU6-75P, LINC00410, BRK1P2, LINC00380, LINC00379, PPIAP23, MIR17HG, MIR17, MIR18A, MIR19A, MIR20A, MIR19B1, MIR92A1, GPC5, RNU4ATAC3P, FABP5P4, GPC5-AS2, MIR548AS, GPC5-AS1,	GPC5	13	92050875	93519490	2262	92377312	92408693	CIS	T	C	C	807	2992	0.269719	ADD	1496	-0.694438	0.0369747	-18.7814	8.07901e-71	13:92417058:T:C	13	92417058	NEUI	plasma	70.0926	480926	top	13:92417058:T:C.GPC5.plasma.NEUI	csf	-0.20083	0.0407819	9.39703e-07	TRUE	GPC5,DCT,	GPC5
GPC5	GPC5	13	92050875	93519490	2262	3	190643896	3:190643896	rs71635338	Intronic	P3H2, MTAPP2, P3H2-AS1, RNU6-1109P, NMNAT1P3, CLDN1, CLDN16, TMEM207, IL1RAP, GCNT1P3, RN7SKP296, CCT6P4, LOC100131685, GMNC, SNAR-I, OSTN, OSTN-AS1, UTS2B, CCDC50, LINCR-0002, PYDC2,	OSTN, GMNC	3	190595719	190595839	100170222			TRANS	C	CT	CT	1123	2992	0.375334	ADD	1496	0.238403	0.036586	6.51623	9.82935e-11	3:190643896:C:CT	3	190643896	NEUI	csf	10.0075	200108	top	3:190643896:C:CT.GPC5.csf.NEUI	plasma	0.0076369	0.0370991	0.836935	FALSE	GMNC,PYDC2,ATP13A4,OPA1,UTS2B,CCDC50,FGF12,ATP13A5,	GMNC
GPNMB	GPNMB	7	23286394	23314727	10457	7	23293098	7:23293098	rs199348	Intronic	GPNMB, RNA5SP227, STEAP1B, EEF1A1P6, LOC100506178, LOC401312, IL6-AS1, IL6, MTCYBP42, RPS26P32, TOMM7, SNHG26, SNORD93, RPL12P10, FAM126A, KLHL7-DT, KLHL7, AK3P3, NUP42, GPNMB, MALSU1, IGF2BP3, SNORD65C, RNU7-143P, LOC389473, RPS2P32, TRA2A, LOC442517, CLK2P1, CCDC126, FCF1P1, FAM221A, STK31, PCMTD1P3, TPT1P7, RNA5SP228,	GPNMB	7	23286394	23314727	10457	23312912	23314169	CIS	C	A	A	749	1952	0.383709	ADD	976	-0.712706	0.0397483	-17.9305	2.3969e-62	7:23293098:C:A	7	23293098	NEUx	csf	61.6204	462341	top	7:23293098:C:A.GPNMB.csf.NEUx	plasma	-0.197892	0.0470848	2.89156e-05	TRUE	TRA2A,KLHL7,AC005082.1,NUPL2,GPNMB,IGF2BP3,FAM221A,STK31,CCDC126,MALSU1,DFNA5,MPP6,IL6,SP8,C7orf31,STEAP1B,FAM126A,	TRA2A
GPNMB	GPNMB	7	23286394	23314727	10457	7	23306141	7:23306141	rs75801644	Intronic	GPNMB, RNA5SP227, STEAP1B, EEF1A1P6, LOC100506178, LOC401312, IL6-AS1, IL6, MTCYBP42, RPS26P32, TOMM7, SNHG26, SNORD93, RPL12P10, FAM126A, KLHL7-DT, KLHL7, AK3P3, NUP42, GPNMB, MALSU1, IGF2BP3, SNORD65C, RNU7-143P, LOC389473, RPS2P32, TRA2A, LOC442517, CLK2P1, CCDC126, FCF1P1, FAM221A, STK31, PCMTD1P3, TPT1P7, RNA5SP228,	GPNMB	7	23286394	23314727	10457	23312912	23314169	CIS	G	A	A	30	1850	0.0162162	ADD	925	-1.42436	0.1802	-7.90433	7.65487e-15	7:23306141:G:A	7	23306141	NEUx	plasma	14.1161	249734	top	7:23306141:G:A.GPNMB.plasma.NEUx	csf	-0.184067	0.178198	0.30189	FALSE	TRA2A,KLHL7,AC005082.1,NUPL2,GPNMB,IGF2BP3,FAM221A,STK31,CCDC126,MALSU1,DFNA5,MPP6,IL6,SP8,C7orf31,STEAP1B,FAM126A,	TRA2A
GPNMB	GPNMB	7	23286394	23314727	10457	3	192859090	3:192859090	rs13062145	Intronic	FGF12-AS1, FGF12-AS2, RNU1-20P, MB21D2, VEZF1P1, PLAAT1, MGC2889, ATP13A5, ATP13A5-AS1, ATP13A4, ATP13A4-AS1, EEF1A1P23, OPA1, OPA1-AS1, RN7SL447P, LINC02038, LINC02026, DPPA2P3, LINC02028, HES1,	VEZF1P1	3	192871326	192875088	647319	192873245	192874997	TRANS	T	G	G	583	1952	0.298668	ADD	976	-0.285309	0.0486986	-5.85868	6.37781e-09	3:192859090:T:G	3	192859090	NEUx	csf	8.19533	171287	top	3:192859090:T:G.GPNMB.csf.NEUx	plasma	-0.0560553	0.0511467	0.273378	FALSE	ATP13A4,OPA1,ATP13A5,FGF12,HRASLS,GMNC,MB21D2,UTS2B,CCDC50,LEPREL1,PYDC2,TMEM207,IL1RAP,CLDN1,OSTN,	ATP13A4
GPNMB	GPNMB	7	23286394	23314727	10457	12	40614434	12:40614434	rs76904798	Intronic	KIF21A, LOC390306, ABCD2, C12orf40, SLC2A13, RPL30P13, LINC02471, LRRK2, MUC19, LOC100420584, RNU6-713P, CNTN1, LOC100420117, PDZRN4,	LRRK2	12	40618799	40763087	120892	40706516	40713864	TRANS	C	T	T	213	1952	0.109119	ADD	976	0.431541	0.0721081	5.98463	3.0447e-09	12:40614434:C:T	12	40614434	NEUx	csf	8.51646	176832	top	12:40614434:C:T.GPNMB.csf.NEUx	plasma	0.00614329	0.0771572	0.936556	FALSE	LRRK2,SLC2A13,	LRRK2
GRN	GRN	17	42422454	42430474	2896	10	73640728	10:73640728	rs11000048	Nearest	PCBD1, LINC02622, UNC5B, UNC5B-AS1, SLC29A3, CDH23, CDH23-AS1, C10orf105, VSIR, MIR7152, PSAP, RNU7-38P, CHST3, SPOCK2, ASCC1, RPL15P14, ANAPC16, DDIT4, DNAJB12, MICU1, RNU6-805P, SNX19P4, RN7SL840P, HMGN2P34, MCU, MIR4676,	RNU7-38P	10	73604494	73604549	100147825	73604492	73604551	TRANS	G	A	A	779	2992	0.260361	ADD	1496	0.241636	0.0407865	5.92439	3.88419e-09	10:73640728:G:A	10	73640728	CVDIII	plasma	8.4107	175030	top	10:73640728:G:A.GRN.plasma.CVDIII	csf	-0.0149638	0.0412611	0.716908	FALSE	PSAP,SPOCK2,DNAJB12,CHST3,ASCC1,ANAPC16,DDIT4,CDH23,C10orf54,	PSAP	10:73640662-73640750	enh
GRN	GRN	17	42422454	42430474	2896	3	190657163	3:190657163	rs1316356	Intronic	P3H2, MTAPP2, P3H2-AS1, RNU6-1109P, NMNAT1P3, CLDN1, CLDN16, TMEM207, IL1RAP, GCNT1P3, RN7SKP296, CCT6P4, LOC100131685, GMNC, SNAR-I, OSTN, OSTN-AS1, UTS2B, CCDC50, LINCR-0002, PYDC2,	OSTN, GMNC	3	190595719	190595839	100170222			TRANS	T	C	C	1120	2992	0.374332	ADD	1496	0.203306	0.0367925	5.52573	3.86548e-08	3:190657163:T:C	3	190657163	CVDIII	csf	7.4128	156809	top	3:190657163:T:C.GRN.csf.CVDIII	plasma	0.00349678	0.0371665	0.925055	FALSE	GMNC,PYDC2,ATP13A4,OPA1,UTS2B,CCDC50,FGF12,ATP13A5,	GMNC
GRN	GRN	17	42422454	42430474	2896	17	42430244	17:42430244	rs5848	UTR3	GRN, LINC00910, RNU2-4P, RNU6-1137P, ARL4D, RNU6-470P, MIR2117HG, MIR2117, RNU6-406P, RNU6-971P, RPL29P31, DHX8, ETV4, MEOX1, WHSC1L2P, SOST, DUSP3, CFAP97D1, MPP3, CD300LG, MPP2, FAM215A, LRRC37A10P, LINC01976, PPY, PYY, NAGS, TMEM101, LSM12, G6PC3, HDAC5, LOC105371789, RNU6-131P, HROB, ASB16, ASB16-AS1, TMUB2, ATXN7L3, UBTF, MIR6782, SHC1P2, SLC4A1, RN7SL507P, RUNDC3A-AS1, RNU6-453P, RUNDC3A, S…	GRN	17	42422454	42430474	2896	42422670	42430470	CIS	C	T	T	917	2992	0.306484	ADD	1496	-0.239268	0.0401158	-5.96443	3.05924e-09	17:42430244:C:T	17	42430244	CVDIII	csf	8.51439	176797	top	17:42430244:C:T.GRN.csf.CVDIII	plasma	-0.206514	0.0402374	3.23647e-07	TRUE	TMIE,PTH1R,RFT1,KIF9,KLHL18,NT5DC2,SMIM4,SETD2,TNNC1,NISCH,PTPN23,TMEM110-MUSTN1,TMEM110,C17orf104,PRSS50,PRSS45,PRSS42,PPM1M,RBM5,PBRM1,GNL3,GLT8D1,SPCS1,	TMIE	17:42429713-42430317	enh
GRN	GRN	17	42422454	42430474	2896	1	109817192	1:109817192	rs7528419	Intronic	CELSR2, NBPF5P, SLC25A24P2, NBPF6, ST13P21, LOC100420170, FAM102B, HENMT1, PRPF38B, FNDC7, STXBP3, LOC100271656, AKNAD1, SPATA42, GPSM2, CLCC1, WDR47, RPL17P7, RPS27P6, RANP5, TAF13, TMEM167B, NDUFB3P1, SCARNA2, LOC100420092, C1orf194, KIAA1324, SARS1, CELSR2, PSRC1, MYBPHL, SORT1, PSMA5, SYPL2, ATXN7L2, CYB561D1, AMIGO1, GPR61, GNAI3, RNU6V, MIR197, GNAT2, AMPD2, RPL7P8, GSTM4, GSTM2, GSTM1, GST…	CELSR2	1	109792161	109818373	1952	109813446	109818229	TRANS	A	G	G	721	2992	0.240976	ADD	1496	-0.630001	0.0393449	-16.0122	2.22822e-53	1:109817192:A:G	1	109817192	CVDIII	plasma	52.652	439649	top	1:109817192:A:G.GRN.plasma.CVDIII	csf	-0.107446	0.0424966	0.0115625	TRUE	SORT1,SYPL2,ATXN7L2,CYB561D1,CELSR2,	SORT1	1:109817031-109818159	enh
GSTP1	GSTP1	11	67351283	67354124	2950	14	77469425	14:77469425	rs4903531	Intronic	LOC100506576, GPATCH2L, ESRRB, CYCSP1, RPSAP3, LOC100130048, VASH1, VASH1-AS1, ANGEL1, LRRC74A, RPL22P2, RN7SKP17, LINC01629, RN7SL356P, RPLP1P1, IRF2BPL, LINC02288, LINC02289, CIPC, ZDHHC22, FAM204DP, TMEM63C, NGB, MIR1260A, POMT2, GSTZ1, TMED8, LOC100422225, SAMD15, NOXRED1, VIPAS39, AHSA1, ISM2, SPTLC2, RN7SL587P, COX6CP11, ALKBH1, RPL21P10, ZMYND19P1, SLIRP, SNW1, C14orf178, ADCK1,	IRF2BPL	14	77490886	77495051	64207	77490888	77495034	TRANS	A	G	G	968	1952	0.495902	ADD	976	0.258276	0.0442438	5.83757	7.20926e-09	14:77469425:A:G	14	77469425	NEUx	csf	8.14211	170347	top	14:77469425:A:G.GSTP1.csf.NEUx	plasma	-0.0128658	0.0468003	0.783448	FALSE	IRF2BPL,SPTLC2,VASH1,	IRF2BPL	14:77469374-77469506	enh
HGF	HGF	7	81328326	81399363	3082	3	190643896	3:190643896	rs71635338	Intronic	P3H2, MTAPP2, P3H2-AS1, RNU6-1109P, NMNAT1P3, CLDN1, CLDN16, TMEM207, IL1RAP, GCNT1P3, RN7SKP296, CCT6P4, LOC100131685, GMNC, SNAR-I, OSTN, OSTN-AS1, UTS2B, CCDC50, LINCR-0002, PYDC2,	OSTN, GMNC	3	190595719	190595839	100170222			TRANS	C	CT	CT	1123	2992	0.375334	ADD	1496	0.216544	0.0366769	5.9041	4.38141e-09	3:190643896:C:CT	3	190643896	INFI	csf	8.35839	174130	top	3:190643896:C:CT.HGF.csf.INFI	plasma	2.76937e-05	0.0371023	0.999405	FALSE	GMNC,PYDC2,ATP13A4,OPA1,UTS2B,CCDC50,FGF12,ATP13A5,	GMNC
HSPG2	HSPG2	1	22148737	22263803	3339	3	190643896	3:190643896	rs71635338	Intronic	P3H2, MTAPP2, P3H2-AS1, RNU6-1109P, NMNAT1P3, CLDN1, CLDN16, TMEM207, IL1RAP, GCNT1P3, RN7SKP296, CCT6P4, LOC100131685, GMNC, SNAR-I, OSTN, OSTN-AS1, UTS2B, CCDC50, LINCR-0002, PYDC2,	OSTN, GMNC	3	190595719	190595839	100170222			TRANS	C	CT	CT	1123	2992	0.375334	ADD	1496	0.214559	0.0366847	5.84873	6.07485e-09	3:190643896:C:CT	3	190643896	CVDIII	csf	8.21646	171659	top	3:190643896:C:CT.HSPG2.csf.CVDIII	plasma	0.0236052	0.0370973	0.524675	FALSE	GMNC,PYDC2,ATP13A4,OPA1,UTS2B,CCDC50,FGF12,ATP13A5,	GMNC
HSPG2	HSPG2	1	22148737	22263803	3339	1	22181723	1:22181723	rs77060492	Intronic	HSPG2, MIR1256, RPS15AP6, HSPE1P27, ECE1, ECE1-AS1, PPP1R11P1, LOC100421269, NBPF2P, HS6ST1P1, CROCCP5, NBPF3, PFN1P10, ALPL, RAP1GAP, USP48, LDLRAD2, HSPG2, RPL21P29, CELA3B, RN7SL386P, RNU6-1022P, CELA3A, RN7SL186P, RNU6-776P, LINC01635, LINC00339, CDC42, WNT4, MIR4418, ZBTB40, EPHA8, MIR6127, C1QA, C1QC, C1QB, EPHB2, MIR4684,	HSPG2	1	22148737	22263803	3339	22216309	22222764	CIS	G	C	C	624	2992	0.208556	ADD	1496	-0.247358	0.0436655	-5.66484	1.76248e-08	1:22181723:G:C	1	22181723	CVDIII	plasma	7.75388	163299	top	1:22181723:G:C.HSPG2.plasma.CVDIII	csf	-0.174312	0.0439009	7.51044e-05	TRUE			1:22181620-22181726	enh
ICAM2	ICAM2	17	62079955	62097994	3384	3	196586826	3:196586826	rs116548111	Intronic	TNK2, MIR6829, TNK2-AS1, RNU2-11P, LOC105374297, LOC100133326, SDHAP1, LOC100131360, TFRC, RNU7-18P, LINC00885, ZDHHC19, SLC51A, PCYT1A, TCTEX1D2, TM4SF19-TCTEX1D2, TM4SF19-AS1, TM4SF19, RNU6-910P, UBXN7, RNU6-1279P, RN7SL434P, RN7SL738P, UBXN7-AS1, RNF168, SMCO1, RPS29P3, WDR53, FBXO45, LINC01063, NRROS, CEP19, RNU6-646P, PIGX, PAK2, RNU4-89P, RNU6-42P, SENP5, NCBP2, NCBP2-AS1, NCBP2AS2, PIGZ, R…	SENP5	3	196594727	196661585	205564	196656057	196657950	TRANS	G	A	A	84	2992	0.0280749	ADD	1496	-0.643898	0.110874	-5.80745	7.73625e-09	3:196586826:G:A	3	196586826	CVDIII	csf	8.11147	169804	top	3:196586826:G:A.ICAM2.csf.CVDIII	plasma	-0.127889	0.11207	0.253988	FALSE	PAK2,NCBP2,WDR53,FBXO45,	PAK2
ICAM2	ICAM2	17	62079955	62097994	3384	3	190640134	3:190640134	rs4308324	Intronic	P3H2, MTAPP2, P3H2-AS1, RNU6-1109P, NMNAT1P3, CLDN1, CLDN16, TMEM207, IL1RAP, GCNT1P3, RN7SKP296, CCT6P4, LOC100131685, GMNC, SNAR-I, OSTN, OSTN-AS1, UTS2B, CCDC50, LINCR-0002, PYDC2,	OSTN, GMNC	3	190595719	190595839	100170222			TRANS	A	T	T	1187	2992	0.396725	ADD	1496	0.211729	0.0362584	5.83943	6.41567e-09	3:190640134:A:T	3	190640134	CVDIII	csf	8.19276	171242	top	3:190640134:A:T.ICAM2.csf.CVDIII	plasma	0.0151697	0.0366678	0.679148	FALSE	GMNC,PYDC2,ATP13A4,OPA1,UTS2B,CCDC50,FGF12,ATP13A5,	GMNC
ICAM2	ICAM2	17	62079955	62097994	3384	3	98402969	3:98402969	rs11927405	Nearest	ARL6, CRYBG3, RIOX2, GABRR3, OR5BM1P, OR5AC1, OR5AC2, OR5AC4P, POU5F1P7, OR5H1, OR5H14, OR5H15, OR5H5P, OR5H3P, OR5H4P, OR5H7P, OR5H6, OR5H2, OR5H8, OR5K4, OR5K3, UBFD1P1, OR5K1, OR5K2, CLDND1, RPL38P4, GPR15, CPOX, RPL19P7, WWP1P1, ST3GAL6-AS1, ST3GAL6, PDLIM1P4, DCBLD2, RNU6-26P, RNU6-1263P, ACTG1P13, COL8A1,	WWP1P1	3	98376314	98379911	339843			TRANS	C	T	T	1371	2992	0.458222	ADD	1496	-0.634623	0.0322621	-19.6709	8.67134e-77	3:98402969:C:T	3	98402969	CVDIII	plasma	76.0619	492718	top	3:98402969:C:T.ICAM2.plasma.CVDIII	csf	-0.0953007	0.0361156	0.00840726	TRUE	CLDND1,GPR15,	CLDND1
ICAM2	ICAM2	17	62079955	62097994	3384	9	136155000	9:136155000	rs635634	Nearest	TTF1, CFAP77, RNU5D-2P, BARHL1, DDX31, GTF3C4, AK8, SPACA9, TSC1, GFI1B, MIR548AW, RPL39P24, RNU7-21P, EEF1A1P5, SNORD141A, LOC105376306, GTF3C5, MIR6877, CEL, CELP, RALGDS, GBGT1, OBP2B, LCN1P1, ABO, SURF6, MED22, RPL21P81, RPL7A, SNORD24, SNORD36B, SNORD36A, SNORD36C, SURF1, SURF2, SURF4, STKLD1, REXO4, ADAMTS13, CACFD1, SLC2A6, MYMK, ADAMTSL2, FAM163B, DBH, DBH-AS1, SARDH, VAV2, BRD3OS, BRD3, …	ABO	9	136125788	136150617	28	136131053	136150605	TRANS	C	T	T	627	2992	0.209559	ADD	1496	-0.734032	0.0417257	-17.5918	4.18831e-63	9:136155000:C:T	9	136155000	CVDIII	plasma	62.378	464104	top	9:136155000:C:T.ICAM2.plasma.CVDIII	csf	-0.107125	0.0457602	0.0193624	TRUE	DDX31,GTF3C4,TMEM8C,ADAMTSL2,OBP2B,CACFD1,SLC2A6,FAM163B,	DDX31
IFI30	IFI30	19	18284623	18288927	10437	19	18288322	19:18288322	rs6512247	Intronic	IFI30, USE1, OCEL1, NR2F6, USHBP1, BABAM1, ANKLE1, ABHD8, MRPL34, DDA1, ANO8, GTPBP3, PLVAP, BST2, BISPR, MVB12A, HMGB3P29, TMEM221, NXNL1, SLC27A1, LOC100507551, PGLS, NIBAN3, COLGALT1, RPL21P130, UNC13A, MAP1S, FCHO1, B3GNT3, INSL3, JAK3, RPL18A, SNORA68, SLC5A5, CCDC124, KCNN1, RNA5SP468, ARRDC2, LOC440514, LOC646666, RPS18P13, IL12RB1, MAST3, PIK3R2, IFI30, MPV17L2, RAB3A, LOC102725254, PDE4C…	IFI30	19	18284623	18288927	10437	18284579	18288927	CIS	T	G	G	401	1850	0.216757	ADD	925	-0.34597	0.055704	-6.21086	7.95926e-10	19:18288322:T:G	19	18288322	NEUx	plasma	9.09913	186380	top	19:18288322:T:G.IFI30.plasma.NEUx	csf	-0.44347	0.05324	2.73068e-16	TRUE	PGPEP1,PIK3R2,PIK3R2,PDE4C,KIAA1683,JUND,MAP1S,	PGPEP1
IFI30	IFI30	19	18284623	18288927	10437	19	18291289	19:18291289	rs4808758	Intronic	USE1, OCEL1, NR2F6, USHBP1, BABAM1, ANKLE1, ABHD8, MRPL34, DDA1, ANO8, GTPBP3, PLVAP, BST2, BISPR, MVB12A, HMGB3P29, TMEM221, NXNL1, SLC27A1, LOC100507551, PGLS, NIBAN3, COLGALT1, RPL21P130, UNC13A, MAP1S, FCHO1, B3GNT3, INSL3, JAK3, RPL18A, SNORA68, SLC5A5, CCDC124, KCNN1, RNA5SP468, ARRDC2, LOC440514, LOC646666, RPS18P13, IL12RB1, MAST3, PIK3R2, IFI30, MPV17L2, RAB3A, LOC102725254, PDE4C, LOC72…	IFI30	19	18284623	18288927	10437	18284579	18288927	CIS	A	G	G	426	1952	0.218238	ADD	976	-0.443523	0.0528726	-8.38853	1.71389e-16	19:18291289:A:G	19	18291289	NEUx	csf	15.766	265682	top	19:18291289:A:G.IFI30.csf.NEUx	plasma	-0.34106	0.0553436	1.06776e-09	TRUE	KCNN1,RAB3A,PIK3R2,PIK3R2,LRRC25,ARRDC2,PDE4C,KIAA1683,JUND,FAM129C,AC002985.3,SSBP4,FCHO1,IL12RB1,SIN3B,MAP1S,	KCNN1
IGFBP1	IGFBP1	7	45928087	45933259	3484	11	126795945	11:126795945	rs117329705	Intronic	KIRREL3, VSIG10L2, CDON, NAP1L1P1, RPUSD4, FAM118B, RNU4-86P, RN7SL351P, SRPRA, FOXRED1, RPL35AP26, TIRAP, DCPS, GSEC, ST3GAL4, KIRREL3, LOC101929427, KIRREL3-AS2, MIR3167, KIRREL3-AS3, LOC101929473, LINC02712, RN7SKP121, RN7SKP279,	KIRREL3	11	126293253	126870766	84623	126419434	126870666	TRANS	C	T	T	38	2992	0.0127005	ADD	1496	0.902119	0.162377	5.5557	3.26865e-08	11:126795945:C:T	11	126795945	CVDIII	plasma	7.48563	158220	top	11:126795945:C:T.IGFBP1.plasma.CVDIII	csf	0.166453	0.163989	0.31026	FALSE	KIRREL3,RPUSD4,FAM118B,PUS3,DDX25,ST3GAL4,FLI1,KCNJ1,TP53AIP1,	KIRREL3	11:126795718-126795958	enh
IGFBP2	IGFBP2	2	217497551	217529159	3485	3	190643896	3:190643896	rs71635338	Intronic	P3H2, MTAPP2, P3H2-AS1, RNU6-1109P, NMNAT1P3, CLDN1, CLDN16, TMEM207, IL1RAP, GCNT1P3, RN7SKP296, CCT6P4, LOC100131685, GMNC, SNAR-I, OSTN, OSTN-AS1, UTS2B, CCDC50, LINCR-0002, PYDC2,	OSTN, GMNC	3	190595719	190595839	100170222			TRANS	C	CT	CT	1123	2992	0.375334	ADD	1496	0.204035	0.0367249	5.55577	3.26746e-08	3:190643896:C:CT	3	190643896	CVDIII	csf	7.48579	158223	top	3:190643896:C:CT.IGFBP2.csf.CVDIII	plasma	-0.0123404	0.0371009	0.73947	FALSE	GMNC,PYDC2,ATP13A4,OPA1,UTS2B,CCDC50,FGF12,ATP13A5,	GMNC
IGFBP7	IGFBP7	4	57896939	57976551	3490	4	57952521	4:57952521	rs11133477	Intronic	IGFBP7, RNA5SP161, CRACD, RNU6-197P, MRPL22P1, RNA5SP162, AASDH, RPL7AP31, PPAT, PAICS, SRP72, ARL9, THEGL, GLDCP1, HOPX, RPL17P20, LOC285453, RN7SL492P, RN7SL357P, SPINK2, REST, NOA1, POLR2B, RNU6-998P, IGFBP7, UBE2CP3, IGFBP7-AS1, RPS26P24, LINC02380,	IGFBP7	4	57896939	57976551	3490	57898204	57976551	CIS	A	G	G	623	2992	0.208222	ADD	1496	0.299974	0.0447308	6.70621	2.82464e-11	4:57952521:A:G	4	57952521	CVDIII	plasma	10.549	207711	top	4:57952521:A:G.IGFBP7.plasma.CVDIII	csf	0.0425745	0.0453857	0.348365	FALSE	IGFBP7,	IGFBP7	4:57952375-57952553	enh
IL10RB	IL10RB	21	34638672	34669526	3588	21	34660987	21:34660987	rs8178529	Intronic	IL10RB, MRAP, URB1, SNORA80A, URB1-AS1, EVA1C, EXOSC3P1, RNA5SP490, C21orf59-TCP10L, TCP10L, CFAP298, OR7E23P, SYNJ1, PAXBP1-AS1, PAXBP1, C21orf62-AS1, C21orf62, LINC01690, OLIG2, LINC00945, OLIG1, LOC101928107, LINC01548, IFNAR2, IL10RB-DT, IL10RB, IFNAR1, USF1P1, IFNGR2, TMEM50B, RPS5P3, DNAJC28, GART, BTF3P6, SON, MIR6501, DONSON, CRYZL1, ITSN1, ATP5PO, RN7SL740P, LINC00649, LOC101928126, MRPS…	IL10RB	21	34638672	34669526	3588	34648917	34668655	CIS	A	C	C	1283	2992	0.42881	ADD	1496	0.396923	0.0347096	11.4355	4.33171e-29	21:34660987:A:C	21	34660987	INFI	plasma	28.3633	350403	top	21:34660987:A:C.IL10RB.plasma.INFI	csf	0.434118	0.0344103	9.51985e-35	TRUE	IFNAR1,IFNGR2,	IFNAR1	21:34660851-34661002	enh
IL10RB	IL10RB	21	34638672	34669526	3588	21	34660753	21:34660753	rs3216134	Intronic	IL10RB, MRAP, URB1, SNORA80A, URB1-AS1, EVA1C, EXOSC3P1, RNA5SP490, C21orf59-TCP10L, TCP10L, CFAP298, OR7E23P, SYNJ1, PAXBP1-AS1, PAXBP1, C21orf62-AS1, C21orf62, LINC01690, OLIG2, LINC00945, OLIG1, LOC101928107, LINC01548, IFNAR2, IL10RB-DT, IL10RB, IFNAR1, USF1P1, IFNGR2, TMEM50B, RPS5P3, DNAJC28, GART, BTF3P6, SON, MIR6501, DONSON, CRYZL1, ITSN1, ATP5PO, RN7SL740P, LINC00649, LOC101928126, MRPS…	IL10RB	21	34638672	34669526	3588	34648917	34668655	CIS	C	CAGGGAAGTCTG	CAGGGAAGTCTG	1257	2992	0.42012	ADD	1496	0.443973	0.0343727	12.9165	2.93192e-36	21:34660753:C:CAGGGAAGTCTG	21	34660753	INFI	csf	35.5328	382915	top	21:34660753:C:CAGGGAAGTCTG.IL10RB.csf.INFI	plasma	0.391871	0.0347941	2.67638e-28	TRUE	IFNAR1,IFNGR2,	IFNAR1	21:34660598-34660757	enh
IL10RB	IL10RB	21	34638672	34669526	3588	3	190643896	3:190643896	rs71635338	Intronic	P3H2, MTAPP2, P3H2-AS1, RNU6-1109P, NMNAT1P3, CLDN1, CLDN16, TMEM207, IL1RAP, GCNT1P3, RN7SKP296, CCT6P4, LOC100131685, GMNC, SNAR-I, OSTN, OSTN-AS1, UTS2B, CCDC50, LINCR-0002, PYDC2,	OSTN, GMNC	3	190595719	190595839	100170222			TRANS	C	CT	CT	1123	2992	0.375334	ADD	1496	0.229678	0.0366234	6.27134	4.676e-10	3:190643896:C:CT	3	190643896	INFI	csf	9.33013	189997	top	3:190643896:C:CT.IL10RB.csf.INFI	plasma	0.00993949	0.0371014	0.788813	FALSE	GMNC,PYDC2,ATP13A4,OPA1,UTS2B,CCDC50,FGF12,ATP13A5,	GMNC
IL12A	IL12A	3	159706622	159713806	3592	3	188087628	3:188087628	rs9851967	Intronic	LPP, LINC02041, SST, RTP2, LOC100131635, BCL6, LINC01991, LPP-AS2, LPP, FLJ42393, LPP-AS1, MIR28, TPRG1-AS1, LOC647299, TPRG1, TPRG1-AS2,	LPP	3	187871686	188608460	4026	188476527	188584097	TRANS	C	T	T	1328	2992	0.44385	ADD	1496	0.227874	0.0364444	6.25266	5.25526e-10	3:188087628:C:T	3	188087628	NEUI	plasma	9.27941	189210	top	3:188087628:C:T.IL12A.plasma.NEUI	csf	0.119013	0.0367922	0.00124422	TRUE	TPRG1,BCL6,AC022498.1,LPP,LEPREL1,	TPRG1
IL12A	IL12A	3	159706622	159713806	3592	5	158792306	5:158792306	rs4921223	Intronic	EBF1, LINC02202, RNF145, LINC01932, UBLCP1, IL12B, RNU4ATAC2P, LOC285626, LINC01845, LINC01847, ADRA1B, GAPDHP40, TTC1, PWWP2A, FABP6, CCNJL, LOC727947, SNRPEP1, C1QTNF2,	LOC285626	5	158758526	158789842	285626			TRANS	G	A	A	931	2992	0.311163	ADD	1496	-0.402123	0.0384676	-10.4536	9.83121e-25	5:158792306:G:A	5	158792306	NEUI	csf	24.0074	326348	top	5:158792306:G:A.IL12A.csf.NEUI	plasma	-0.450073	0.0381073	7.71758e-31	TRUE	ADRA1B,TTC1,UBLCP1,CCNJL,C1QTNF2,RNF145,	ADRA1B
IL12A	IL12A	3	159706622	159713806	3592	5	158818745	5:158818745	rs6556416	Nearest	EBF1, LINC02202, RNF145, LINC01932, UBLCP1, IL12B, RNU4ATAC2P, LOC285626, LINC01845, LINC01847, ADRA1B, GAPDHP40, TTC1, PWWP2A, FABP6, CCNJL, LOC727947, SNRPEP1, C1QTNF2,	LINC01845	5	158875564	158893284	285627			TRANS	C	A	A	935	2992	0.3125	ADD	1496	-0.452303	0.0379242	-11.9265	2.17798e-31	5:158818745:C:A	5	158818745	NEUI	plasma	30.6619	361645	top	5:158818745:C:A.IL12A.plasma.NEUI	csf	-0.398171	0.0383314	1.87669e-24	TRUE	ADRA1B,UBLCP1,TTC1,CCNJL,C1QTNF2,C5orf54,RNF145,	ADRA1B
IL12B	IL12B	5	158741788	158757495	3593	5	158818745	5:158818745	rs6556416	Nearest	EBF1, LINC02202, RNF145, LINC01932, UBLCP1, IL12B, RNU4ATAC2P, LOC285626, LINC01845, LINC01847, ADRA1B, GAPDHP40, TTC1, PWWP2A, FABP6, CCNJL, LOC727947, SNRPEP1, C1QTNF2,	LINC01845	5	158875564	158893284	285627			CIS	C	A	A	935	2992	0.3125	ADD	1496	-0.448571	0.0379569	-11.8179	7.1331e-31	5:158818745:C:A	5	158818745	INFI	plasma	30.1467	359200	top	5:158818745:C:A.IL12B.plasma.INFI	csf	-0.372365	0.0385046	1.68769e-21	TRUE	ADRA1B,UBLCP1,TTC1,CCNJL,C1QTNF2,C5orf54,RNF145,	ADRA1B
IL1223p40	IL12B	5	158741788	158757495	3593	5	158796325	5:158796325	rs4921487	Intronic	EBF1, LINC02202, RNF145, LINC01932, UBLCP1, IL12B, RNU4ATAC2P, LOC285626, LINC01845, LINC01847, ADRA1B, GAPDHP40, TTC1, PWWP2A, FABP6, CCNJL, LOC727947, SNRPEP1, C1QTNF2,	LOC285626	5	158758526	158789842	285626			CIS	A	G	A	953	3066	0.310828	ADD	1533	-0.239305	0.0384407	-6.22529	6.19363e-10	5:158796325:A:G	5	158796325		CSF	9.20805	188097	top
IL12B	IL12B	5	158741788	158757495	3593	10	107668483	10:107668483	rs1826785	Intronic	RNU6-463P, LINC02627, YWHAZP5, LINC02624, RPL23AP59, SORCS1,	YWHAZP5	10	107446066	107449482	86123	107446080	107446809	TRANS	A	G	G	1257	2992	0.42012	ADD	1496	-0.202715	0.0361527	-5.6072	2.44567e-08	10:107668483:A:G	10	107668483	INFI	csf	7.6116	160627	top	10:107668483:A:G.IL12B.csf.INFI	plasma	-0.123638	0.0363908	0.000697866	TRUE
IL12B	IL12B	5	158741788	158757495	3593	5	158781253	5:158781253	rs56041046	Intronic	LOC285626, EBF1, LINC02202, RNF145, LINC01932, UBLCP1, IL12B, RNU4ATAC2P, LOC285626, LINC01845, LINC01847, ADRA1B, GAPDHP40, TTC1, PWWP2A, FABP6, CCNJL, LOC727947, SNRPEP1, C1QTNF2,	LOC285626	5	158758526	158789842	285626			CIS	GCTGGGGTTA	G	G	943	2992	0.315174	ADD	1496	0.371715	0.03794	9.79745	5.22563e-22	5:158781253:GCTGGGGTTA:G	5	158781253	INFI	csf	21.2819	308962	top	5:158781253:GCTGGGGTTA:G.IL12B.csf.INFI	plasma	0.160962	0.0389177	3.73168e-05	TRUE	ADRA1B,TTC1,UBLCP1,CCNJL,C1QTNF2,RNF145,	ADRA1B
IL12B	IL12B	5	158741788	158757495	3593	3	188087628	3:188087628	rs9851967	Intronic	LPP, LINC02041, SST, RTP2, LOC100131635, BCL6, LINC01991, LPP-AS2, LPP, FLJ42393, LPP-AS1, MIR28, TPRG1-AS1, LOC647299, TPRG1, TPRG1-AS2,	LPP	3	187871686	188608460	4026	188476527	188584097	TRANS	C	T	T	1328	2992	0.44385	ADD	1496	0.242201	0.0363852	6.65658	3.92444e-11	3:188087628:C:T	3	188087628	INFI	plasma	10.4062	205745	top	3:188087628:C:T.IL12B.plasma.INFI	csf	0.115926	0.0367988	0.00166362	TRUE	TPRG1,BCL6,AC022498.1,LPP,LEPREL1,	TPRG1
IL15RA	IL15RA	10	5994334	6020704	3601	10	6002368	10:6002368	rs2228059	Intronic	IL15RA, AKR1C1, AKR1C2, AKR1C3, AKR1C8P, AKR1C4, LINC02561, AKR1C7P, RPL26P28, UCN3, TUBAL3, NET1, CALML5, CALML3-AS1, CALML3, LINC02657, RN7SL445P, ASB13, TASOR2, GDI2, NRBF2P5, TRV-TAC3-1, ANKRD16, RPL12P28, FBH1, IL15RA, IL2RA, RPL32P23, RBM17, PFKFB3, RN7SKP78, MIR3155A, MIR3155B, SDCBPP1, LINC02649, DPPA5P3, LINC02656, PRKCQ, PRKCQ-AS1, LINC02648, LINP1, LINC00706, LINC00707,	IL15RA	10	5994334	6020704	3601	6002358	6019177	CIS	G	T	T	1473	2992	0.492313	ADD	1496	0.24305	0.0352665	6.89182	8.09691e-12	10:6002368:G:T	10	6002368	INFI	plasma	11.0917	214948	top	10:6002368:G:T.IL15RA.plasma.INFI	csf	0.0271842	0.0358158	0.447973	FALSE			10:6002309-6002704	enh
IL15RA	IL15RA	10	5994334	6020704	3601	2	42997573	2:42997573	rs139262200	Intronic	HAAO, LDHAP3, RPS12P4, RNU4-63P, LINC01913, LINC01914, C2orf91, PKDCC, EML4-AS1, EML4, COX7A2L, KCNG3, VDAC1P13, RPS13P3, MTA3, RNU6-137P, OXER1, HAAO, FTOP1, TRI-TAT2-1, LOC100128048, LINC01819, RNU6-242P, LINC02580, ZFP36L2, LINC01126, THADA, RNU6-958P, RN7SL531P, PLEKHH2, C1GALT1C1L, LOC100421122,	HAAO	2	42994229	43019723	23498	43009927	43019707	TRANS	A	G	G	50	2992	0.0167112	ADD	1496	-0.789291	0.139232	-5.66888	1.72235e-08	2:42997573:A:G	2	42997573	INFI	csf	7.76388	163485	top	2:42997573:A:G.IL15RA.csf.INFI	plasma	0.120387	0.140687	0.392299	FALSE	KCNG3,MTA3,COX7A2L,THADA,ABCG5,ABCG8,HAAO,PLEKHH2,DYNC2LI1,ZFP36L2,	KCNG3
IL16_CSF	IL16	15	81489220	81606399	3603	15	81600451	15:81600451	rs4778639	Intronic	IL16, ARNT2, LOC101929586, MIR5572, RNU6-380P, ABHD17C, CEMIP, MIR549A, MESD, MIR4514, TLNRD1, ANP32BP3, CFAP161, IL16, STARD5, TMC3-AS1, TMC3, LOC100288241, MEX3B, LINC01583, EFL1, RNU1-77P, SAXO2, ADAMTS7P1,	IL16	15	81489220	81606399	3603	81598087	81598867	CIS	T	G	G	244	3066	0.0795825	ADD	1533	-0.643287	0.064076	-10.0394	5.17277e-23	15:81600451:T:G	15	81600451		CSF	22.2863	315616	top							MEX3B,TMC3,MESDC2,MESDC1,C15orf26,EFTUD1,FAM154B,IL16,KIAA1024,RP11-597K23.2,TMED3,CPEB1,ZFAND6,FSD2,WHAMM,TM6SF1,	MEX3B	15:81600443-81600493	enh
IL17A	IL17A	6	52051173	52055436	3605	8	42521559	8:42521559	rs62516706	Nearest	RN7SL149P, KAT6A, LOC105379393, RPL17P30, LOC101059972, AP3M2, PLAT, LOC101929897, IKBKB, POLB, RPL5P23, DKK4, VDAC3, SLC20A2, SMIM19, CHRNB3, LOC100288666, CHRNA6, THAP1, RNF170, RN7SL806P, MIR4469, HOOK3, FNTA, RNU1-124P, POMK, HGSNAT, RNY5P6, VN1R45P, VN1R46P, AFG3L2P1, POTEA, RNU6-104P, LOC100420534, SNX18P27, CYP4F44P,	CHRNB3	8	42552509	42592550	1142	42552562	42592550	TRANS	C	T	T	189	2992	0.0631684	ADD	1496	-0.424261	0.0733629	-5.78304	8.91873e-09	8:42521559:C:T	8	42521559	INFI	plasma	8.0497	168701	top	8:42521559:C:T.IL17A.plasma.INFI	csf	0.0466769	0.0741697	0.529232	FALSE	CHRNA6,SLC20A2,SMIM19,VDAC3,RNF170,HOOK3,AP3M2,THAP1,DKK4,	CHRNA6
IL17RA	IL17RA	22	17565849	17596584	23765	22	17586610	22:17586610	rs11089412	Intronic	IL17RA, BNIP3P2, LOC100533637, ABCD1P4, PABPC1P9, SLC9B1P4, ACTR3BP6, CHEK2P4, LOC100422375, KCNMB3P1, CCT8L2, FABP5P11, TPTEP1, SLC25A15P5, PARP4P3, ANKRD62P1-PARP4P3, ANKRD62P1, VWFP1, LINC01665, XKR3, HSFY1P1, GPM6BP3, ZNF402P, MTND1P17, IGKV2OR22-4, IGKV2OR22-3, IGKV3OR22-2, IGKV1OR22-1, GAB4, LOC100419811, VN1R9P, CECR7, IL17RA, RPL31P62, TMEM121B, LINC01664, HDHD5, HDHD5-AS1, ADA2, RPL32P5,…	IL17RA	22	17565849	17596584	23765	17565947	17578399	CIS	T	G	G	636	2992	0.212567	ADD	1496	-0.494756	0.0433598	-11.4105	5.64758e-29	22:17586610:T:G	22	17586610	CVDIII	csf	28.2481	349816	top	22:17586610:T:G.IL17RA.csf.CVDIII	plasma	-0.410396	0.0439452	3.41225e-20	TRUE	SLC25A18,ATP6V1E1,BCL2L13,BID,MICAL3,	SLC25A18
IL17RA	IL17RA	22	17565849	17596584	23765	22	17586715	22:17586715	rs56736183	Intronic	IL17RA, BNIP3P2, LOC100533637, ABCD1P4, PABPC1P9, SLC9B1P4, ACTR3BP6, CHEK2P4, LOC100422375, KCNMB3P1, CCT8L2, FABP5P11, TPTEP1, SLC25A15P5, PARP4P3, ANKRD62P1-PARP4P3, ANKRD62P1, VWFP1, LINC01665, XKR3, HSFY1P1, GPM6BP3, ZNF402P, MTND1P17, IGKV2OR22-4, IGKV2OR22-3, IGKV3OR22-2, IGKV1OR22-1, GAB4, LOC100419811, VN1R9P, CECR7, IL17RA, RPL31P62, TMEM121B, LINC01664, HDHD5, HDHD5-AS1, ADA2, RPL32P5,…	IL17RA	22	17565849	17596584	23765	17565947	17578399	CIS	ATCAC	A	A	1443	2992	0.482286	ADD	1496	0.353404	0.0343888	10.2767	5.52018e-24	22:17586715:ATCAC:A	22	17586715	CVDIII	plasma	23.258	321773	top	22:17586715:ATCAC:A.IL17RA.plasma.CVDIII	csf	0.308053	0.0346795	1.82927e-18	TRUE	SLC25A18,ATP6V1E1,BCL2L13,BID,MICAL3,	SLC25A18
IL18	IL18	11	112013983	112034817	3606	11	112080384	11:112080384	rs10891343	Intronic	BCO2, C11orf53, COLCA1, COLCA2, MIR4491, POU2AF1, RNU2-60P, LOC100132078, BTG4, LOC728196, MIR34B, MIR34C, C11orf88, LAYN, SIK2, RN7SKP273, PPP2R1B, ALG9, GNG5P3, FDXACB1, C11orf1, RPL37AP8, CRYAB, HSPB2, HSPB2-C11orf52, C11orf52, DIXDC1, RNA5SP351, DLAT, PPIHP1, RNU6-893P, PIH1D2, NKAPD1, TIMM8B, SDHD, IL18, TEX12, BCO2, KCTD9P4, MRPS36P4, RPS12P21, PTS, RPS6P16, PLET1, LOC100132686, ST13P10, LI…	BCO2	11	112046235	112089669	83875	112086832	112088880	CIS	C	T	T	1313	2992	0.438837	ADD	1496	0.332259	0.0359718	9.23664	8.45436e-20	11:112080384:C:T	11	112080384	INFI	plasma	19.0729	293153	top	11:112080384:C:T.IL18.plasma.INFI	csf	0.185052	0.0366734	5.06563e-07	TRUE	NCAM1,TTC12,TMPRSS5,IL18,TEX12,	NCAM1
IL18	IL18	11	112013983	112034817	3606	2	32163855	2:32163855	2:32163855:A:AT	Intronic	MEMO1, CAPN14, RNA5SP90, EHD3, RPL21P70, XDH, SRD5A2, LINC01946, KRT18P52, AK2P2, MEMO1, DPY30, SPAST, SLC30A6, DDX50P1, RNU6-647P, NLRC4, YIPF4, BIRC6, MIR558, BIRC6-AS2, TTC27, MIR4765, LINC00486,	MEMO1	2	32086372	32236132	51072	32235256	32236299	TRANS	A	AT	AT	907	2992	0.303142	ADD	1496	-0.221807	0.0395151	-5.61321	2.36379e-08	2:32163855:A:AT	2	32163855	INFI	plasma	7.62639	160907	top	2:32163855:A:AT.IL18.plasma.INFI	csf	-0.0938154	0.0398558	0.0187079	TRUE	MEMO1,	MEMO1
IL18	IL18	11	112013983	112034817	3606	11	112025915	11:112025915	rs4988359	Intronic	IL18, C11orf53, COLCA1, COLCA2, MIR4491, POU2AF1, RNU2-60P, LOC100132078, BTG4, LOC728196, MIR34B, MIR34C, C11orf88, LAYN, SIK2, RN7SKP273, PPP2R1B, ALG9, GNG5P3, FDXACB1, C11orf1, RPL37AP8, CRYAB, HSPB2, HSPB2-C11orf52, C11orf52, DIXDC1, RNA5SP351, DLAT, PPIHP1, RNU6-893P, PIH1D2, NKAPD1, TIMM8B, SDHD, IL18, TEX12, BCO2, KCTD9P4, MRPS36P4, RPS12P21, PTS, RPS6P16, PLET1, LOC100132686, ST13P10, LI…	IL18	11	112013983	112034817	3606	112023722	112034816	CIS	T	C	C	744	2992	0.248663	ADD	1496	-0.282424	0.0418588	-6.74707	2.151e-11	11:112025915:T:C	11	112025915	INFI	csf	10.6674	209320	top	11:112025915:T:C.IL18.csf.INFI	plasma	-0.334159	0.041603	1.92593e-15	TRUE	AP002884.3,BCO2,PIH1D2,C11orf57,TIMM8B,SDHD,SDHD,DLAT,NCAM1,TMPRSS5,NNMT,TTC12,CRYAB,HSPB2,HSPB2-C11orf52,C11orf52,DIXDC1,ALG9,ALG9,FDXACB1,C11orf1,ZBTB16,PTS,LAYN,PPP2R1B,REXO2,SIK2,	AP002884.3
IL18BP	IL18BP	11	71709955	71713965	10068	3	190643896	3:190643896	rs71635338	Intronic	P3H2, MTAPP2, P3H2-AS1, RNU6-1109P, NMNAT1P3, CLDN1, CLDN16, TMEM207, IL1RAP, GCNT1P3, RN7SKP296, CCT6P4, LOC100131685, GMNC, SNAR-I, OSTN, OSTN-AS1, UTS2B, CCDC50, LINCR-0002, PYDC2,	OSTN, GMNC	3	190595719	190595839	100170222			TRANS	C	CT	CT	1123	2992	0.375334	ADD	1496	0.242059	0.03657	6.61907	5.02465e-11	3:190643896:C:CT	3	190643896	CVDIII	csf	10.2989	204249	top	3:190643896:C:CT.IL18BP.csf.CVDIII	plasma	0.00801764	0.0371017	0.82894	FALSE	GMNC,PYDC2,ATP13A4,OPA1,UTS2B,CCDC50,FGF12,ATP13A5,	GMNC
IL18R1	IL18R1	2	102972256	103015236	8809	2	102926511	2:102926511	rs10178436	Gene 5 Prime	CREG2, RFX8, RPS6P3, LOC100421289, MAP4K4, LINC01127, IL1R2, IL1R1, IL1RL2, IL1RL1, IL18R1, SDR42E1P5, IL18RAP, MIR4772, SLC9A4, SLC9A2, MFSD9, TMEM182, LINC01796, LINC01935,	IL1RL1	2	102927962	102968497	9173	102953748	102960216	CIS	T	C	C	1454	2992	0.485963	ADD	1496	-0.889302	0.0276335	-32.1821	4.54325e-173	2:102926511:T:C	2	102926511	INFI	csf	172.343	610721	top	2:102926511:T:C.IL18R1.csf.INFI	plasma	-0.247688	0.0353822	3.84415e-12	TRUE	FLJ20373,IL1R2,RFX8,CREG2,MAP4K4,IL1RL2,IL18RAP,	FLJ20373
IL18R1	IL18R1	2	102972256	103015236	8809	2	103029410	2:103029410	rs6543132	Nearest	RPS6P3, LOC100421289, MAP4K4, LINC01127, IL1R2, IL1R1, IL1RL2, IL1RL1, IL18R1, SDR42E1P5, IL18RAP, MIR4772, SLC9A4, SLC9A2, MFSD9, TMEM182, LINC01796, LINC01935,	SDR42E1P5	2	103027620	103028571	100422339			CIS	G	A	A	756	2992	0.252674	ADD	1496	0.788872	0.0354372	22.2611	4.83499e-95	2:103029410:G:A	2	103029410	INFI	plasma	94.3156	523750	top	2:103029410:G:A.IL18R1.plasma.INFI	csf	0.876713	0.0340274	1.99084e-121	TRUE	FLJ20373,IL1R2,RFX8,CREG2,IL1RL2,MAP4K4,IL1RL1,IL18R1,RNF149,	FLJ20373
IL1A	IL1A	2	113531502	113542070	3552	6	32452142	6:32452142	rs1974459	Nearest	MICB, PPIAP9, RPL15P4, MCCD1, ATP6V1G2-DDX39B, DDX39B, SNORD117, SNORD84, DDX39B-AS1, ATP6V1G2, NFKBIL1, LOC100287329, LTA, TNF, LTB, LST1, NCR3, UQCRHP1, AIF1, PRRC2A, SNORA38, MIR6832, BAG6, APOM, C6orf47, GPANK1, CSNK2B, LY6G5B, LY6G5C, ABHD16A, MIR4646, LY6G6F-LY6G6D, LY6G6F, LY6G6E, LY6G6D, LY6G6C, MPIG6B, DDAH2, CLIC1, MSH5-SAPCD1, MSH5, RNU6-850P, SAPCD1, SAPCD1-AS1, VWA7, VARS1, LSM2, HSP…	HLA-DRB9	6	32427597	32427866	3132	32427598	32441277	TRANS	C	G	G	316	2992	0.105615	ADD	1496	-0.441132	0.0573732	-7.68881	2.67661e-14	6:32452142:C:G	6	32452142	INFI	plasma	13.5724	244068	top	6:32452142:C:G.IL1A.plasma.INFI	csf	-0.154497	0.0583606	0.00819944	TRUE
IL1R1	IL1R1	2	102686850	102796334	3554	3	190664528	3:190664528	3:190664528:CTTT:C	Intronic	P3H2, MTAPP2, P3H2-AS1, RNU6-1109P, NMNAT1P3, CLDN1, CLDN16, TMEM207, IL1RAP, GCNT1P3, RN7SKP296, CCT6P4, LOC100131685, GMNC, SNAR-I, OSTN, OSTN-AS1, UTS2B, CCDC50, LINCR-0002, PYDC2,	OSTN, GMNC	3	190595719	190595839	100170222			TRANS	CTTT	C	C	1129	2992	0.37734	ADD	1496	0.22981	0.036546	6.28824	4.20614e-10	3:190664528:CTTT:C	3	190664528	CVDIII	csf	9.37612	190706	top	3:190664528:CTTT:C.IL1R1.csf.CVDIII	plasma	0.00549885	0.0370262	0.881958	FALSE	GMNC,PYDC2,ATP13A4,OPA1,UTS2B,CCDC50,FGF12,ATP13A5,	GMNC
IL1R1	IL1R1	2	102686850	102796334	3554	12	84142764	12:84142764	rs115687500	Intronic	RNU6-977P, RPL6P25, LOC100128335,	RPL6P25	12	83545090	83545999	401725	83545110	83545966	TRANS	C	T	T	15	2992	0.00501337	ADD	1496	1.47827	0.256229	5.76932	9.65894e-09	12:84142764:C:T	12	84142764	CVDIII	csf	8.01507	168079	top	12:84142764:C:T.IL1R1.csf.CVDIII	plasma	0.271314	0.258972	0.294966	FALSE	TMTC2,	TMTC2
IL1R1	IL1R1	2	102686850	102796334	3554	2	42997613	2:42997613	rs140537553	Intronic	HAAO, LDHAP3, RPS12P4, RNU4-63P, LINC01913, LINC01914, C2orf91, PKDCC, EML4-AS1, EML4, COX7A2L, KCNG3, VDAC1P13, RPS13P3, MTA3, RNU6-137P, OXER1, HAAO, FTOP1, TRI-TAT2-1, LOC100128048, LINC01819, RNU6-242P, LINC02580, ZFP36L2, LINC01126, THADA, RNU6-958P, RN7SL531P, PLEKHH2, C1GALT1C1L, LOC100421122,	HAAO	2	42994229	43019723	23498	43009927	43019707	TRANS	G	C	C	16	2992	0.00534759	ADD	1496	1.37832	0.248379	5.54925	3.38905e-08	2:42997613:G:C	2	42997613	CVDIII	csf	7.46992	157916	top	2:42997613:G:C.IL1R1.csf.CVDIII	plasma	0.226968	0.250857	0.365732	FALSE	KCNG3,MTA3,COX7A2L,THADA,ABCG5,ABCG8,HAAO,PLEKHH2,DYNC2LI1,ZFP36L2,	KCNG3
IL1R1	IL1R1	2	102686850	102796334	3554	2	102668135	2:102668135	rs3047347	Intronic	TBC1D8-AS1, CNOT11, SNORD89, RNF149, MIR5696, CREG2, RFX8, RPS6P3, LOC100421289, MAP4K4, LINC01127, IL1R2, IL1R1, IL1RL2, IL1RL1, IL18R1, SDR42E1P5, IL18RAP, MIR4772, SLC9A4, SLC9A2, MFSD9, TMEM182, LINC01796, LINC01935,	IL1R1	2	102686850	102796334	3554	102781234	102788289	CIS	GAA	GA	GA	1009	2992	0.337233	ADD	1496	0.242941	0.0381564	6.36697	2.55965e-10	2:102668135:GAA:GA	2	102668135	CVDIII	csf	9.59182	193988	top	2:102668135:GAA:GA.IL1R1.csf.CVDIII	plasma	0.122202	0.0385412	0.00155165	TRUE	IL1R1,IL1RL2,FLJ20373,IL1R2,IL1RL1,IL18R1,MFSD9,TMEM182,SLC9A4,CREG2,SLC9A2,	IL1R1	2:102668062-102669169	enh
IL1R1	IL1R1	2	102686850	102796334	3554	3	98428155	3:98428155	rs10935478	Nearest	ARL6, CRYBG3, RIOX2, GABRR3, OR5BM1P, OR5AC1, OR5AC2, OR5AC4P, POU5F1P7, OR5H1, OR5H14, OR5H15, OR5H5P, OR5H3P, OR5H4P, OR5H7P, OR5H6, OR5H2, OR5H8, OR5K4, OR5K3, UBFD1P1, OR5K1, OR5K2, CLDND1, RPL38P4, GPR15, CPOX, RPL19P7, WWP1P1, ST3GAL6-AS1, ST3GAL6, PDLIM1P4, DCBLD2, RNU6-26P, RNU6-1263P, ACTG1P13, COL8A1,	ST3GAL6-AS1	3	98433177	98451495	100874207	98434149	98451495	TRANS	C	T	T	1399	2992	0.46758	ADD	1496	-0.250598	0.0353711	-7.08482	2.13758e-12	3:98428155:C:T	3	98428155	CVDIII	plasma	11.6701	222281	top	3:98428155:C:T.IL1R1.plasma.CVDIII	csf	-0.0759637	0.0359066	0.0345449	TRUE	CLDND1,GPR15,	CLDND1
IL1R2	IL1R2	2	102608422	102645006	7850	2	102616154	2:102616154	rs2310170	Intronic	IL1R2, RPL31, TBC1D8, LOC100420429, TBC1D8-AS1, CNOT11, SNORD89, RNF149, MIR5696, CREG2, RFX8, RPS6P3, LOC100421289, MAP4K4, LINC01127, IL1R2, IL1R1, IL1RL2, IL1RL1, IL18R1, SDR42E1P5, IL18RAP, MIR4772, SLC9A4, SLC9A2, MFSD9, TMEM182, LINC01796, LINC01935,	IL1R2	2	102608422	102645006	7850	102639852	102644879	CIS	T	G	G	1208	2992	0.403743	ADD	1496	-0.46607	0.0350192	-13.309	2.82517e-38	2:102616154:T:G	2	102616154	CVDIII	plasma	37.549	390877	top	2:102616154:T:G.IL1R2.plasma.CVDIII	csf	-0.182371	0.0367352	7.67895e-07	TRUE	IL1RL2,FLJ20373,IL1RL1,IL18R1,IL18RAP,CREG2,SLC9A4,RFX8,IL1R1,	IL1RL2	2:102615355-102616270	enh
IL1R2	IL1R2	2	102608422	102645006	7850	2	85388993	2:85388993	rs77707396	Intronic	TCF7L1, FUNDC2P2, SUCLG1, DNAH6, DUXAP1, LOC100420432, LDHAP7, TRABD2A, RPL12P18, TMSB10, RPS2P17, KCMF1, LINC01964, LSM3P3, TCF7L1, TCF7L1-IT1, RNU6-674P, LOC102724579, TGOLN2, PEBP1P2, RETSAT, ELMOD3, RN7SL113P, CAPG, SH2D6, RNU7-64P, RN7SL251P, RPSAP22, PARTICL, MAT2A, GGCX, RN7SL126P, VAMP8, VAMP5, RNF181, TMEM150A, USP39, C2orf68, SFTPB, LOC100130649, GNLY, RNU1-38P, ATOH8, MIR6071, LOC28495…	TCF7L1	2	85360515	85537510	83439	85530516	85531487	TRANS	C	T	T	136	2992	0.0454545	ADD	1496	0.483261	0.0861096	5.61216	2.37789e-08	2:85388993:C:T	2	85388993	CVDIII	csf	7.62381	160858	top	2:85388993:C:T.IL1R2.csf.CVDIII	plasma	0.232613	0.0868042	0.0074489	TRUE	TGOLN2,VAMP5,RNF181,TMEM150A,USP39,C2orf68,MAT2A,GGCX,VAMP8,	TGOLN2
IL1RL1	IL1RL1	2	102927962	102968497	9173	2	102972667	2:102972667	2:102972667:C:CT	Intronic	IL18R1, RFX8, RPS6P3, LOC100421289, MAP4K4, LINC01127, IL1R2, IL1R1, IL1RL2, IL1RL1, IL18R1, SDR42E1P5, IL18RAP, MIR4772, SLC9A4, SLC9A2, MFSD9, TMEM182, LINC01796, LINC01935,	IL18R1	2	102972256	103015236	8809	102979121	102990441	CIS	C	CT	CT	1345	2992	0.449532	ADD	1496	-0.609782	0.0329235	-18.5212	4.19064e-69	2:102972667:C:CT	2	102972667	CVDIII	plasma	68.3777	477353	top	2:102972667:C:CT.IL1RL1.plasma.CVDIII	csf	-0.347369	0.0353847	4.35914e-22	TRUE	FLJ20373,IL1R2,IL1RL2,CREG2,RFX8,MAP4K4,	FLJ20373
IL1RL1	IL1RL1	2	102927962	102968497	9173	2	142470679	2:142470679	rs12471563	Intronic	LRP1B, LOC100420575, RNU6-904P, RPS16P3, UBE2V1P14,	LRP1B	2	140988992	142888585	53353	142562933	142567970	TRANS	G	T	T	758	2992	0.253342	ADD	1496	-0.232045	0.0413843	-5.60707	2.44747e-08	2:142470679:G:T	2	142470679	CVDIII	plasma	7.61128	160621	top	2:142470679:G:T.IL1RL1.plasma.CVDIII	csf	-0.098456	0.0417398	0.0184622	TRUE	LRP1B,	LRP1B
IL1RL1	IL1RL1	2	102927962	102968497	9173	2	102945416	2:102945416	rs76886731	Intronic	IL1RL1, CREG2, RFX8, RPS6P3, LOC100421289, MAP4K4, LINC01127, IL1R2, IL1R1, IL1RL2, IL1RL1, IL18R1, SDR42E1P5, IL18RAP, MIR4772, SLC9A4, SLC9A2, MFSD9, TMEM182, LINC01796, LINC01935,	IL1RL1	2	102927962	102968497	9173	102953748	102960216	CIS	A	T	T	1440	2992	0.481283	ADD	1496	-0.652834	0.0319817	-20.4127	6.8678e-82	2:102945416:A:T	2	102945416	CVDIII	csf	81.1632	502083	top	2:102945416:A:T.IL1RL1.csf.CVDIII	plasma	-0.45957	0.0341574	4.91947e-39	TRUE	FLJ20373,IL1R2,RFX8,CREG2,MAP4K4,IL1RL2,IL18RAP,	FLJ20373
IL2RA	IL2RA	10	6052652	6104330	3559	10	6082558	10:6082558	rs11256464	Intronic	IL2RA, AKR1C3, AKR1C8P, AKR1C4, LINC02561, AKR1C7P, RPL26P28, UCN3, TUBAL3, NET1, CALML5, CALML3-AS1, CALML3, LINC02657, RN7SL445P, ASB13, TASOR2, GDI2, NRBF2P5, TRV-TAC3-1, ANKRD16, RPL12P28, FBH1, IL15RA, IL2RA, RPL32P23, RBM17, PFKFB3, RN7SKP78, MIR3155A, MIR3155B, SDCBPP1, LINC02649, DPPA5P3, LINC02656, PRKCQ, PRKCQ-AS1, LINC02648, LINP1, LINC00706, LINC00707,	IL2RA	10	6052652	6104330	3559	6061416	6067964	CIS	C	T	T	278	2992	0.0929144	ADD	1496	0.680336	0.0600728	11.3252	1.38782e-28	10:6082558:C:T	10	6082558	CVDIII	csf	27.8577	347808	top	10:6082558:C:T.IL2RA.csf.CVDIII	plasma	0.80664	0.0590172	3.68811e-40	TRUE	RBM17,FAM208B,SFMBT2,ANKRD16,FBXO18,GDI2,	RBM17
IL2RA	IL2RA	10	6052652	6104330	3559	10	6082558	10:6082558	rs11256464	Intronic	IL2RA, AKR1C3, AKR1C8P, AKR1C4, LINC02561, AKR1C7P, RPL26P28, UCN3, TUBAL3, NET1, CALML5, CALML3-AS1, CALML3, LINC02657, RN7SL445P, ASB13, TASOR2, GDI2, NRBF2P5, TRV-TAC3-1, ANKRD16, RPL12P28, FBH1, IL15RA, IL2RA, RPL32P23, RBM17, PFKFB3, RN7SKP78, MIR3155A, MIR3155B, SDCBPP1, LINC02649, DPPA5P3, LINC02656, PRKCQ, PRKCQ-AS1, LINC02648, LINP1, LINC00706, LINC00707,	IL2RA	10	6052652	6104330	3559	6061416	6067964	CIS	C	T	T	278	2992	0.0929144	ADD	1496	0.80664	0.0590172	13.6679	3.68811e-40	10:6082558:C:T	10	6082558	CVDIII	plasma	39.4332	397941	top	10:6082558:C:T.IL2RA.plasma.CVDIII	csf	0.680336	0.0600728	1.38782e-28	TRUE	RBM17,FAM208B,SFMBT2,ANKRD16,FBXO18,GDI2,	RBM17
IL32	IL32	16	3115404	3119820	9235	11	120764256	11:120764256	rs57833493	Intronic	GRIK4, LOC101929227, TRIM29, LOC107984399, OAF, POU2F3, LOC649133, TLCD5, ARHGEF12, GRIK4, ELOCP22, LOC105369532, LOC101929227, HMGB1P42, LOC101929208, TBCEL, TECTA, RPS4XP12, SC5D, BMPR1AP2, SORL1,	LOC101929227	11	120738642	120765506	101929227			TRANS	T	C	C	85	1850	0.0459459	ADD	925	0.590972	0.10663	5.54229	3.89593e-08	11:120764256:T:C	11	120764256	NEUx	plasma	7.40939	156743	top	11:120764256:T:C.IL32.plasma.NEUx	csf	0.165355	0.104735	0.114709	FALSE	GRIK4,AP002348.1,AP000758.1,ARHGEF12,IL10RA,	GRIK4
IL33	IL33	9	6215149	6257983	90865	13	60807954	13:60807954	rs1083379	Intronic	LINC00434, RPP40P2, RNU7-88P, DIAPH3, DIAPH3-AS1, RN7SL375P, DIAPH3-AS2, RNY4P28, LINC00434, TARDBPP2, TDRD3, RNA5SP31, EIF4A1P6, LINC00378, RNY3P5, RNY4P31, MIR3169,	LINC00434	13	60788481	60842238	100874169	60788486	60789080	TRANS	A	G	G	1043	2992	0.348596	ADD	1496	-0.207841	0.0371365	-5.59667	2.59554e-08	13:60807954:A:G	13	60807954	INFI	plasma	7.58577	160137	top	13:60807954:A:G.IL33.plasma.INFI	csf	0.0238075	0.0375187	0.525819	FALSE	PCDH17,	PCDH17
IL3RA	IL3RA	23	1455509	1501582	3563	9	136155000	9:136155000	rs635634	Nearest	TTF1, CFAP77, RNU5D-2P, BARHL1, DDX31, GTF3C4, AK8, SPACA9, TSC1, GFI1B, MIR548AW, RPL39P24, RNU7-21P, EEF1A1P5, SNORD141A, LOC105376306, GTF3C5, MIR6877, CEL, CELP, RALGDS, GBGT1, OBP2B, LCN1P1, ABO, SURF6, MED22, RPL21P81, RPL7A, SNORD24, SNORD36B, SNORD36A, SNORD36C, SURF1, SURF2, SURF4, STKLD1, REXO4, ADAMTS13, CACFD1, SLC2A6, MYMK, ADAMTSL2, FAM163B, DBH, DBH-AS1, SARDH, VAV2, BRD3OS, BRD3, …	ABO	9	136125788	136150617	28	136131053	136150605	TRANS	C	T	T	388	1850	0.20973	ADD	925	-0.694614	0.0539712	-12.8701	5.5486e-35	9:136155000:C:T	9	136155000	NEUx	plasma	34.2558	377635	top	9:136155000:C:T.IL3RA.plasma.NEUx	csf	-0.0143513	0.056829	0.800681	FALSE	DDX31,GTF3C4,TMEM8C,ADAMTSL2,OBP2B,CACFD1,SLC2A6,FAM163B,	DDX31
IL4	IL4	5	132009678	132018370	3565	14	71429188	14:71429188	rs80101227	Intronic	PCNX1, SNORD169, SLC8A3, LOC646548, ADAM21P1, SYNJ2BP-COX16, COX16, RNU2-51P, SYNJ2BP, ADAM21, ADAM20P1, RNU6-659P, ADAM20, LOC100420563, MED6, DUXAP12, KRT18P7, LOC101928075, RN7SL77P, TTC9, LINC01269, MAP3K9, LOC100287335, PCNX1, GTF3AP2, PTTG4P, SIPA1L1, LOC729941, SNORD56B, RN7SL683P, LOC145474, RGS6,	PCNX1	14	71374176	71582099	22990			TRANS	T	C	C	107	2992	0.035762	ADD	1496	-0.52966	0.0953758	-5.5534	3.31117e-08	14:71429188:T:C	14	71429188	INFI	csf	7.48002	158111	top	14:71429188:T:C.IL4.csf.INFI	plasma	-0.0909365	0.0963265	0.3453	FALSE	MED6,COX16,	MED6
IL5RA	IL5RA	3	3108008	3152058	3568	3	3153339	3:3153339	rs1695315	Nearest	DNAJC19P4, CNTN4-AS1, IL5RA, TRNT1, CRBN, LOC100130207, LRRN1, PNPT1P1,	TRNT1	3	3168624	3195119	51095	3170839	3182412	CIS	A	G	G	1107	2992	0.369987	ADD	1496	-0.368802	0.0363418	-10.1481	1.90576e-23	3:3153339:A:G	3	3153339	NEUI	plasma	22.7199	318396	top	3:3153339:A:G.IL5RA.plasma.NEUI	csf	-0.114916	0.0374585	0.0021951	TRUE	CNTN6,SETMAR,BHLHE40,CNTN4,SUMF1,ITPR1,	CNTN6
IL6	IL6	7	22766819	22771617	3569	7	22832984	7:22832984	rs11327968	Intronic	CDCA7L, RAPGEF5, RNA5SP227, STEAP1B, EEF1A1P6, LOC100506178, LOC401312, IL6-AS1, IL6, MTCYBP42, RPS26P32, TOMM7, SNHG26, SNORD93, RPL12P10, FAM126A, KLHL7-DT, KLHL7, AK3P3, NUP42, GPNMB, MALSU1, IGF2BP3, SNORD65C, RNU7-143P, LOC389473, RPS2P32, TRA2A, LOC442517, CLK2P1, CCDC126, FCF1P1, FAM221A, STK31, PCMTD1P3,	TOMM7	7	22852251	22862468	54543	22857282	22862429	CIS	GA	G	GA	1222	3066	0.398565	ADD	1533	-0.366795	0.035484	-10.3369	2.947e-24	7:22832984:GA:G	7	22832984		CSF	23.5306	323454	top
IL6	IL6	7	22766819	22771617	3569	7	22832648	7:22832648	rs79103996	Intronic	CDCA7L, RAPGEF5, RNA5SP227, STEAP1B, EEF1A1P6, LOC100506178, LOC401312, IL6-AS1, IL6, MTCYBP42, RPS26P32, TOMM7, SNHG26, SNORD93, RPL12P10, FAM126A, KLHL7-DT, KLHL7, AK3P3, NUP42, GPNMB, MALSU1, IGF2BP3, SNORD65C, RNU7-143P, LOC389473, RPS2P32, TRA2A, LOC442517, CLK2P1, CCDC126, FCF1P1, FAM221A, STK31, PCMTD1P3,	RPS26P32	7	22813196	22813636	389472			CIS	A	AAC	AAC	1426	2992	0.476604	ADD	1496	-0.408443	0.0355998	-11.4732	2.90482e-29	7:22832648:A:AAC	7	22832648	INFI	csf	28.5369	351283	top	7:22832648:A:AAC.IL6.csf.INFI	plasma	-0.0325148	0.0371255	0.381275	FALSE	KLHL7,FAM126A,	KLHL7
IL6R	IL6R	1	154377669	154441926	3570	1	154425456	1:154425456	rs12126142	Intronic	IL6R, S100A7, RN7SL44P, S100A6, S100A5, S100A4, LOC101928034, S100A3, S100A2, S100A16, S100A14, S100A13, S100A1, CHTOP, SNAPIN, ILF2, TRX-CAT1-1, NPR1, MIR8083, RN7SL372P, INTS3, SLC27A3, LOC343052, GATAD2B, LOC645965, DENND4B, CRTC2, SLC39A1, MIR6737, CREB3L4, JTB, RAB13, RPS27, NUP210L, RPL34P5, RNU6-179P, RPS7P2, MIR5698, TPM3, RN7SL431P, MIR190B, C1orf189, C1orf43, UBAP2L, SNORA58B, HAX1, RNU…	IL6R	1	154377669	154441926	3570	154426585	154437724	CIS	G	A	A	1174	2992	0.39238	ADD	1496	0.675625	0.033178	20.3637	1.50541e-81	1:154425456:G:A	1	154425456	CVDIII	csf	80.8223	501476	top	1:154425456:G:A.IL6R.csf.CVDIII	plasma	1.02359	0.0265521	2.83784e-226	TRUE	AQP10,ATP8B2,LENEP,ZBTB7B,UBE2Q1,CHRNB2,KCNN3,ADAR,AL606500.1,EFNA1,SLC50A1,DPM3,	AQP10
IL6R	IL6R	1	154377669	154441926	3570	1	154419892	1:154419892	rs12730935	Intronic	IL6R, S100A7, RN7SL44P, S100A6, S100A5, S100A4, LOC101928034, S100A3, S100A2, S100A16, S100A14, S100A13, S100A1, CHTOP, SNAPIN, ILF2, TRX-CAT1-1, NPR1, MIR8083, RN7SL372P, INTS3, SLC27A3, LOC343052, GATAD2B, LOC645965, DENND4B, CRTC2, SLC39A1, MIR6737, CREB3L4, JTB, RAB13, RPS27, NUP210L, RPL34P5, RNU6-179P, RPS7P2, MIR5698, TPM3, RN7SL431P, MIR190B, C1orf189, C1orf43, UBAP2L, SNORA58B, HAX1, RNU…	IL6R	1	154377669	154441926	3570	154426585	154437724	CIS	G	A	A	1174	2992	0.39238	ADD	1496	1.02334	0.0264841	38.6396	5.03818e-227	1:154419892:G:A	1	154419892	CVDIII	plasma	226.298	650015	top	1:154419892:G:A.IL6R.plasma.CVDIII	csf	0.672781	0.033157	4.81923e-81	TRUE	AQP10,ATP8B2,LENEP,ZBTB7B,UBE2Q1,CHRNB2,KCNN3,ADAR,AL606500.1,EFNA1,SLC50A1,DPM3,	AQP10
IL6R	IL6R	1	154377669	154441926	3570	1	153636432	1:153636432	1:153636432:TTAC:T	Intronic	ILF2, LCE2C, LCE2B, LCE2A, LCE4A, C1orf68, LCEP2, LCEP1, KPRP, LCE1F, LCE1E, LCE1D, LCE1C, LCE1B, LCE1A, LCE6A, SMCP, IVL, SPRR4, SPRR1A, SPRR3, SPRR1B, SPRR2D, SPRR2A, SPRR2B, SPRR2E, SPRR2F, SPRR2C, SPRR2G, LOC101928009, LELP1, PRR9, RPLP0P4, LOR, PGLYRP3, PGLYRP4, RNU6-160P, S100A9, S100A12, LAPTM4BP1, S100A8, S100A15A, S100A7A, S100A7P1, S100A7L2, S100A7P2, S100A7, RN7SL44P, S100A6, S100A5, S…	ILF2	1	153634264	153643504	3608	153639759	153643458	CIS	TTAC	T	T	280	2992	0.0935829	ADD	1496	0.343877	0.0613196	5.60794	2.43547e-08	1:153636432:TTAC:T	1	153636432	CVDIII	plasma	7.61342	160662	top	1:153636432:TTAC:T.IL6R.plasma.CVDIII	csf	0.148945	0.0618417	0.0161394	TRUE	JTB,RAB13,S100A4,S100A3,S100A2,PGLYRP4,S100A9,S100A12,PSMB4,	JTB
IL6R	IL6R	1	154377669	154441926	3570	3	190655759	3:190655759	rs78054167	Intronic	P3H2, MTAPP2, P3H2-AS1, RNU6-1109P, NMNAT1P3, CLDN1, CLDN16, TMEM207, IL1RAP, GCNT1P3, RN7SKP296, CCT6P4, LOC100131685, GMNC, SNAR-I, OSTN, OSTN-AS1, UTS2B, CCDC50, LINCR-0002, PYDC2,	OSTN, GMNC	3	190595719	190595839	100170222			TRANS	A	T	T	1122	2992	0.375	ADD	1496	0.226891	0.0365703	6.20423	7.10251e-10	3:190655759:A:T	3	190655759	CVDIII	csf	9.14859	187162	top	3:190655759:A:T.IL6R.csf.CVDIII	plasma	0.022044	0.037034	0.551775	FALSE	GMNC,PYDC2,ATP13A4,OPA1,UTS2B,CCDC50,FGF12,ATP13A5,	GMNC
ILKAP	ILKAP	2	239079043	239112336	80895	2	33675889	2:33675889	rs74177028	Intronic	RASGRP3, MIR558, BIRC6-AS2, TTC27, MIR4765, LINC00486, LTBP1, H2ACP2, TYW1P1, RNA5SP91, RNA5SP92, MIR4430, RASGRP3, LOC105374454, FAM98A, ATP6V0E1P3, HNRNPA1P61, LINC01317, MYADML, SLC25A5P2, LINC01318,	RASGRP3	2	33661415	33789798	25780	33764718	33768694	TRANS	T	C	C	744	1952	0.381148	ADD	976	-0.25598	0.0462806	-5.53106	4.08943e-08	2:33675889:T:C	2	33675889	NEUx	csf	7.38834	156332	top	2:33675889:T:C.ILKAP.csf.NEUx	plasma	0.0491259	0.0488146	0.314497	FALSE	TTC27,FAM98A,LTBP1,	TTC27
ISLR2	ISLR2	15	74421715	74429143	57611	9	136155000	9:136155000	rs635634	Nearest	TTF1, CFAP77, RNU5D-2P, BARHL1, DDX31, GTF3C4, AK8, SPACA9, TSC1, GFI1B, MIR548AW, RPL39P24, RNU7-21P, EEF1A1P5, SNORD141A, LOC105376306, GTF3C5, MIR6877, CEL, CELP, RALGDS, GBGT1, OBP2B, LCN1P1, ABO, SURF6, MED22, RPL21P81, RPL7A, SNORD24, SNORD36B, SNORD36A, SNORD36C, SURF1, SURF2, SURF4, STKLD1, REXO4, ADAMTS13, CACFD1, SLC2A6, MYMK, ADAMTSL2, FAM163B, DBH, DBH-AS1, SARDH, VAV2, BRD3OS, BRD3, …	ABO	9	136125788	136150617	28	136131053	136150605	TRANS	C	T	T	388	1850	0.20973	ADD	925	-0.676831	0.0539981	-12.5343	2.13946e-33	9:136155000:C:T	9	136155000	NEUx	plasma	32.6697	370795	top	9:136155000:C:T.ISLR2.plasma.NEUx	csf	0.105392	0.0563574	0.0617751	FALSE	DDX31,GTF3C4,TMEM8C,ADAMTSL2,OBP2B,CACFD1,SLC2A6,FAM163B,	DDX31
ITGB2	ITGB2	21	46305868	46348730	3689	21	39385613	21:39385613	rs2836114	Intronic	RNU6-696P, LOC105372795, PIGP, TTC3, TTC3-AS1, DSCR9, RN7SL678P, VPS26C, DYRK1A, KCNJ6, DSCR4, DSCR8, LOC100288590, DSCR10, KCNJ15, SPATA20P1, LINC01423, ERG, SNRPGP13, LINC00114, ETS2, LOC101928398, LOC400867, RPSAP64, LINC01700,	DSCR4	21	39426313	39493454	10281	39465338	39493425	TRANS	T	C	C	95	2992	0.0317513	ADD	1496	-0.60597	0.103491	-5.85531	5.84404e-09	21:39385613:T:C	21	39385613	CVDIII	csf	8.23329	171954	top	21:39385613:T:C.ITGB2.csf.CVDIII	plasma	0.0841051	0.104649	0.421704	FALSE	DSCR4,DSCR8,KCNJ15,KCNJ6,PSMG1,CLDN14,DYRK1A,AP000695.1,DSCR3,	DSCR4
ITGB2	ITGB2	21	46305868	46348730	3689	3	190643896	3:190643896	rs71635338	Intronic	P3H2, MTAPP2, P3H2-AS1, RNU6-1109P, NMNAT1P3, CLDN1, CLDN16, TMEM207, IL1RAP, GCNT1P3, RN7SKP296, CCT6P4, LOC100131685, GMNC, SNAR-I, OSTN, OSTN-AS1, UTS2B, CCDC50, LINCR-0002, PYDC2,	OSTN, GMNC	3	190595719	190595839	100170222			TRANS	C	CT	CT	1123	2992	0.375334	ADD	1496	0.214259	0.0366859	5.84037	6.38029e-09	3:190643896:C:CT	3	190643896	CVDIII	csf	8.19516	171284	top	3:190643896:C:CT.ITGB2.csf.CVDIII	plasma	-0.0168581	0.0370997	0.649607	FALSE	GMNC,PYDC2,ATP13A4,OPA1,UTS2B,CCDC50,FGF12,ATP13A5,	GMNC
ITGB2	ITGB2	21	46305868	46348730	3689	12	40614434	12:40614434	rs76904798	Intronic	KIF21A, LOC390306, ABCD2, C12orf40, SLC2A13, RPL30P13, LINC02471, LRRK2, MUC19, LOC100420584, RNU6-713P, CNTN1, LOC100420117, PDZRN4,	LRRK2	12	40618799	40763087	120892	40706516	40713864	TRANS	C	T	T	335	2992	0.111965	ADD	1496	0.436723	0.057526	7.59174	5.52971e-14	12:40614434:C:T	12	40614434	CVDIII	csf	13.2573	240679	top	12:40614434:C:T.ITGB2.csf.CVDIII	plasma	0.00753209	0.0586248	0.897787	FALSE	LRRK2,SLC2A13,	LRRK2
JAM2	JAM2	21	27011570	27089874	58494	3	109576162	3:109576162	rs114101325	Nearest	GUCA1C, MORC1, MORC1-AS1, C3orf85, LINC00488, RNU6-1236P, LOC100419877, DPPA2, DPPA4, LOC100129989, H3P12, LINC01205, PPIAP15, MIR4445, DIMT1P1, LOC440973, RNU6ATAC15P, RPSAP29,	LOC440973	3	109634631	109635915	440973			TRANS	G	A	A	36	2992	0.0120321	ADD	1496	-0.943156	0.166636	-5.65998	1.81214e-08	3:109576162:G:A	3	109576162	NEUI	plasma	7.74181	163074	top	3:109576162:G:A.JAM2.plasma.NEUI	csf	0.253269	0.168298	0.132565	FALSE	PVRL3,CD96,ZBED2,PLCXD2,ABHD10,TAGLN3,TMPRSS7,MORC1,	PVRL3
JAM2	JAM2	21	27011570	27089874	58494	3	190643896	3:190643896	rs71635338	Intronic	P3H2, MTAPP2, P3H2-AS1, RNU6-1109P, NMNAT1P3, CLDN1, CLDN16, TMEM207, IL1RAP, GCNT1P3, RN7SKP296, CCT6P4, LOC100131685, GMNC, SNAR-I, OSTN, OSTN-AS1, UTS2B, CCDC50, LINCR-0002, PYDC2,	OSTN, GMNC	3	190595719	190595839	100170222			TRANS	C	CT	CT	1123	2992	0.375334	ADD	1496	0.234033	0.0366049	6.39347	2.16276e-10	3:190643896:C:CT	3	190643896	NEUI	csf	9.66499	195084	top	3:190643896:C:CT.JAM2.csf.NEUI	plasma	0.0448968	0.0370814	0.226178	FALSE	GMNC,PYDC2,ATP13A4,OPA1,UTS2B,CCDC50,FGF12,ATP13A5,	GMNC
KIF1BP	KIFBP	10	70748559	70776738	26128	8	131588473	8:131588473	rs150132345	Nearest	MTRF1LP2, GSDMC, FAM49B, RPL15P12, RNU7-181P, MIR5194, ASAP1, RNU6-1255P, ASAP1-IT2, ASAP1-IT1, ADCY8,	ADCY8	8	131792547	132053155	114	131916018	132003111	TRANS	C	A	A	11	1850	0.00594595	ADD	925	1.66379	0.299235	5.56014	3.52937e-08	8:131588473:C:A	8	131588473	NEUx	plasma	7.4523	157576	top	8:131588473:C:A.KIF1BP.plasma.NEUx	csf	0.538455	0.301478	0.0744015	FALSE	ASAP1,OC90,	ASAP1
KIR2DL3	KIR2DL3	19	55249978	55264504	3804	19	55283713	19:55283713	rs12611328	Intronic	KIR2DL1, MIR371A, MIR371B, MIR372, MIR373, NLRP12, MYADM, PRKCG, CACNG7, CACNG8, MIR935, CACNG6, VSTM1, TARM1, OSCAR, NDUFA3, TFPT, PRPF31, CNOT3, LENG1, TMC4, MBOAT7, TSEN34, RPS9, LOC100421130, LILRA6, LILRB5, LOC100420187, LILRB2, MIR4752, LILRA5, VN1R104P, LILRA4, LAIR1, TTYH1, LENG8-AS1, LENG8, LENG9, CDC42EP5, LAIR2, KIR3DX1, LILRA2, LILRA1, LILRB1, MIR8061, VN1R105P, LILRB4, LILRP2, KIR3DL…	KIR2DL1	19	55281245	55295774	3802	55281277	55295317	CIS	A	G	G	125	1850	0.0675676	ADD	925	0.544891	0.0906411	6.01152	2.64423e-09	19:55283713:A:G	19	55283713	NEUx	plasma	8.5777	177866	top	19:55283713:A:G.KIR2DL3.plasma.NEUx	csf	0.16705	0.0885922	0.0596462	FALSE	KIR2DL3,NLRP13,NLRP8,KIR3DX1,LAIR2,ZNF835,ZIM2,PEG3,NLRP5,NLRP9,RFPL4A,NLRP11,NLRP4,	KIR2DL3
KIR2DL3	KIR2DL3	19	55249978	55264504	3804	6	31922254	6:31922254	rs630379	Intronic	NELFE, NAPGP2, MUC21, MUC22, HCG22, RNU6-1133P, C6orf15, PSORS1C1, CDSN, PSORS1C2, POLR2LP1, CCHCR1, TCF19, POU5F1, PSORS1C3, HCG27, HLA-C, USP8P1, RPL3P2, WASF5P, LINC02571, HLA-B, MIR6891, DHFRP2, RNU6-283P, FGFR3P1, ZDHHC20P2, HLA-S, MICA-AS1, MICA, LINC01149, HLA-X, HCP5, HCG26, MICB-DT, MICB, PPIAP9, RPL15P4, MCCD1, ATP6V1G2-DDX39B, DDX39B, SNORD117, SNORD84, DDX39B-AS1, ATP6V1G2, NFKBIL1, L…	NELFE	6	31919864	31926748	7936			TRANS	C	A	A	556	1850	0.300541	ADD	925	0.314811	0.0487037	6.46379	1.65172e-10	6:31922254:C:A	6	31922254	NEUx	plasma	9.78206	196821	top	6:31922254:C:A.KIR2DL3.plasma.NEUx	csf	0.121709	0.0482748	0.0118551	TRUE
KIR2DL3	KIR2DL3	19	55249978	55264504	3804	6	30507577	6:30507577	rs9281006	Nearest	OR2I1P, UBD, OR2H5P, TMEM183AP1, SNORD32B, RPL13AP, OR2H2, GABBR1, SUMO2P1, MOG, ZFP57, ZDHHC20P1, HCG4P11, HLA-F, RPL23AP1, HLA-F-AS1, MICE, HCG9P5, IFITM4P, LOC353010, HCG4, HLA-V, HCG4P9, HLA-P, RPL7AP7, MICG, HCG4P8, HLA-G, HCGVIII-2, MICF, LOC353009, HCP5B, HCG4P7, HLA-H, HLA-T, DDX39BP1, MCCD1P1, LOC353008, HCG4B, HLA-K, HLA-U, HCG4P5, HLA-A, HCG4P4, HLA-W, MICD, HCG9, DDX39BP2, MCCD1P2, LO…	GNL1	6	30509154	30525371	2794	30521137	30523865	TRANS	AC	A	A	176	1850	0.0951351	ADD	925	0.453163	0.0761776	5.94878	3.83121e-09	6:30507577:AC:A	6	30507577	NEUx	plasma	8.41666	175132	top	6:30507577:AC:A.KIR2DL3.plasma.NEUx	csf	0.0505448	0.0760296	0.506333	FALSE
KIR2DL3	KIR2DL3	19	55249978	55264504	3804	6	31236316	6:31236316	rs2524098	Nearest	HCG18, TRIM39, TRIM39-RPP21, RPP21, HLA-N, UBQLN1P1, MICC, TMPOP1, SUCLA2P1, RANP1, HLA-E, LINC02569, GNL1, PRR3, ABCF1, MIR877, PPP1R10, MRPS18B, ATAT1, PTMAP1, C6orf136, DHX16, PPP1R18, NRM, RPL7P4, MDC1, MDC1-AS1, TUBB, FLOT1, IER3-AS1, IER3, RN7SL353P, HCG20, LINC00243, LINC02570, RN7SKP186, DDR1, MIR4640, GTF2H4, VARS2, SFTA2, MUCL3, HCG21, NAPGP2, MUC21, MUC22, HCG22, RNU6-1133P, C6orf15, P…	HLA-C	6	31236526	31239869	3107	31238876	31239867	TRANS	T	G	G	598	1850	0.323243	ADD	925	0.509092	0.0462653	11.0038	1.50634e-26	6:31236316:T:G	6	31236316	NEUx	plasma	25.8221	336861	top	6:31236316:T:G.KIR2DL3.plasma.NEUx	csf	0.111656	0.0478709	0.0198803	TRUE
KIR2DL3	KIR2DL3	19	55249978	55264504	3804	6	31586094	6:31586094	rs2736177	Nearest	ATAT1, PTMAP1, C6orf136, DHX16, PPP1R18, NRM, RPL7P4, MDC1, MDC1-AS1, TUBB, FLOT1, IER3-AS1, IER3, RN7SL353P, HCG20, LINC00243, LINC02570, RN7SKP186, DDR1, MIR4640, GTF2H4, VARS2, SFTA2, MUCL3, HCG21, NAPGP2, MUC21, MUC22, HCG22, RNU6-1133P, C6orf15, PSORS1C1, CDSN, PSORS1C2, POLR2LP1, CCHCR1, TCF19, POU5F1, PSORS1C3, HCG27, HLA-C, USP8P1, RPL3P2, WASF5P, LINC02571, HLA-B, MIR6891, DHFRP2, RNU6-2…	PRRC2A	6	31588492	31605548	7916	31604612	31605548	TRANS	T	C	C	265	1850	0.143243	ADD	925	0.432103	0.0642252	6.72794	3.01603e-11	6:31586094:T:C	6	31586094	NEUx	plasma	10.5206	207321	top	6:31586094:T:C.KIR2DL3.plasma.NEUx	csf	0.0694015	0.0644871	0.282101	FALSE
KIR2DL3	KIR2DL3	19	55249978	55264504	3804	6	30786313	6:30786313	rs9281055	Intronic	LINC00243, HCG4P8, HLA-G, HCGVIII-2, MICF, LOC353009, HCP5B, HCG4P7, HLA-H, HLA-T, DDX39BP1, MCCD1P1, LOC353008, HCG4B, HLA-K, HLA-U, HCG4P5, HLA-A, HCG4P4, HLA-W, MICD, HCG9, DDX39BP2, MCCD1P2, LOC353007, ZNRD1ASP, HCG4P3, HLA-J, ETF1P1, ZNRD1, PPP1R11, RNF39, TRIM31, TRIM31-AS1, TRIM40, TRIM10, TRIM15, TRIM26, PAIP1P1, HCG17, TRIM26BP, HLA-L, HCG18, TRIM39, TRIM39-RPP21, RPP21, HLA-N, UBQLN1P1,…	LINC00243	6	30780643	30798436	401247	30780643	30798436	TRANS	CTTTG	C	C	200	1850	0.108108	ADD	925	0.488184	0.0735805	6.63469	5.53445e-11	6:30786313:CTTTG:C	6	30786313	NEUx	plasma	10.2569	203660	top	6:30786313:CTTTG:C.KIR2DL3.plasma.NEUx	csf	0.0850682	0.0734505	0.247078	FALSE
KIRREL2	KIRREL2	19	36347813	36358038	84063	4	82025189	4:82025189	rs575637572	Intronic	PRKG2, RPSAP39, PRDM8, FGF5, MRPS25P1, CFAP299, LOC100419739, BMP3, PRKG2, LOC101928942, RNU5A-2P, RASGEF1B, MTCYBP44, COX5BP1, NPM1P41,	PRKG2	4	82008524	82136376	5593	82061782	82075298	TRANS	A	C	C	8	1952	0.00409836	ADD	976	-1.91344	0.345415	-5.53952	3.90237e-08	4:82025189:A:C	4	82025189	NEUx	csf	7.40867	156729	top	4:82025189:A:C.KIRREL2.csf.NEUx	plasma	-0.318374	0.354186	0.368946	FALSE	C4orf22,PRKG2,PAQR3,RASGEF1B,GK2,ANTXR2,ANXA3,FGF5,	C4orf22
KITLG	KITLG	12	88886570	88974250	4254	3	190640134	3:190640134	rs4308324	Intronic	P3H2, MTAPP2, P3H2-AS1, RNU6-1109P, NMNAT1P3, CLDN1, CLDN16, TMEM207, IL1RAP, GCNT1P3, RN7SKP296, CCT6P4, LOC100131685, GMNC, SNAR-I, OSTN, OSTN-AS1, UTS2B, CCDC50, LINCR-0002, PYDC2,	OSTN, GMNC	3	190595719	190595839	100170222			TRANS	A	T	T	1187	2992	0.396725	ADD	1496	0.236416	0.0361562	6.53875	8.49292e-11	3:190640134:A:T	3	190640134	INFI	csf	10.0709	201020	top	3:190640134:A:T.KITLG.csf.INFI	plasma	-0.00438322	0.0366697	0.90487	FALSE	GMNC,PYDC2,ATP13A4,OPA1,UTS2B,CCDC50,FGF12,ATP13A5,	GMNC
KITLG	KITLG	12	88886570	88974250	4254	16	68069294	16:68069294	16:68069294:CT:C	Intronic	DUS2, C16orf70, B3GNT9, TRADD, FBXL8, HSF4, NOL3, KIAA0895L, EXOC3L1, E2F4, ELMO3, MIR328, LRRC29, TMEM208, FHOD1, SLC9A5, PLEKHG4, KCTD19, RN7SKP118, LRRC36, TPPP3, RNU1-123P, ZDHHC1, HSD11B2, ATP6V0D1, AGRP, LOC100505942, RIPOR1, LOC107984813, CTCF, CARMIL2, ACD, PARD6A, ENKD1, C16orf86, GFOD2, RANBP10, TSNAXIP1, CENPT, THAP11, NUTF2, EDC4, NRN1L, PSKH1, CTRL, PSMB10, LCAT, SLC12A4, DPEP3, DPEP…	DUS2	16	68057187	68113223	54920			TRANS	CT	C	C	467	2992	0.156083	ADD	1496	0.304223	0.0503862	6.03783	1.96747e-09	16:68069294:CT:C	16	68069294	INFI	plasma	8.70609	180010	top	16:68069294:CT:C.KITLG.plasma.INFI	csf	-0.030589	0.0509911	0.548672	FALSE	SLC12A4,DPEP3,DPEP2,DUS2,NFATC3,PSKH1,CTRL,CTC-479C5.12,NRN1L,CENPT,NUTF2,EDC4,GFOD2,ESRP2,PLA2G15,PSMB10,LCAT,RANBP10,TSNAXIP1,ATP6V0D1,AGRP,SLC7A6OS,PRMT7,ACD,PARD6A,ENKD1,C16orf86,THAP11,CTCF,ELMO3,KCTD19,LRRC36,	SLC12A4
KITLG	KITLG	12	88886570	88974250	4254	16	68286748	16:68286748	rs55897859	Intronic	PLA2G15, PLEKHG4, KCTD19, RN7SKP118, LRRC36, TPPP3, RNU1-123P, ZDHHC1, HSD11B2, ATP6V0D1, AGRP, LOC100505942, RIPOR1, LOC107984813, CTCF, CARMIL2, ACD, PARD6A, ENKD1, C16orf86, GFOD2, RANBP10, TSNAXIP1, CENPT, THAP11, NUTF2, EDC4, NRN1L, PSKH1, CTRL, PSMB10, LCAT, SLC12A4, DPEP3, DPEP2, KARS1P3, DPEP2NB, RNU6-359P, DDX28, DUS2, NFATC3, RPS12P27, ESRP2, MIR6773, PLA2G15, SLC7A6, RNU6-1262P, SLC7A6…	PLA2G15	16	68279276	68294961	23659	68288684	68294959	TRANS	G	C	C	349	2992	0.116644	ADD	1496	0.333172	0.0570305	5.84199	6.32003e-09	16:68286748:G:C	16	68286748	INFI	plasma	8.19928	171357	top	16:68286748:G:C.KITLG.plasma.INFI	csf	-0.0409476	0.0576685	0.477783	FALSE	NRN1L,PSKH1,DDX28,NFATC3,CTRL,CTC-479C5.12,PSMB10,LCAT,NOB1,	NRN1L	16:68286704-68286872	enh
KLB	KLB	4	39408550	39453153	152831	4	39460490	4:39460490	rs2276890	Intronic	RPL9, LINC01259, LINC02278, KLF3-AS1, KLF3, RNA5SP158, TLR10, TLR1, TLR6, FAM114A1, MIR574, TMEM156, KLHL5, WDR19, RFC1, RNU6-32P, RNU6-887P, KLB, MIR5591, RPL9, LIAS, LOC401127, UGDH, UGDH-AS1, SMIM14, RNU7-11P, UBE2K, RN7SL558P, ZBTB12BP, PDS5A, RNA5SP159, PABPC1P1, KRT18P25, LOC344967, N4BP2, RNU6-1112P, RHOH, LINC02265, CHRNA9, RNU7-74P, RBM47,	RPL9	4	39455744	39460568	6133	39457948	39460535	CIS	C	G	G	620	1850	0.335135	ADD	925	-0.66754	0.0454617	-14.6836	5.04198e-44	4:39460490:C:G	4	39460490	NEUx	plasma	43.2974	411428	top	4:39460490:C:G.KLB.plasma.NEUx	csf	-0.102827	0.0485142	0.0342991	TRUE	SMIM14,PDS5A,UGDH,KLB,RHOH,WDR19,KLHL5,TLR10,TLR1,TLR6,FAM114A1,	SMIM14
KLB	KLB	4	39408550	39453153	152831	16	13198631	16:13198631	rs113148695	Intronic	SHISA9, CPPED1, MIR4718, RPL35AP34, SHISA9, TMF1P1, ERCC4, RPS26P52, LINC02185, LINC02186, MRTFB,	SHISA9	16	12995455	13334273	729993	13176237	13329150	TRANS	T	C	C	66	1952	0.0338115	ADD	976	0.687627	0.124916	5.50471	4.72914e-08	16:13198631:T:C	16	13198631	NEUx	csf	7.32522	155094	top	16:13198631:T:C.KLB.csf.NEUx	plasma	0.115844	0.131154	0.37732	FALSE	SHISA9,MKL2,ERCC4,EMP2,RMI2,SOCS1,	SHISA9
KLB	KLB	4	39408550	39453153	152831	17	66879927	17:66879927	rs34931250	Intronic	ABCA8, RN7SL622P, C17orf58, TRR-CCG2-1, KPNA2, FBXO36P1, LINC00674, LRRC37A16P, SH3GL1P3, RDM1P3, ARHGAP27P2, AMZ2, ARSG, SLC16A6, TRUND-NNN5-1, PRKAR1A, WIPI1, MIR635, FAM20A, LINC01482, ABCA8, ABCA9, ABCA9-AS1, ABCA6, SEC24AP1, MIR4524B, MIR4524A, ABCA10, PRO1804, ABCA5, SNRPGP4, MAP2K6, LOC105371880, LINC01483,	ABCA8	17	66863428	66951533	10351	66927930	66951492	TRANS	C	T	T	166	1850	0.0897297	ADD	925	-0.713628	0.0748554	-9.53342	1.30285e-20	17:66879927:C:T	17	66879927	NEUx	plasma	19.8851	299169	top	17:66879927:C:T.KLB.plasma.NEUx	csf	0.12676	0.0757041	0.0943713	FALSE	ABCA8,ABCA10,ABCA6,WIPI1,ABCA9,FAM20A,AC079210.1,KCNJ2,PRKAR1A,AMZ2,ARSG,MAP2K6,KCNJ16,SLC16A6,	ABCA8
KLK6	KLK6	19	51461887	51472847	5653	3	190643896	3:190643896	rs71635338	Intronic	P3H2, MTAPP2, P3H2-AS1, RNU6-1109P, NMNAT1P3, CLDN1, CLDN16, TMEM207, IL1RAP, GCNT1P3, RN7SKP296, CCT6P4, LOC100131685, GMNC, SNAR-I, OSTN, OSTN-AS1, UTS2B, CCDC50, LINCR-0002, PYDC2,	OSTN, GMNC	3	190595719	190595839	100170222			TRANS	C	CT	CT	1123	2992	0.375334	ADD	1496	0.248547	0.0365408	6.8019	1.48884e-11	3:190643896:C:CT	3	190643896	CVDIII	csf	10.8272	211465	top	3:190643896:C:CT.KLK6.csf.CVDIII	plasma	0.0227732	0.0370976	0.539393	FALSE	GMNC,PYDC2,ATP13A4,OPA1,UTS2B,CCDC50,FGF12,ATP13A5,	GMNC
KYNU	KYNU	2	143635233	143813402	8942	2	143663630	2:143663630	rs34804412	Intronic	KYNU, UBE2V1P14, LOC100129955, KYNU, STIP1P1, LOC100418906, MTCYBP11, MTND6P11, MTND5P24, MTND4P22, MTND3P9, MTCO3P5, MTATP6P5, MTCO2P5, ARHGAP15,	KYNU	2	143635233	143813402	8942	143676248	143715644	CIS	CTT	C	C	135	2992	0.0451203	ADD	1496	0.563811	0.086735	6.50039	1.08906e-10	2:143663630:CTT:C	2	143663630	NEUI	plasma	9.96295	199464	top	2:143663630:CTT:C.KYNU.plasma.NEUI	csf	0.18735	0.0878258	0.0330713	TRUE	KYNU,LRP1B,	KYNU
[truncated: 310 more rows]
[truncated: 3 more columns]

## Sheet: Table EV4
EBI GWAS findings for Bonferroni significant CSF pQTLs - novelty assessment
novelty verdict	original_snp	updated_snp	chr	pos	biomarker	pqtls	pqtls_for_this_biomarker	pqtls_in_CSF	pqtls_for_this_biomarker_in_CSF
[truncated: 174 more rows]

## Sheet: Table EV5
EBI GWAS findings for Bonferroni significant CSF pQTLs - summary of catalogue hits
[truncated: 141 more rows]

[truncated: 11 more sheets: Table EV6, Table EV7, Table EV8, Table EV9, Table EV10, Table EV11, Table EV12, Table EV13,  Table EV14, Table EV15, Table EV16]
