# Supplementary material for: The genetic regulation of protein expression in cerebrospinal fluid
Source: EMBO Mol Med. 2022 Dec 12;15(1):e16359. doi: 10.15252/emmm.202216359 (PMC9832827; doi:10.15252/emmm.202216359)
Supplement: Supplementary file 11 — Dataset EV7 [file EMMM-15-e16359-s008.xls]

## Sheet: Legend
Dataset EV7 Legend	Title
Replicated CSF pQTLs from Yang et al.

## Sheet: Dataset EV7
Replicated CSF pQTLs from Yang, C. et al. “Genomic atlas of the proteome from brain, CSF and plasma prioritizes proteins implicated in neurological disorders”. Nat Neurosci (2021).
Protein	Gene	Uniprot Entry	ID	rsId	CIS/Trans	REF	ALT	A1	A1_FREQ	BETA	SE	T_STAT	P	Target	UniProt	EntrezGeneSymbol	pQTL	refAllele	altAllele	MAF	pQTL_Type	BETA_paper	p_value	Type
CD33	CD33	P20138	19:51718837	rs273634	CIS	C	T	T	0.406	1.15	0.028	41.304	2.71e-216	Siglec-3	P20138	CD33	19:51718837	C	T	0.435795	CIS	0.0630983	8.78e-18	Same pQTL Same Protein
CHIT1	CHIT1	Q13231	1:203184766	rs872583	CIS	T	C	C	0.193	-0.924	0.039	-23.485	4.61e-104	YKL-40	P36222	CHI3L1	1:203192137	A	G	0.19508	CIS	-0.0798242	9.75e-14	Proxy pQTL Same Protien
IL_6RA	IL6R	P08887	1:154425456	rs12126142	CIS	G	A	A	0.392	0.676	0.033	20.364	1.51e-81	IL-6 sRa	P08887	IL6R	1:154425456	A	G	0.409546	CIS	0.111814	1.46e-105	Same pQTL Same Protein
GPNMB	GPNMB	Q14956	7:23293098	rs199348	CIS	C	A	A	0.384	-0.713	0.04	-17.931	2.4e-62	GPNMB	Q14956	GPNMB	7:23293098	A	C	0.420348	CIS	-0.112224	4.33e-79	Same pQTL Same Protein
Siglec_9	SIGLEC9	Q9Y336	19:51630482	rs2258983	CIS	A	C	C	0.429	0.554	0.035	15.95	5.2e-53	Siglec-9	Q9Y336	SIGLEC9	19:51628529	A	G	0.438415	CIS	1.12773	2.41e-299	Proxy pQTL Same Protien
FAS	FAS	P25445	10:90753062	10:90753062:ATT:A	CIS	ATT	A	A	0.478	-0.507	0.034	-14.724	6.38e-46	Fas, soluble	P25445	FAS	10:90755056	A	T	0.470719	CIS	-0.056021	4.38e-30	Proxy pQTL Same Protien
gal_8	LGALS8	O00214	1:236752189	rs768948	CIS	T	C	C	0.283	-0.565	0.039	-14.397	4.19e-44	Galectin-8	O00214	LGALS8	1:236752189	C	T	0.295231	CIS	-0.0297686	3.41e-14	Same pQTL Same Protein
SELE	SELE	P16581	9:136141870	rs2519093	TRANS	C	T	T	0.209	-0.556	0.043	-12.81	1.02e-35	sE-Selectin	P16581	SELE	9:136141870	C	T	0.180695	TRANS	-0.114065	3.23e-24	Same pQTL Same Protein
Gal_3	LGALS3	P17931	14:55585374	rs78033747	CIS	T	C	C	0.092	-0.725	0.06	-12.057	5.16e-32	Galectin-3	P17931	LGALS3	14:55585374	C	T	0.0804829	CIS	-0.0871145	4.1e-40	Same pQTL Same Protein
CCL2	CCL2	P13500	3:42906116	rs2228467	TRANS	T	C	C	0.083	0.735	0.063	11.58	9.29e-30	MCP-1	P13500	CCL2	3:42906116	A	G	0.0574163	TRANS	0.0640117	2.71e-12	Same pQTL Same Protein
NAAA	NAAA	Q02083	4:76919536	rs4282209	CIS	G	A	A	0.416	0.408	0.036	11.402	6.16e-29	ASAHL	Q02083	NAAA	4:76919536	A	G	0.370817	TRANS	0.0453644	2.91e-13	Same pQTL Same Protein
RARRES2	RARRES2	Q99969	7:150028958	rs3735172	CIS	A	G	G	0.264	0.446	0.039	11.399	6.39e-29	TIG2	Q99969	RARRES2	7:150028958	A	G	0.280808	CIS	0.0188453	2.54e-08	Same pQTL Same Protein
PSME1	PSME1	Q06323	1:154425456	rs12126142	TRANS	G	A	A	0.404	0.477	0.043	10.982	1.55e-26	IL-6 sRa	P08887	IL6R	1:154425456	A	G	0.409546	CIS	0.111814	1.46e-105	Same pQTL Different Protein
NT_proBNP	NPPB	P16860	1:11914829	rs6668352	CIS	G	A	A	0.28	0.422	0.04	10.522	5e-25	N-terminal pro-BNP	P16860	NPPB	1:11921993	A	C	0.272662	CIS	0.0522893	4.92e-19	Proxy pQTL Same Protien
IL6	IL6	P05231	7:22832984	rs11327968	CIS	GA	G	GA	0.399	-0.367	0.035	-10.337	2.95e-24	BAFF	Q9Y275	TNFSF13B	7:22828436	C	T	0.391901	TRANS	-0.0350781	3.42e-17	Proxy pQTL Different Protien
IL16	IL16	Q14005	15:81600451	rs4778639	CIS	T	G	G	0.08	-0.643	0.064	-10.039	5.17e-23	IL-16	Q14005	IL16	15:81600451	A	C	0.0718103	CIS	-0.0705678	4.56e-27	Same pQTL Same Protein
FGF_19	FGF19	O95750	11:69521358	rs882797	CIS	C	T	T	0.166	-0.459	0.048	-9.577	3.99e-21	FGF-19	O95750	FGF19	11:69523592	A	G	0.150069	CIS	-0.0848136	4.38e-22	Proxy pQTL Same Protien
CTSS	CTSS	P25774	1:151115887	rs79671334	CIS	C	G	G	0.068	-0.599	0.07	-8.507	4.27e-17	Cathepsin S	P25774	CTSS	1:151115887	C	G	0.0609511	CIS	-0.105299	2.16e-30	Same pQTL Same Protein
CTSF	CTSF	Q9UBX1	11:66328095	rs1815739	CIS	T	C	T	0.43	-0.252	0.033	-7.631	4.07e-14	CATF	Q9UBX1	CTSF	11:66331458	A	G	0.435538	CIS	-0.0246714	4.71e-08	Proxy pQTL Same Protien
CTSF	CTSF	Q9UBX1	11:66331458	rs572846	CIS	A	G	A	0.453	-0.241	0.033	-7.271	5.67e-13	CATF	Q9UBX1	CTSF	11:66331458	A	G	0.435538	CIS	-0.0246714	4.71e-08	Same pQTL Same Protein
CTSS	CTSS	P25774	1:150257262	rs942453	CIS	A	G	G	0.116	-0.41	0.057	-7.192	1e-12	Cathepsin S	P25774	CTSS	1:150257262	A	G	0.149299	CIS	-0.0522588	2.25e-14	Same pQTL Same Protein
Gal_3	LGALS3	P17931	14:55956501	rs571085142	CIS	A	C	C	0.093	-0.395	0.062	-6.407	1.98e-10	Galectin-3	P17931	LGALS3	14:55948771	C	T	0.0937082	CIS	-0.0426894	2.99e-11	Proxy pQTL Same Protien
GPNMB	GPNMB	Q14956	12:40614434	rs76904798	TRANS	C	T	T	0.109	0.432	0.072	5.985	3.04e-09	GPNMB	Q14956	GPNMB	12:40614434	C	T	0.131404	TRANS	0.0552227	2.28e-09	Same pQTL Same Protein
GPNMB	GPNMB	Q14956	12:40614434	rs76904798	TRANS	C	T	T	0.109	0.432	0.072	5.985	3.04e-09	GRN	P28799	GRN	12:40614434	C	T	0.131404	TRANS	0.0294251	8.6e-09	Same pQTL Different Protein
MMP_2	MMP2	P08253	16:55502876	rs708267	CIS	C	T	T	0.154	-0.28	0.048	-5.773	9.43e-09	MMP-2	P08253	MMP2	16:55502876	C	T	0.11828	CIS	-0.0311543	7.86e-11	Same pQTL Same Protein
Identified in both studies, but with reverse directionality
Protein	Gene	Uniprot Entry	ID	rsId	CIS/Trans	REF	ALT	A1	A1_FREQ	BETA	SE	T_STAT	P	Target	UniProt	EntrezGeneSymbol	pQTL	refAllele	altAllele	MAF	pQTL_Type	BETA_paper	p_value	Type
CHI3L1	CHI3L1	P36222	1:203158229	rs946262	CIS	C	T	T	0.215	-0.427	0.043	-10.022	6.36e-23	YKL-40	P36222	CHI3L1	1:203158229	C	T	0.202643	CIS	0.0944775	5.41e-18	Same pQTL Same Protein
IL_18R1	IL18R1	Q13478	2:102926511	rs10178436	CIS	T	C	C	0.486	-0.889	0.028	-32.182	4.54e-173	IL-18 Ra	Q13478	IL18R1	2:102926511	A	G	0.463667	CIS	0.142083	4.21e-162	Same pQTL Same Protein
PD_L1	CD274	Q9NZQ7	9:5460801	rs7048841	CIS	T	C	C	0.471	-0.404	0.034	-11.808	7.92e-31	B7-H1	Q9NZQ7	CD274	9:5460801	C	T	0.472129	CIS	0.047533	1.78e-26	Same pQTL Same Protein
IL_18R1	IL18R1	Q13478	2:102926511	rs10178436	CIS	T	C	C	0.486	-0.889	0.028	-32.182	4.54e-173	IL-1 R4	Q01638	IL1RL1	2:102926511	A	G	0.463667	CIS	0.310681	1.71e-190	Same pQTL Different Protein
CHI3L1	CHI3L1	P36222	1:203155882	rs4950928	CIS	G	C	G	0.21	-0.282	0.043	-6.585	6.23e-11	YKL-40	P36222	CHI3L1	1:203158229	C	T	0.202643	CIS	0.0944775	5.41e-18	Proxy pQTL Same Protien
ST2	IL1RL1	Q01638	2:102945416	rs76886731	CIS	A	T	T	0.481	-0.653	0.032	-20.413	6.87e-82	IL-1 R4	Q01638	IL1RL1	2:102948819	C	T	0.487952	CIS	0.309516	4.27e-185	Proxy pQTL Same Protien
ST2	IL1RL1	Q01638	2:102945416	rs76886731	CIS	A	T	T	0.481	-0.653	0.032	-20.413	6.87e-82	IL-18 Ra	Q13478	IL18R1	2:102948819	C	T	0.487952	CIS	0.143453	2.02e-165	Proxy pQTL Same Protien
sFRP_3	FRZB	Q92765	2:183699768	rs73977799	CIS	G	A	A	0.076	-0.385	0.069	-5.616	2.33e-08	sFRP-3	Q92765	FRZB	2:183708256	C	A	0.0812918	CIS	0.0742261	4.12e-13	Proxy pQTL Same Protien
