# Supplementary material for: The genetic regulation of protein expression in cerebrospinal fluid
Source: EMBO Mol Med. 2022 Dec 12;15(1):e16359. doi: 10.15252/emmm.202216359 (PMC9832827; doi:10.15252/emmm.202216359)
Supplement: Supplementary file 12 — Dataset EV8 [file EMMM-15-e16359-s016.xls]

## Sheet: Legend
Dataset EV8 Legend
CSF cis-pQTLs with previous eQTL evidence (eQTL meta-analysis study, Sieberts S.K. et al., “Large eQTL meta-analysis reveals differing patterns between cerebral cortical and cerebellar brain regions”. Scientific data (2020))

## Sheet: Dataset EV8
CSF cis-pQTLs with previous eQTL evidence (eQTL meta-analysis study, Sieberts S.K. et al., “Large eQTL meta-analysis reveals differing patterns between cerebral cortical and cerebellar brain regions”. Scientific data (2020))
Protein	Study_Gene	Study_Gene_Chrom	Study_Gene_Start	Study_Gene_End	Study_Gene_Entrez_ID	CHROM_pQTL	POS_pQTL	ID	rsId	Genes_Matched	Best_Gussed_Gene	CHROM_pQTL_Gene	pQTL_Gene_Start	pQTL_Gene_End	pQTL_Gene_Entrez_ID	Transcription Start (bp)	Transcription End (bp)	CIS/Trans	REF	ALT	A1	A1_FREQ	BETA	SE	T_STAT	P	chromosome	snpLocation	snpid	snpLocId	gene	geneSymbol	statistic	pvalue	FDR	beta	A1	A2	A2freq	expressionIncreasingAllele	strand	geneBiotype	geneStartPosition	geneEndPosition	Colocalization Probabilty	Colocalized (>0.85)	Effect Direction
CCL24	CCL24	7	75440143	75452690	6369	7	75973115	7:75973115	rs147787064	YWHAG, PMS2P2, STAG3L1, LOC541473, TRIM73, NSUN5P1, POM121C, SPDYE5, PMS2P3, HIP1, CCL26, CCL24, LOC100129130, RHBDD2, POR, MIR4651, RPL7L1P3, SNORA14A, TMEM120A, STYXL1, MDH2, RNU6-863P, GTF2IP7, LOC645324, LOC100420548, SRRM3, HSPB1, YWHAG, SSC4D, ZP3, DTX2, FDPSP2, UPK3B, SPDYE16, LOC100133091, POMZP3, DTX2P1, FDPSP7, DTX2P1-UPK3BP1-PMS2P11, UPK3BP1, PMS2P11, SPDYE17, PMS2P9, SPDYE18, LOC10042…	YWHAG	7	75956116	75988308	7532	75958815	75988306	CIS	C	T	T	0.0170455	1.0027	0.137002	7.31886	4.06755e-13	7	75973115	rs147787064	7:75973115_C_T	ENSG00000188372	ZP3	-4.12166	3.76155e-05	0.00123533	-0.675934	C	T	0.021238	C	1	protein_coding	76397518	76442071	0	NO	OPPOSITE
LTA	LTA	6	31539876	31542101	4049	6	31540757	6:31540757	rs2229092	LTA, MIR877, PPP1R10, MRPS18B, ATAT1, PTMAP1, C6orf136, DHX16, PPP1R18, NRM, RPL7P4, MDC1, MDC1-AS1, TUBB, FLOT1, IER3-AS1, IER3, RN7SL353P, HCG20, LINC00243, LINC02570, RN7SKP186, DDR1, MIR4640, GTF2H4, VARS2, SFTA2, MUCL3, HCG21, NAPGP2, MUC21, MUC22, HCG22, RNU6-1133P, C6orf15, PSORS1C1, CDSN, PSORS1C2, POLR2LP1, CCHCR1, TCF19, POU5F1, PSORS1C3, HCG27, HLA-C, USP8P1, RPL3P2, WASF5P, LINC02571,…	LTA	6	31539876	31542101	4049	31540093	31541627	CIS	A	C	C	0.0581551	-0.989504	0.0736923	-13.4275	6.80986e-39	6	31540757	rs2229092	6:31540757_A_C	ENSG00000137310	TCF19	4.82173	1.42319e-06	5.30184e-05	0.371207	A	C	0.0615861	C	1	protein_coding	31158542	31167159	0	NO	OPPOSITE
TMPRSS5	TMPRSS5	11	113558268	113577095	80975	11	113544113	11:113544113	rs4938033	LOC101928847, NCAM1, RNU7-187P, NCAM1-AS1, TTC12, ANKK1, DRD2, MIR4301, TMPRSS5, MTRF1LP1, ZW10, RPS29P19, LOC100288385, CLDN25, LOC390251, ATF4P4, LRRC37A13P, USP28, LOC100421976, RNU6-1107P, HTR3B, HTR3A, ZBTB16, NNMT, LOC101928940, C11orf71, RBM7, REXO2, LOC100422382, NXPE2P1, NXPE1, NXPE4, LOC100132172,	TMPRSS5	11	113558268	113577095	80975	113569560	113577030	CIS	T	G	G	0.337233	-0.69827	0.0339958	-20.5399	8.95545e-83	11	113544113	rs4938033	11:113544113_G_T	ENSG00000166682	TMPRSS5	14.2895	2.54342e-46	1.796e-43	0.508504	G	T	0.639162	T	-1	protein_coding	113687550	113706373	5.3851e-60	NO	OPPOSITE
WFIKKN1	WFIKKN1	16	680985	684117	117166	16	629445	16:629445	rs34937785	PIGQ, DDX11L10, WASH4P, MIR6859-4, WASIR2, IL9RP3, POLR3K, SNRNP25, RHBDF1, MPG, NPRL3, HBZ, HBZP1, HBM, HBAP1, HBA2, HBA1, HBQ1, LUC7L, LOC100129478, FAM234A, RGS11, ARHGDIG, PDIA2, AXIN1, MRPL28, PGAP6, LOC100134368, RPL23AP5, NME4, DECR2, RAB11FIP3, LINC00235, CAPN15, MIR5587, MIR3176, PRR35, NHLRC4, PIGQ, RAB40C, WFIKKN1, METTL26, TRG-CCC2-2, LOC100287175, MCRIP2, LOC105371038, WDR90, RHOT2, …	PIGQ	16	619968	634138	9091	632490	632947	CIS	C	T	T	0.200535	0.77302	0.0412977	18.7182	2.11424e-70	16	629445	rs34937785	16:629445_C_T	ENSG00000127578	WFIKKN1	-4.193	2.75293e-05	0.00135272	-0.203059	C	T	0.184547	C	1	protein_coding	629239	634116	3.61461e-57	NO	OPPOSITE
CTSC	CTSC	11	88026760	88070904	1075	11	88053979	11:88053979	rs217053	CTSC, HMGB3P25, RNU6-1135P, LINC02711, MTCYBP41, RAB38, MIR3166, CTSC, GAPDHP70, GRM5, GRM5-AS1, RNU6-16P, TYR, CBX3P7,	CTSC	11	88026760	88070904	1075	88067904	88070904	CIS	C	T	T	0.208556	-0.745104	0.0409912	-18.1772	7.34178e-67	11	88053979	rs217053	11:88053979_T_C	ENSG00000109861	CTSC	3.66171	0.000250533	0.0100205	0.163783	T	C	0.791238	C	-1	protein_coding	88293592	88337787	0.000165857	NO	OPPOSITE
CTSF	CTSF	11	66330935	66336077	8722	11	66331458	11:66331458	rs572846	CTSF, ZNRD2-AS1, ZNRD2, FAM89B, EHBP1L1, KCNK7, MAP3K11, PCNX3, MIR4690, SIPA1, MIR4489, RELA, RN7SL309P, KAT5, RNASEH2C, KRT8P26, AP5B1, OVOL1, OVOL1-AS1, SNX32, CFL1, MUS81, EFEMP2, CTSW, FIBP, CCDC85B, FOSL1, C11orf68, DRAP1, TSGA10IP, SART1, LOC100420020, EIF1AD, BANF1, CST6, CATSPER1, GAL3ST3, SF3B2, SNORD13F, PACS1, KLC2, RAB1B, CNIH2, YIF1A, TMEM151A, CD248, RIN1, BRMS1, B4GAT1, LOC1027240…	CTSF	11	66330935	66336077	8722	66333846	66336312	CIS	A	G	A	0.453033	-0.240763	0.0331134	-7.27087	5.67485e-13	11	66331458	rs572846	11:66331458_A_G	ENSG00000174080	CTSF	3.59835	0.000320242	0.012399	0.133324	A	G	0.529371	G	-1	protein_coding	66563463	66568841	0.00572314	NO	OPPOSITE
IL6R	IL6R	1	154377669	154441926	3570	1	154425456	1:154425456	rs12126142	IL6R, S100A7, RN7SL44P, S100A6, S100A5, S100A4, LOC101928034, S100A3, S100A2, S100A16, S100A14, S100A13, S100A1, CHTOP, SNAPIN, ILF2, TRX-CAT1-1, NPR1, MIR8083, RN7SL372P, INTS3, SLC27A3, LOC343052, GATAD2B, LOC645965, DENND4B, CRTC2, SLC39A1, MIR6737, CREB3L4, JTB, RAB13, RPS27, NUP210L, RPL34P5, RNU6-179P, RPS7P2, MIR5698, TPM3, RN7SL431P, MIR190B, C1orf189, C1orf43, UBAP2L, SNORA58B, HAX1, RNU…	IL6R	1	154377669	154441926	3570	154426585	154437724	CIS	G	A	A	0.39238	0.675625	0.033178	20.3637	1.50541e-81	1	154425456	rs12126142	1:154425456_G_A	ENSG00000143552	NUP210L	-3.29631	0.000979631	0.0305753	-0.127969	G	A	0.395331	G	-1	protein_coding	153992685	154155116	0.0258089	NO	OPPOSITE
SELP	SELP	1	169558087	169599362	6403	1	169563951	1:169563951	rs6136	SELP, DPT, LINC00626, SUMO1P2, LINC00970, RPL29P7, RNA5SP66, LOC101928596, ATP1B1, NME7, BLZF1, CCDC181, SLC19A2, F5, SELP, SELL, SELE, METTL18, C1orf112, SCYL3, RN7SL333P, KIFAP3, RN7SL269P, MRPS10P1, SIGLEC30P, METTL11B, MIR3119-2, MIR3119-1, LINC01681, ISCUP1, LINC01142, HAUS4P1, GORAB-AS1, GORAB,	SELP	1	169558087	169599362	6403	169558695	169588415	CIS	T	G	G	0.132019	-0.719471	0.0501164	-14.356	7.03497e-44	1	169563951	rs6136	1:169563951_T_G	ENSG00000198734	F5	3.21254	0.00131568	0.0388828	0.208593	T	G	0.11422	G	-1	protein_coding	169514166	169586588	0.0323093	NO	OPPOSITE
GGT5	GGT5	22	24615622	24641110	2687	22	24621826	22:24621826	rs7288670	GGT5, POM121L11P, RPS10P30, LINC02556, CES5AP1, ZDHHC8P1, LINC01659, FAM230I, PCAT14, IGLL1, DRICH1, GUSBP11, ASLP1, RGL4, ZNF70, VPREB3, C22orf15, CHCHD10, MMP11, SMARCB1, DERL3, SLC2A11, RN7SL268P, MIF-AS1, MIF, LOC100129358, GSTT2B, DDTL, DDT, GSTT2, GSTT4, MTND1P13, EIF4EBP1P2, LOC100420769, GSTT1-AS1, GSTT1, GSTTP2, CABIN1, SUSD2, GGT5, GGTLC4P, POM121L9P, BCRP1, RPS10P29, SPECC1L-ADORA2A, S…	GGT5	22	24615622	24641110	2687	24628941	24641050	CIS	A	G	G	0.286885	-0.538315	0.0470597	-11.439	1.61068e-28	22	24621826	rs7288670	22:24621826_A_G	ENSG00000244723	ASLP1	3.36705	0.000811339	0.0232315	0.219556	A	G	0.306529	G	-1	unprocessed_pseudogene	23649213	23653334	0.0348001	NO	OPPOSITE
CTSZ	CTSZ	20	57570240	57582309	1522	20	57577567	20:57577567	rs163796	CTSZ, LINC01742, HSPD1P19, C20orf85, ANKRD60, PPP4R1L, RAB22A, VAPB, APCDD1L, APCDD1L-DT, LINC01711, STX16-NPEPL1, STX16, NPEPL1, PIEZO1P2, LOC105372695, MIR296, MIR298, GNAS-AS1, GNAS, LOC101927932, NELFCD, CTSZ, TUBB1, ATP5F1E, SLMO2-ATP5E, PRELID3B, MRPS16P2, ZNF831, EDN3, PIEZO1P1, PHACTR3, PHACTR3-AS1, RNU7-141P, SYCP2, FAM217B, PPP1R3D, CDH26,	CTSZ	20	57570240	57582309	1522	57581097	57582160	CIS	G	A	A	0.415441	-0.258601	0.0362819	-7.12754	1.5848e-12	20	57577567	rs163796	20:57577567_A_G	ENSG00000101158	NELFCD	6.50713	7.65989e-11	1.20214e-08	0.246342	A	G	0.60784	G	1	protein_coding	58981208	58995133	0.0487656	NO	OPPOSITE
LGALS3	LGALS3	14	55595970	55612148	3958	14	55585374	14:55585374	rs78033747	CDKN3, CNIH1, GMFB, CGRRF1, SAMD4A, GCH1, RNU6ATAC9P, MIR4308, FDPSP3, WDHD1, RPSAP13, SOCS4, MAPK1IP1L, LGALS3, DLGAP5, UBE2L1, COX5AP1, FBXO34, RPL34P28, CHMP4BP1, ATG14, HMGN1P1, RPL21P6, TBPL2, RPL7AP4, ABI1P1, KTN1-AS1, KTN1, RPL13AP3, LINC00520, PELI2,	LGALS3	14	55595970	55612148	3958	55604762	55607158	CIS	T	C	C	0.092246	-0.725181	0.060145	-12.0572	5.16157e-32	14	55585374	rs78033747	14:55585374_T_C	ENSG00000126775	ATG14	4.89882	9.64126e-07	7.80302e-05	0.350173	T	C	0.0913772	C	-1	protein_coding	55366392	55411858	0.125509	NO	OPPOSITE
RBKS	RBKS	2	28004231	28113263	64080	2	27688483	2:27688483	rs139218763	IFT172, FAM166C, CIB4, RPL37P11, KCNK3, SLC35F6, CENPA, CDKN2AIPNLP2, DPYSL5, MAPRE3, MAPRE3-AS1, TMEM214, AGBL5-AS1, TRY-GTA2-1, TRA-AGC8-1, AGBL5, OST4, EMILIN1, KHK, CGREF1, ABHD1, PREB, PRR30, TCF23, SLC5A6, ATRAID, CAD, SLC30A3, DNAJC5G, TRIM54, UCN, MPV17, GTF3C2, GTF3C2-AS1, EIF2B4, SNX17, ZNF513, PPM1G, FTH1P3, NRBP1, KRTCAP3, IFT172, RNU6-986P, FNDC4, GCKR, LOC100420668, C2orf16, ZNF512,…	IFT172	2	27667244	27712610	26160	27706750	27712621	CIS	C	A	A	0.0368852	-0.845611	0.119192	-7.09454	2.49508e-12	2	27688483	rs139218763	2:27688483_C_A	ENSG00000171174	RBKS	3.0826	0.002052	0.0476	0.314159	C	A	0.0435299	A	-1	protein_coding	27781364	27891098	0.431567	NO	OPPOSITE
CD300LF	CD300LF	17	72690456	72709062	146722	17	72699833	17:72699833	rs10512597	RAB37, CD300LF, LOC100134391, LINC00469, LINC02092, RPL38, MGC16275, TTYH2, DNAI2, KIF19, BTBD17, GPR142, RNA5SP448, GPRC5C, CD300A, CD300LB, CD300C, CD300H, CD300LD, C17orf77, LOC101928343, CD300E, RAB37, CD300LF, MIR3615, SLC9A3R1, NAT9, TMEM104, GRIN2C, FDXR, FADS6, USH1G, OTOP2, OTOP3, HID1, HID1-AS1, CDR2L, MRPL58, RNU6-362P, KCTD2, TRR-CCT1-1, TRR-CCT2-1, TRR-TCG3-1, ATP5PD, RN7SL573P, TRIM…	CD300LF	17	72690456	72709062	146722	72691176	72701449	CIS	C	T	T	0.185829	-1.14947	0.0365175	-31.4773	2.93979e-167	17	72699833	rs10512597	17:72699833_T_C	ENSG00000172794	RAB37	3.36693	0.000760093	0.0191862	0.164601	T	C	0.807137	C	1	protein_coding	74670578	74747335	0.515339	NO	OPPOSITE
ADAM15	ADAM15	1	155023792	155035251	8751	1	155035611	1:155035611	rs3806256	DCST1-AS1, RPS7P2, MIR5698, TPM3, RN7SL431P, MIR190B, C1orf189, C1orf43, UBAP2L, SNORA58B, HAX1, RNU6-239P, RNU6-121P, AQP10, ATP8B2, RNU7-57P, MRPS33P1, RPSAP17, IL6R-AS1, IL6R, PSMD8P1, SHE, TDRD10, UBE2Q1, UBE2Q1-AS1, CHRNB2, ADAR, KCNN3, PMVK, PBXIP1, PYGO2, LOC101928120, SHC1, CKS1B, MIR4258, FLAD1, LENEP, ZBTB7B, DCST2, DCST1, DCST1-AS1, ADAM15, EFNA4, EFNA3, EFNA1, SLC50A1, DPM3, HMGN2P18,…	DCST1-AS1	1	155017667	155036467	100505666			CIS	T	C	C	0.45543	-0.468001	0.0432379	-10.8239	7.34123e-26	1	155035611	rs3806256	1:155035611_C_T	ENSG00000143537	ADAM15	14.4474	2.60406e-47	2.31882e-44	0.499198	C	T	0.495807	T	1	protein_coding	155050566	155062775	0.593216	NO	OPPOSITE
IL18	IL18	11	112013983	112034817	3606	11	112025915	11:112025915	rs4988359	IL18, C11orf53, COLCA1, COLCA2, MIR4491, POU2AF1, RNU2-60P, LOC100132078, BTG4, LOC728196, MIR34B, MIR34C, C11orf88, LAYN, SIK2, RN7SKP273, PPP2R1B, ALG9, GNG5P3, FDXACB1, C11orf1, RPL37AP8, CRYAB, HSPB2, HSPB2-C11orf52, C11orf52, DIXDC1, RNA5SP351, DLAT, PPIHP1, RNU6-893P, PIH1D2, NKAPD1, TIMM8B, SDHD, IL18, TEX12, BCO2, KCTD9P4, MRPS36P4, RPS12P21, PTS, RPS6P16, PLET1, LOC100132686, ST13P10, LI…	IL18	11	112013983	112034817	3606	112023722	112034816	CIS	T	C	C	0.248663	-0.282424	0.0418588	-6.74707	2.151e-11	11	112025915	rs4988359	11:112025915_T_C	ENSG00000150782	IL18	5.69532	1.23142e-08	1.16757e-06	0.244962	T	C	0.261117	C	-1	protein_coding	112143251	112164117	0.979552	YES	OPPOSITE
CHI3L1	CHI3L1	1	203148059	203155832	1116	1	203158229	1:203158229	rs946262	LGR6, UBE2T, PPP1R12B, CYCSP4, RNU6-89P, LOC100420423, RPS27P8, SYT2, KDM5B, LOC100506672, SLC25A39P1, PCAT6, MGAT4EP, LOC730222, LOC148709, RABIF, KLHL12, HNRNPA1P59, ADIPOR1, CYB5R1, MGAT4FP, RPS20P8, TMEM183A, PPFIA4, MYOG, MYOPARR, ADORA1, MYBPH, CHI3L1, CHIT1, NPM1P40, LINC01353, LINC01136, BTG2, RNU6-487P, FMOD, LOC100131747, LARP7P1, PRELP, OPTC, ATP2B4, LOC100421749, SNORA77, LINC00260, L…	CHI3L1	1	203148059	203155832	1116	203149126	203151969	CIS	C	T	T	0.214572	-0.426971	0.0426043	-10.0218	6.35664e-23	1	203158229	rs946262	1:203158229_T_C	ENSG00000133048	CHI3L1	6.58799	4.45824e-11	5.47672e-09	0.29607	T	C	0.784178	C	-1	protein_coding	203178931	203186749	0.983877	YES	OPPOSITE
YKL40_CSF	CHI3L1	1	203148059	203155832	1116	1	203155882	1:203155882	rs4950928	LGR6, UBE2T, PPP1R12B, CYCSP4, RNU6-89P, LOC100420423, RPS27P8, SYT2, KDM5B, LOC100506672, SLC25A39P1, PCAT6, MGAT4EP, LOC730222, LOC148709, RABIF, KLHL12, HNRNPA1P59, ADIPOR1, CYB5R1, MGAT4FP, RPS20P8, TMEM183A, PPFIA4, MYOG, MYOPARR, ADORA1, MYBPH, CHI3L1, CHIT1, NPM1P40, LINC01353, LINC01136, BTG2, RNU6-487P, FMOD, LOC100131747, LARP7P1, PRELP, OPTC, ATP2B4, LOC100421749, SNORA77, LINC00260, L…	CHI3L1	1	203148059	203155832	1116	203149126	203151969	CIS	G	C	G	0.210372	-0.281667	0.0427727	-6.58521	6.22587e-11	1	203155882	rs4950928	1:203155882_G_C	ENSG00000133048	CHI3L1	6.72138	1.80006e-11	2.29431e-09	0.301984	G	C	0.786531	C	-1	protein_coding	203178931	203186749	0.983877	YES	OPPOSITE
NAAA	NAAA	4	76831808	76862166	27163	4	76919536	4:76919536	rs4282209	LOC101928809, LINC02562, LINC02483, RCHY1, THAP6, ODAPH, CDKL2, COX6CP9, G3BP2, USO1, RNU2-16P, PPEF2, NAAA, SDAD1, LOC101928809, CXCL9, ART3, CXCL10, CXCL11, RPL36P8, NUP54, SCARB2, FAM47E, FAM47E-STBD1, STBD1, CCDC158, SNX5P1, RNU6-1000P, RPL36AP18, SHROOM3, RNU6-145P, MIR4450, MIR548AH, SUMO2P11, LOC100421494, RPL26P17, SOWAHB, SEPTIN11, TXNP6,	LOC101928809	4	76901943	76927095	101928809			CIS	G	A	A	0.41611	0.407771	0.0357623	11.4023	6.15899e-29	4	76919536	rs4282209	4:76919536_A_G	ENSG00000138744	NAAA	-27.5522	4.16698e-167	6.43974e-163	-0.85409	A	G	0.599794	A	-1	protein_coding	75913657	75941051	0.991455	YES	OPPOSITE
CCL24	CCL24	7	75440143	75452690	6369	7	75463299	7:75463299	rs10808297	GTF2IRD2B, NCF1C, GTF2IP1, PHBP6, SPDYE13P, SPDYE14P, SPDYE15P, PMS2P2, STAG3L1, LOC541473, TRIM73, NSUN5P1, POM121C, SPDYE5, PMS2P3, HIP1, CCL26, CCL24, LOC100129130, RHBDD2, POR, MIR4651, RPL7L1P3, SNORA14A, TMEM120A, STYXL1, MDH2, RNU6-863P, GTF2IP7, LOC645324, LOC100420548, SRRM3, HSPB1, YWHAG, SSC4D, ZP3, DTX2, FDPSP2, UPK3B, SPDYE16, LOC100133091, POMZP3,	LOC100129130	7	75464979	75465647	100129130			CIS	G	A	A	0.0925802	1.10515	0.0554981	19.9133	1.91923e-78	7	75463299	rs10808297	7:75463299_A_G	ENSG00000127948	POR	4.23478	2.28771e-05	0.000787146	0.265252	A	G	0.891091	G	1	protein_coding	75899200	75986855	0	NO	SAME
IFI30	IFI30	19	18284623	18288927	10437	19	18291289	19:18291289	rs4808758	USE1, OCEL1, NR2F6, USHBP1, BABAM1, ANKLE1, ABHD8, MRPL34, DDA1, ANO8, GTPBP3, PLVAP, BST2, BISPR, MVB12A, HMGB3P29, TMEM221, NXNL1, SLC27A1, LOC100507551, PGLS, NIBAN3, COLGALT1, RPL21P130, UNC13A, MAP1S, FCHO1, B3GNT3, INSL3, JAK3, RPL18A, SNORA68, SLC5A5, CCDC124, KCNN1, RNA5SP468, ARRDC2, LOC440514, LOC646666, RPS18P13, IL12RB1, MAST3, PIK3R2, IFI30, MPV17L2, RAB3A, LOC102725254, PDE4C, LOC72…	IFI30	19	18284623	18288927	10437	18284579	18288927	CIS	A	G	G	0.218238	-0.443523	0.0528726	-8.38853	1.71389e-16	19	18291289	rs4808758	19:18291289_A_G	ENSG00000130518	KIAA1683	-4.50895	6.51508e-06	0.000394582	-0.196957	A	G	0.230891	A	-1	protein_coding	18257097	18274509	0	NO	SAME
NPPB	NPPB	1	11917521	11919002	4879	1	11914829	1:11914829	rs6668352	HSPE1P24, C1orf127, CFL1P6, TARDBP, MASP2, SRM, EXOSC10, EXOSC10-AS1, MTOR, MTOR-AS1, RNU6-537P, ANGPTL7, RNU6-291P, RPL39P6, UBIAD1, UBE2V2P3, MTCYBP45, DISP3, LINC01647, FBXO2, FBXO44, FBXO6, MAD2L2, DRAXIN, AGTRAP, C1orf167, C1orf167-AS1, MTHFR, CLCN6, NPPA-AS1, NPPA, NPPB, LOC390997, RNU5E-1, RNU5E-4P, KIAA2013, PLOD1, MFN2, MIIP, MIR6729, RN7SL649P, TNFRSF8, RNU6-777P, RPL23AP89, MIR7846, TN…	NPPB	1	11917521	11919002	4879	11917522	11918957	CIS	G	A	A	0.280414	0.422147	0.0401199	10.5221	5.00168e-25	1	11914829	rs6668352	1:11914829_G_A	ENSG00000177000	MTHFR	11.7092	1.143e-31	5.41181e-29	0.46212	G	A	0.278216	A	-1	protein_coding	11785723	11806920	0	NO	SAME
RSPO1	RSPO1	1	38076951	38100564	284654	1	38083941	1:38083941	rs11264075	RSPO1, FTLP18, GRIK3, MIR4255, RNU6-636P, RNA5SP43, RPS29P6, LINC01137, ZC3H12A, MIR6732, MEAF6, MIR5581, SNIP1, FTH1P1, RPS27P9, DNALI1, GNL2, RSPO1, C1orf109, CDCA8, EPHA10, LOC100129497, MANEAL, YRDC, C1orf122, MTF1, RPS2P13, INPP5B, RNU6-584P, SF3A3, RNU6-510P, FHL3, UTP11, POU3F1, MIR3659, LINC01343, TUBB6P1, RNU6-753P, LINC01685,	RSPO1	1	38076951	38100564	284654	38077484	38100288	CIS	G	C	C	0.467246	-0.368375	0.0357628	-10.3005	4.38277e-24	1	38083941	rs11264075	1:38083941_C_G	ENSG00000163879	DNALI1	-12.982	1.54871e-38	1.04824e-35	-0.452692	C	G	0.53547	C	1	protein_coding	37556919	37566857	0	NO	SAME
TDGF1	TDGF1	3	46616025	46623947	6997	3	46012694	3:46012694	rs71325099	FYCO1, EXOSC7, CLEC3B, RNU5B-3P, CDCP1, RPS24P8, TMEM158, LARS2, LARS2-AS1, LIMD1, LIMD1-AS1, TRR-ACG2-1, SACM1L, RN7SL145P, SLC6A20, LZTFL1, SDHDP4, CCR9, FYCO1, CXCR6, XCR1, NRBF2P2, FLT1P1, CCR1, CCR3, UQCRC2P1, CCR2, CCR5AS, CCR5, CCRL2, LINC02009, LTF, RTP3, LRRC2, LRRC2-AS1, TDGF1, FAM240A, ALS2CL, TMIE, PRSS50, PRSS46P, PRSS45P, PRSS43P, PRSS44P, PRSS42P, MYL3, PTH1R, CCDC12,	FYCO1	3	45959395	46037316	79443	46026073	46037316	CIS	G	T	T	0.144467	-0.421115	0.063286	-6.65417	4.7469e-11	3	46012694	rs71325099	3:46012694_G_T	ENSG00000163827	LRRC2	-5.32201	1.02625e-07	7.25254e-06	-0.282752	G	T	0.154206	G	-1	protein_coding	46515423	46580099	0	NO	SAME
TDGF1	TDGF1	3	46616025	46623947	6997	3	46617337	3:46617337	rs3806701	TDGF1, LIMD1, LIMD1-AS1, TRR-ACG2-1, SACM1L, RN7SL145P, SLC6A20, LZTFL1, SDHDP4, CCR9, FYCO1, CXCR6, XCR1, NRBF2P2, FLT1P1, CCR1, CCR3, UQCRC2P1, CCR2, CCR5AS, CCR5, CCRL2, LINC02009, LTF, RTP3, LRRC2, LRRC2-AS1, TDGF1, FAM240A, ALS2CL, TMIE, PRSS50, PRSS46P, PRSS45P, PRSS43P, PRSS44P, PRSS42P, MYL3, PTH1R, CCDC12, NBEAL2, NRADDP, SETD2, MRPL57P3, KIF9-AS1, KIF9, SNORD13J, SNORD13P3, KLHL18, PTPN…	TDGF1	3	46616025	46623947	6997	46653925	46668033	CIS	G	A	A	0.278176	0.966794	0.0381687	25.3295	3.79464e-109	3	46617337	rs3806701	3:46617337_G_A	ENSG00000163827	LRRC2	4.63588	3.55425e-06	0.000185784	0.19543	G	A	0.239986	A	-1	protein_coding	46515423	46580099	0	NO	SAME
CD38	CD38	4	15779951	15854855	952	4	15737118	4:15737118	rs4266290	CPEB2-DT, CPEB2, C1QTNF7-AS1, RN7SKP170, C1QTNF7, CC2D2A, FBXL5, FAM200B, BST1, RPL10AP7, LOC100288771, CD38, HPRT1P1, FGFBP1, FGFBP2, PROM1, TAPT1, TAPT1-AS1, RPS21P4, LOC100421364, ZEB2P1, LDB2,	RPL10AP7	4	15732553	15733284	100128646			CIS	G	C	C	0.239639	0.38854	0.0417129	9.31464	4.23264e-20	4	15737118	rs4266290	4:15737118_G_C	ENSG00000004468	CD38	13.3774	8.19627e-41	5.55076e-38	0.543095	G	C	0.247861	C	1	protein_coding	15778275	15853230	4.60689e-11	NO	SAME
SNCG	SNCG	10	88715516	88723015	6623	10	88725984	10:88725984	rs1240390	RNA5SP322, MIR346, WAPL, RNU6-780P, RPL7AP8, OPN4, LDB3, BMPR1A, RPAP2P1, RNU1-19P, MMRN2, SNCG, ADIRF, AGAP11, BMS1P3, FAM25A, RNU6-529P, GLUD1, SHLD2, RN7SL733P, NUTM2A, NUTM2A-AS1, LINC00863, NUTM2D, NPAP1P3, CTSLP1, FAM245A, MIR4678, MINPP1, RPS26P38, PAPSS2, ATAD1, CFL1P1, RN7SL78P, KLLN, PTEN, RPL11P3,	ADIRF	10	88728239	88730672	10974			CIS	G	A	A	0.231045	-1.18763	0.0360889	-32.9084	2.71446e-160	10	88725984	rs1240390	10:88725984_A_G	ENSG00000272734	ADIRF-AS1	-4.12487	3.70945e-05	0.00150567	-0.183689	A	G	0.757501	A	-1	processed_transcript	86965345	86971311	6.09736e-11	NO	SAME
ULBP2	ULBP2	6	150263150	150270371	80328	6	150300629	6:150300629	rs6557223	LOC105378047, LOC729200, TAB2, TAB2-AS1, RN7SL234P, FABP12P1, SUMO4, ZC3H12D, LOC729496, PPIL4, RNU7-3P, GINM1, RPS18P9, KATNA1, LATS1, LOC645967, NUP43, PCMT1, BTBD10P2, LRP11, RAET1E-AS1, CCT7P1, RAET1E, LOC100240714, RAET1F, RAET1G, LOC105378052, ULBP2, ULBP1, BTF3P10, RAET1K, RAET1L, RAET1M, PHBP1, ULBP3, PPP1R14C, RNU4-7P, IYD, SSR1P1, LOC100420304, PLEKHG1, PDCL3P5, MTHFD1L, RNU6-302P,	BTF3P10	6	150298962	150299825	345829	150299058	150299552	CIS	G	C	C	0.167447	-0.498652	0.04751	-10.4957	6.49014e-25	6	150300629	rs6557223	6:150300629_G_C	ENSG00000131015	ULBP2	-4.43306	9.29061e-06	0.000293699	-0.271866	G	C	0.161312	G	1	protein_coding	149942000	149949235	6.5237e-09	NO	SAME
MDGA1	MDGA1	6	37598455	37665659	266727	6	37631768	6:37631768	rs10947690	MDGA1, PANDAR, LAP3P2, CDKN1A, DINOL, RAB44, GPR166P, CPNE5, PPIL1, C6orf89, PI16, MTCH1, FGD2, COX6A1P2, RPL12P2, PIM1, TMEM217, TBC1D22B, RNF8, RN7SL273P, CMTR1, CCDC167, LINC02520, MIR4462, MDGA1, ZFAND3, RN7SL285P, RNU1-87P, BTBD9, BTBD9-AS1, LOC100128379,	MDGA1	6	37598455	37665659	266727	37623656	37632092	CIS	A	G	G	0.244987	-0.28136	0.0412569	-6.81971	1.32042e-11	6	37631768	rs10947690	6:37631768_A_G	ENSG00000112139	MDGA1	-3.33144	0.000863975	0.0157406	-0.151165	A	G	0.245834	A	-1	protein_coding	37630679	37699306	1.29519e-06	NO	SAME
CTSS	CTSS	1	150702664	150738254	1520	1	150257262	1:150257262	rs942453	CIART, FAM91A3P, RNU1-143P, TRF-GAA9-1, TRV-CAC8-1, TRV-CAC4-1, TRN-GTT12-1, LOC100131962, H2BP2, TRR-CCT7-1, FCGR1CP, H3-2, RPL22P5, FAM72C, PPIAL4C, LINC00869, TRN-GTT11-2, LOC644634, TRV-CAC5-1, TRN-GTT8-1, LOC100129586, TRR-CCT8-1, H2BC18, FCGR1A, H3C13, H4C14, H3C14, H2AC18, H2BC19P, H2BC20P, H2AC19, H3C15, H4C15, H2BC21, H2AC20, H2AC21, BOLA1, SV2A, SF3B4, MTMR11, OTUD7B, LOC441907, VPS45, …	CIART	1	150254964	150259505	148523			CIS	A	G	G	0.115976	-0.40994	0.0569977	-7.19223	1.00423e-12	1	150257262	rs942453	1:150257262_A_G	ENSG00000163131	CTSS	-3.40784	0.000654787	0.0219218	-0.192553	A	G	0.118008	A	-1	protein_coding	150730196	150765957	0.000342827	NO	SAME
CTSS	CTSS	1	150702664	150738254	1520	1	151115887	1:151115887	rs79671334	SEMA6C, PLEKHO1, LOC105371433, ANP32E, RNU2-17P, CA14, SNORD13C, APH1A, C1orf54, CIART, MRPS21, PRPF3, RPRD2, TARS2, MIR6878, ECM1, FALEC, ADAMTSL4, MIR4257, ADAMTSL4-AS1, RN7SL473P, RN7SL600P, MCL1, ENSA, GOLPH3L, HORMAD1, RNU6-1042P, CTSS, LOC100132571, CTSK, UBE2D3P3, ARNT, RNU6-1309P, RPS27AP6, CTXND2, CYCSP51, SETDB1, CERS2, ANXA9, MINDY1, PRUNE1, RNU6-884P, BNIPL, C1orf56, CDC42SE1, MLLT11,…	SEMA6C	1	151104161	151119107	10500	151110188	151111937	CIS	C	G	G	0.0678476	-0.599443	0.0704638	-8.50711	4.26764e-17	1	151115887	rs79671334	1:151115887_C_G	ENSG00000163131	CTSS	-5.40686	6.41405e-08	5.21295e-06	-0.421497	C	G	0.0646798	C	-1	protein_coding	150730196	150765957	0.000342827	NO	SAME
TFRC	TFRC	3	195776155	195808961	7037	3	195792905	3:195792905	rs9852883	TFRC, XXYLT1-AS1, MIR3137, RN7SL36P, XXYLT1-AS2, RNU6-25P, ACAP2, RPL31P22, PPP1R2, RNU6ATAC24P, RN7SL73P, RPL24P6, APOD, MUC20P1, LOC100288016, SDHAP2, MIR570HG, MIR570, SMBD1P, MUC20, MUC4, LINC01983, KIF3AP1, TNK2, MIR6829, TNK2-AS1, RNU2-11P, LOC105374297, LOC100133326, SDHAP1, LOC100131360, TFRC, RNU7-18P, LINC00885, ZDHHC19, SLC51A, PCYT1A, TCTEX1D2, TM4SF19-TCTEX1D2, TM4SF19-AS1, TM4SF19, …	TFRC	3	195776155	195808961	7037	195801068	195808961	CIS	C	A	A	0.465575	0.341532	0.0353187	9.67002	1.69805e-21	3	195792905	rs9852883	3:195792905_A_C	ENSG00000242086	LINC00969	10.5457	5.31574e-26	2.02087e-23	0.381641	A	C	0.558209	C	1	lincRNA	195658062	195739964	0.0169199	NO	SAME
CDH15	CDH15	16	89238156	89261900	1013	16	89236329	16:89236329	rs72819350	ZNF469, ZFPM1, MIR5189, LOC100128882, ZC3H18-AS1, ZC3H18, IL17C, CYBA, MVD, SNAI3-AS1, SNAI3, RNF166, CTU2, PIEZO1, MIR4722, LOC100289580, LOC339059, CDT1, APRT, GALNS, TRAPPC2L, PABPN1L, CBFA2T3, LOC101927793, LOC100129697, ACSF3, LINC00304, LINC02138, CDH15, SLC22A31, ZNF778, ANKRD11, LOC105371414, LOC100287036, LOC101927817, RNU6-430P, LOC100130664, SPG7, RPL13, SNORD68, CPNE7, DPEP1, CHMP1A, …	CDH15	16	89238156	89261900	1013	89238175	89250013	CIS	C	T	T	0.0527664	0.729346	0.0965918	7.5508	9.93423e-14	16	89236329	rs72819350	16:89236329_C_T	ENSG00000178773	CPNE7	5.06127	4.16472e-07	2.93104e-05	0.497497	C	T	0.0394943	T	1	protein_coding	89575768	89597246	0.0366526	NO	SAME
CDH15	CDH15	16	89238156	89261900	1013	16	89791343	16:89791343	rs72807538	ZNF276, LOC100289580, LOC339059, CDT1, APRT, GALNS, TRAPPC2L, PABPN1L, CBFA2T3, LOC101927793, LOC100129697, ACSF3, LINC00304, LINC02138, CDH15, SLC22A31, ZNF778, ANKRD11, LOC105371414, LOC100287036, LOC101927817, RNU6-430P, LOC100130664, SPG7, RPL13, SNORD68, CPNE7, DPEP1, CHMP1A, SPATA33, CDK10, SPATA2L, VPS9D1, VPS9D1-AS1, ZNF276, FANCA, SPIRE2, TCF25, MC1R, TUBB3, DEF8, SNORA119, CENPBD1, AFG3…	ZNF276	16	89786776	89807333	92822	89804120	89804737	CIS	T	A	A	0.0440574	0.710863	0.105806	6.71855	3.1176e-11	16	89791343	rs72807538	16:89791343_T_A	ENSG00000158805	ZNF276	5.26041	1.43733e-07	1.08695e-05	0.495113	T	A	0.0438141	A	1	protein_coding	89720400	89740903	0.0390286	NO	SAME
RARRES2	RARRES2	7	150035418	150038718	5919	7	150028958	7:150028958	rs3735172	LRRC61, ZBED6CL, NPM1P12, TRC-GCA13-1, TRY-GTA11-1, TRC-GCA18-1, TRC-GCA10-1, TRC-GCA11-1, ZNF777, ZNF746, TRC-GCA16-1, ZNF767P, TRC-GCA22-1, TRC-GCA15-1, TRC-GCA3-1, TRC-GCA23-1, TRC-GCA20-1, TRS-AGA5-1, TRC-GCA19-1, TRC-GCA9-3, TRC-GCA12-1, TRC-GCA21-1, TRC-GCA17-1, TRC-GCA9-4, KRBA1, ZNF467, SSPO, ZNF862, ATP6V0E2-AS1, ATP6V0E2, ACTR3C, LOC100134040, LRRC61, ZBED6CL, RARRES2, REPIN1, ZNF775, L…	ZBED6CL	7	150026938	150029810	113763			CIS	A	G	G	0.264372	0.446058	0.0391321	11.3988	6.39099e-29	7	150028958	rs3735172	7:150028958_A_G	ENSG00000106538	RARRES2	5.67042	1.42448e-08	8.50646e-07	0.2309	A	G	0.258149	G	-1	protein_coding	150338317	150341674	0.0806221	NO	SAME
TNFRSF14	TNFRSF14	1	2487804	2497061	8764	1	2483270	1:2483270	rs3748825	TNFRSF14-AS1, FNDC10, LOC105378586, MIB2, MMP23B, CDK11B, SLC35E2B, LOC100288379, MMP23A, CDK11A, SLC35E2A, LOC100129381, NADK, GNB1, CALML6, TMEM52, CFAP74, GABRD, LOC105378591, PRKCZ, PRKCZ-AS1, FAAP20, SKI, MORN1, LOC100129534, RER1, PEX10, PLCH2, PANK4, HES5, TNFRSF14-AS1, TNFRSF14, LOC100996583, PRXL2B, MMEL1, TTC34, ACTRT2, PRDM16-DT, PRDM16, LOC100420339, MIR4251, ARHGEF16, MEGF6, MIR551A,…	TNFRSF14-AS1	1	2481359	2488450	115110			CIS	T	C	C	0.460227	0.24684	0.0356566	6.92269	6.55779e-12	1	2483270	rs3748825	1:2483270_T_C	ENSG00000215912	TTC34	6.19893	5.68486e-10	6.11177e-08	0.23288	T	C	0.485798	C	-1	protein_coding	2635976	2801717	0.564965	NO	SAME
CD33	CD33	19	51728336	51743271	945	19	51718837	19:51718837	rs273634	KCNC3, NAPSB, NAPSA, NR1H2, POLD1, SPIB, MYBPC2, FAM71E1, EMC10, JOSD2, ASPDH, LRRC4B, SNAR-F, SYT3, C19orf81, SHANK1, CLEC11A, GPR32P1, GPR32, LOC105372440, ACP4, C19orf48, SNORD88B, SNORD88A, SNORD88C, LINC01869, KLK1, KLK15, LOC105372441, KLK3, KLK2, KLKP1, KLK4, KLK5, KLK6, KLK7, KLK8, KLK9, KLK10, KLK11, KLK12, KLK13, KLK14, CTU1, SIGLEC18P, SIGLEC9, SIGLEC7, LOC101928517, SIGLEC17P, SIGLEC2…	SIGLEC22P	19	51714326	51714857	114195			CIS	C	T	T	0.405738	1.15007	0.0278444	41.3036	2.70878e-216	19	51718837	rs273634	19:51718837_C_T	ENSG00000105383	CD33	3.86521	0.000110993	0.0052081	0.199369	C	T	0.432323	T	1	protein_coding	51225064	51243860	0.846793	YES	SAME
CD200R1	CD200R1	3	112640052	112693950	131450	3	112643193	3:112643193	rs77561169	CD200R1, ABHD10, TAGLN3, RFKP2, TMPRSS7, C3orf52, MIR567, GCSAM, TBILA, SLC9C1, LOC100420831, LOC100532749, LOC105374042, CD200, BTLA, OR7E100P, ATG3, SLC35A5, LINC01279, CCDC80, LOC100653395, LINC02042, MIR9900, CD200R1L-AS1, CD200R1L, CD200R1, GTPBP8, NEPRO, LINC02044, BOC, CFAP44, LOC101180897, PHF5DP, CFAP44-AS1, MIR8076, SPICE1, SIDT1, MIR4446, RN7SL767P, USF3, NAA50, ATP6V1A, GRAMD1C, RPS10…	CD200R1	3	112640052	112693950	131450	112647765	112693759	CIS	T	C	C	0.040107	0.99109	0.0889194	11.1459	9.01803e-28	3	112643193	rs77561169	3:112643193_T_C	ENSG00000163606	NA	4.2543	2.09708e-05	0.000925891	0.55521	T	C	0.0404166	C	NA	NA	NA	NA	0.855666	YES	SAME
LGALS8	LGALS8	1	236681514	236716281	3964	1	236752189	1:236752189	rs768948	HEATR1, LOC100131725, LYST, LDHAP2, MIR1537, RNU5E-2P, RNU6-968P, NID1, LOC343508, GPR137B, ERO1B, RNU2-70P, LOC100130485, EDARADD, ENO1P1, LGALS8, LGALS8-AS1, HEATR1, ACTN2, MTR, RPSAP21, RPL35P1, MT1HL1, RYR2, RN7SKP195, MIR4428,	HEATR1	1	236712305	236767816	55127	236766125	236767788	CIS	T	C	C	0.283088	-0.565412	0.0392731	-14.3969	4.18584e-44	1	236752189	rs768948	1:236752189_C_T	ENSG00000116977	LGALS8	-8.09493	5.72983e-16	1.09856e-13	-0.314852	C	T	0.695569	C	1	protein_coding	236518000	236552981	0.858503	YES	SAME
SFTPD	SFTPD	10	81697496	81708861	6441	10	81745367	10:81745367	rs11201034	ZMIZ1, PPIF, ZCCHC24, TPRX1P1, LOC729815, EIF5AL1, RPS12P18, SFTPA2, MBL3P, SFTPA3P, SFTPA1, LINC02679, BEND3P3, NUTM2B-AS1, NUTM2B, LOC642361, NUTM2E, LOC100421010, NPAP1P2, CTSLP6, PGGT1BP2, BMS1P21, MBL1P, SFTPD, ZNRF2P3, DPY19L2P5, C1DP3, C1DP2, C1DP4, TMEM254-AS1, TMEM254, RPL22P18, PLAC9, ANXA11, LINC00857, RPS12P2, EIF5AP4, LOC100130698, MAT1A, ZNF519P1, DYDC1, DYDC2, PRXL2A, TSPAN14, LOC1…	DPY19L2P5	10	81742666	81742996	106480421			CIS	A	T	T	0.397059	0.404906	0.0357922	11.3127	1.58258e-28	10	81745367	rs11201034	10:81745367_A_T	ENSG00000133661	SFTPD	13.1403	1.93331e-39	1.01754e-36	0.495306	A	T	0.397768	T	-1	protein_coding	79937740	79982614	0.919172	YES	SAME
CTSD	CTSD	11	1773985	1785157	1509	11	1785401	11:1785401	rs144932926	CEND1, SLC25A22, PANO1, PIDD1, RPLP2, SNORA52, PNPLA2, CRACR2B, CD151, POLR2L, TSPAN4, CHID1, AP2A2, RNU6-1025P, MUC6, LINC02688, MUC2, MUC5AC, MUC5B, MUC5B-AS1, MIR6744, TOLLIP, TOLLIP-AS1, BRSK2, MOB2, DUSP8, KRTAP5-AS1, KRTAP5-1, KRTAP5-2, KRTAP5-3, KRTAP5-4, KRTAP5-5, FAM99A, FAM99B, KRTAP5-6, IFITM10, CTSD, RPL36AP39, LOC390029, SYT8, TNNI2, LSP1, MIR4298, MIR7847, LINC01150, TNNT3, MRPL23, …	CTSD	11	1773985	1785157	1509	1778554	1783633	CIS	T	C	C	0.0678476	-0.466215	0.0711349	-6.55396	7.69312e-11	11	1785401	rs144932926	11:1785401_T_C	ENSG00000117984	CTSD	-3.81313	0.000137219	0.00592569	-0.245842	T	C	0.0817771	T	-1	protein_coding	1752752	1764573	0.920471	YES	SAME
CHIT1	CHIT1	1	203185207	203198801	1118	1	203184766	1:203184766	rs872583	UBE2T, PPP1R12B, CYCSP4, RNU6-89P, LOC100420423, RPS27P8, SYT2, KDM5B, LOC100506672, SLC25A39P1, PCAT6, MGAT4EP, LOC730222, LOC148709, RABIF, KLHL12, HNRNPA1P59, ADIPOR1, CYB5R1, MGAT4FP, RPS20P8, TMEM183A, PPFIA4, MYOG, MYOPARR, ADORA1, MYBPH, CHI3L1, CHIT1, NPM1P40, LINC01353, LINC01136, BTG2, RNU6-487P, FMOD, LOC100131747, LARP7P1, PRELP, OPTC, ATP2B4, LOC100421749, SNORA77, LINC00260, LAX1, Z…	CHIT1	1	203185207	203198801	1118	203209458	203242769	CIS	T	C	C	0.192513	-0.924016	0.0393448	-23.4851	4.60757e-104	1	203184766	rs872583	1:203184766_T_C	ENSG00000133063	NA	-10.3596	3.78581e-25	1.33683e-22	-0.651059	T	C	0.198781	T	NA	NA	NA	NA	0.962065	YES	SAME
TGFA	TGFA	2	70674416	70780958	7039	2	70721006	2:70721006	rs3821262	TGFA, RN7SL604P, SNORA36C, RPL36AP16, B3GALNT1P1, ANXA4, LOC107985770, GMCL1, RPL23AP92, SNRNP27, MXD1, ASPRV1, PCBP1-AS1, RN7SL470P, PCBP1, MRPL36P1, LINC01816, C2orf42, TIA1, TRG-CCC2-1, MIR1285-2, RPL39P15, PCYOX1, SNRPG, FAM136A, BRD7P6, TRUND-NNN9-1, TGFA, TGFA-IT1, ADD2, FIGLA, HMGN2P21, CLEC4F, LOC100421925, CD207, LINC01143, VAX2, ATP6V1B1, ATP6V1B1-AS1, ELOCP21, RN7SL160P, ANKRD53, TEX26…	TGFA	2	70674416	70780958	7039	70741991	70781325	CIS	A	G	G	0.479612	0.286958	0.0358265	8.00968	2.29411e-15	2	70721006	rs3821262	2:70721006_A_G	ENSG00000163235	TGFA	10.7	1.01802e-26	3.37812e-24	0.387661	A	G	0.473479	G	-1	protein_coding	70447280	70554193	0.964574	YES	SAME
SIRPA	SIRPA	20	1874813	1921238	140885	20	1896244	20:1896244	rs6136376	SIRPA, RSPO4, PSMF1, LOC105372493, ACTG1P3, TMEM74B, C20orf202, RAD21L1, SNPH, FKBP1A-SDCBP2, SDCBP2, SDCBP2-AS1, FKBP1A, MIR6869, NSFL1C, SIRPB2, RNU6-917P, SIRPD, SIRPB1, SIRPG, SIRPG-AS1, RN7SL561P, CKAP2LP1, LOC100289473, SIRPA, PDYN-AS1, PDYN, RPL7P2, STK35, LOC388780, TGM3, TGM6, SNRPB, SNORD119, ZNF343, TMC2, NOP56, MIR1292, SNORD110, SNORA51, SNORD86, SNORD56, SNORD57, IDH3B, EBF4, RPL19P…	SIRPA	20	1874813	1921238	140885	1875942	1920543	CIS	A	G	G	0.399733	-0.698998	0.0324013	-21.5731	4.46605e-90	20	1896244	rs6136376	20:1896244_A_G	ENSG00000198053	SIRPA	-4.57234	4.82318e-06	0.000336022	-0.175718	A	G	0.363036	A	1	protein_coding	1894167	1940592	0.978611	YES	SAME
IL18R1	IL18R1	2	102972256	103015236	8809	2	102926511	2:102926511	rs10178436	CREG2, RFX8, RPS6P3, LOC100421289, MAP4K4, LINC01127, IL1R2, IL1R1, IL1RL2, IL1RL1, IL18R1, SDR42E1P5, IL18RAP, MIR4772, SLC9A4, SLC9A2, MFSD9, TMEM182, LINC01796, LINC01935,	IL1RL1	2	102927962	102968497	9173	102953748	102960216	CIS	T	C	C	0.485963	-0.889302	0.0276335	-32.1821	4.54325e-173	2	102926511	rs10178436	2:102926511_T_C	ENSG00000115604	IL18R1	-15.5998	7.30287e-55	7.47372e-52	-0.566415	T	C	0.525713	T	1	protein_coding	102311529	102398775	0.980111	YES	SAME
LAYN	LAYN	11	111411005	111432470	143903	11	111420936	11:111420936	rs4938792	LAYN, ARHGAP20, HNRNPA1P60, RNA5SP350, LINC02550, RPS17P15, C11orf53, COLCA1, COLCA2, MIR4491, POU2AF1, RNU2-60P, LOC100132078, BTG4, LOC728196, MIR34B, MIR34C, C11orf88, LAYN, SIK2, RN7SKP273, PPP2R1B, ALG9, GNG5P3, FDXACB1, C11orf1, RPL37AP8, CRYAB, HSPB2, HSPB2-C11orf52, C11orf52, DIXDC1, RNA5SP351, DLAT, PPIHP1, RNU6-893P, PIH1D2, NKAPD1, TIMM8B, SDHD, IL18, TEX12, BCO2, KCTD9P4, MRPS36P4, RP…	LAYN	11	111411005	111432470	143903	111412277	111422141	CIS	T	C	C	0.390709	-0.48521	0.0352024	-13.7834	8.951e-41	11	111420936	rs4938792	11:111420936_T_C	ENSG00000204381	LAYN	-18.1697	8.96296e-74	1.32051e-70	-0.61878	T	C	0.395165	T	1	protein_coding	111540280	111561745	0.982917	YES	SAME
LAYN	LAYN	11	111411005	111432470	143903	11	111849775	11:111849775	rs11821811	DIXDC1, RNA5SP350, LINC02550, RPS17P15, C11orf53, COLCA1, COLCA2, MIR4491, POU2AF1, RNU2-60P, LOC100132078, BTG4, LOC728196, MIR34B, MIR34C, C11orf88, LAYN, SIK2, RN7SKP273, PPP2R1B, ALG9, GNG5P3, FDXACB1, C11orf1, RPL37AP8, CRYAB, HSPB2, HSPB2-C11orf52, C11orf52, DIXDC1, RNA5SP351, DLAT, PPIHP1, RNU6-893P, PIH1D2, NKAPD1, TIMM8B, SDHD, IL18, TEX12, BCO2, KCTD9P4, MRPS36P4, RPS12P21, PTS, RPS6P16…	DIXDC1	11	111797868	111893377	85458	111888298	111889945	CIS	C	T	T	0.220254	-0.284681	0.043734	-6.50937	1.02764e-10	11	111849775	rs11821811	11:111849775_C_T	ENSG00000204381	LAYN	-8.78428	1.57374e-18	3.43113e-16	-0.391707	C	T	0.225737	C	1	protein_coding	111540280	111561745	0.982917	YES	SAME
EPCAM	EPCAM	2	47596450	47614159	4072	2	47606683	2:47606683	rs3923560	EPCAM, LINC01820, LINC02583, RN7SL817P, TMEM247, ATP6V1E2, RHOQ, LOC100506142, PIGF, CRIPT, SOCS5, LINC01118, LINC01119, MCFD2, TTC7A, STPG4, CALM2, EPCAM-DT, BCYRN1, RN7SKP119, EPCAM, MIR559, MSH2, KCNK12, MSH2-OT1, RPL18AP6, LOC100289315, MSH6, RPL36AP15, FBXO11, RPS27AP7, VN1R18P, RN7SKP224, FOXN2, RNU4-49P,	EPCAM	2	47596450	47614159	4072	47600914	47612349	CIS	T	C	C	0.0738636	1.01241	0.0619427	16.3443	2.26554e-55	2	47606683	rs3923560	2:47606683_T_C	ENSG00000119888	EPCAM	23.0593	1.18535e-117	3.54775e-114	1.60297	T	C	0.0723814	C	1	protein_coding	47345158	47387601	0.985077	YES	SAME
CD274	CD274	9	5450503	5470567	29126	9	5460801	9:5460801	rs7048841	CD274, SLC1A1, SPATA6L, RPS6P11, PLPP6, CDC37L1-DT, CDC37L1, AK3, ECM1P1, RPS5P6, RCL1, KLF4P1, MIR101-2, HNRNPA1P41, JAK2, CSNK1G2P1, PDSS1P1, MTND6P5, MTND5P36, MTND1P11, MTND2P36, MTND3P14, MTND4LP6, MTND4P14, MTND5P14, TCF3P1, IGHEP2, INSL6, INSL4, RLN2, HMGN2P31, RLN1, PLGRKT, RNF152P1, CD274, PDCD1LG2, RIC1, ERMP1, AK4P4, MLANA, KIAA2026, MIR4665, RANBP6, GTF3AP1, IL33, SELENOTP1, TPD52L3, …	CD274	9	5450503	5470567	29126	5462935	5465912	CIS	T	C	C	0.471257	-0.40392	0.0342066	-11.8082	7.92299e-31	9	5460801	rs7048841	9:5460801_T_C	ENSG00000120217	CD274	-11.2717	1.80946e-29	6.84501e-27	-0.525191	T	C	0.516108	T	1	protein_coding	5450503	5470566	0.985865	YES	SAME
GPNMB	GPNMB	7	23286394	23314727	10457	7	23293098	7:23293098	rs199348	GPNMB, RNA5SP227, STEAP1B, EEF1A1P6, LOC100506178, LOC401312, IL6-AS1, IL6, MTCYBP42, RPS26P32, TOMM7, SNHG26, SNORD93, RPL12P10, FAM126A, KLHL7-DT, KLHL7, AK3P3, NUP42, GPNMB, MALSU1, IGF2BP3, SNORD65C, RNU7-143P, LOC389473, RPS2P32, TRA2A, LOC442517, CLK2P1, CCDC126, FCF1P1, FAM221A, STK31, PCMTD1P3, TPT1P7, RNA5SP228,	GPNMB	7	23286394	23314727	10457	23312912	23314169	CIS	C	A	A	0.383709	-0.712706	0.0397483	-17.9305	2.3969e-62	7	23293098	rs199348	7:23293098_C_A	ENSG00000136235	GPNMB	-30.9782	1.05862e-210	5.06229e-207	-0.907117	C	A	0.409043	C	1	protein_coding	23235967	23275108	0.988789	YES	SAME
CPM	CPM	12	69244955	69357020	1368	12	69371471	12:69371471	rs12372220	IFNG-AS1, RPL39P28, HNRNPA1P70, IFNG, IL26, IL22, MDM1, LINC02384, PSMC6P2, RPSAP12, RAP1B, RPL10P12, SNORA70G, ATP5PDP4, LOC100507250, RPL7P42, NUP107, KRT8P39, SLC35E3, LOC100422438, LOC100130075, MDM2, CPM, RNU7-4P, PRELID2P1, CPSF6, MIR1279, C1GALT1P1, LYZ, YEATS4, RN7SL804P, RPS26P45, FRS2, SNORA113, MIR3913-1, MIR3913-2, CCT2, LRRC10, BEST3, LOC101928002, RAB3IP, MYRFL,	PRELID2P1	12	69350296	69351464	102606462			CIS	C	T	T	0.197527	-0.626093	0.0427169	-14.6568	1.50793e-45	12	69371471	rs12372220	12:69371471_C_T	ENSG00000135678	CPM	-10.6849	1.19781e-26	4.29814e-24	-0.505838	C	T	0.166407	C	-1	protein_coding	68842197	68971570	0.996925	YES	SAME
CD6	CD6	11	60739152	60787849	923	11	60776209	11:60776209	rs11230563	CD6, OOSP4B, OOSP2, MS4A3, YWHAZP9, MS4A2, MS4A6A, MS4A4E, MIR6503, MS4A4A, MS4A6E, MS4A7, MS4A14, MS4A5, MS4A1, MS4A12, MS4A13, LINC00301, MS4A8, MS4A18, MS4A15, MS4A10, CCDC86, PTGDR2, ZP1, PRPF19, TMEM109, TMEM132A, SLC15A3, CD6, RNU6-933P, TRA-TGC10-1, CD5, VPS37C, PGA3, PGA4, PGA5, VWCE, DDB1, TKFC, CYB561A3, TMEM138, TMEM216, CPSF7, SDHAF2, RN7SL23P, PPP1R32, MIR4488, LRRC10B, SYT7, LOC1019…	CD6	11	60739152	60787849	923	60784375	60787846	CIS	C	T	T	0.336898	-0.299654	0.0376406	-7.96092	3.35156e-15	11	60776209	rs11230563	11:60776209_C_T	ENSG00000013725	CD6	-37.1268	1.03878e-301	1.78213e-297	-1.01298	C	T	0.336066	C	1	protein_coding	60971680	61020377	0.998377	YES	SAME
ADA	ADA	20	43248160	43280399	100	20	43271392	20:43271392	rs406383	ADA, RPL27AP, MYBL2, GTSF1L, RNU6-639P, LINC01728, TOX2, RN7SL443P, JPH2, OSER1, OSER1-DT, GDAP1L1, FITM2, R3HDML, HNF4A, HNF4A-AS1, MIR3646, LINC01430, LINC01620, RPL37AP1, TTPAL, SERINC3, PKIG, ADA, LINC01260, KCNK15-AS1, CCN5, KCNK15, RIMS4, PGBD4P2, YWHAB, PABPC1L, TOMM34, STK4-AS1, STK4, KCNS1, WFDC5, WFDC12, PI3, SEMG1, SEMG2, SLPI, MATN4, RBPJL, TRV-CAC14-1, SDC4, SYS1, SYS1-DBNDD2, TP53TG…	ADA	20	43248160	43280399	100	43264712	43280874	CIS	C	G	G	0.251337	0.442709	0.0397655	11.133	1.03111e-27	20	43271392	rs406383	20:43271392_C_G	ENSG00000196839	ADA	12.0134	3.02042e-33	2.10908e-30	0.513038	C	G	0.241033	G	-1	protein_coding	44619522	44652233	0.999876	YES	SAME
LTBR	LTBR	12	6484326	6500732	4055	12	6493100	12:6493100	rs28999107	LTBR, NTF3, ANO2, LOC101901829, VWF, SNORA120, RN7SL69P, CD9, ATP5MFP5, PLEKHG6, TNFRSF1A, RN7SL391P, SCNN1A, LTBR, RPL31P10, SRP14P1, CD27-AS1, CD27, TAPBPL, VAMP1, PKP2P1, MRPL51, NCAPD2, SCARNA10, GAPDH, IFFO1, NOP2, CHD4, SCARNA11, LPAR5, ACRBP, ING4, ZNF384, PIANP, RNU6-781P, COPS7A, MLF2, PTMS, LAG3, RN7SL380P, CD4, GPR162, P3H3, GNB3, CDCA3, USP5, TPI1, SPSB2, LOC105369632, RPL13P5, DSTNP2…	LTBR	12	6484326	6500732	4055	6498092	6500733	CIS	G	T	T	0.414439	-0.291644	0.0361659	-8.06407	1.4994e-15	12	6493100	rs28999107	12:6493100_G_T	ENSG00000111321	LTBR	-10.0883	6.22128e-24	1.96155e-21	-0.468411	G	T	0.50307	G	1	protein_coding	6375045	6391571	0.999999	YES	SAME
