# Supplementary material for: The genetic regulation of protein expression in cerebrospinal fluid
Source: EMBO Mol Med. 2022 Dec 12;15(1):e16359. doi: 10.15252/emmm.202216359 (PMC9832827; doi:10.15252/emmm.202216359)
Supplement: Supplementary file 13 — Dataset EV9 [file EMMM-15-e16359-s005.xls]

## Sheet: Legend
Legend Dataset EV9
CSF cis-pQTLs with previous eQTL evidence (GTEx database)

## Sheet: Dataset EV9
CSF cis-pQTLs with previous eQTL evidence (GTEx database)
CSF protein	tissue	rsId	protein_chr	protein_start	protein_end	POS_pQTL	Genes_Matched	Best_Gussed_Gene	gene_chr	gene_start	gene_end	CIS.Trans	CIS_distance	REF	ALT	A1	OBS_CT	A1_FREQ	BETA	SE	P	platform	POS	P.BF	P_gw_sig	P_gw_sig_BF	tissue.1	testedAllele	p	signed_stats	FDR	RiskIncAllele	alignedDirection	chr	pos	symbol	study_rsId
TNFRSF14	csf	rs3748825	1	2487804	2497061	2483270	TNFRSF14-AS1, FNDC10, LOC105378586, MIB2, MMP23B, CDK11B, SLC35E2B, LOC100288379, MMP23A, CDK11A, SLC35E2A, LOC100129381, NADK, GNB1, CALML6, TMEM52, CFAP74, GABRD, LOC105378591, PRKCZ, PRKCZ-AS1, FAAP20, SKI, MORN1, LOC100129534, RER1, PEX10, PLCH2, PANK4, HES5, TNFRSF14-AS1, TNFRSF14, LOC100996583, PRXL2B, MMEL1, TTC34, ACTRT2, PRDM16-DT, PRDM16, LOC100420339, MIR4251, ARHGEF16, MEGF6, MIR551A,…	TNFRSF14-AS1	1	2481359	2488450	CIS	NA	T	C	C	1496	0.460227	0.24684	0.0356566	6.56e-12	CVDIII	2483270	2.62e-09	TRUE	TRUE	Brain_Nucleus_accumbens_basal_ganglia	C	1.22e-09	-0.469609	2.39e-18	C	-	1	2483270	MMEL1	TNFRSF14 rs3748825
NPPB	csf	rs6668352	1	11917521	11919002	11914829	HSPE1P24, C1orf127, CFL1P6, TARDBP, MASP2, SRM, EXOSC10, EXOSC10-AS1, MTOR, MTOR-AS1, RNU6-537P, ANGPTL7, RNU6-291P, RPL39P6, UBIAD1, UBE2V2P3, MTCYBP45, DISP3, LINC01647, FBXO2, FBXO44, FBXO6, MAD2L2, DRAXIN, AGTRAP, C1orf167, C1orf167-AS1, MTHFR, CLCN6, NPPA-AS1, NPPA, NPPB, LOC390997, RNU5E-1, RNU5E-4P, KIAA2013, PLOD1, MFN2, MIIP, MIR6729, RN7SL649P, TNFRSF8, RNU6-777P, RPL23AP89, MIR7846, TN…	NPPB	1	11917521	11919002	CIS	NA	G	A	A	1496	0.280414	0.422147	0.0401199	5e-25	CVDIII	11914829	2e-22	TRUE	TRUE	Brain_Cerebellum	A	2.35e-09	0.465013	3.47e-19	A	+	1	11914829	MTHFR	NPPB rs6668352
RSPO1	csf	rs11264075	1	38076951	38100564	38083941	RSPO1, FTLP18, GRIK3, MIR4255, RNU6-636P, RNA5SP43, RPS29P6, LINC01137, ZC3H12A, MIR6732, MEAF6, MIR5581, SNIP1, FTH1P1, RPS27P9, DNALI1, GNL2, RSPO1, C1orf109, CDCA8, EPHA10, LOC100129497, MANEAL, YRDC, C1orf122, MTF1, RPS2P13, INPP5B, RNU6-584P, SF3A3, RNU6-510P, FHL3, UTP11, POU3F1, MIR3659, LINC01343, TUBB6P1, RNU6-753P, LINC01685,	RSPO1	1	38076951	38100564	CIS	NA	G	C	C	1496	0.467246	-0.368375	0.0357628	4.38e-24	NEUI	38083941	1.75e-21	TRUE	TRUE	Brain_Cerebellar_Hemisphere	G	4.2e-15	-0.662499	3.38e-17	G	-	1	38083941	DNALI1	RSPO1 rs11264075
CTSS	csf	rs942453	1	150702664	150738254	150257262	CIART, FAM91A3P, RNU1-143P, TRF-GAA9-1, TRV-CAC8-1, TRV-CAC4-1, TRN-GTT12-1, LOC100131962, H2BP2, TRR-CCT7-1, FCGR1CP, H3-2, RPL22P5, FAM72C, PPIAL4C, LINC00869, TRN-GTT11-2, LOC644634, TRV-CAC5-1, TRN-GTT8-1, LOC100129586, TRR-CCT8-1, H2BC18, FCGR1A, H3C13, H4C14, H3C14, H2AC18, H2BC19P, H2BC20P, H2AC19, H3C15, H4C15, H2BC21, H2AC20, H2AC21, BOLA1, SV2A, SF3B4, MTMR11, OTUD7B, LOC441907, VPS45, …	CIART	1	150254964	150259505	CIS	NA	A	G	G	1496	0.115976	-0.40994	0.0569977	1e-12	NEUI	150257262	4.02e-10	TRUE	TRUE	Brain_Cortex	G	0.0001064	0.213858	0.00052274	A	-	1	150257262	RPRD2	CTSS rs942453
CTSS	csf	rs79671334	1	150702664	150738254	151115887	SEMA6C, PLEKHO1, LOC105371433, ANP32E, RNU2-17P, CA14, SNORD13C, APH1A, C1orf54, CIART, MRPS21, PRPF3, RPRD2, TARS2, MIR6878, ECM1, FALEC, ADAMTSL4, MIR4257, ADAMTSL4-AS1, RN7SL473P, RN7SL600P, MCL1, ENSA, GOLPH3L, HORMAD1, RNU6-1042P, CTSS, LOC100132571, CTSK, UBE2D3P3, ARNT, RNU6-1309P, RPS27AP6, CTXND2, CYCSP51, SETDB1, CERS2, ANXA9, MINDY1, PRUNE1, RNU6-884P, BNIPL, C1orf56, CDC42SE1, MLLT11,…	SEMA6C	1	151104161	151119107	CIS	NA	C	G	G	1496	0.0678476	-0.599443	0.0704638	4.27e-17	NEUI	151115887	1.71e-14	TRUE	TRUE	Brain_Cerebellum	G	1.52e-12	0.936011	1.53e-15	C	-	1	151115887	SEMA6C	CTSS rs79671334
ADAM15	csf	rs3806256	1	155023792	155035251	155035611	DCST1-AS1, RPS7P2, MIR5698, TPM3, RN7SL431P, MIR190B, C1orf189, C1orf43, UBAP2L, SNORA58B, HAX1, RNU6-239P, RNU6-121P, AQP10, ATP8B2, RNU7-57P, MRPS33P1, RPSAP17, IL6R-AS1, IL6R, PSMD8P1, SHE, TDRD10, UBE2Q1, UBE2Q1-AS1, CHRNB2, ADAR, KCNN3, PMVK, PBXIP1, PYGO2, LOC101928120, SHC1, CKS1B, MIR4258, FLAD1, LENEP, ZBTB7B, DCST2, DCST1, DCST1-AS1, ADAM15, EFNA4, EFNA3, EFNA1, SLC50A1, DPM3, HMGN2P18,…	DCST1-AS1	1	155017667	155036467	CIS	NA	T	C	C	976	0.45543	-0.468001	0.0432379	7.34e-26	NEUx	155035611	2.94e-23	TRUE	TRUE	Brain_Cerebellum	T	2.37e-10	0.369075	2.62e-12	T	+	1	155035611	ADAM15	ADAM15 rs3806256
CHI3L1	csf	rs946262	1	203148059	203155832	203158229	LGR6, UBE2T, PPP1R12B, CYCSP4, RNU6-89P, LOC100420423, RPS27P8, SYT2, KDM5B, LOC100506672, SLC25A39P1, PCAT6, MGAT4EP, LOC730222, LOC148709, RABIF, KLHL12, HNRNPA1P59, ADIPOR1, CYB5R1, MGAT4FP, RPS20P8, TMEM183A, PPFIA4, MYOG, MYOPARR, ADORA1, MYBPH, CHI3L1, CHIT1, NPM1P40, LINC01353, LINC01136, BTG2, RNU6-487P, FMOD, LOC100131747, LARP7P1, PRELP, OPTC, ATP2B4, LOC100421749, SNORA77, LINC00260, L…	CHI3L1	1	203148059	203155832	CIS	NA	C	T	T	1496	0.214572	-0.426971	0.0426043	6.36e-23	CVDIII	203158229	2.54e-20	TRUE	TRUE	Brain_Frontal_Cortex_BA9	C	3.64e-05	0.312894	0.00587126	C	+	1	203158229	CHI3L1	CHI3L1 rs946262
CHIT1	csf	rs872583	1	203185207	203198801	203184766	UBE2T, PPP1R12B, CYCSP4, RNU6-89P, LOC100420423, RPS27P8, SYT2, KDM5B, LOC100506672, SLC25A39P1, PCAT6, MGAT4EP, LOC730222, LOC148709, RABIF, KLHL12, HNRNPA1P59, ADIPOR1, CYB5R1, MGAT4FP, RPS20P8, TMEM183A, PPFIA4, MYOG, MYOPARR, ADORA1, MYBPH, CHI3L1, CHIT1, NPM1P40, LINC01353, LINC01136, BTG2, RNU6-487P, FMOD, LOC100131747, LARP7P1, PRELP, OPTC, ATP2B4, LOC100421749, SNORA77, LINC00260, LAX1, Z…	CHIT1	1	203185207	203198801	CIS	NA	T	C	C	1496	0.192513	-0.924016	0.0393448	4.61e-104	CVDIII	203184766	1.84e-101	TRUE	TRUE	Brain_Cortex	C	1.05e-12	-0.782576	2.23e-08	T	+	1	203184766	CHIT1	CHIT1 rs872583
LGALS8	csf	rs768948	1	236681514	236716281	236752189	HEATR1, LOC100131725, LYST, LDHAP2, MIR1537, RNU5E-2P, RNU6-968P, NID1, LOC343508, GPR137B, ERO1B, RNU2-70P, LOC100130485, EDARADD, ENO1P1, LGALS8, LGALS8-AS1, HEATR1, ACTN2, MTR, RPSAP21, RPL35P1, MT1HL1, RYR2, RN7SKP195, MIR4428,	HEATR1	1	236712305	236767816	CIS	NA	T	C	C	1496	0.283088	-0.565412	0.0392731	4.19e-44	NEUI	236752189	1.67e-41	TRUE	TRUE	Brain_Cerebellum	T	2.34e-09	0.322641	2.76e-13	T	+	1	236752189	HEATR1	LGALS8 rs768948
RBKS	csf	rs139218763	2	28004231	28113263	27688483	IFT172, FAM166C, CIB4, RPL37P11, KCNK3, SLC35F6, CENPA, CDKN2AIPNLP2, DPYSL5, MAPRE3, MAPRE3-AS1, TMEM214, AGBL5-AS1, TRY-GTA2-1, TRA-AGC8-1, AGBL5, OST4, EMILIN1, KHK, CGREF1, ABHD1, PREB, PRR30, TCF23, SLC5A6, ATRAID, CAD, SLC30A3, DNAJC5G, TRIM54, UCN, MPV17, GTF3C2, GTF3C2-AS1, EIF2B4, SNX17, ZNF513, PPM1G, FTH1P3, NRBP1, KRTCAP3, IFT172, RNU6-986P, FNDC4, GCKR, LOC100420668, C2orf16, ZNF512,…	IFT172	2	27667244	27712610	CIS	NA	C	A	A	976	0.0368852	-0.845611	0.119192	2.5e-12	NEUx	27688483	9.98e-10	TRUE	TRUE	Brain_Cerebellum	A	2.41e-05	0.462218	2.34e-06	C	-	2	27688483	ATRAID	RBKS rs139218763
EPCAM	csf	rs3923560	2	47596450	47614159	47606683	EPCAM, LINC01820, LINC02583, RN7SL817P, TMEM247, ATP6V1E2, RHOQ, LOC100506142, PIGF, CRIPT, SOCS5, LINC01118, LINC01119, MCFD2, TTC7A, STPG4, CALM2, EPCAM-DT, BCYRN1, RN7SKP119, EPCAM, MIR559, MSH2, KCNK12, MSH2-OT1, RPL18AP6, LOC100289315, MSH6, RPL36AP15, FBXO11, RPS27AP7, VN1R18P, RN7SKP224, FOXN2, RNU4-49P,	EPCAM	2	47596450	47614159	CIS	NA	T	C	C	1496	0.0738636	1.01241	0.0619427	2.27e-55	CVDIII	47606683	9.06e-53	TRUE	TRUE	Brain_Cerebellum	C	9.84e-15	1.17665	2.46e-22	C	+	2	47606683	EPCAM	EPCAM rs3923560
TGFA	csf	rs3821262	2	70674416	70780958	70721006	TGFA, RN7SL604P, SNORA36C, RPL36AP16, B3GALNT1P1, ANXA4, LOC107985770, GMCL1, RPL23AP92, SNRNP27, MXD1, ASPRV1, PCBP1-AS1, RN7SL470P, PCBP1, MRPL36P1, LINC01816, C2orf42, TIA1, TRG-CCC2-1, MIR1285-2, RPL39P15, PCYOX1, SNRPG, FAM136A, BRD7P6, TRUND-NNN9-1, TGFA, TGFA-IT1, ADD2, FIGLA, HMGN2P21, CLEC4F, LOC100421925, CD207, LINC01143, VAX2, ATP6V1B1, ATP6V1B1-AS1, ELOCP21, RN7SL160P, ANKRD53, TEX26…	TGFA	2	70674416	70780958	CIS	NA	A	G	G	1496	0.479612	0.286958	0.0358265	2.29e-15	INFI	70721006	9.18e-13	TRUE	TRUE	Brain_Cortex	G	7.68e-10	0.273095	4.46e-07	G	+	2	70721006	TGFA	TGFA rs3821262
IL18R1	csf	rs10178436	2	102972256	103015236	102926511	CREG2, RFX8, RPS6P3, LOC100421289, MAP4K4, LINC01127, IL1R2, IL1R1, IL1RL2, IL1RL1, IL18R1, SDR42E1P5, IL18RAP, MIR4772, SLC9A4, SLC9A2, MFSD9, TMEM182, LINC01796, LINC01935,	IL1RL1	2	102927962	102968497	CIS	NA	T	C	C	1496	0.485963	-0.889302	0.0276335	4.54e-173	INFI	102926511	1.82e-170	TRUE	TRUE	Brain_Caudate_basal_ganglia	C	5.07e-43	-0.70403	5.89e-36	T	+	2	102926511	IL18R1	IL18R1 rs10178436
IL1RL1	csf	rs76886731	2	102927962	102968497	102945416	IL1RL1, CREG2, RFX8, RPS6P3, LOC100421289, MAP4K4, LINC01127, IL1R2, IL1R1, IL1RL2, IL1RL1, IL18R1, SDR42E1P5, IL18RAP, MIR4772, SLC9A4, SLC9A2, MFSD9, TMEM182, LINC01796, LINC01935,	IL1RL1	2	102927962	102968497	CIS	NA	A	T	T	1496	0.481283	-0.652834	0.0319817	6.87e-82	CVDIII	102945416	2.75e-79	TRUE	TRUE	Brain_Caudate_basal_ganglia	T	1.05e-39	-0.667476	5.89e-36	A	+	2	102945416	IL18R1	IL1RL1 rs76886731
CCL20	csf	rs7574953	2	228678558	228682272	228670387	COL4A4, COL4A3, MFF-DT, MFF, STIP1P2, TM4SF20, MIR5703, AGFG1, C2orf83, LOC729968, LOC100420667, SLC19A3, RNA5SP121, SNRPGP8, LOC100533842, CCL20, TDGF1P2, DAW1, SPHKAP, RNU6-624P, LOC646794, LINC01807, RPL7L1P10,	LOC100533842	2	228667170	228669390	CIS	NA	A	G	G	1496	0.260695	-0.276772	0.0418324	5.12e-11	INFI	228670387	2.05e-08	TRUE	TRUE	Brain_Spinal_cord_cervical_c-1	A	1.03e-07	0.647237	1.26e-05	A	+	2	228670387	CCL20	CCL20 rs7574953
TDGF1	csf	rs71325099	3	46616025	46623947	46012694	FYCO1, EXOSC7, CLEC3B, RNU5B-3P, CDCP1, RPS24P8, TMEM158, LARS2, LARS2-AS1, LIMD1, LIMD1-AS1, TRR-ACG2-1, SACM1L, RN7SL145P, SLC6A20, LZTFL1, SDHDP4, CCR9, FYCO1, CXCR6, XCR1, NRBF2P2, FLT1P1, CCR1, CCR3, UQCRC2P1, CCR2, CCR5AS, CCR5, CCRL2, LINC02009, LTF, RTP3, LRRC2, LRRC2-AS1, TDGF1, FAM240A, ALS2CL, TMIE, PRSS50, PRSS46P, PRSS45P, PRSS43P, PRSS44P, PRSS42P, MYL3, PTH1R, CCDC12,	FYCO1	3	45959395	46037316	CIS	NA	G	T	T	976	0.144467	-0.421115	0.063286	4.75e-11	NEUx	46012694	1.9e-08	TRUE	TRUE	Brain_Cerebellar_Hemisphere	T	6.78e-05	0.562389	2.13e-06	G	-	3	46012694	ALS2CL	TDGF1 rs71325099
TDGF1	csf	rs3806701	3	46616025	46623947	46617337	TDGF1, LIMD1, LIMD1-AS1, TRR-ACG2-1, SACM1L, RN7SL145P, SLC6A20, LZTFL1, SDHDP4, CCR9, FYCO1, CXCR6, XCR1, NRBF2P2, FLT1P1, CCR1, CCR3, UQCRC2P1, CCR2, CCR5AS, CCR5, CCRL2, LINC02009, LTF, RTP3, LRRC2, LRRC2-AS1, TDGF1, FAM240A, ALS2CL, TMIE, PRSS50, PRSS46P, PRSS45P, PRSS43P, PRSS44P, PRSS42P, MYL3, PTH1R, CCDC12, NBEAL2, NRADDP, SETD2, MRPL57P3, KIF9-AS1, KIF9, SNORD13J, SNORD13P3, KLHL18, PTPN…	TDGF1	3	46616025	46623947	CIS	NA	G	A	A	976	0.278176	0.966794	0.0381687	3.79e-109	NEUx	46617337	1.52e-106	TRUE	TRUE	Brain_Cerebellum	A	1.75e-05	-0.390836	3.95e-07	A	-	3	46617337	LRRC2	TDGF1 rs3806701
CD38	csf	rs4266290	4	15779951	15854855	15737118	CPEB2-DT, CPEB2, C1QTNF7-AS1, RN7SKP170, C1QTNF7, CC2D2A, FBXL5, FAM200B, BST1, RPL10AP7, LOC100288771, CD38, HPRT1P1, FGFBP1, FGFBP2, PROM1, TAPT1, TAPT1-AS1, RPS21P4, LOC100421364, ZEB2P1, LDB2,	RPL10AP7	4	15732553	15733284	CIS	NA	G	C	C	1496	0.239639	0.38854	0.0417129	4.23e-20	NEUI	15737118	1.69e-17	TRUE	TRUE	Brain_Caudate_basal_ganglia	C	7.5e-06	0.283231	3.1e-11	C	+	4	15737118	CD38	CD38 rs4266290
NAAA	csf	rs4282209	4	76831808	76862166	76919536	LOC101928809, LINC02562, LINC02483, RCHY1, THAP6, ODAPH, CDKL2, COX6CP9, G3BP2, USO1, RNU2-16P, PPEF2, NAAA, SDAD1, LOC101928809, CXCL9, ART3, CXCL10, CXCL11, RPL36P8, NUP54, SCARB2, FAM47E, FAM47E-STBD1, STBD1, CCDC158, SNX5P1, RNU6-1000P, RPL36AP18, SHROOM3, RNU6-145P, MIR4450, MIR548AH, SUMO2P11, LOC100421494, RPL26P17, SOWAHB, SEPTIN11, TXNP6,	LOC101928809	4	76901943	76927095	CIS	NA	G	A	A	1496	0.41611	0.407771	0.0357623	6.16e-29	NEUI	76919536	2.46e-26	TRUE	TRUE	Brain_Cerebellum	G	5.18e-06	-0.372509	1.25e-16	A	+	4	76919536	ART3	NAAA rs4282209
GDNF	csf	rs10472291	5	37812779	37840143	37772780	NIPBL-DT, NIPBL, KRT18P31, RPS4XP6, CPLANE1, RBISP2, OFD1P17, RN7SL37P, LOC105374727, NUP155, RNU7-75P, WDR70, KCTD9P5, RNU6-1190P, RNU6-484P, GDNF, GDNF-AS1, LINC02110, LINC02107, LINC02119, PRDX4P2, EGFLAM, EGFLAM-AS4, EGFLAM-AS2, LIFR, LIFR-AS1, MIR3650, OSMR-AS1, LINC01265, LOC100132789,	GDNF	5	37812779	37840143	CIS	NA	C	A	A	1496	0.340575	0.246743	0.0375521	6.9e-11	NEUI	37772780	2.76e-08	TRUE	TRUE	Brain_Cerebellum	A	4.71e-05	0.347405	0.00124036	A	+	5	37772780	GDNF	GDNF rs10472291
ULBP2	csf	rs6557223	6	150263150	150270371	150300629	LOC105378047, LOC729200, TAB2, TAB2-AS1, RN7SL234P, FABP12P1, SUMO4, ZC3H12D, LOC729496, PPIL4, RNU7-3P, GINM1, RPS18P9, KATNA1, LATS1, LOC645967, NUP43, PCMT1, BTBD10P2, LRP11, RAET1E-AS1, CCT7P1, RAET1E, LOC100240714, RAET1F, RAET1G, LOC105378052, ULBP2, ULBP1, BTF3P10, RAET1K, RAET1L, RAET1M, PHBP1, ULBP3, PPP1R14C, RNU4-7P, IYD, SSR1P1, LOC100420304, PLEKHG1, PDCL3P5, MTHFD1L, RNU6-302P,	BTF3P10	6	150298962	150299825	CIS	NA	G	C	C	1496	0.167447	-0.498652	0.04751	6.49e-25	NEUI	150300629	2.6e-22	TRUE	TRUE	Brain_Cerebellar_Hemisphere	C	1.03e-27	-1.0316	6.7e-24	G	+	6	150300629	ULBP1	ULBP2 rs6557223
GPNMB	csf	rs199348	7	23286394	23314727	23293098	GPNMB, RNA5SP227, STEAP1B, EEF1A1P6, LOC100506178, LOC401312, IL6-AS1, IL6, MTCYBP42, RPS26P32, TOMM7, SNHG26, SNORD93, RPL12P10, FAM126A, KLHL7-DT, KLHL7, AK3P3, NUP42, GPNMB, MALSU1, IGF2BP3, SNORD65C, RNU7-143P, LOC389473, RPS2P32, TRA2A, LOC442517, CLK2P1, CCDC126, FCF1P1, FAM221A, STK31, PCMTD1P3, TPT1P7, RNA5SP228,	GPNMB	7	23286394	23314727	CIS	NA	C	A	A	976	0.383709	-0.712706	0.0397483	2.4e-62	NEUx	23293098	9.59e-60	TRUE	TRUE	Brain_Putamen_basal_ganglia	A	7.41e-23	-0.769173	8.35e-19	C	+	7	23293098	GPNMB	GPNMB rs199348
CCL24	csf	rs10808297	7	75440143	75452690	75463299	GTF2IRD2B, NCF1C, GTF2IP1, PHBP6, SPDYE13P, SPDYE14P, SPDYE15P, PMS2P2, STAG3L1, LOC541473, TRIM73, NSUN5P1, POM121C, SPDYE5, PMS2P3, HIP1, CCL26, CCL24, LOC100129130, RHBDD2, POR, MIR4651, RPL7L1P3, SNORA14A, TMEM120A, STYXL1, MDH2, RNU6-863P, GTF2IP7, LOC645324, LOC100420548, SRRM3, HSPB1, YWHAG, SSC4D, ZP3, DTX2, FDPSP2, UPK3B, SPDYE16, LOC100133091, POMZP3,	LOC100129130	7	75464979	75465647	CIS	NA	G	A	A	1496	0.0925802	1.10515	0.0554981	1.92e-78	CVDIII	75463299	7.68e-76	TRUE	TRUE	Brain_Cerebellum	G	1.2e-05	0.338148	1.84e-08	A	-	7	75463299	POR	CCL24 rs10808297
RARRES2	csf	rs3735172	7	150035418	150038718	150028958	LRRC61, ZBED6CL, NPM1P12, TRC-GCA13-1, TRY-GTA11-1, TRC-GCA18-1, TRC-GCA10-1, TRC-GCA11-1, ZNF777, ZNF746, TRC-GCA16-1, ZNF767P, TRC-GCA22-1, TRC-GCA15-1, TRC-GCA3-1, TRC-GCA23-1, TRC-GCA20-1, TRS-AGA5-1, TRC-GCA19-1, TRC-GCA9-3, TRC-GCA12-1, TRC-GCA21-1, TRC-GCA17-1, TRC-GCA9-4, KRBA1, ZNF467, SSPO, ZNF862, ATP6V0E2-AS1, ATP6V0E2, ACTR3C, LOC100134040, LRRC61, ZBED6CL, RARRES2, REPIN1, ZNF775, L…	ZBED6CL	7	150026938	150029810	CIS	NA	A	G	G	1496	0.264372	0.446058	0.0391321	6.39e-29	CVDIII	150028958	2.56e-26	TRUE	TRUE	Brain_Cerebellum	G	1.92e-38	1.1421	1.63e-42	G	+	7	150028958	LRRC61	RARRES2 rs3735172
DKK4	csf	rs3136731	8	42231581	42234747	42200767	POLB, SNORD65B, GOLGA7, KRT18P37, GINS4, LOC102723729, GPAT4, NKX6-3, ANK1, MIR486-1, MIR486-2, RN7SL149P, KAT6A, LOC105379393, RPL17P30, LOC101059972, AP3M2, PLAT, LOC101929897, IKBKB, POLB, RPL5P23, DKK4, VDAC3, SLC20A2, SMIM19, CHRNB3, LOC100288666, CHRNA6, THAP1, RNF170, RN7SL806P, MIR4469, HOOK3, FNTA, RNU1-124P, POMK, HGSNAT, RNY5P6, VN1R45P, VN1R46P, AFG3L2P1, POTEA, RNU6-104P,	POLB	8	42196012	42229326	CIS	NA	G	A	A	1496	0.0334225	-1.00861	0.0956876	4.16e-25	NEUI	42200767	1.67e-22	TRUE	TRUE	Brain_Cerebellum	A	6.55e-06	0.501924	0.00027958	G	-	8	42200767	IKBKB	DKK4 rs3136731
CD274	csf	rs7048841	9	5450503	5470567	5460801	CD274, SLC1A1, SPATA6L, RPS6P11, PLPP6, CDC37L1-DT, CDC37L1, AK3, ECM1P1, RPS5P6, RCL1, KLF4P1, MIR101-2, HNRNPA1P41, JAK2, CSNK1G2P1, PDSS1P1, MTND6P5, MTND5P36, MTND1P11, MTND2P36, MTND3P14, MTND4LP6, MTND4P14, MTND5P14, TCF3P1, IGHEP2, INSL6, INSL4, RLN2, HMGN2P31, RLN1, PLGRKT, RNF152P1, CD274, PDCD1LG2, RIC1, ERMP1, AK4P4, MLANA, KIAA2026, MIR4665, RANBP6, GTF3AP1, IL33, SELENOTP1, TPD52L3, …	CD274	9	5450503	5470567	CIS	NA	T	C	C	1496	0.471257	-0.40392	0.0342066	7.92e-31	INFI	5460801	3.17e-28	TRUE	TRUE	Brain_Cerebellar_Hemisphere	C	1.8e-15	-0.644391	5.28e-18	T	+	9	5460801	CD274	CD274 rs7048841
IL2RA	csf	rs11256464	10	6052652	6104330	6082558	IL2RA, AKR1C3, AKR1C8P, AKR1C4, LINC02561, AKR1C7P, RPL26P28, UCN3, TUBAL3, NET1, CALML5, CALML3-AS1, CALML3, LINC02657, RN7SL445P, ASB13, TASOR2, GDI2, NRBF2P5, TRV-TAC3-1, ANKRD16, RPL12P28, FBH1, IL15RA, IL2RA, RPL32P23, RBM17, PFKFB3, RN7SKP78, MIR3155A, MIR3155B, SDCBPP1, LINC02649, DPPA5P3, LINC02656, PRKCQ, PRKCQ-AS1, LINC02648, LINP1, LINC00706, LINC00707,	IL2RA	10	6052652	6104330	CIS	NA	C	T	T	1496	0.0929144	0.680336	0.0600728	1.39e-28	CVDIII	6082558	5.55e-26	TRUE	TRUE	Brain_Hypothalamus	T	3.87e-06	0.721997	0.0289545	T	+	10	6082558	IL2RA	IL2RA rs11256464
SFTPD	csf	rs11201034	10	81697496	81708861	81745367	ZMIZ1, PPIF, ZCCHC24, TPRX1P1, LOC729815, EIF5AL1, RPS12P18, SFTPA2, MBL3P, SFTPA3P, SFTPA1, LINC02679, BEND3P3, NUTM2B-AS1, NUTM2B, LOC642361, NUTM2E, LOC100421010, NPAP1P2, CTSLP6, PGGT1BP2, BMS1P21, MBL1P, SFTPD, ZNRF2P3, DPY19L2P5, C1DP3, C1DP2, C1DP4, TMEM254-AS1, TMEM254, RPL22P18, PLAC9, ANXA11, LINC00857, RPS12P2, EIF5AP4, LOC100130698, MAT1A, ZNF519P1, DYDC1, DYDC2, PRXL2A, TSPAN14, LOC1…	DPY19L2P5	10	81742666	81742996	CIS	NA	A	T	T	1496	0.397059	0.404906	0.0357922	1.58e-28	CVDIII	81745367	6.33e-26	TRUE	TRUE	Brain_Caudate_basal_ganglia	T	7.12e-10	0.51665	4.91e-19	T	+	10	81745367	SFTPD	SFTPD rs11201034
SNCG	csf	rs1240390	10	88715516	88723015	88725984	RNA5SP322, MIR346, WAPL, RNU6-780P, RPL7AP8, OPN4, LDB3, BMPR1A, RPAP2P1, RNU1-19P, MMRN2, SNCG, ADIRF, AGAP11, BMS1P3, FAM25A, RNU6-529P, GLUD1, SHLD2, RN7SL733P, NUTM2A, NUTM2A-AS1, LINC00863, NUTM2D, NPAP1P3, CTSLP1, FAM245A, MIR4678, MINPP1, RPS26P38, PAPSS2, ATAD1, CFL1P1, RN7SL78P, KLLN, PTEN, RPL11P3,	ADIRF	10	88728239	88730672	CIS	NA	G	A	A	976	0.231045	-1.18763	0.0360889	2.71e-160	NEUx	88725984	1.09e-157	TRUE	TRUE	Brain_Caudate_basal_ganglia	G	5.75e-06	-0.254063	6.91e-05	G	-	10	88725984	SNCG	SNCG rs1240390
CD6	csf	rs11230563	11	60739152	60787849	60776209	CD6, OOSP4B, OOSP2, MS4A3, YWHAZP9, MS4A2, MS4A6A, MS4A4E, MIR6503, MS4A4A, MS4A6E, MS4A7, MS4A14, MS4A5, MS4A1, MS4A12, MS4A13, LINC00301, MS4A8, MS4A18, MS4A15, MS4A10, CCDC86, PTGDR2, ZP1, PRPF19, TMEM109, TMEM132A, SLC15A3, CD6, RNU6-933P, TRA-TGC10-1, CD5, VPS37C, PGA3, PGA4, PGA5, VWCE, DDB1, TKFC, CYB561A3, TMEM138, TMEM216, CPSF7, SDHAF2, RN7SL23P, PPP1R32, MIR4488, LRRC10B, SYT7, LOC1019…	CD6	11	60739152	60787849	CIS	NA	C	T	T	1496	0.336898	-0.299654	0.0376406	3.35e-15	INFI	60776209	1.34e-12	TRUE	TRUE	Brain_Cortex	T	4.99e-44	-0.967209	7.8e-37	C	+	11	60776209	CD6	CD6 rs11230563
CTSF	csf	rs572846	11	66330935	66336077	66331458	CTSF, ZNRD2-AS1, ZNRD2, FAM89B, EHBP1L1, KCNK7, MAP3K11, PCNX3, MIR4690, SIPA1, MIR4489, RELA, RN7SL309P, KAT5, RNASEH2C, KRT8P26, AP5B1, OVOL1, OVOL1-AS1, SNX32, CFL1, MUS81, EFEMP2, CTSW, FIBP, CCDC85B, FOSL1, C11orf68, DRAP1, TSGA10IP, SART1, LOC100420020, EIF1AD, BANF1, CST6, CATSPER1, GAL3ST3, SF3B2, SNORD13F, PACS1, KLC2, RAB1B, CNIH2, YIF1A, TMEM151A, CD248, RIN1, BRMS1, B4GAT1, LOC1027240…	CTSF	11	66330935	66336077	CIS	NA	A	G	A	1533	0.453033	-0.240763	0.0331134	5.67e-13	other	66331458	2.27e-10	TRUE	TRUE	Brain_Cortex	G	3.96e-06	-0.224679	0.00011581	G	-	11	66331458	BBS1	CTSF_NeuroLys rs572846
LAYN	csf	rs4938792	11	111411005	111432470	111420936	LAYN, ARHGAP20, HNRNPA1P60, RNA5SP350, LINC02550, RPS17P15, C11orf53, COLCA1, COLCA2, MIR4491, POU2AF1, RNU2-60P, LOC100132078, BTG4, LOC728196, MIR34B, MIR34C, C11orf88, LAYN, SIK2, RN7SKP273, PPP2R1B, ALG9, GNG5P3, FDXACB1, C11orf1, RPL37AP8, CRYAB, HSPB2, HSPB2-C11orf52, C11orf52, DIXDC1, RNA5SP351, DLAT, PPIHP1, RNU6-893P, PIH1D2, NKAPD1, TIMM8B, SDHD, IL18, TEX12, BCO2, KCTD9P4, MRPS36P4, RP…	LAYN	11	111411005	111432470	CIS	NA	T	C	C	1496	0.390709	-0.48521	0.0352024	8.95e-41	NEUI	111420936	3.58e-38	TRUE	TRUE	Brain_Putamen_basal_ganglia	C	1.62e-20	-0.441646	2.16e-15	T	+	11	111420936	LAYN	LAYN rs4938792
LAYN	csf	rs11821811	11	111411005	111432470	111849775	DIXDC1, RNA5SP350, LINC02550, RPS17P15, C11orf53, COLCA1, COLCA2, MIR4491, POU2AF1, RNU2-60P, LOC100132078, BTG4, LOC728196, MIR34B, MIR34C, C11orf88, LAYN, SIK2, RN7SKP273, PPP2R1B, ALG9, GNG5P3, FDXACB1, C11orf1, RPL37AP8, CRYAB, HSPB2, HSPB2-C11orf52, C11orf52, DIXDC1, RNA5SP351, DLAT, PPIHP1, RNU6-893P, PIH1D2, NKAPD1, TIMM8B, SDHD, IL18, TEX12, BCO2, KCTD9P4, MRPS36P4, RPS12P21, PTS, RPS6P16…	DIXDC1	11	111797868	111893377	CIS	NA	C	T	T	1496	0.220254	-0.284681	0.043734	1.03e-10	NEUI	111849775	4.11e-08	TRUE	TRUE	Brain_Cortex	T	3.15e-05	-0.254289	0.00237763	C	+	11	111849775	C11orf1	LAYN rs11821811
TMPRSS5	csf	rs4938033	11	113558268	113577095	113544113	LOC101928847, NCAM1, RNU7-187P, NCAM1-AS1, TTC12, ANKK1, DRD2, MIR4301, TMPRSS5, MTRF1LP1, ZW10, RPS29P19, LOC100288385, CLDN25, LOC390251, ATF4P4, LRRC37A13P, USP28, LOC100421976, RNU6-1107P, HTR3B, HTR3A, ZBTB16, NNMT, LOC101928940, C11orf71, RBM7, REXO2, LOC100422382, NXPE2P1, NXPE1, NXPE4, LOC100132172,	TMPRSS5	11	113558268	113577095	CIS	NA	T	G	G	1496	0.337233	-0.69827	0.0339958	8.96e-83	NEUI	113544113	3.58e-80	TRUE	TRUE	Brain_Putamen_basal_ganglia	T	5.44e-06	0.427059	7.17e-27	T	+	11	113544113	TMPRSS5	TMPRSS5 rs4938033
LTBR	csf	rs28999107	12	6484326	6500732	6493100	LTBR, NTF3, ANO2, LOC101901829, VWF, SNORA120, RN7SL69P, CD9, ATP5MFP5, PLEKHG6, TNFRSF1A, RN7SL391P, SCNN1A, LTBR, RPL31P10, SRP14P1, CD27-AS1, CD27, TAPBPL, VAMP1, PKP2P1, MRPL51, NCAPD2, SCARNA10, GAPDH, IFFO1, NOP2, CHD4, SCARNA11, LPAR5, ACRBP, ING4, ZNF384, PIANP, RNU6-781P, COPS7A, MLF2, PTMS, LAG3, RN7SL380P, CD4, GPR162, P3H3, GNB3, CDCA3, USP5, TPI1, SPSB2, LOC105369632, RPL13P5, DSTNP2…	LTBR	12	6484326	6500732	CIS	NA	G	T	T	1496	0.414439	-0.291644	0.0361659	1.5e-15	CVDIII	6493100	6e-13	TRUE	TRUE	Brain_Cerebellum	T	1.25e-09	-0.253277	8.04e-20	G	+	12	6493100	LTBR	LTBR rs28999107
CPM	csf	rs12372220	12	69244955	69357020	69371471	IFNG-AS1, RPL39P28, HNRNPA1P70, IFNG, IL26, IL22, MDM1, LINC02384, PSMC6P2, RPSAP12, RAP1B, RPL10P12, SNORA70G, ATP5PDP4, LOC100507250, RPL7P42, NUP107, KRT8P39, SLC35E3, LOC100422438, LOC100130075, MDM2, CPM, RNU7-4P, PRELID2P1, CPSF6, MIR1279, C1GALT1P1, LYZ, YEATS4, RN7SL804P, RPS26P45, FRS2, SNORA113, MIR3913-1, MIR3913-2, CCT2, LRRC10, BEST3, LOC101928002, RAB3IP, MYRFL,	PRELID2P1	12	69350296	69351464	CIS	NA	C	T	T	1496	0.197527	-0.626093	0.0427169	1.51e-45	NEUI	69371471	6.03e-43	TRUE	TRUE	Brain_Spinal_cord_cervical_c-1	T	3.3e-10	-0.845035	7.05e-06	C	+	12	69371471	CPM	CPM rs12372220
CDH15	csf	rs72819350	16	89238156	89261900	89236329	ZNF469, ZFPM1, MIR5189, LOC100128882, ZC3H18-AS1, ZC3H18, IL17C, CYBA, MVD, SNAI3-AS1, SNAI3, RNF166, CTU2, PIEZO1, MIR4722, LOC100289580, LOC339059, CDT1, APRT, GALNS, TRAPPC2L, PABPN1L, CBFA2T3, LOC101927793, LOC100129697, ACSF3, LINC00304, LINC02138, CDH15, SLC22A31, ZNF778, ANKRD11, LOC105371414, LOC100287036, LOC101927817, RNU6-430P, LOC100130664, SPG7, RPL13, SNORD68, CPNE7, DPEP1, CHMP1A, …	CDH15	16	89238156	89261900	CIS	NA	C	T	T	976	0.0527664	0.729346	0.0965918	9.93e-14	NEUx	89236329	3.97e-11	TRUE	TRUE	Brain_Anterior_cingulate_cortex_BA24	T	2.54e-05	-0.837536	0.0407089	T	-	16	89236329	CDT1	CDH15 rs72819350
CDH15	csf	rs72807538	16	89238156	89261900	89791343	ZNF276, LOC100289580, LOC339059, CDT1, APRT, GALNS, TRAPPC2L, PABPN1L, CBFA2T3, LOC101927793, LOC100129697, ACSF3, LINC00304, LINC02138, CDH15, SLC22A31, ZNF778, ANKRD11, LOC105371414, LOC100287036, LOC101927817, RNU6-430P, LOC100130664, SPG7, RPL13, SNORD68, CPNE7, DPEP1, CHMP1A, SPATA33, CDK10, SPATA2L, VPS9D1, VPS9D1-AS1, ZNF276, FANCA, SPIRE2, TCF25, MC1R, TUBB3, DEF8, SNORA119, CENPBD1, AFG3…	ZNF276	16	89786776	89807333	CIS	NA	T	A	A	976	0.0440574	0.710863	0.105806	3.12e-11	NEUx	89791343	1.25e-08	TRUE	TRUE	Brain_Putamen_basal_ganglia	A	1.51e-05	0.926179	5.68e-06	A	+	16	89791343	GAS8	CDH15 rs72807538
CD300LF	csf	rs10512597	17	72690456	72709062	72699833	RAB37, CD300LF, LOC100134391, LINC00469, LINC02092, RPL38, MGC16275, TTYH2, DNAI2, KIF19, BTBD17, GPR142, RNA5SP448, GPRC5C, CD300A, CD300LB, CD300C, CD300H, CD300LD, C17orf77, LOC101928343, CD300E, RAB37, CD300LF, MIR3615, SLC9A3R1, NAT9, TMEM104, GRIN2C, FDXR, FADS6, USH1G, OTOP2, OTOP3, HID1, HID1-AS1, CDR2L, MRPL58, RNU6-362P, KCTD2, TRR-CCT1-1, TRR-CCT2-1, TRR-TCG3-1, ATP5PD, RN7SL573P, TRIM…	CD300LF	17	72690456	72709062	CIS	NA	C	T	T	1496	0.185829	-1.14947	0.0365175	2.94e-167	NEUI	72699833	1.18e-164	TRUE	TRUE	Brain_Spinal_cord_cervical_c-1	C	5.43e-06	0.339612	0.00222444	C	+	17	72699833	CD300LF	CD300LF rs10512597
CD33	csf	rs273634	19	51728336	51743271	51718837	KCNC3, NAPSB, NAPSA, NR1H2, POLD1, SPIB, MYBPC2, FAM71E1, EMC10, JOSD2, ASPDH, LRRC4B, SNAR-F, SYT3, C19orf81, SHANK1, CLEC11A, GPR32P1, GPR32, LOC105372440, ACP4, C19orf48, SNORD88B, SNORD88A, SNORD88C, LINC01869, KLK1, KLK15, LOC105372441, KLK3, KLK2, KLKP1, KLK4, KLK5, KLK6, KLK7, KLK8, KLK9, KLK10, KLK11, KLK12, KLK13, KLK14, CTU1, SIGLEC18P, SIGLEC9, SIGLEC7, LOC101928517, SIGLEC17P, SIGLEC2…	SIGLEC22P	19	51714326	51714857	CIS	NA	C	T	T	976	0.405738	1.15007	0.0278444	2.71e-216	NEUx	51718837	1.08e-213	TRUE	TRUE	Brain_Spinal_cord_cervical_c-1	T	5.94e-08	0.21233	0.00061694	T	+	19	51718837	CD33	CD33 rs273634
LAIR2	csf	rs73070113	19	55014047	55021897	55014172	LAIR2, ZNF331, LOC284379, LOC100422610, OSTCP3, RN7SL317P, DPRX, RNU6-698P, LOC100288093, MIR512-1, MIR512-2, MIR1323, MIR498, MIR520E, MIR515-1, MIR519E, MIR520F, MIR515-2, MIR519C, MIR1283-1, MIR520A, MIR526B, MIR519B, MIR525, MIR523, MIR518F, MIR520B, MIR518B, MIR526A1, MIR520C, MIR518C, MIR524, MIR517A, MIR519D, MIR521-2, RNU6-803P, MIR520D, MIR517B, MIR520G, MIR516B2, MIR526A2, MIR518E, MIR5…	LAIR2	19	55014047	55021897	CIS	NA	A	T	T	1496	0.126003	-0.895759	0.0505782	7.38e-64	NEUI	55014172	2.95e-61	TRUE	TRUE	Brain_Hippocampus	T	1.2e-06	-0.541663	0.0169026	A	+	19	55014172	LAIR2	LAIR2 rs73070113
FCAR	csf	rs73065472	19	55385691	55402786	55389032	FCAR, CACNG7, CACNG8, MIR935, CACNG6, VSTM1, TARM1, OSCAR, NDUFA3, TFPT, PRPF31, CNOT3, LENG1, TMC4, MBOAT7, TSEN34, RPS9, LOC100421130, LILRA6, LILRB5, LOC100420187, LILRB2, MIR4752, LILRA5, VN1R104P, LILRA4, LAIR1, TTYH1, LENG8-AS1, LENG8, LENG9, CDC42EP5, LAIR2, KIR3DX1, LILRA2, LILRA1, LILRB1, MIR8061, VN1R105P, LILRB4, LILRP2, KIR3DL3, KIR2DL3, KIR2DP1, LOC101928804, KIR2DL1, KIR3DP1, KIR2DL…	FCAR	19	55385691	55402786	CIS	NA	C	T	T	976	0.253074	0.838087	0.0431444	2.69e-71	NEUx	55389032	1.08e-68	TRUE	TRUE	Brain_Spinal_cord_cervical_c-1	T	1.07e-06	0.605005	0.00368423	T	+	19	55389032	FCAR	FCAR rs73065472
SIRPA	csf	rs6136376	20	1874813	1921238	1896244	SIRPA, RSPO4, PSMF1, LOC105372493, ACTG1P3, TMEM74B, C20orf202, RAD21L1, SNPH, FKBP1A-SDCBP2, SDCBP2, SDCBP2-AS1, FKBP1A, MIR6869, NSFL1C, SIRPB2, RNU6-917P, SIRPD, SIRPB1, SIRPG, SIRPG-AS1, RN7SL561P, CKAP2LP1, LOC100289473, SIRPA, PDYN-AS1, PDYN, RPL7P2, STK35, LOC388780, TGM3, TGM6, SNRPB, SNORD119, ZNF343, TMC2, NOP56, MIR1292, SNORD110, SNORA51, SNORD86, SNORD56, SNORD57, IDH3B, EBF4, RPL19P…	SIRPA	20	1874813	1921238	CIS	NA	A	G	G	1496	0.399733	-0.698998	0.0324013	4.47e-90	CVDIII	1896244	1.79e-87	TRUE	TRUE	Brain_Cortex	G	1.49e-06	-0.178954	0.00105053	A	+	20	1896244	SIRPA	SIRPA rs6136376
ADA	csf	rs406383	20	43248160	43280399	43271392	ADA, RPL27AP, MYBL2, GTSF1L, RNU6-639P, LINC01728, TOX2, RN7SL443P, JPH2, OSER1, OSER1-DT, GDAP1L1, FITM2, R3HDML, HNF4A, HNF4A-AS1, MIR3646, LINC01430, LINC01620, RPL37AP1, TTPAL, SERINC3, PKIG, ADA, LINC01260, KCNK15-AS1, CCN5, KCNK15, RIMS4, PGBD4P2, YWHAB, PABPC1L, TOMM34, STK4-AS1, STK4, KCNS1, WFDC5, WFDC12, PI3, SEMG1, SEMG2, SLPI, MATN4, RBPJL, TRV-CAC14-1, SDC4, SYS1, SYS1-DBNDD2, TP53TG…	ADA	20	43248160	43280399	CIS	NA	C	G	G	1496	0.251337	0.442709	0.0397655	1.03e-27	INFI	43271392	4.12e-25	TRUE	TRUE	Brain_Nucleus_accumbens_basal_ganglia	G	6.28e-15	0.56439	2.55e-10	G	+	20	43271392	ADA	ADA rs406383
CTSZ	csf	rs163796	20	57570240	57582309	57577567	CTSZ, LINC01742, HSPD1P19, C20orf85, ANKRD60, PPP4R1L, RAB22A, VAPB, APCDD1L, APCDD1L-DT, LINC01711, STX16-NPEPL1, STX16, NPEPL1, PIEZO1P2, LOC105372695, MIR296, MIR298, GNAS-AS1, GNAS, LOC101927932, NELFCD, CTSZ, TUBB1, ATP5F1E, SLMO2-ATP5E, PRELID3B, MRPS16P2, ZNF831, EDN3, PIEZO1P1, PHACTR3, PHACTR3-AS1, RNU7-141P, SYCP2, FAM217B, PPP1R3D, CDH26,	CTSZ	20	57570240	57582309	CIS	NA	G	A	A	1496	0.415441	-0.258601	0.0362819	1.58e-12	CVDIII	57577567	6.34e-10	TRUE	TRUE	Brain_Hippocampus	G	5.04e-06	0.175149	0.00931722	G	+	20	57577567	CTSZ	CTSZ rs163796
RED => pQTLs exclusively identified in the GTEx eQTL database
