# Supplementary material for: The genetic regulation of protein expression in cerebrospinal fluid
Source: EMBO Mol Med. 2022 Dec 12;15(1):e16359. doi: 10.15252/emmm.202216359 (PMC9832827; doi:10.15252/emmm.202216359)
Supplement: Supplementary file 14 — Dataset EV10 [file EMMM-15-e16359-s013.xls]

## Sheet: Legend
Legend Dataset EV10
Summary of external datasources used for MR analyses

## Sheet: Dataset EV10
id	trait	ncontrol	group_name	build	consortium	priority	category	author	nsnp	year	note	pmid	population	sex	sample_size	ncase	mr	subcategory	sd
ieu-a-1183	ADHD	35191	public	HG19/GRCh37	PGC	0	Disease	Demontis	8047420	2017	NA	0	European	Males and Females	55374	20183	1	Psychiatric / neurological	NA
ieu-b-23	Alzheimer's disease	355900	biogen	HG19/GRCh37	Open Targets	1	Binary	Schwartzentruber J	10029459	2020	NA	NA	European	Males and Females	408942	53042	1	Psychiatric / neurological	NA
ieu-b-27	Amyotrophic Lateral Sclerosis	112018	biogen	HG19/GRCh37	Project MinE	0	Binary	Van Rheenan, W	10461756	2020	ALS excluding Chinese samples	NA	European	Males and Females	139478	27460	1	Psychiatric / neurological	NA
ieu-a-1185	Autism Spectrum Disorder	27969	public	HG19/GRCh37	iPSYCH-PGC	0	Disease	NA	9112386	2017	NA	0	European	Males and Females	46351	18382	1	Psychiatric / neurological	NA
ieu-b-41	bipolar disorder	31358	public	HG19/GRCh37	Bipolar Disorder Working Group of the Psychiatric Genomics Consortium	1	Binary	Stahl, E	13413244	2019	NA	31043756	European	Males and Females	51710	20352	1	Psychiatric / neurological	NA
ieu-b-13	childhood absence epilepsy	29677	public	HG19/GRCh37	The International League Against Epilepsy Consortium on Complex Epilepsies	1	Binary	Abou-Khalil B	4979765	2018	NA	30531953	Mixed	Males and Females	30470	793	1	Psychiatric / neurological	NA
ebi-a-GCST005902	Depression (broad)	208811	public	HG19/GRCh37	NA	0	NA	Howard DM	7624934	2018	NA	29662059	European	NA	322580	113769	1	NA	NA
ieu-b-8	epilepsy, all documented cases	29677	public	HG19/GRCh37	The International League Against Epilepsy Consortium on Complex Epilepsies	1	Binary	Abou-Khalil B	4880492	2018	NA	30531953	Mixed	Males and Females	44889	15212	1	Psychiatric / neurological	NA
ieu-b-10	focal epilepsy, all documented cases	29677	public	HG19/GRCh37	The International League Against Epilepsy Consortium on Complex Epilepsies	1	Binary	Abou-Khalil B	4862782	2018	NA	30531953	Mixed	Males and Females	39348	9671	1	Psychiatric / neurological	NA
ieu-b-14	focal epilepsy, documented hippocampal sclerosis	29677	public	HG19/GRCh37	The International League Against Epilepsy Consortium on Complex Epilepsies'	1	Binary	Abou-Khalil B	4948714	2018	NA	30531953	Mixed	Males and Females	30480	803	1	Psychiatric / neurological	NA
ieu-b-11	focal epilepsy, documented lesion negative	29677	public	HG19/GRCh37	The International League Against Epilepsy Consortium on Complex Epilepsies	1	Binary	Abou-Khalil B	4988872	2018	NA	30531953	Mixed	Males and Females	32393	2716	1	Psychiatric / neurological	NA
ieu-b-15	focal epilepsy, documented lesion other than hippocampal sclerosis	29677	public	HG19/GRCh37	The International League Against Epilepsy Consortium on Complex Epilepsies'	1	Binary	Abou-Khalil B	4987264	2018	NA	30531953	Mixed	Males and Females	32747	3070	1	Psychiatric / neurological	NA
ieu-a-1181	Frontotemporal Dementia	9402	biogen	HG19/GRCh37	NA	1	Disease	Ferrari	6026384	NA	maps to the ferrari.FTD.GWAS.META.ANALYSIS.txt file	0	European	Males and Females	12928	3526	1	Psychiatric / neurological	NA
ieu-b-43	frontotemporal dementia (TDP subtype)	2509	public	HG19/GRCh37	NA	0	Binary	Van Deerlin,V	494577	2010	NA	20154673	European	Males and Females	3024	515	1	Psychiatric / neurological	NA
ieu-b-16	generalized epilepsy with tonic-clonic seizures'<U+2019>	29677	public	HG19/GRCh37	The International League Against Epilepsy Consortium on Complex Epilepsies'	1	Binary	Abou-Khalil B	4988035	2018	NA	30531953	Mixed	Males and Females	29905	228	1	Psychiatric / neurological	NA
ieu-b-9	generalized epilepsy, all documented cases	29677	public	HG19/GRCh37	The International League Against Epilepsy Consortium on Complex Epilepsies	1	Binary	Abou-Khalil B	4867068	2018	NA	30531953	Mixed	Males and Females	33446	3769	1	Psychiatric / neurological	NA
ebi-a-GCST006250	Intelligence	NA	public	HG19/GRCh37	NA	0	NA	Savage JE	9276181	2018	NA	29942086	European	NA	269867	NA	1	NA	NA
ieu-b-12	juvenile absence epilepsy	29677	public	HG19/GRCh37	The International League Against Epilepsy Consortium on Complex Epilepsies	1	Binary	Abou-Khalil B	4986340	2018	NA	30531953	Mixed	Males and Females	30092	415	1	Psychiatric / neurological	NA
ieu-b-17	juvenile myoclonic epilepsy	29677	public	HG19/GRCh37	The International League Against Epilepsy Consortium on Complex Epilepsies'	1	Binary	Abou-Khalil B	4983225	2018	NA	30531953	Mixed	Males and Females	30858	1181	1	Psychiatric / neurological	NA
ieu-b-18	multiple sclerosis	68374	public	HG19/GRCh37	International Multiple Sclerosis Genetics Consortium	0	Binary	Patsopoulos NA	6304359	2019	NA	31604244	European	Males and Females	115803	47429	1	Psychiatric / neurological	NA
ieu-b-7	Parkinson's disease	449056	public	HG19/GRCh37	International Parkinson<U+2019>s Disease Genomics Consortium	1	Binary	Nalls MA	17891936	2019	NA	NA	European	Males and Females	482730	33674	1	Psychiatric / neurological	NA
ieu-b-42	schizophrenia	43456	public	HG19/GRCh37	Schizophrenia Working Group of the Psychiatric Genomics Consortium	1	Binary	Ripke, S	15358497	2014	NA	25056061	European	Males and Females	77096	33640	1	Psychiatric / neurological	NA
ieu-a-1239	Years of schooling	NA	public	HG19/GRCh37	SSGAC	1	Risk factor	Lee	10101242	2018	NA	30038396	European	Males and Females	766345	NA	1	Education	4.2
ieu-a-1044	Caudate volume	NA	public	HG19/GRCh37	ENIGMA	1	Risk factor	Hibar	7277001	2015	adjusted for intracranial volume	25607358	European	Males and Females	30717	NA	1	Psychiatric / neurological	NA
ieu-a-1045	Hippocampus volume	NA	public	HG19/GRCh37	ENIGMA	1	Risk factor	Hibar	7276413	2015	adjusted for intracranial volume	25607358	European	Males and Females	30717	NA	1	Psychiatric / neurological	NA
ieu-a-1041	Intracranial volume	NA	public	HG19/GRCh37	ENIGMA	1	Risk factor	Hibar	7484970	2015	NA	25607358	European	Males and Females	30717	NA	1	Psychiatric / neurological	NA
ieu-a-1046	Pallidum volume	NA	public	HG19/GRCh37	ENIGMA	1	Risk factor	Hibar	7270265	2015	adjusted for intracranial volume	25607358	European	Males and Females	30717	NA	1	Psychiatric / neurological	NA
ieu-a-1047	Putamen volume	NA	public	HG19/GRCh37	ENIGMA	1	Risk factor	Hibar	7282885	2015	adjusted for intracranial volume	25607358	European	Males and Females	30717	NA	1	Psychiatric / neurological	NA
ieu-a-1048	Thalamus volume	NA	public	HG19/GRCh37	ENIGMA	1	Risk factor	Hibar	7288410	2015	adjusted for intracranial volume	25607358	European	Males and Females	30717	NA	1	Psychiatric / neurological	NA
ieu-a-1043	Amygdala volume	NA	public	HG19/GRCh37	ENIGMA	1	Risk factor	Hibar	7252270	2015	adjusted for intracranial volume	25607358	European	Males and Females	30717	NA	1	Psychiatric / neurological	NA
ieu-a-1042	Nucleus accumbens volume	NA	public	HG19/GRCh37	ENIGMA	1	Risk factor	Hibar	7272653	2015	adjusted for intracranial volume	25607358	European	Males and Females	30717	NA	1	Psychiatric / neurological	NA
A4	Preclinical AD	NA	BioFinder	HG19/GRCh37	A4	1	Binary		6472317		NA	NA	European	Males and Females	2953	NA	1	Psychiatric / neurological	NA
