# Supplementary material for: The genetic regulation of protein expression in cerebrospinal fluid
Source: EMBO Mol Med. 2022 Dec 12;15(1):e16359. doi: 10.15252/emmm.202216359 (PMC9832827; doi:10.15252/emmm.202216359)
Supplement: Supplementary file 15 — Dataset EV11 [file EMMM-15-e16359-s002.xls]

## Sheet: Legend
Legend Dataset EV11
Outcome data for Mendelian Randomization experiments

## Sheet: Dataset EV11
CIS/Trans	SNP	Variant Type	chr.exposure	pos.exposure	effect_allele.exposure	other_allele.exposure	Study	eaf.exposure	beta.exposure	se.exposure	pval.exposure	outcome	id.outcome	proxy.outcome	proxy_snp.outcome	eaf.outcome	beta.outcome	se.outcome	pval.outcome	samplesize.outcome	WR_1	SE_1	Z_1	P_1	first term.P	check.diff	WR_2	VAR1	VAR2	SE_2	Z_2	P_2	Study_Gene	Study_Gene_Chrom	Study_Gene_Start	Study_Gene_End	Study_Gene_Entrez_ID	P_Bonferroni	signi
CIS	rs429358	Missense	19	45411941	C	T	APOE	0.155709	-1.043	0.031	1.32e-185	Alzheimer_disease	ieu-b-23	FALSE	rs429358	0.155709	1.17924	0.0128019	0	408942	-1.13062	0.0122741	-92.1145	0	0	0	-1.13062	0.000150654	0.00112925	0.0357758	-31.6031	0	APOE	19	45409053	45412652	348	0	1
CIS	rs273634	Intronic	19	51718837	T	C	CD33	0.425391	1.15	0.028	1e-200	Alzheimer_disease	ieu-b-23	FALSE	rs273634	0.425391	0.045681	0.00967977	2.37e-06	408942	0.0397226	0.00841719	4.71922	2.37e-06	2.37e-06	1.36e-11	0.0397226	7.08e-05	9.35e-07	0.00847257	4.68838	2.75e-06	CD33	19	51728336	51743271	945	0.000264	1
CIS	rs5848	UTR 3	17	42430244	T	C	GRN	0.27737	-0.239	0.04	3.06e-09	Alzheimer_disease	ieu-b-23	FALSE	rs5848	0.27737	0.0505721	0.0108251	2.99e-06	408942	-0.211599	0.0452933	-4.67174	2.99e-06	2.99e-06	-2.35e-10	-0.211599	0.00205148	0.00125415	0.0574947	-3.68032	0.000232942	GRN	17	42422454	42430474	2896	0.0223624	1
CIS	rs429358	Missense	19	45411941	C	T	APOE	0.1425	-1.043	0.031	1.32e-185	Amygdala_volume	ieu-a-1043	FALSE	rs429358	0.1425	-14.6457	3.3843	1.51e-05	13052	14.0419	3.24477	4.32754	1.51e-05	1.51e-05	-1.73e-09	14.0419	10.5286	0.174183	3.27151	4.29218	1.77e-05	APOE	19	45409053	45412652	348	0.0016284	1
CIS	rs2258983	Missense	19	51630482	C	A	SIGLEC9	0.4358	0.554	0.035	5.2e-53	Amyotrophic_Lateral_Sclerosis	ieu-b-27	FALSE	rs2258983	0.4358	0.0643	0.0162	7.48e-05	40949	0.116065	0.0292419	3.96914	7.21e-05	7.48e-05	-2.67e-06	0.116065	0.000855087	5.38e-05	0.0301472	3.84994	0.000118147	SIGLEC9	19	51628137	51639520	27180	0.0109877	1
CIS	rs572846	Intergenic	11	66331458	A	G	CTSF	0.459904	-0.241	0.033	5.67e-13	bipolar_disorder	ieu-b-41	FALSE	rs572846	0.459904	0.061105	0.0134	4.85e-06	51710	-0.253548	0.0556017	-4.56007	5.11e-06	4.85e-06	2.61e-07	-0.253548	0.00309154	0.00120535	0.0655507	-3.86796	0.000109748	CTSF	11	66330935	66336077	8722	0.0105358	1
CIS	rs572846	Intergenic	11	66331458	A	G	CTSF	0.45818	-0.241	0.033	5.67e-13	Depression_	ebi-a-GCST005902	FALSE	rs572846	0.45818	0.0048085	0.0011826	4.78e-05	322580	-0.0199523	0.00490705	-4.06604	4.78e-05	4.78e-05	-2.25e-08	-0.0199523	2.41e-05	7.46e-06	0.00561634	-3.55254	0.000381531	CTSF	11	66330935	66336077	8722	0.0362454	1
CIS	rs17646457	Missense	14	86089315	A	G	FLRT2	0.1478	-0.59	0.047	6.5e-34	focal_epilepsy_all_documented_cases	ieu-b-10	FALSE	rs17646457	0.1478	0.0442468	0.0122669	0.000309999	39348	-0.0749946	0.0207914	-3.60701	0.000309749	0.000309999	-2.5e-07	-0.0749946	0.00043228	3.57e-05	0.0216326	-3.46673	0.000526824	FLRT2	14	85996369	86120772	23768	0.0331899	1
CIS	rs3735172	UTR 3	7	150028958	G	A	RARRES2	0.261108	0.446	0.039	6.39e-29	focal_epilepsy_documented_hippocampal_sclerosis	ieu-b-14	FALSE	rs3735172	0.261108	-0.00587069	0.0016506	0.000379997	30480	-0.013163	0.0037009	-3.5567	0.000375542	0.000379997	-4.46e-06	-0.013163	1.37e-05	1.32e-06	0.00387576	-3.39624	0.000683196	RARRES2	7	150035418	150038718	5919	0.0450909	1
CIS	rs429358	Missense	19	45411941	C	T	APOE	0.1425	-1.043	0.031	1.32e-185	Hippocampus_volume	ieu-a-1045	FALSE	rs429358	0.1425	-24.5994	6.8166	0.000307702	13055	23.5852	6.53557	3.60875	0.000307677	0.000307702	-2.52e-08	23.5852	42.7137	0.4914	6.57306	3.58817	0.000333009	APOE	19	45409053	45412652	348	0.0306368	1
CIS	rs429358	Missense	19	45411941	C	T	APOE	0.1425	-1.043	0.031	1.32e-185	Nucleus_accumbens_volume	ieu-a-1042	FALSE	rs429358	0.1425	-6.0224	1.538	9.02e-05	13004	5.77411	1.47459	3.91573	9.01e-05	9.02e-05	-2.99e-08	5.77411	2.17442	0.0294527	1.48455	3.88948	0.000100459	APOE	19	45409053	45412652	348	0.00924223	1
CIS	rs4266290	Intronic	4	15737118	C	G	CD38	0.246	0.389	0.042	4.23e-20	Parkinson_disease	ieu-b-7	FALSE	rs4266290	0.246	-0.13	0.0195	2.54e-11	482730	-0.33419	0.0501285	-6.66667	2.62e-11	2.54e-11	7.41e-13	-0.33419	0.00251287	0.00130193	0.061764	-5.41076	6.28e-08	CD38	4	15779951	15854855	952	5.97e-06	1
CIS	rs199348	Intronic	7	23293098	A	C	GPNMB	0.4009	-0.713	0.04	2.4e-62	Parkinson_disease	ieu-b-7	TRUE	rs156429	0.4009	-0.0984	0.0176	2.31e-08	482730	0.138008	0.0246844	5.59091	2.26e-08	2.31e-08	-5.42e-10	0.138008	0.000609321	5.99e-05	0.0258702	5.33465	9.57e-08	GPNMB	7	23286394	23314727	10457	9.09e-06	1
CIS	rs3806256	Intronic	1	155035611	C	T	ADAM15	0.5303	-0.468	0.043	7.34e-26	Parkinson_disease	ieu-b-7	FALSE	rs3806256	0.5303	0.0676	0.0174	0.0001033	482730	-0.144444	0.0371795	-3.88506	0.000102306	0.0001033	-9.94e-07	-0.144444	0.00138231	0.000176135	0.0394772	-3.65893	0.000253268	ADAM15	1	155023792	155035251	8751	0.0240605	1
CIS	rs79671334	Intronic	1	151115887	G	C	CTSS	0.07	-0.599	0.07	4.27e-17	schizophrenia	ieu-b-42	FALSE	rs79671334	0.07	-0.0964	0.0223	1.57e-05	77096	0.160935	0.0372287	4.32287	1.54e-05	1.57e-05	-2.59e-07	0.160935	0.00138598	0.000353706	0.0417095	3.85847	0.000114099	CTSS	1	150702664	150738254	1520	0.0109535	1
CIS	rs3735172	UTR 3	7	150028958	G	A	RARRES2	0.2143	0.446	0.039	6.39e-29	Years_of_schooling	ieu-a-1239	FALSE	rs3735172	0.2143	-0.00811	0.00195	3.14e-05	766345	-0.0181839	0.0043722	-4.15897	3.2e-05	3.14e-05	5.68e-07	-0.0181839	1.91e-05	2.53e-06	0.00465236	-3.90853	9.29e-05	RARRES2	7	150035418	150038718	5919	0.0089184	1
CIS	rs11225415	Intronic	11	102632379	G	C	MMP10	0.258	-0.405	0.04	4.19e-23	Pre Clinical AD	A4	FALSE	rs11225415	0.251	-0.021	0.006	0.0004	2953	0.05	0.01	3.79	0.0004	0.000404	4-7E-06	0.05	1.61e-05	1.66e-05	0.01	3.95	0.000707	MMP10	11	102641233	102651359	4319	0.02	1
CIS	rs429358	Missense	19	45411941	C	T	APOE	0.155709	-1.043	0.031	1.32e-185	Pre Clinical AD	A4	FALSE	rs429358	0.19	0.14	0.006	3.7e-110	2953	-0.1	0.006	-91.897	7.5e-120	0	0	-0.1	0.000160358	0.0013523	0.003	-28.5321	0	APOE	19	45409053	45412652	348	7.77e-118	1
