# Supplementary material for: The genetic regulation of protein expression in cerebrospinal fluid
Source: EMBO Mol Med. 2022 Dec 12;15(1):e16359. doi: 10.15252/emmm.202216359 (PMC9832827; doi:10.15252/emmm.202216359)
Supplement: Supplementary file 16 — Dataset EV12 [file EMMM-15-e16359-s006.xls]

## Sheet: Legend
Legend Dataset EV12
CSF pQTLs in the GMNC-OSTN region

## Sheet:  Dataset EV12
Protein	Study_Gene	Study_Gene_Chrom	Study_Gene_Start	Study_Gene_End	Study_Gene_Entrez_ID	CHROM_pQTL	POS_pQTL	ID	rsId	Genes_Matched	N	Type	CHROM_pQTL_Gene	pQTL_Gene_Start	pQTL_Gene_End	pQTL_Gene_Entrez_ID	Transcription Start (bp)	Transcription End (bp)	CIS/Trans	REF	ALT	A1	A1_CT	ALLELE_CT	A1_FREQ	TEST	OBS_CT	BETA	SE	T_STAT	P	newSNP_mergeNew	newChr	newPos	platform	tissue	neglog10	distCut	topSNP	Sheet	new_SNP.prot.tiss.plat	matchedTissue	matchedBeta	matchedSE	matchedP	betaPConfirmed	pConfirmed
BACE1	BACE1	11	117155923	117186972	23621	3	190650826	3:190650826	3:190650826:TG:T	P3H2, MTAPP2, P3H2-AS1, RNU6-1109P, NMNAT1P3, CLDN1, CLDN16, TMEM207, IL1RAP, GCNT1P3, RN7SKP296, CCT6P4, LOC100131685, GMNC, SNAR-I, OSTN, OSTN-AS1, UTS2B, CCDC50, LINCR-0002, PYDC2,	OSTN, GMNC	Nearest	3	190595719	190595839	100170222			TRANS	TG	T	T	1163	3066	0.379322	ADD	1533	0.233502	0.0331953	7.03418	3.01149e-12	3:190650826:TG:T	3	190650826		CSF	11.5212	220429	top	1
CXCL16	CXCL16	17	4636828	4643223	58191	3	190657163	3:190657163	rs1316356	P3H2, MTAPP2, P3H2-AS1, RNU6-1109P, NMNAT1P3, CLDN1, CLDN16, TMEM207, IL1RAP, GCNT1P3, RN7SKP296, CCT6P4, LOC100131685, GMNC, SNAR-I, OSTN, OSTN-AS1, UTS2B, CCDC50, LINCR-0002, PYDC2,	OSTN, GMNC	Nearest	3	190595719	190595839	100170222			TRANS	T	C	C	1120	2992	0.374332	ADD	1496	0.240854	0.0366405	6.57342	6.77594e-11	3:190657163:T:C	3	190657163	CVDIII	csf	10.169	202418	top	2	3:190657163:T:C.CXCL16.csf.CVDIII	plasma	-0.00410371	0.0371664	0.912095	FALSE	FALSE
FAS	FAS	10	90750555	90776816	355	3	190657163	3:190657163	rs1316356	P3H2, MTAPP2, P3H2-AS1, RNU6-1109P, NMNAT1P3, CLDN1, CLDN16, TMEM207, IL1RAP, GCNT1P3, RN7SKP296, CCT6P4, LOC100131685, GMNC, SNAR-I, OSTN, OSTN-AS1, UTS2B, CCDC50, LINCR-0002, PYDC2,	OSTN, GMNC	Nearest	3	190595719	190595839	100170222			TRANS	T	C	C	1120	2992	0.374332	ADD	1496	0.24832	0.0366071	6.78337	1.68654e-11	3:190657163:T:C	3	190657163	CVDIII	csf	10.773	210742	top	2	3:190657163:T:C.FAS.csf.CVDIII	plasma	-0.0237241	0.0371615	0.523308	FALSE	FALSE
CX3CL1	CX3CL1	16	57406402	57418956	6376	3	190670372	3:190670372	rs201663722	P3H2, MTAPP2, P3H2-AS1, RNU6-1109P, NMNAT1P3, CLDN1, CLDN16, TMEM207, IL1RAP, GCNT1P3, RN7SKP296, CCT6P4, LOC100131685, GMNC, SNAR-I, OSTN, OSTN-AS1, UTS2B, CCDC50, LINCR-0002, PYDC2, LOC100129725,	OSTN, GMNC	Nearest	3	190595719	190595839	100170222			TRANS	T	C	C	1190	2992	0.397727	ADD	1496	0.237342	0.0361463	6.56615	7.10545e-11	3:190670372:T:C	3	190670372	INFI	csf	10.1484	202125	top	2	3:190670372:T:C.CX3CL1.csf.INFI	plasma	0.0289027	0.0366565	0.430544	FALSE	FALSE
KITLG	KITLG	12	88886570	88974250	4254	3	190640134	3:190640134	rs4308324	P3H2, MTAPP2, P3H2-AS1, RNU6-1109P, NMNAT1P3, CLDN1, CLDN16, TMEM207, IL1RAP, GCNT1P3, RN7SKP296, CCT6P4, LOC100131685, GMNC, SNAR-I, OSTN, OSTN-AS1, UTS2B, CCDC50, LINCR-0002, PYDC2,	OSTN, GMNC	Nearest	3	190595719	190595839	100170222			TRANS	A	T	T	1187	2992	0.396725	ADD	1496	0.236416	0.0361562	6.53875	8.49292e-11	3:190640134:A:T	3	190640134	INFI	csf	10.0709	201020	top	2	3:190640134:A:T.KITLG.csf.INFI	plasma	-0.00438322	0.0366697	0.90487	FALSE	FALSE
PLXNB1	PLXNB1	3	48445261	48471495	5364	3	190642837	3:190642837	rs4687181	P3H2, MTAPP2, P3H2-AS1, RNU6-1109P, NMNAT1P3, CLDN1, CLDN16, TMEM207, IL1RAP, GCNT1P3, RN7SKP296, CCT6P4, LOC100131685, GMNC, SNAR-I, OSTN, OSTN-AS1, UTS2B, CCDC50, LINCR-0002, PYDC2,	OSTN, GMNC	Nearest	3	190595719	190595839	100170222			TRANS	C	T	T	1118	2992	0.373663	ADD	1496	0.239586	0.0364133	6.57963	6.50664e-11	3:190642837:C:T	3	190642837	NEUI	csf	10.1866	202668	top	2	3:190642837:C:T.PLXNB1.csf.NEUI	plasma	0.0216104	0.0369302	0.558523	FALSE	FALSE
UNC5C	UNC5C	4	96083655	96470124	8633	3	190642837	3:190642837	rs4687181	P3H2, MTAPP2, P3H2-AS1, RNU6-1109P, NMNAT1P3, CLDN1, CLDN16, TMEM207, IL1RAP, GCNT1P3, RN7SKP296, CCT6P4, LOC100131685, GMNC, SNAR-I, OSTN, OSTN-AS1, UTS2B, CCDC50, LINCR-0002, PYDC2,	OSTN, GMNC	Nearest	3	190595719	190595839	100170222			TRANS	C	T	T	1118	2992	0.373663	ADD	1496	0.248739	0.0363722	6.8387	1.16134e-11	3:190642837:C:T	3	190642837	NEUI	csf	10.935	212896	top	2	3:190642837:C:T.UNC5C.csf.NEUI	plasma	0.0234302	0.0369294	0.525878	FALSE	FALSE
ALCAM	ALCAM	3	105085557	105295744	214	3	190643896	3:190643896	rs71635338	P3H2, MTAPP2, P3H2-AS1, RNU6-1109P, NMNAT1P3, CLDN1, CLDN16, TMEM207, IL1RAP, GCNT1P3, RN7SKP296, CCT6P4, LOC100131685, GMNC, SNAR-I, OSTN, OSTN-AS1, UTS2B, CCDC50, LINCR-0002, PYDC2,	OSTN, GMNC	Nearest	3	190595719	190595839	100170222			TRANS	C	CT	CT	1123	2992	0.375334	ADD	1496	0.243278	0.0365646	6.65338	4.00842e-11	3:190643896:C:CT	3	190643896	CVDIII	csf	10.397	205617	top	2	3:190643896:C:CT.ALCAM.csf.CVDIII	plasma	0.0275708	0.0370955	0.457453	FALSE	FALSE
CD163	CD163	12	7623407	7656414	9332	3	190643896	3:190643896	rs71635338	P3H2, MTAPP2, P3H2-AS1, RNU6-1109P, NMNAT1P3, CLDN1, CLDN16, TMEM207, IL1RAP, GCNT1P3, RN7SKP296, CCT6P4, LOC100131685, GMNC, SNAR-I, OSTN, OSTN-AS1, UTS2B, CCDC50, LINCR-0002, PYDC2,	OSTN, GMNC	Nearest	3	190595719	190595839	100170222			TRANS	C	CT	CT	1123	2992	0.375334	ADD	1496	0.245594	0.0365542	6.71863	2.60053e-11	3:190643896:C:CT	3	190643896	CVDIII	csf	10.5849	208201	top	2	3:190643896:C:CT.CD163.csf.CVDIII	plasma	0.0436845	0.0370851	0.239003	FALSE	FALSE
CDH6	CDH6	5	31193793	31329253	1004	3	190643896	3:190643896	rs71635338	P3H2, MTAPP2, P3H2-AS1, RNU6-1109P, NMNAT1P3, CLDN1, CLDN16, TMEM207, IL1RAP, GCNT1P3, RN7SKP296, CCT6P4, LOC100131685, GMNC, SNAR-I, OSTN, OSTN-AS1, UTS2B, CCDC50, LINCR-0002, PYDC2,	OSTN, GMNC	Nearest	3	190595719	190595839	100170222			TRANS	C	CT	CT	1123	2992	0.375334	ADD	1496	0.242352	0.0365687	6.6273	4.75997e-11	3:190643896:C:CT	3	190643896	NEUI	csf	10.3224	204578	top	2	3:190643896:C:CT.CDH6.csf.NEUI	plasma	0.026026	0.0370935	0.483017	FALSE	FALSE
CNTN1	CNTN1	12	41086241	41466217	1272	3	190643896	3:190643896	rs71635338	P3H2, MTAPP2, P3H2-AS1, RNU6-1109P, NMNAT1P3, CLDN1, CLDN16, TMEM207, IL1RAP, GCNT1P3, RN7SKP296, CCT6P4, LOC100131685, GMNC, SNAR-I, OSTN, OSTN-AS1, UTS2B, CCDC50, LINCR-0002, PYDC2,	OSTN, GMNC	Nearest	3	190595719	190595839	100170222			TRANS	C	CT	CT	1123	2992	0.375334	ADD	1496	0.26629	0.0364571	7.3042	4.51945e-13	3:190643896:C:CT	3	190643896	CVDIII	csf	12.3449	230392	top	2	3:190643896:C:CT.CNTN1.csf.CVDIII	plasma	0.0132262	0.0371007	0.721521	FALSE	FALSE
DRAXIN	DRAXIN	1	11751767	11785914	374946	3	190643896	3:190643896	rs71635338	P3H2, MTAPP2, P3H2-AS1, RNU6-1109P, NMNAT1P3, CLDN1, CLDN16, TMEM207, IL1RAP, GCNT1P3, RN7SKP296, CCT6P4, LOC100131685, GMNC, SNAR-I, OSTN, OSTN-AS1, UTS2B, CCDC50, LINCR-0002, PYDC2,	OSTN, GMNC	Nearest	3	190595719	190595839	100170222			TRANS	C	CT	CT	1123	2992	0.375334	ADD	1496	0.24195	0.0365705	6.61599	5.12746e-11	3:190643896:C:CT	3	190643896	NEUI	csf	10.2901	204126	top	2	3:190643896:C:CT.DRAXIN.csf.NEUI	plasma	0.0639842	0.0370626	0.0844856	FALSE	FALSE
EDA2R	EDA2R	23	65815479	65859140	60401	3	190643896	3:190643896	rs71635338	P3H2, MTAPP2, P3H2-AS1, RNU6-1109P, NMNAT1P3, CLDN1, CLDN16, TMEM207, IL1RAP, GCNT1P3, RN7SKP296, CCT6P4, LOC100131685, GMNC, SNAR-I, OSTN, OSTN-AS1, UTS2B, CCDC50, LINCR-0002, PYDC2,	OSTN, GMNC	Nearest	3	190595719	190595839	100170222			TRANS	C	CT	CT	1123	2992	0.375334	ADD	1496	0.246295	0.036551	6.73838	2.27964e-11	3:190643896:C:CT	3	190643896	NEUI	csf	10.6421	208979	top	2	3:190643896:C:CT.EDA2R.csf.NEUI	plasma	0.0545387	0.0370727	0.141468	FALSE	FALSE
EFNA4	EFNA4	1	155036216	155042029	1945	3	190643896	3:190643896	rs71635338	P3H2, MTAPP2, P3H2-AS1, RNU6-1109P, NMNAT1P3, CLDN1, CLDN16, TMEM207, IL1RAP, GCNT1P3, RN7SKP296, CCT6P4, LOC100131685, GMNC, SNAR-I, OSTN, OSTN-AS1, UTS2B, CCDC50, LINCR-0002, PYDC2,	OSTN, GMNC	Nearest	3	190595719	190595839	100170222			TRANS	C	CT	CT	1123	2992	0.375334	ADD	1496	0.243232	0.0365648	6.65209	4.04262e-11	3:190643896:C:CT	3	190643896	NEUI	csf	10.3933	205566	top	2	3:190643896:C:CT.EFNA4.csf.NEUI	plasma	0.0224704	0.037095	0.544771	FALSE	FALSE
FLT3LG	FLT3LG	19	49977472	49989488	2323	3	190643896	3:190643896	rs71635338	P3H2, MTAPP2, P3H2-AS1, RNU6-1109P, NMNAT1P3, CLDN1, CLDN16, TMEM207, IL1RAP, GCNT1P3, RN7SKP296, CCT6P4, LOC100131685, GMNC, SNAR-I, OSTN, OSTN-AS1, UTS2B, CCDC50, LINCR-0002, PYDC2,	OSTN, GMNC	Nearest	3	190595719	190595839	100170222			TRANS	C	CT	CT	1123	2992	0.375334	ADD	1496	0.237471	0.0365901	6.49004	1.16441e-10	3:190643896:C:CT	3	190643896	INFI	csf	9.93389	199043	top	2	3:190643896:C:CT.FLT3LG.csf.INFI	plasma	-0.0471077	0.0370823	0.204155	FALSE	FALSE
GM2A	GM2A	5	150632746	150650001	2760	3	190643896	3:190643896	rs71635338	P3H2, MTAPP2, P3H2-AS1, RNU6-1109P, NMNAT1P3, CLDN1, CLDN16, TMEM207, IL1RAP, GCNT1P3, RN7SKP296, CCT6P4, LOC100131685, GMNC, SNAR-I, OSTN, OSTN-AS1, UTS2B, CCDC50, LINCR-0002, PYDC2,	OSTN, GMNC	Nearest	3	190595719	190595839	100170222			TRANS	C	CT	CT	1144	3066	0.373125	ADD	1533	0.226592	0.0335824	6.74734	2.12918e-11	3:190643896:C:CT	3	190643896		csf	10.6718	209380	top	1
GPC5	GPC5	13	92050875	93519490	2262	3	190643896	3:190643896	rs71635338	P3H2, MTAPP2, P3H2-AS1, RNU6-1109P, NMNAT1P3, CLDN1, CLDN16, TMEM207, IL1RAP, GCNT1P3, RN7SKP296, CCT6P4, LOC100131685, GMNC, SNAR-I, OSTN, OSTN-AS1, UTS2B, CCDC50, LINCR-0002, PYDC2,	OSTN, GMNC	Nearest	3	190595719	190595839	100170222			TRANS	C	CT	CT	1123	2992	0.375334	ADD	1496	0.238403	0.036586	6.51623	9.82935e-11	3:190643896:C:CT	3	190643896	NEUI	csf	10.0075	200108	top	2	3:190643896:C:CT.GPC5.csf.NEUI	plasma	0.0076369	0.0370991	0.836935	FALSE	FALSE
IL18BP	IL18BP	11	71709955	71713965	10068	3	190643896	3:190643896	rs71635338	P3H2, MTAPP2, P3H2-AS1, RNU6-1109P, NMNAT1P3, CLDN1, CLDN16, TMEM207, IL1RAP, GCNT1P3, RN7SKP296, CCT6P4, LOC100131685, GMNC, SNAR-I, OSTN, OSTN-AS1, UTS2B, CCDC50, LINCR-0002, PYDC2,	OSTN, GMNC	Nearest	3	190595719	190595839	100170222			TRANS	C	CT	CT	1123	2992	0.375334	ADD	1496	0.242059	0.03657	6.61907	5.02465e-11	3:190643896:C:CT	3	190643896	CVDIII	csf	10.2989	204249	top	2	3:190643896:C:CT.IL18BP.csf.CVDIII	plasma	0.00801764	0.0371017	0.82894	FALSE	FALSE
KLK6	KLK6	19	51461887	51472847	5653	3	190643896	3:190643896	rs71635338	P3H2, MTAPP2, P3H2-AS1, RNU6-1109P, NMNAT1P3, CLDN1, CLDN16, TMEM207, IL1RAP, GCNT1P3, RN7SKP296, CCT6P4, LOC100131685, GMNC, SNAR-I, OSTN, OSTN-AS1, UTS2B, CCDC50, LINCR-0002, PYDC2,	OSTN, GMNC	Nearest	3	190595719	190595839	100170222			TRANS	C	CT	CT	1123	2992	0.375334	ADD	1496	0.248547	0.0365408	6.8019	1.48884e-11	3:190643896:C:CT	3	190643896	CVDIII	csf	10.8272	211465	top	2	3:190643896:C:CT.KLK6.csf.CVDIII	plasma	0.0227732	0.0370976	0.539393	FALSE	FALSE
MSTN	MSTN	2	190920426	190927455	2660	3	190643896	3:190643896	rs71635338	P3H2, MTAPP2, P3H2-AS1, RNU6-1109P, NMNAT1P3, CLDN1, CLDN16, TMEM207, IL1RAP, GCNT1P3, RN7SKP296, CCT6P4, LOC100131685, GMNC, SNAR-I, OSTN, OSTN-AS1, UTS2B, CCDC50, LINCR-0002, PYDC2,	OSTN, GMNC	Nearest	3	190595719	190595839	100170222			TRANS	C	CT	CT	1123	2992	0.375334	ADD	1496	0.305539	0.0362505	8.42855	8.12063e-17	3:190643896:C:CT	3	190643896	NEUI	csf	16.0904	268620	top	2	3:190643896:C:CT.MSTN.csf.NEUI	plasma	0.0644141	0.0370621	0.0824163	FALSE	FALSE
NRP2	NRP2	2	206547224	206662855	8828	3	190643896	3:190643896	rs71635338	P3H2, MTAPP2, P3H2-AS1, RNU6-1109P, NMNAT1P3, CLDN1, CLDN16, TMEM207, IL1RAP, GCNT1P3, RN7SKP296, CCT6P4, LOC100131685, GMNC, SNAR-I, OSTN, OSTN-AS1, UTS2B, CCDC50, LINCR-0002, PYDC2,	OSTN, GMNC	Nearest	3	190595719	190595839	100170222			TRANS	C	CT	CT	1123	2992	0.375334	ADD	1496	0.242483	0.0365681	6.631	4.64551e-11	3:190643896:C:CT	3	190643896	NEUI	csf	10.333	204725	top	2	3:190643896:C:CT.NRP2.csf.NEUI	plasma	0.0226574	0.0370949	0.541429	FALSE	FALSE
NTRK3	NTRK3	15	88402982	88799970	4916	3	190643896	3:190643896	rs71635338	P3H2, MTAPP2, P3H2-AS1, RNU6-1109P, NMNAT1P3, CLDN1, CLDN16, TMEM207, IL1RAP, GCNT1P3, RN7SKP296, CCT6P4, LOC100131685, GMNC, SNAR-I, OSTN, OSTN-AS1, UTS2B, CCDC50, LINCR-0002, PYDC2,	OSTN, GMNC	Nearest	3	190595719	190595839	100170222			TRANS	C	CT	CT	1123	2992	0.375334	ADD	1496	0.237277	0.0365909	6.48459	1.20605e-10	3:190643896:C:CT	3	190643896	NEUI	csf	9.91863	198821	top	2	3:190643896:C:CT.NTRK3.csf.NEUI	plasma	0.0518788	0.0370753	0.161936	FALSE	FALSE
PLAUR	PLAUR	19	44150247	44174498	5329	3	190643896	3:190643896	rs71635338	P3H2, MTAPP2, P3H2-AS1, RNU6-1109P, NMNAT1P3, CLDN1, CLDN16, TMEM207, IL1RAP, GCNT1P3, RN7SKP296, CCT6P4, LOC100131685, GMNC, SNAR-I, OSTN, OSTN-AS1, UTS2B, CCDC50, LINCR-0002, PYDC2,	OSTN, GMNC	Nearest	3	190595719	190595839	100170222			TRANS	C	CT	CT	1123	2992	0.375334	ADD	1496	0.239872	0.0365796	6.55752	7.51655e-11	3:190643896:C:CT	3	190643896	CVDIII	csf	10.124	201778	top	2	3:190643896:C:CT.PLAUR.csf.CVDIII	plasma	0.0315653	0.0370933	0.394922	FALSE	FALSE
PLXNB3	PLXNB3	23	153029651	153044801	5365	3	190643896	3:190643896	rs71635338	P3H2, MTAPP2, P3H2-AS1, RNU6-1109P, NMNAT1P3, CLDN1, CLDN16, TMEM207, IL1RAP, GCNT1P3, RN7SKP296, CCT6P4, LOC100131685, GMNC, SNAR-I, OSTN, OSTN-AS1, UTS2B, CCDC50, LINCR-0002, PYDC2,	OSTN, GMNC	Nearest	3	190595719	190595839	100170222			TRANS	C	CT	CT	1123	2992	0.375334	ADD	1496	0.241433	0.0365727	6.60144	5.6409e-11	3:190643896:C:CT	3	190643896	NEUI	csf	10.2487	203543	top	2	3:190643896:C:CT.PLXNB3.csf.NEUI	plasma	-0.00435745	0.0370909	0.906495	FALSE	FALSE
PRTG	PRTG	15	55903742	56035350	283659	3	190643896	3:190643896	rs71635338	P3H2, MTAPP2, P3H2-AS1, RNU6-1109P, NMNAT1P3, CLDN1, CLDN16, TMEM207, IL1RAP, GCNT1P3, RN7SKP296, CCT6P4, LOC100131685, GMNC, SNAR-I, OSTN, OSTN-AS1, UTS2B, CCDC50, LINCR-0002, PYDC2,	OSTN, GMNC	Nearest	3	190595719	190595839	100170222			TRANS	C	CT	CT	1123	2992	0.375334	ADD	1496	0.250854	0.0365303	6.86701	9.58537e-12	3:190643896:C:CT	3	190643896	NEUI	csf	11.0184	213991	top	2	3:190643896:C:CT.PRTG.csf.NEUI	plasma	-0.0124383	0.0371	0.737472	FALSE	FALSE
PVR	PVR	19	45147098	45169430	5817	3	190643896	3:190643896	rs71635338	P3H2, MTAPP2, P3H2-AS1, RNU6-1109P, NMNAT1P3, CLDN1, CLDN16, TMEM207, IL1RAP, GCNT1P3, RN7SKP296, CCT6P4, LOC100131685, GMNC, SNAR-I, OSTN, OSTN-AS1, UTS2B, CCDC50, LINCR-0002, PYDC2,	OSTN, GMNC	Nearest	3	190595719	190595839	100170222			TRANS	C	CT	CT	1123	2992	0.375334	ADD	1496	0.240114	0.0365786	6.56435	7.18939e-11	3:190643896:C:CT	3	190643896	NEUI	csf	10.1433	202053	top	2	3:190643896:C:CT.PVR.csf.NEUI	plasma	0.0445149	0.0370817	0.230153	FALSE	FALSE
SCARB2	SCARB2	4	77079890	77134977	950	3	190643896	3:190643896	rs71635338	P3H2, MTAPP2, P3H2-AS1, RNU6-1109P, NMNAT1P3, CLDN1, CLDN16, TMEM207, IL1RAP, GCNT1P3, RN7SKP296, CCT6P4, LOC100131685, GMNC, SNAR-I, OSTN, OSTN-AS1, UTS2B, CCDC50, LINCR-0002, PYDC2,	OSTN, GMNC	Nearest	3	190595719	190595839	100170222			TRANS	C	CT	CT	1123	2992	0.375334	ADD	1496	0.278165	0.0363977	7.64239	3.79096e-14	3:190643896:C:CT	3	190643896	NEUI	csf	13.4213	242452	top	2	3:190643896:C:CT.SCARB2.csf.NEUI	plasma	0.0161219	0.0370972	0.663927	FALSE	FALSE
TNFRSF12A	TNFRSF12A	16	3070369	3072384	51330	3	190643896	3:190643896	rs71635338	P3H2, MTAPP2, P3H2-AS1, RNU6-1109P, NMNAT1P3, CLDN1, CLDN16, TMEM207, IL1RAP, GCNT1P3, RN7SKP296, CCT6P4, LOC100131685, GMNC, SNAR-I, OSTN, OSTN-AS1, UTS2B, CCDC50, LINCR-0002, PYDC2,	OSTN, GMNC	Nearest	3	190595719	190595839	100170222			TRANS	C	CT	CT	1123	2992	0.375334	ADD	1496	0.254663	0.0365126	6.97464	4.5905e-12	3:190643896:C:CT	3	190643896	NEUI	csf	11.3381	218118	top	2	3:190643896:C:CT.TNFRSF12A.csf.NEUI	plasma	0.0807033	0.0370408	0.0295047	TRUE	TRUE
TNFRSF1A	TNFRSF1A	12	6437937	6451242	7132	3	190643896	3:190643896	rs71635338	P3H2, MTAPP2, P3H2-AS1, RNU6-1109P, NMNAT1P3, CLDN1, CLDN16, TMEM207, IL1RAP, GCNT1P3, RN7SKP296, CCT6P4, LOC100131685, GMNC, SNAR-I, OSTN, OSTN-AS1, UTS2B, CCDC50, LINCR-0002, PYDC2,	OSTN, GMNC	Nearest	3	190595719	190595839	100170222			TRANS	C	CT	CT	1123	2992	0.375334	ADD	1496	0.254802	0.036512	6.97859	4.46731e-12	3:190643896:C:CT	3	190643896	CVDIII	csf	11.35	218269	top	2	3:190643896:C:CT.TNFRSF1A.csf.CVDIII	plasma	0.0135095	0.0371007	0.715812	FALSE	FALSE
TNFRSF1B	TNFRSF1B	1	12227048	12269277	7133	3	190643896	3:190643896	rs71635338	P3H2, MTAPP2, P3H2-AS1, RNU6-1109P, NMNAT1P3, CLDN1, CLDN16, TMEM207, IL1RAP, GCNT1P3, RN7SKP296, CCT6P4, LOC100131685, GMNC, SNAR-I, OSTN, OSTN-AS1, UTS2B, CCDC50, LINCR-0002, PYDC2,	OSTN, GMNC	Nearest	3	190595719	190595839	100170222			TRANS	C	CT	CT	1123	2992	0.375334	ADD	1496	0.240765	0.0365757	6.58264	6.38003e-11	3:190643896:C:CT	3	190643896	CVDIII	csf	10.1952	202789	top	2	3:190643896:C:CT.TNFRSF1B.csf.CVDIII	plasma	0.0193164	0.0370989	0.602671	FALSE	FALSE
VWC2	VWC2	7	49813234	49961546	375567	3	190643896	3:190643896	rs71635338	P3H2, MTAPP2, P3H2-AS1, RNU6-1109P, NMNAT1P3, CLDN1, CLDN16, TMEM207, IL1RAP, GCNT1P3, RN7SKP296, CCT6P4, LOC100131685, GMNC, SNAR-I, OSTN, OSTN-AS1, UTS2B, CCDC50, LINCR-0002, PYDC2,	OSTN, GMNC	Nearest	3	190595719	190595839	100170222			TRANS	C	CT	CT	1123	2992	0.375334	ADD	1496	0.246449	0.0365503	6.74274	2.21423e-11	3:190643896:C:CT	3	190643896	NEUI	csf	10.6548	209150	top	2	3:190643896:C:CT.VWC2.csf.NEUI	plasma	0.0392106	0.0370857	0.290546	FALSE	FALSE
DLK1	DLK1	14	101193202	101204561	8788	3	190655759	3:190655759	rs78054167	P3H2, MTAPP2, P3H2-AS1, RNU6-1109P, NMNAT1P3, CLDN1, CLDN16, TMEM207, IL1RAP, GCNT1P3, RN7SKP296, CCT6P4, LOC100131685, GMNC, SNAR-I, OSTN, OSTN-AS1, UTS2B, CCDC50, LINCR-0002, PYDC2,	OSTN, GMNC	Nearest	3	190595719	190595839	100170222			TRANS	A	T	T	1122	2992	0.375	ADD	1496	0.257349	0.0364351	7.06321	2.48543e-12	3:190655759:A:T	3	190655759	CVDIII	csf	11.6046	221470	top	2	3:190655759:A:T.DLK1.csf.CVDIII	plasma	-0.0177897	0.0370355	0.631055	FALSE	FALSE
PDGFRA	PDGFRA	4	55095460	55164414	5156	3	190655759	3:190655759	rs78054167	P3H2, MTAPP2, P3H2-AS1, RNU6-1109P, NMNAT1P3, CLDN1, CLDN16, TMEM207, IL1RAP, GCNT1P3, RN7SKP296, CCT6P4, LOC100131685, GMNC, SNAR-I, OSTN, OSTN-AS1, UTS2B, CCDC50, LINCR-0002, PYDC2,	OSTN, GMNC	Nearest	3	190595719	190595839	100170222			TRANS	A	T	T	1122	2992	0.375	ADD	1496	0.237117	0.0365268	6.49159	1.15276e-10	3:190655759:A:T	3	190655759	NEUI	csf	9.93826	199107	top	2	3:190655759:A:T.PDGFRA.csf.NEUI	plasma	0.0331659	0.0370257	0.370529	FALSE	FALSE
TFF3	TFF3	21	43731777	43735706	7033	3	190655759	3:190655759	rs78054167	P3H2, MTAPP2, P3H2-AS1, RNU6-1109P, NMNAT1P3, CLDN1, CLDN16, TMEM207, IL1RAP, GCNT1P3, RN7SKP296, CCT6P4, LOC100131685, GMNC, SNAR-I, OSTN, OSTN-AS1, UTS2B, CCDC50, LINCR-0002, PYDC2,	OSTN, GMNC	Nearest	3	190595719	190595839	100170222			TRANS	A	T	T	1122	2992	0.375	ADD	1496	0.236689	0.0365287	6.47955	1.24588e-10	3:190655759:A:T	3	190655759	CVDIII	csf	9.90452	198616	top	2	3:190655759:A:T.TFF3.csf.CVDIII	plasma	-0.00298053	0.0370383	0.935873	FALSE	FALSE
TNFRSF14	TNFRSF14	1	2487804	2497061	8764	3	190655759	3:190655759	rs78054167	P3H2, MTAPP2, P3H2-AS1, RNU6-1109P, NMNAT1P3, CLDN1, CLDN16, TMEM207, IL1RAP, GCNT1P3, RN7SKP296, CCT6P4, LOC100131685, GMNC, SNAR-I, OSTN, OSTN-AS1, UTS2B, CCDC50, LINCR-0002, PYDC2,	OSTN, GMNC	Nearest	3	190595719	190595839	100170222			TRANS	A	T	T	1122	2992	0.375	ADD	1496	0.242086	0.036505	6.63158	4.62777e-11	3:190655759:A:T	3	190655759	CVDIII	csf	10.3346	204749	top	2	3:190655759:A:T.TNFRSF14.csf.CVDIII	plasma	-0.0110206	0.0370373	0.766085	FALSE	FALSE
CD244	CD244	1	160799950	160832677	51744	3	190601893	3:190601893	rs9838279	P3H2, MTAPP2, P3H2-AS1, RNU6-1109P, NMNAT1P3, CLDN1, CLDN16, TMEM207, IL1RAP, GCNT1P3, RN7SKP296, CCT6P4, LOC100131685, GMNC, SNAR-I, OSTN, OSTN-AS1, UTS2B, CCDC50, LINCR-0002, PYDC2,	OSTN, GMNC	Nearest	3	190595719	190595839	100170222			TRANS	T	C	C	1350	2992	0.451203	ADD	1496	0.233776	0.0357103	6.54646	8.0777e-11	3:190601893:T:C	3	190601893	INFI	csf	10.0927	201331	top	2	3:190601893:T:C.CD244.csf.INFI	plasma	-0.0410645	0.0362032	0.25686	FALSE	FALSE
