# Supplementary material for: The genetic regulation of protein expression in cerebrospinal fluid
Source: EMBO Mol Med. 2022 Dec 12;15(1):e16359. doi: 10.15252/emmm.202216359 (PMC9832827; doi:10.15252/emmm.202216359)
Supplement: Supplementary file 17 — Dataset EV13 [file EMMM-15-e16359-s012.xls]

## Sheet: Legend
Legend Dataset EV13
Previously described associations with OSTN/GMNC variants

## Sheet: Dataset EV13
Variant and risk allele	P-value	P-value annotation	RAF	OR	Beta	CI	Mapped gene	Reported trait	Trait(s)	Brain related trait	Background trait(s)	Study accession	Location
rs1159211-<b>?</b>	2 x 10-13	(Precuneus)	'-	'-	'-	'-	GMNC	Cortical surface area	cortical surface area measurement	Yes	'-	GCST011617	3:190948854
rs11922372-<b>C</b>	2 x 10-7	(EA)	0.22795	1.14	'-	[1.08-1.19]	OSTN	Psoriasis	psoriasis	No	'-	GCST002874	3:191162345
rs1195358-<b>?</b>	6 x 10-17		NR	'-	0.025472648 unit increase	[0.02-0.031]	GMNC, OSTN	Height	body height	No	'-	GCST008839	3:191101305
rs1195358-<b>T</b>	7 x 10-13		0.333604	'-	0.0154091 unit increase	[0.011-0.02]	GMNC, OSTN	Height	body height	No	'-	GCST90018739	3:191101305
rs1195358-<b>T</b>	2 x 10-19		NR	'-	0.0139 unit increase	[0.011-0.017]	GMNC, OSTN	Height	body height	No	'-	GCST90018959	3:191101305
rs12488471-<b>?</b>	2 x 10-9	(Fornix (column and body))	'-	'-	'-	'-	GMNC	White matter microstructure (axial diusivities)	white matter microstructure measurement	Yes	'-	GCST009537	3:190922874
rs12727448-<b>?</b>	2 x 10-22	(Fornix (column and body))	'-	'-	'-	'-	GMNC	White matter microstructure (axial diusivities)	white matter microstructure measurement	Yes	'-	GCST009537	3:190923320
rs12727448-<b>?</b>	3 x 10-8		'-	'-	'-	'-	GMNC	Cortical thickness (min-P)	cortical thickness, neuroimaging measurement	Yes	'-	GCST010696	3:190923320
rs13060370-<b>?</b>	5 x 10-64		NR	'-	'-	'-	GMNC, OSTN	Whole brain restricted directional diffusion (multivariate analysis)	brain measurement	Yes	'-	GCST90131905	3:190935217
rs13066753-<b>?</b>	1 x 10-11	(left inferior lateral ventricle)	NR	'-	'-	'-	GMNC, OSTN	Brain region volumes	brain volume measurement	Yes	'-	GCST009518	3:190929398
rs13066753-<b>T</b>	1 x 10-17		0.3879	'-	'-	'-	GMNC, OSTN	Cortical surface area	cortical surface area measurement	Yes	'-	GCST90091060	3:190929398
rs13066753-<b>T</b>	1 x 10-17		0.3879	'-	'-	'-	GMNC, OSTN	Cortical thickness	cortical thickness	Yes	'-	GCST90091061	3:190929398
rs13066753-<b>T</b>	1 x 10-77		0.4	'-	18.66 z score increase	'-	GMNC, OSTN	Vertex-wise cortical thickness	cortical thickness	Yes	'-	GCST90095131	3:190929398
rs13066753-<b>T</b>	7 x 10-19		0.387	'-	0.088 unit decrease	[0.068-0.108]	GMNC, OSTN	aseg lh volume Inf-Lat-Vent	brain volume measurement	Yes	'-	GCST90002617	3:190929398
rs13075101-<b>?</b>	6 x 10-10		'-	'-	'-	'-	GMNC	Cortical thickness (MOSTest)	cortical thickness, neuroimaging measurement	Yes	'-	GCST010700	3:190895661
rs13082927-<b>?</b>	3 x 10-6		NR	3.53	'-	[2.71-4.59]	CCT6P4, GMNC	Bilateral cleft lip	cleft lip	No	'-	GCST012352	3:190796646
rs13089287-<b>?</b>	9 x 10-9	(X3rd ventricle)	NR	'-	'-	'-	GMNC	Brain region volumes	brain volume measurement	Yes	'-	GCST009518	3:190936635
rs13322873-<b>?</b>	2 x 10-40		'-	'-	'-	'-	GMNC	Brain morphology (min-P)	brain measurement, neuroimaging measurement	Yes	'-	GCST010699	3:190877468
rs13322873-<b>?</b>	3 x 10-40		'-	'-	'-	'-	GMNC	Subcortical volume (min-P)	neuroimaging measurement, brain volume measurement	Yes	'-	GCST010698	3:190877468
rs138133138-<b>?</b>	2 x 10-11	(Splenium of corpus callosum)	'-	'-	'-	'-	GMNC	White matter microstructure (mode of anisotropy)	white matter microstructure measurement	Yes	'-	GCST009536	3:190951061
rs138133138-<b>?</b>	2 x 10-9	(Splenium of corpus callosum)	'-	'-	'-	'-	GMNC	White matter microstructure (axial diusivities)	white matter microstructure measurement	Yes	'-	GCST009537	3:190951061
rs141962260-<b>?</b>	1 x 10-19	(Fornix (column and body))	'-	'-	'-	'-	GMNC	White matter microstructure (mean diusivities)	white matter microstructure measurement	Yes	'-	GCST009538	3:190923147
rs141962260-<b>?</b>	1 x 10-17	(Fornix (column and body))	'-	'-	'-	'-	GMNC	White matter microstructure (radial diusivities)	white matter microstructure measurement	Yes	'-	GCST009540	3:190923147
rs147817028-<b>?</b>	6 x 10-10		0.358	'-	0.035 unit increase	[0.023-0.047]	GMNC	Cerebrospinal P-tau181p levels	p-tau measurement	Yes	'-	GCST004070	3:190939953
rs150434736-<b>T</b>	5 x 10-15		0.358	'-	0.083 unit decrease	[0.061-0.105]	GMNC, OSTN	IDP dMRI TBSS MD Fornix	white matter integrity	Yes	'-	GCST90004032	3:190922696
rs150434736-<b>T</b>	3 x 10-15		0.358	'-	0.083 unit decrease	[0.061-0.105]	GMNC, OSTN	IDP dMRI TBSS ISOVF Fornix	neuroimaging measurement	Yes	'-	GCST90004482	3:190922696
rs150434736-<b>T</b>	6 x 10-14		0.358	'-	0.079 unit decrease	[0.057-0.101]	GMNC, OSTN	IDP dMRI TBSS L2 Fornix	white matter integrity	Yes	'-	GCST90004128	3:190922696
rs150434736-<b>T</b>	1 x 10-16		0.358	'-	0.086 unit decrease	[0.066-0.106]	GMNC, OSTN	aseg lh volume Lateral-Ventricle	brain volume measurement	Yes	'-	GCST90002616	3:190922696
rs150434736-<b>T</b>	2 x 10-13		0.358	'-	0.077 unit increase	[0.057-0.097]	GMNC, OSTN	HippSubfield rh volume CA1-body	brain volume measurement	Yes	'-	GCST90002692	3:190922696
rs150434736-<b>T</b>	7 x 10-14		0.358	'-	0.079 unit decrease	[0.057-0.101]	GMNC, OSTN	IDP dMRI TBSS L3 Fornix	white matter integrity	Yes	'-	GCST90004176	3:190922696
rs17463141-<b>G</b>	6 x 10-6		0.176375	'-	0.0919247 unit increase	[0.053-0.131]	GMNC, OSTN	Cognitive performance (language ability) (longitudinal)	language measurement	Yes	'-	GCST90104692	3:191177237
rs1909960-<b>?</b>	2 x 10-64		'-	'-	'-	'-	GMNC	Subcortical volume (MOSTest)	neuroimaging measurement, brain volume measurement	Yes	'-	GCST010702	3:190937726
rs1909960-<b>?</b>	1 x 10-72		'-	'-	'-	'-	GMNC	Brain morphology (MOSTest)	brain measurement, neuroimaging measurement	Yes	'-	GCST010703	3:190937726
rs200690866-<b>?</b>	5 x 10-63	(EA)	NR	'-	'-	'-	GMNC, OSTN	Whole brain restricted isotropic diffusion (multivariate analysis)	brain measurement	Yes	'-	GCST90131904	3:190952581
rs200690866-<b>C</b>	1 x 10-13		0.3803	'-	0.0632765 unit decrease	[0.047-0.08]	GMNC, OSTN	Ventral thalamic nuclei volume	thalamus volume	Yes	'-	GCST012011	3:190952581
rs201663722-<b>C</b>	1 x 10-16		0.42	'-	0.084 unit decrease	[0.064-0.104]	GMNC, OSTN	aseg rh volume choroid-plexus	brain volume measurement	Yes	'-	GCST90002646	3:190952583
rs201663722-<b>C</b>	1 x 10-14		0.42	'-	0.078 unit increase	[0.058-0.098]	GMNC, OSTN	aseg global volume CC-Central	brain volume measurement	Yes	'-	GCST90002609	3:190952583
rs34113929-<b>A</b>	1 x 10-16		0.41	'-	8.27 z score decrease	'-	GMNC	Lateral ventricular volume in normal aging	lateral ventricle volume measurement	Yes	'-	GCST007147	3:190902357
rs34542080-<b>?</b>	1 x 10-13		NR	'-	'-	'-	GMNC	Height	body height	No	'-	GCST007841	3:190953268
rs34859790-<b>?</b>	4 x 10-63		NR	'-	'-	'-	GMNC, OSTN	Whole brain free water diffusion (multivariate analysis)	brain measurement	Yes	'-	GCST90131906	3:190935041
rs34859790-<b>T</b>	1 x 10-128		0.4	'-	24.13 z score increase	'-	GMNC, OSTN	Vertex-wise sulcal depth	brain measurement	Yes	'-	GCST90095129	3:190935041
rs34859790-<b>T</b>	1 x 10-71		0.4	'-	17.9 z score increase	'-	GMNC, OSTN	Vertex-wise cortical surface area	cortical surface area measurement	Yes	'-	GCST90095130	3:190935041
rs35055419-<b>?</b>	2 x 10-10	(Precuneus)	'-	'-	'-	'-	GMNC	Cortical volume	brain volume measurement	Yes	'-	GCST011616	3:190945768
rs35055419-<b>C</b>	3 x 10-11		0.357	'-	0.04 unit increase	[0.028-0.052]	GMNC	Cerebrospinal T-tau levels	t-tau measurement	Yes	'-	GCST004071	3:190945768
rs35872768-<b>?</b>	4 x 10-16		'-	'-	'-	'-	GMNC	Cortical surface area (MOSTest)	cortical surface area measurement, neuroimaging measurement	Yes	'-	GCST010701	3:190955338
rs4308324-<b>T</b>	2 x 10-17		0.379	'-	0.087 unit decrease	[0.067-0.107]	OSTN, GMNC	IDP dMRI TBSS L1 Fornix	white matter integrity	Yes	'-	GCST90004080	3:190922345
rs4308325-<b>?</b>	8 x 10-12		'-	'-	'-	'-	GMNC	Cortical surface area (min-P)	cortical surface area measurement, neuroimaging measurement	Yes	'-	GCST010697	3:190922366
rs56234707-<b>?</b>	2 x 10-10	(Fornix (column and body))	'-	'-	'-	'-	GMNC	White matter microstructure (fractional anisotropy)	white matter microstructure measurement	Yes	'-	GCST009539	3:190922845
rs61174036-<b>G</b>	9 x 10-6	(Primary)	0.7102	'-	0.289 unit increase	[0.16-0.42]	OSTN	Dementia and core Alzheimer's disease neuropathologic changes	Dementia, Alzheimer's disease neuropathologic change	Yes	'-	GCST002593	3:191130963
rs61500084-<b>?</b>	1 x 10-12	(left lateral ventricle)	NR	'-	'-	'-	GMNC	Brain region volumes	brain volume measurement	Yes	'-	GCST009518	3:190918960
rs61500084-<b>?</b>	5 x 10-16	(right lateral ventricle)	NR	'-	'-	'-	GMNC	Brain region volumes	brain volume measurement	Yes	'-	GCST009518	3:190918960
rs66522322-<b>?</b>	1 x 10-10	(right lateral ventricle)	NR	'-	'-	'-	GMNC	Brain region volumes	brain volume measurement	Yes	'-	GCST009518	3:190947691
rs66522322-<b>?</b>	5 x 10-9	(Fornix (column and body))	'-	'-	'-	'-	GMNC	White matter microstructure (mean diusivities)	white matter microstructure measurement	Yes	'-	GCST009538	3:190947691
rs66522322-<b>?</b>	4 x 10-8	(Fornix (column and body))	'-	'-	'-	'-	GMNC	White matter microstructure (radial diusivities)	white matter microstructure measurement	Yes	'-	GCST009540	3:190947691
rs6786499-<b>T</b>	5 x 10-6		0.878	'-	0.8897 unit increase	[0.51-1.27]	OSTN	Nicotine dependence and major depression (severity of comorbidity)	nicotine dependence symptom count, depressive symptom measurement	No	'-	GCST006631	3:191140756
rs71635338-<b>CT</b>	1 x 10-15		0.376	'-	0.081 unit increase	[0.061-0.101]	OSTN, GMNC	aseg rh volume Accumbens-area	brain volume measurement	Yes	'-	GCST90002643	3:190926108
rs73199626-<b>T</b>	8 x 10-7	(European)	0.86	'-	0.084 unit decrease	[0.045-0.123]	OSTN	Response to fenofibrate (triglyceride levels)	triglyceride change measurement, response to fenofibrate	No	'-	GCST003488	3:191170774
rs7616662-<b>?</b>	3 x 10-9	(left lateral ventricle)	NR	'-	'-	'-	GMNC	Brain region volumes	brain volume measurement	Yes	'-	GCST009518	3:190929792
rs7616662-<b>?</b>	6 x 10-10	(left inferior lateral ventricle)	NR	'-	'-	'-	GMNC	Brain region volumes	brain volume measurement	Yes	'-	GCST009518	3:190929792
rs7616662-<b>?</b>	5 x 10-13	(right lateral ventricle)	NR	'-	'-	'-	GMNC	Brain region volumes	brain volume measurement	Yes	'-	GCST009518	3:190929792
rs7616662-<b>?</b>	4 x 10-14	(Fornix (column and body))	'-	'-	'-	'-	GMNC	White matter microstructure (mean diusivities)	white matter microstructure measurement	Yes	'-	GCST009538	3:190929792
rs7616662-<b>?</b>	7 x 10-9	(Fornix (column and body))	'-	'-	'-	'-	GMNC	White matter microstructure (fractional anisotropy)	white matter microstructure measurement	Yes	'-	GCST009539	3:190929792
rs7616662-<b>?</b>	2 x 10-13	(Fornix (column and body))	'-	'-	'-	'-	GMNC	White matter microstructure (axial diusivities)	white matter microstructure measurement	Yes	'-	GCST009537	3:190929792
rs7616662-<b>?</b>	2 x 10-12	(Fornix (column and body))	'-	'-	'-	'-	GMNC	White matter microstructure (radial diusivities)	white matter microstructure measurement	Yes	'-	GCST009540	3:190929792
rs77942599-<b>A</b>	4 x 10-6		NR	'-	0.227 unit increase	[0.13-0.32]	CCT6P4, GMNC	Total Cholesteryl ester levels	cholesteryl ester measurement	No	'-	GCST90024577	3:190846518
rs905124-<b>A</b>	2 x 10-19		0.383	'-	0.088 unit decrease	[0.068-0.108]	OSTN, GMNC	IDP T1 SIENAX CSF normalised volume	brain volume measurement	Yes	'-	GCST90002428	3:190939571
rs905124-<b>A</b>	3 x 10-19		0.383	'-	0.088 unit decrease	[0.068-0.108]	OSTN, GMNC	IDP T1 SIENAX CSF unnormalised volume	brain volume measurement	Yes	'-	GCST90002429	3:190939571
rs905124-<b>A</b>	1 x 10-22		0.383	'-	0.098 unit decrease	[0.078-0.118]	OSTN, GMNC	aseg rh volume Lateral-Ventricle	brain volume measurement	Yes	'-	GCST90002633	3:190939571
rs905124-<b>A</b>	4 x 10-13	(Precuneus)	0.3605	'-	17.112389 unit increase	[12.5-21.73]	OSTN, GMNC	Cortical surface area	cortical surface area measurement	Yes	'-	GCST010282	3:190939571
rs905124-<b>A</b>	1 x 10-20		0.383	'-	0.093 unit decrease	[0.073-0.113]	OSTN, GMNC	aseg global volume VentricleChoroid	brain volume measurement	Yes	'-	GCST90002598	3:190939571
rs9811910-<b>C</b>	2 x 10-9		NR	'-	5.988 z score increase	NR	GMNC	Intracranial volume	intracranial volume measurement	Yes	'-	GCST007589	3:190953113
rs9818981-<b>A</b>	7 x 10-10		0.0902	'-	6.163 z score decrease	NR	GMNC	Nucleus accumbens volume	nucleus accumbens volume	Yes	'-	GCST009670	3:190884298
rs9855788-<b>?</b>	6 x 10-14		NR	'-	'-	'-	OSTN	Height	body height	No	'-	GCST007841	3:191130580
rs9870207-<b>A</b>	5 x 10-8		0.691354	1.19294	'-	[1.11921837700174-1.27150779447142]	GMNC, CCT6P4	Low-grade serous and serous borderline ovarian cancer	ovarian serous carcinoma	No	'-	GCST004481	3:190807727
rs9870207-<b>A</b>	3 x 10-6		0.691354	1.09947	'-	[1.05569458307584-1.14505523813592]	GMNC, CCT6P4	Epithelial ovarian cancer	ovarian carcinoma	No	'-	GCST004462	3:190807727
rs9872132-<b>C</b>	7 x 10-6		0.583744	'-	0.0087593 unit decrease	[0.0049-0.0126]	GMNC, OSTN	Carotid Intima-media thickness (mean of the maximum cIMT)	carotid artery intima media thickness	No	'-	GCST90092502	3:191015848
rs9877502-<b>A</b>	5 x 10-9	(tau)	NR	'-	0.052 unit increase	[NR]	GMNC	Alzheimer's disease biomarkers	Alzheimer disease, t-tau measurement	Yes	'-	GCST001951	3:190951729
