# Supplementary material for: The genetic regulation of protein expression in cerebrospinal fluid
Source: EMBO Mol Med. 2022 Dec 12;15(1):e16359. doi: 10.15252/emmm.202216359 (PMC9832827; doi:10.15252/emmm.202216359)
Supplement: Supplementary file 18 — Dataset EV14 [file EMMM-15-e16359-s009.xls]

## Sheet: Legend
Legend Dataset EV14
Comparison of CSF pQTL effects with and without adjusting for brain ventricle volume

## Sheet: Dataset EV14
						Reduced cohort (only for VV and ICV individual)					Adjusted for VV and ICV
Study_Protein	Study_Gene	ID	rsId	Best_Gussed_Gene	CIS/Trans	OBS_CT_Unadjusted	BETA_Unadjusted	SE_Unadjusted	T_STAT_Unadjusted	P_Unadjusted	OBS_CT_Adjusted	BETA_Adjusted	SE_Adjusted	T_STAT_Adjusted	P_Adjusted	Beta_Percentage_Change
BACE1	BACE1	3:190650826	3:190650826	GMNC, OSTN	TRANS	715	0.2532	0.0465278	5.44191	7.25e-08	715	0.218236	0.0431197	5.06115	5.31225e-07	-13.8088
AP2B1	AP2B1	3:190655759	rs78054167	GMNC, OSTN	TRANS	715	0.261069	0.0475527	5.49009	5.59e-08	715	0.228607	0.0449848	5.08187	4.78231e-07	-12.4343
RGMB	RGMB	3:190643896	rs71635338	GMNC, OSTN	TRANS	715	-0.241786	0.0524759	-4.60757	4.83e-06	715	-0.214375	0.0506316	-4.23402	2.59682e-05	-11.3369
GM2A	GM2A	3:190643896	rs71635338	GMNC, OSTN	TRANS	715	0.283622	0.0485684	5.83964	7.95e-09	715	0.253149	0.0466236	5.42963	7.75706e-08	-10.7442
VWC2	VWC2	3:190643896	rs71635338	GMNC, OSTN	TRANS	715	-0.240474	0.0506499	-4.74777	2.49e-06	715	-0.219338	0.0496834	-4.41471	1.16862e-05	-8.78931
Ubiquitin	UBC	3:190650826	3:190650826	GMNC, OSTN	TRANS	715	0.234606	0.0485775	4.82951	1.68e-06	715	0.214212	0.0476724	4.49342	8.17946e-06	-8.69287
CX3CL1	CX3CL1	3:190670372	rs201663722	GMNC, OSTN	TRANS	715	-0.273578	0.0520365	-5.25744	1.93e-07	715	-0.252557	0.0511519	-4.93741	9.87386e-07	-7.68373
CDH6	CDH6	3:190643896	rs71635338	GMNC, OSTN	TRANS	715	-0.247566	0.0512044	-4.83486	1.63e-06	715	-0.23132	0.0507332	-4.55954	6.03552e-06	-6.56229
KLK6	KLK6	3:190643896	rs71635338	GMNC, OSTN	TRANS	715	-0.240707	0.0515944	-4.66537	3.68e-06	715	-0.225016	0.0512352	-4.39183	1.29505e-05	-6.51871
KITLG	KITLG	3:190640134	rs4308324	GMNC, OSTN	TRANS	715	-0.273105	0.0504305	-5.41548	8.36e-08	715	-0.25604	0.0497838	-5.14304	3.49914e-07	-6.24851
ACVRL1	ACVRL1	3:190657163	rs1316356	GMNC, OSTN	TRANS	715	-0.255808	0.0527336	-4.85095	1.51e-06	715	-0.240269	0.0524456	-4.58129	5.45664e-06	-6.07448
PLXNB1	PLXNB1	3:190642837	rs4687181	GMNC, OSTN	TRANS	715	-0.273718	0.0507308	-5.3955	9.31e-08	715	-0.257327	0.0501022	-5.13605	3.62693e-07	-5.98828
CD163	CD163	3:190643896	rs71635338	GMNC, OSTN	TRANS	715	-0.260087	0.0514035	-5.05971	5.35e-07	715	-0.245378	0.0509757	-4.81362	1.81137e-06	-5.65542
CD300C	CD300C	3:190643896	rs71635338	GMNC, OSTN	TRANS	715	-0.275306	0.0526203	-5.23195	2.21e-07	715	-0.260056	0.0521076	-4.99075	7.57081e-07	-5.53929
GM2A	GM2A	5:150639409	rs153477	GM2A	CIS	715	-0.264253	0.0490391	-5.3886	9.66e-08	715	-0.249627	0.0468365	-5.32975	1.32187e-07	-5.53485
TNFRSF1A	TNFRSF1A	3:190643896	rs71635338	GMNC, OSTN	TRANS	715	-0.262879	0.0522031	-5.03569	6.04e-07	715	-0.248477	0.0519492	-4.78309	2.0995e-06	-5.47857
EGFR	EGFR	3:190643896	rs71635338	GMNC, OSTN	TRANS	715	-0.259794	0.0530054	-4.90127	1.18e-06	715	-0.245696	0.0523332	-4.69483	3.2021e-06	-5.42661
IL1R1	IL1R1	3:190664528	3:190664528	GMNC, OSTN	TRANS	715	-0.251378	0.0521607	-4.81929	1.76e-06	715	-0.237817	0.051829	-4.58849	5.27709e-06	-5.39466
ACP5	ACP5	3:190656393	rs2363038	GMNC, OSTN	TRANS	715	-0.259424	0.0519603	-4.99273	7.49e-07	715	-0.246069	0.051797	-4.75065	2.45382e-06	-5.14794
TNFRSF12A	TNFRSF12A	3:190643896	rs71635338	GMNC, OSTN	TRANS	715	-0.277963	0.0519686	-5.34868	1.19e-07	715	-0.264254	0.0515822	-5.12296	3.87852e-07	-4.93195
TNFRSF1B	TNFRSF1B	3:190643896	rs71635338	GMNC, OSTN	TRANS	715	-0.291468	0.0512368	-5.68865	1.87e-08	715	-0.277153	0.0508641	-5.4489	6.99208e-08	-4.91135
IL12B	IL12B	5:158781253	rs56041046	IL12B	CIS	715	-0.266522	0.0563642	-4.72856	2.73e-06	715	-0.254278	0.0562222	-4.52273	7.15165e-06	-4.59399
sVCAM1	VCAM1	3:190638421	rs146550622	GMNC, OSTN	TRANS	715	0.230254	0.0378512	6.08314	1.92e-09	715	0.219755	0.0378106	5.81199	9.31949e-09	-4.55975
VEGFA	VEGFA	3:190642530	rs57712768	GMNC, OSTN	TRANS	715	-0.259781	0.0533363	-4.87062	1.37e-06	715	-0.248015	0.0523027	-4.74191	2.55865e-06	-4.5292
CTSF	CTSF	3:190643896	rs71635338	GMNC, OSTN	TRANS	715	0.283537	0.0493264	5.74818	1.34e-08	715	0.270928	0.0490982	5.51809	4.8037e-08	-4.44704
IL12A	IL12A	5:158792306	rs4921223	LOC285626	TRANS	715	0.282117	0.0571271	4.93841	9.82e-07	715	0.270137	0.0567407	4.7609	2.33602e-06	-4.24647
CHGA	CHGA	14:93399101	rs729940	CHGA	CIS	715	-0.376087	0.0726901	-5.17384	2.98e-07	715	-0.362062	0.0662785	-5.46274	6.48829e-08	-3.72919
CSTB	CSTB	3:190643896	rs71635338	GMNC, OSTN	TRANS	715	-0.275952	0.0500106	-5.51786	4.81e-08	715	-0.26675	0.0500692	-5.32762	1.33684e-07	-3.33464
ULBP2	ULBP2	6:150300629	rs6557223	ULBP2	CIS	715	0.394894	0.0698718	5.6517	2.3e-08	715	0.381771	0.0683488	5.58563	3.31676e-08	-3.32317
EPHA10	EPHA10	1:38226757	1:38226757	EPHA10	CIS	368	0.511863	0.0942695	5.42978	1.03e-07	368	0.49531	0.0900474	5.50055	7.14673e-08	-3.23387
ICAM2	ICAM2	3:190640134	rs4308324	GMNC, OSTN	TRANS	715	-0.23382	0.050147	-4.66268	3.73e-06	715	-0.22653	0.0501702	-4.51524	7.40196e-06	-3.11778
TTau	MAPT	17:66132936	rs112615097	LRRC37A16P	TRANS	715	0.650795	0.12212	5.32915	1.33e-07	715	0.631217	0.120279	5.24795	2.03246e-07	-3.00832
ICAM2	ICAM2	3:196586826	rs116548111	SENP5	TRANS	715	0.75306	0.143058	5.26402	1.87e-07	715	0.730752	0.14296	5.11158	4.11076e-07	-2.96231
FUT8	FUT8	14:65877493	14:65877493	FUT8	CIS	368	-0.727899	0.0807909	-9.00966	1.16e-17	368	-0.707456	0.0801852	-8.82278	4.72822e-17	-2.80849
IL1223p40	IL12B	5:158796325	rs4921487	IL12B	CIS	715	-0.248941	0.0409874	-6.0736	2.03e-09	715	-0.242343	0.0407702	-5.94413	4.35408e-09	-2.65043
ACVRL1	ACVRL1	21:42619749	rs914187	BACE2	TRANS	715	-0.279164	0.0528171	-5.2855	1.67e-07	715	-0.271866	0.0523377	-5.19446	2.68426e-07	-2.61423
GGT5	GGT5	22:24621826	rs7288670	GGT5	CIS	368	-0.538935	0.077	-6.99915	1.24e-11	368	-0.525306	0.0766387	-6.85433	3.07631e-11	-2.52888
CD274	CD274	9:5460801	rs7048841	CD274	CIS	715	0.277977	0.050924	5.45865	6.63e-08	715	0.271494	0.0490207	5.53836	4.30011e-08	-2.33221
FLRT2	FLRT2	14:86089315	rs17646457	FLRT2	CIS	715	0.573783	0.0683677	8.39261	2.55e-16	715	0.560712	0.0679993	8.24585	7.91564e-16	-2.27804
CTSF	CTSF	11:66331458	rs572846	CTSF	CIS	715	-0.250902	0.0501641	-5.00164	7.16e-07	715	-0.245517	0.0497737	-4.93267	1.01083e-06	-2.14626
CD244	CD244	1:160827838	rs142535548	CD244	CIS	715	-0.524863	0.0583697	-8.99204	2.16e-18	715	-0.514276	0.0582697	-8.82578	8.36857e-18	-2.0171
LAYN	LAYN	11:111420936	rs4938792	LAYN	CIS	715	0.283571	0.0542496	5.22716	2.26e-07	715	0.278815	0.0531614	5.2447	2.06727e-07	-1.67718
IL10RB	IL10RB	21:34660753	rs3216134	IL10RB	CIS	715	-0.260123	0.0524704	-4.95752	8.93e-07	715	-0.25592	0.0523843	-4.88543	1.27599e-06	-1.61577
SIGLEC1	SIGLEC1	20:3687141	rs150358287	SIGLEC1	CIS	715	1.24921	0.247763	5.04195	5.85e-07	715	1.22905	0.245409	5.00816	6.93838e-07	-1.61382
LTBR	LTBR	12:6493100	rs28999107	LTBR	CIS	715	0.282346	0.0536068	5.26698	1.84e-07	715	0.278079	0.0522701	5.32004	1.39153e-07	-1.51127
sVCAM1	VCAM1	1:101041054	rs2809789	VCAM1	CIS	715	0.267992	0.0388059	6.90595	1.11e-11	715	0.264138	0.0385736	6.84764	1.62528e-11	-1.4381
IL6R	IL6R	1:154425456	rs12126142	IL6R	CIS	715	-0.494884	0.0511666	-9.67202	7.1e-21	715	-0.48809	0.0506384	-9.63873	9.53315e-21	-1.37285
RBKS	RBKS	2:27413644	rs528045643	RBKS	CIS	368	-1.44464	0.266485	-5.4211	1.08e-07	368	-1.42538	0.264453	-5.38992	1.2696e-07	-1.3332
CXCL6	CXCL6	4:74703999	rs16850073	CXCL6	CIS	715	-0.339137	0.0531896	-6.376	3.27e-10	715	-0.334633	0.0531809	-6.29236	5.46512e-10	-1.32808
SELE	SELE	9:136141870	rs2519093	ABO	TRANS	715	0.532946	0.062942	8.46726	1.43e-16	715	0.525906	0.0631395	8.32928	4.17638e-16	-1.32096
CTSF	CTSF	17:70680755	rs9903952	SLC39A11	TRANS	715	-0.24161	0.0509306	-4.74392	2.53e-06	715	-0.238422	0.0505699	-4.71471	2.91342e-06	-1.31948
LAIR2	LAIR2	19:55014172	rs73070113	LAIR2	CIS	715	0.743816	0.0748732	9.93435	7.2e-22	715	0.73437	0.0745809	9.84662	1.56761e-21	-1.26994
GAP43	GAP43	19:45411941	rs429358	APOE	TRANS	715	0.355558	0.0539891	6.58574	8.79e-11	715	0.351226	0.0526582	6.66993	5.14467e-11	-1.21837
SP25long	TPD52L3	19:45411941	rs429358	APOE	TRANS	715	0.396279	0.0535668	7.39785	3.9e-13	715	0.392252	0.0524293	7.48155	2.17295e-13	-1.0162
ADAM22	ADAM22	7:87349306	7:87349306	ADAM22	CIS	715	-0.507438	0.0453314	-11.194	6.58e-27	715	-0.50237	0.0436793	-11.5013	3.39974e-28	-0.998743
PSME1	PSME1	1:154425456	rs12126142	IL6R	TRANS	368	0.481581	0.0709924	6.78356	4.73e-11	368	0.47748	0.0711948	6.70667	7.62256e-11	-0.85157
MIP1b	CCL4	17:34762580	rs879571071	CCL4	CIS	715	-0.240253	0.0425008	-5.6529	2.28e-08	715	-0.238241	0.0425185	-5.60324	3.00956e-08	-0.837451
LTA	LTA	6:31540757	rs2229092	LTA	CIS	715	1.04484	0.106974	9.76722	3.11e-21	715	1.03624	0.106642	9.71697	4.84889e-21	-0.823093
IL18R1	IL18R1	2:102926511	rs10178436	IL18R1	CIS	715	0.659568	0.0453877	14.5319	4.25e-42	715	0.654375	0.0453208	14.4387	1.25007e-41	-0.787334
TTau_EI	MAPT	19:45411941	rs429358	APOE	TRANS	715	-0.506307	0.0580494	-8.722	1.91e-17	715	-0.502521	0.0571404	-8.7945	1.07625e-17	-0.747768
RBKS	RBKS	2:28081439	rs140948699	RBKS	CIS	368	-1.9122	0.283137	-6.75361	5.68e-11	368	-1.89795	0.28072	-6.76101	5.46779e-11	-0.745215
TTau	MAPT	19:45411941	rs429358	APOE	TRANS	715	0.475665	0.0511349	9.30216	1.66e-19	715	0.472158	0.0502192	9.40195	7.19263e-20	-0.737284
TNFRSF13C	TNFRSF13C	22:42322854	rs7287486	TNFRSF13C	CIS	368	-1.29754	0.202217	-6.41658	4.32e-10	368	-1.28863	0.198882	-6.47938	2.99368e-10	-0.686684
CCL25	CCL25	19:49211154	rs78736419	MAMSTR	TRANS	715	0.26082	0.0531559	4.90669	1.15e-06	715	0.259086	0.0532117	4.86896	1.38329e-06	-0.664826
CCL16	CCL16	17:34307457	rs112689088	CCL16	CIS	715	0.560644	0.0978417	5.73012	1.48e-08	715	0.556937	0.0979384	5.68661	1.89282e-08	-0.661204
IL1RL1	IL1RL1	2:102945416	rs76886731	IL1RL1	CIS	715	0.441253	0.0492099	8.96676	2.65e-18	715	0.438423	0.0493016	8.89268	4.8751e-18	-0.641355
RBKS	RBKS	2:28379587	rs149008765	RBKS	CIS	368	-1.90447	0.315702	-6.0325	3.95e-09	368	-1.89348	0.312972	-6.05	3.59891e-09	-0.577063
IL16	IL16	15:81600451	rs4778639	IL16	CIS	715	-0.650785	0.0684425	-9.50848	2.89e-20	715	-0.647534	0.0683882	-9.4685	4.09136e-20	-0.499551
CTSC	CTSC	11:88053979	rs217053	CTSC	CIS	715	0.673215	0.0622718	10.8109	2.49e-25	715	0.669858	0.0614521	10.9005	1.08416e-25	-0.498652
pTau_EI	MAPT	19:45411941	rs429358	APOE	TRANS	715	-0.574614	0.056435	-10.1819	7.96e-23	715	-0.572149	0.0560705	-10.2041	6.58083e-23	-0.428984
CD6	CD6	11:60776209	rs11230563	CD6	CIS	715	0.26888	0.0551421	4.87613	1.33e-06	715	0.267866	0.055172	4.85512	1.48018e-06	-0.37712
CD300LF	CD300LF	17:72699833	rs10512597	CD300LF	CIS	715	1.03866	0.0585745	17.7323	1.47e-58	715	1.03527	0.0580598	17.8311	4.60486e-59	-0.326382
RSPO1	RSPO1	1:38083941	rs11264075	RSPO1	CIS	715	0.292219	0.0504156	5.79621	1.02e-08	715	0.291548	0.0495606	5.88266	6.21499e-09	-0.229622
CD33	CD33	19:51718837	rs273634	CD33	CIS	368	1.18946	0.0449693	26.4506	5.96e-87	368	1.1872	0.0447136	26.5512	3.6312e-87	-0.190002
MCP1	CCL2	3:42906116	rs2228467	ACKR2	TRANS	715	0.60688	0.0673399	9.0122	1.83e-18	715	0.605992	0.0669307	9.05402	1.30721e-18	-0.146322
IFI30	IFI30	19:18291289	rs4808758	IFI30	CIS	368	-0.512551	0.0890358	-5.75669	1.82e-08	368	-0.511868	0.0893794	-5.72691	2.14324e-08	-0.133255
CCL23	CCL23	17:34326215	rs712048	CCL23	CIS	715	0.53125	0.0730235	7.27505	9.15e-13	715	0.530603	0.0729914	7.26938	9.53921e-13	-0.121788
CHIT1	CHIT1	1:203184766	rs872583	CHIT1	CIS	715	0.828868	0.0565904	14.6468	1.16e-42	715	0.827866	0.0565702	14.6343	1.38225e-42	-0.120888
CCL2	CCL2	3:42906116	rs2228467	ACKR2	TRANS	715	-0.633975	0.0897169	-7.06639	3.79e-12	715	-0.633295	0.0897358	-7.05733	4.03953e-12	-0.10726
TDGF1	TDGF1	3:47459379	rs534167075	TDGF1	CIS	368	0.502404	0.073755	6.81179	3.97e-11	368	0.501986	0.0739198	6.79095	4.54928e-11	-0.0832
MSR1	MSR1	8:16012594	rs41341748	MSR1	CIS	715	1.35177	0.279872	4.82996	1.67e-06	715	1.35121	0.279331	4.83729	1.61462e-06	-0.0414272
MMP10	MMP10	11:102632379	rs11225415	MMP10	CIS	715	0.311548	0.0602508	5.17085	3.03e-07	715	0.31151	0.0601413	5.17964	2.89811e-07	-0.0121972
CCL4	CCL4	17:34489226	rs370163360	CCL4	CIS	715	0.274291	0.0547881	5.0064	7e-07	715	0.274407	0.0548663	5.00138	7.17853e-07	0.0422909
SELP	SELP	1:169563951	rs6136	SELP	CIS	715	0.721042	0.0694346	10.3845	1.28e-23	715	0.721436	0.0694998	10.3804	1.33695e-23	0.0546431
GPNMB	GPNMB	7:23293098	rs199348	GPNMB	CIS	368	-0.744127	0.0677809	-10.9784	1.98e-24	368	-0.744623	0.0678242	-10.9787	2.04831e-24	0.0666553
TDGF1	TDGF1	3:46617337	rs3806701	TDGF1	CIS	368	0.936587	0.0631497	14.8312	2.67e-39	368	0.937445	0.0633052	14.8083	3.64282e-39	0.0916092
LGALS8	LGALS8	1:236752189	rs768948	LGALS8	CIS	715	0.35005	0.0562678	6.22115	8.41e-10	715	0.350462	0.0556085	6.30231	5.14279e-10	0.117697
MMP3	MMP3	11:102707339	rs639752	MMP3	CIS	715	-0.378571	0.0483487	-7.83001	1.77e-14	715	-0.379111	0.0478725	-7.91918	9.20936e-15	0.142642
FGF19	FGF19	11:69521358	rs882797	FGF19	CIS	715	0.471464	0.0740868	6.36367	3.52e-10	715	0.472235	0.0737024	6.40732	2.69463e-10	0.163533
CCL4	CCL4	17:34819750	rs8064426	CCL4	CIS	715	0.434998	0.0806093	5.39637	9.26e-08	715	0.435924	0.0807636	5.39753	9.21519e-08	0.212875
APOE	APOE	19:45411941	rs429358	APOE	CIS	715	-0.688494	0.0313125	-21.9878	3.36e-82	715	-0.690031	0.0310556	-22.2192	1.80595e-83	0.223241
IL17RA	IL17RA	22:17586610	rs11089412	IL17RA	CIS	715	0.492873	0.060419	8.15758	1.54e-15	715	0.494115	0.0602549	8.20041	1.11893e-15	0.251992
GDF15	GDF15	3:190643896	rs71635338	GMNC, OSTN	TRANS	715	-0.275633	0.0525575	-5.24441	2.07e-07	715	-0.276336	0.0526946	-5.24411	2.07357e-07	0.255049
CCL8	CCL8	17:32648878	rs11342894	CCL8	CIS	715	0.730094	0.0632741	11.5386	2.33e-28	715	0.732109	0.0632024	11.5836	1.51968e-28	0.275992
TNFSF14	TNFSF14	19:6665020	rs344560	TNFSF14	CIS	715	0.731029	0.112446	6.50115	1.5e-10	715	0.733615	0.112056	6.54688	1.12555e-10	0.353748
CCL15	CCL15	17:34328646	rs3830677	CCL15	CIS	715	-0.433299	0.0853196	-5.07855	4.86e-07	715	-0.434833	0.085312	-5.09697	4.42875e-07	0.354028
BA42_EI	APP	19:45411941	rs429358	APOE	TRANS	715	0.668063	0.0521812	12.8027	6.31e-34	715	0.670895	0.0516324	12.9937	8.64283e-35	0.423912
CCL24	CCL24	7:75463299	rs10808297	CCL15	CIS	715	-0.469089	0.0881927	-5.3189	1.4e-07	715	-0.471098	0.0883323	-5.33324	1.29764e-07	0.428277
ASAH2	ASAH2	10:52004315	rs2842123	ASAH2	CIS	715	0.492428	0.0585616	8.40872	2.25e-16	715	0.494542	0.058476	8.45719	1.55138e-16	0.429301
CPM	CPM	12:69371471	rs12372220	CPM	CIS	715	0.437417	0.0655328	6.67478	4.98e-11	715	0.439327	0.064935	6.76564	2.77461e-11	0.436654
CPA2	CPA2	7:129922498	rs6952090	CPA2	CIS	715	0.493293	0.051276	9.62035	1.11e-20	715	0.495597	0.0514395	9.63457	9.88093e-21	0.467065
ADAM15	ADAM15	1:155035611	rs3806256	ADAM15	CIS	368	-0.377021	0.0683781	-5.51377	6.65e-08	368	-0.378865	0.0680369	-5.56852	4.99793e-08	0.489097
TMPRSS5	TMPRSS5	11:113544113	rs4938033	TMPRSS5	CIS	715	0.527756	0.0516745	10.2131	6.02e-23	715	0.530448	0.0513959	10.3208	2.2964e-23	0.510084
MATN3	MATN3	2:20218141	rs2670634	MATN3	CIS	715	-0.393934	0.054332	-7.2505	1.08e-12	715	-0.396001	0.0539247	-7.3436	5.70822e-13	0.524707
SIRPA	SIRPA	20:1896244	rs6136376	SIRPA	CIS	715	0.616996	0.0478341	12.8987	2.3e-34	715	0.620429	0.0468432	13.2448	5.99905e-36	0.556406
CCL25	CCL25	19:8121360	rs2032887	CCL25	CIS	715	-0.373764	0.0607811	-6.14935	1.3e-09	715	-0.375921	0.0608308	-6.17978	1.08085e-09	0.577102
MIP1b	CCL4	3:46384204	rs113341849	CCR2	TRANS	715	0.473705	0.0560783	8.4472	1.67e-16	715	0.4772	0.0562018	8.49083	1.19333e-16	0.737801
ASAH2	ASAH2	10:50988602	rs146622748	ASAH2	CIS	715	1.15507	0.235204	4.91094	1.12e-06	715	1.16377	0.234815	4.95613	8.99746e-07	0.753201
FAS	FAS	10:90753062	10:90753062	FAS	CIS	715	-0.269719	0.0531435	-5.0753	4.94e-07	715	-0.271875	0.0529662	-5.13298	3.68445e-07	0.79935
CPB1	CPB1	3:148509614	rs13079446	CPB1	CIS	715	0.458323	0.0816661	5.61215	2.86e-08	715	0.462214	0.0811076	5.69878	1.76805e-08	0.848965
WFIKKN1	WFIKKN1	16:629445	rs34937785	WFIKKN1	CIS	715	-0.432303	0.0617564	-7.00013	5.91e-12	715	-0.436048	0.0613318	-7.10967	2.83827e-12	0.866291
SNCG	SNCG	10:88725984	rs1240390	SNCG	CIS	368	-1.15293	0.0567001	-20.3338	4.73e-62	368	-1.16564	0.0557148	-20.9215	2.1923e-64	1.10241
LEPR	LEPR	6:127501632	rs78863629	RSPO3	TRANS	368	-0.384264	0.075042	-5.12065	4.93e-07	368	-0.388547	0.0757237	-5.13111	4.69549e-07	1.1146
MIP1b	CCL4	3:46150937	rs1500004	FLT1P1	TRANS	715	0.404607	0.0620304	6.52272	1.31e-10	715	0.409655	0.0620942	6.59732	8.17774e-11	1.24763
NAAA	NAAA	4:76919536	rs4282209	NAAA	CIS	715	-0.301424	0.0523237	-5.76074	1.25e-08	715	-0.305364	0.0519628	-5.87659	6.43613e-09	1.30713
YKL40	CHI3L1	1:203155882	rs4950928	CHI3L1	CIS	715	-0.304729	0.0459176	-6.63643	6.36e-11	715	-0.308893	0.045982	-6.7177	3.78379e-11	1.36646
CTSS	CTSS	1:150022827	rs72692873	CTSS	CIS	715	0.513019	0.0915673	5.60265	3.02e-08	715	0.520162	0.0910059	5.7157	1.60775e-08	1.39235
FCAR	FCAR	19:55389032	rs73065472	FCAR	CIS	368	0.737075	0.0760522	9.69169	6.38e-20	368	0.750781	0.0764549	9.81993	2.40269e-20	1.85951
CTSS	CTSS	1:150257262	rs942453	CTSS	CIS	715	0.46135	0.0784846	5.87822	6.37e-09	715	0.470591	0.0781007	6.02544	2.70614e-09	2.00303
SIGLEC9	SIGLEC9	19:51630482	rs2258983	SIGLEC9	CIS	715	-0.355022	0.0495366	-7.16686	1.92e-12	715	-0.362687	0.0491294	-7.38228	4.36041e-13	2.15902
IL6	IL6	7:22832648	rs79103996	IL6	CIS	715	-0.378934	0.0367751	-10.3041	2.65e-23	715	-0.387543	0.0366822	-10.5649	2.4707e-24	2.2719
CTSS	CTSS	1:151115887	rs79671334	CTSS	CIS	715	0.616448	0.0998728	6.17234	1.13e-09	715	0.634331	0.0992395	6.39192	2.96412e-10	2.90097
DKK4	DKK4	8:42200767	rs3136731	DKK4	CIS	715	0.764528	0.132968	5.74972	1.33e-08	715	0.787131	0.12995	6.05718	2.24438e-09	2.95646
LGALS3	LGALS3	14:55585374	rs78033747	LGALS3	CIS	715	0.660729	0.0827965	7.98016	5.84e-15	715	0.681016	0.0823279	8.27199	6.48202e-16	3.0704
IL6	IL6	7:22832984	rs11327968	IL6	CIS	715	0.389533	0.0541527	7.19323	1.6e-12	715	0.4015	0.054249	7.40105	3.82462e-13	3.07214
CDH17	CDH17	2:168141578	rs79011907	XIRP2-AS1	TRANS	368	-1.24976	0.269708	-4.63374	5e-06	368	-1.29072	0.271022	-4.76242	2.76656e-06	3.27743
CTSS	CTSS	1:150688366	rs34175040	CTSS	CIS	715	0.373431	0.0508097	7.3496	5.46e-13	715	0.386022	0.050465	7.64931	6.58131e-14	3.37171
CHI3L1	CHI3L1	1:203158229	rs946262	CHI3L1	CIS	715	0.322802	0.0612877	5.26699	1.84e-07	715	0.33518	0.0611054	5.48527	5.74275e-08	3.83455
ADGRB3	ADGRB3	6:69670546	rs3043273	ADGRB3	CIS	368	0.364827	0.0705768	5.16922	3.88e-07	368	0.382117	0.068234	5.60011	4.22769e-08	4.73923
