# Supplementary material for: The genetic regulation of protein expression in cerebrospinal fluid
Source: EMBO Mol Med. 2022 Dec 12;15(1):e16359. doi: 10.15252/emmm.202216359 (PMC9832827; doi:10.15252/emmm.202216359)
Supplement: Supplementary file 19 — Source Data for Expanded View [file EMMM-15-e16359-s021.zip]

Archive with 13 entries (6 files):
- Fig EV1/
- Fig EV1/Fig EV1 CSF_pQTL_interactive.html
- __MACOSX/
- __MACOSX/Fig EV1/
- __MACOSX/Fig EV1/._Fig EV1 CSF_pQTL_interactive.html
- Fig EV5/
- Fig EV5/Fig EV5 Percent_Change_beta_ICV_VV.html
- __MACOSX/Fig EV5/
- __MACOSX/Fig EV5/._Fig EV5 Percent_Change_beta_ICV_VV.html
- Fig EV4/
- Fig EV4/Fig EV4 Replication CSF pQTLs.html
- __MACOSX/Fig EV4/
- __MACOSX/Fig EV4/._Fig EV4 Replication CSF pQTLs.html
